# Supplementary material for: Machine Learning Leveraging Genomes from Metagenomes Identifies Influential Antibiotic Resistance Genes in the Infant Gut Microbiome
Source: mSystems. 2018 Jan 9;3(1):e00123-17. doi: 10.1128/mSystems.00123-17 (PMC5758725; doi:10.1128/mSystems.00123-17)
Supplement: TABLE S2 [file sys001182161st2.xls]

## Sheet: sampleMetadata_3April17.csv
DOL	antibiotics	diseases	infant	infant_number	pods	sample
11	[]	[]	N1_003	3	['D']	N1_003_011G1
13	[]	[]	N1_003	3	['D']	N1_003_013G1
15	[]	[]	N1_003	3	['D']	N1_003_015G1
17	[]	[]	N1_003	3	['D']	N1_003_017G1
18	[]	[]	N1_003	3	['D']	N1_003_018G1
19	[]	[]	N1_003	3	['D']	N1_003_019G1
21	[]	[]	N1_003	3	['D']	N1_003_021G1
22	[]	[]	N1_003	3	['D']	N1_003_022G1
23	[]	[]	N1_003	3	['D']	N1_003_023G1
25	[]	[]	N1_003	3	['D']	N1_003_025G1
26	[]	[]	N1_003	3	['D']	N1_003_026G1
27	[]	[]	N1_003	3	['D']	N1_003_027G1
28	[]	[]	N1_003	3	['D']	N1_003_028G1
39	[]	[]	N1_003	3	['D']	N1_003_039G1
44	[]	[]	N1_003	3	['D']	N1_003_044G1
52	['vancomycin', 'cefazolin']	['cellulitis']	N1_003	3	['CHP']	N1_003_052G1
78	[]	[]	N1_003	3	['CHP']	N1_003_078G1
86	[]	[]	N1_003	3	['CHP']	N1_003_086G1
10	[]	[]	N1_019	19	['C']	N1_019_010G1
11	[]	[]	N1_019	19	['C']	N1_019_011G1
12	[]	[]	N1_019	19	['C']	N1_019_012G1
13	[]	[]	N1_019	19	['C']	N1_019_013G1
14	[]	[]	N1_019	19	['C']	N1_019_014G1
15	[]	[]	N1_019	19	['C']	N1_019_015G1
16	[]	[]	N1_019	19	['C']	N1_019_016G1
17	[]	[]	N1_019	19	['C']	N1_019_017G1
18	[]	[]	N1_019	19	['C']	N1_019_018G1
19	[]	[]	N1_019	19	['C']	N1_019_019G1
20	[]	[]	N1_019	19	['C']	N1_019_020G1
21	[]	[]	N1_019	19	['C']	N1_019_021G1
22	[]	[]	N1_019	19	['C']	N1_019_022G1
23	['vancomycin', 'claforan']	[]	N1_019	19	['C']	N1_019_023G1
24	['vancomycin', 'cefepime', 'gentamycin']	['enterobacter', 'tracheal infection']	N1_019	19	['C', 'D']	N1_019_024G1
26	['vancomycin', 'cefepime', 'gentamycin', 'nafcillin']	['enterobacter', 'tracheal infection']	N1_019	19	['D']	N1_019_026G1
27	['gentamycin', 'nafcillin']	['enterobacter']	N1_019	19	['D']	N1_019_027G1
31	['gentamycin', 'nafcillin']	['enterobacter']	N1_019	19	['D']	N1_019_031G1
38	[]	[]	N1_019	19	['D']	N1_019_038G1
49	[]	[]	N1_019	19	['D']	N1_019_049G1
56	[]	[]	N1_019	19	['D']	N1_019_056G1
57	[]	[]	N1_019	19	['D']	N1_019_057G1
12	[]	[]	N1_021	21	['D']	N1_021_012G1
13	[]	[]	N1_021	21	['D']	N1_021_013G1
15	[]	[]	N1_021	21	['D']	N1_021_015G1
16	[]	[]	N1_021	21	['D']	N1_021_016G1
17	[]	[]	N1_021	21	['D']	N1_021_017G1
18	[]	[]	N1_021	21	['D']	N1_021_018G1
19	[]	[]	N1_021	21	['D']	N1_021_019G1
21	[]	[]	N1_021	21	['D']	N1_021_021G1
22	[]	[]	N1_021	21	['D']	N1_021_022G1
23	[]	[]	N1_021	21	['D']	N1_021_023G1
24	['gentamycin']	['tracheal infection']	N1_021	21	['D']	N1_021_024G1
26	['gentamycin']	['tracheal infection']	N1_021	21	['D']	N1_021_026G1
27	['gentamycin']	['tracheal infection']	N1_021	21	['D']	N1_021_027G1
28	['gentamycin']	['tracheal infection']	N1_021	21	['D']	N1_021_028G1
30	['gentamycin']	['tracheal infection']	N1_021	21	['D']	N1_021_030G1
7	['ampicillin', 'gentamycin']	['sepsis']	N1_023	23	['A']	N1_023_007G1
9	[]	[]	N1_023	23	['A']	N1_023_009G1
14	[]	[]	N1_023	23	['A']	N1_023_014G1
15	[]	[]	N1_023	23	['A']	N1_023_015G1
17	[]	[]	N1_023	23	['A']	N1_023_017G1
18	[]	[]	N1_023	23	['A']	N1_023_018G1
19	[]	[]	N1_023	23	['A']	N1_023_019G1
20	[]	[]	N1_023	23	['A']	N1_023_020G1
21	[]	[]	N1_023	23	['A']	N1_023_021G1
29	[]	[]	N1_023	23	['A']	N1_023_029G1
34	[]	[]	N1_023	23	['A']	N1_023_034G1
42	[]	[]	N1_023	23	['A']	N1_023_042G1
50	[]	[]	N1_023	23	['A']	N1_023_050G1
55	[]	[]	N1_023	23	['A']	N1_023_055G1
8	['ampicillin', 'gentamycin']	['tracheal infection']	N2_031	31	['D']	N2_031_008G1
10	['ampicillin']	['tracheal infection']	N2_031	31	['D']	N2_031_010G1
12	[]	[]	N2_031	31	['D']	N2_031_012G1
14	[]	[]	N2_031	31	['D']	N2_031_014G1
16	[]	[]	N2_031	31	['D']	N2_031_016G1
18	[]	[]	N2_031	31	['D']	N2_031_018G1
20	[]	[]	N2_031	31	['D']	N2_031_020G1
21	[]	[]	N2_031	31	['D']	N2_031_021G1
23	[]	[]	N2_031	31	['D']	N2_031_023G1
27	[]	[]	N2_031	31	['D']	N2_031_027G1
33	[]	[]	N2_031	31	['D']	N2_031_033G1
40	['ampicillin', 'claforan', 'vancomycin']	['sepsis']	N2_031	31	['D']	N2_031_040G1
55	[]	[]	N2_031	31	['D']	N2_031_055G1
12	[]	[]	N2_035	35	['B']	N2_035_012G1
14	[]	[]	N2_035	35	['B']	N2_035_014G1
16	[]	[]	N2_035	35	['B']	N2_035_016G1
18	[]	[]	N2_035	35	['B']	N2_035_018G1
20	[]	[]	N2_035	35	['B']	N2_035_020G1
22	[]	[]	N2_035	35	['B']	N2_035_022G1
10	[]	[]	N2_035	35	['B']	N2_035_010G1
25	[]	[]	N2_035	35	['B']	N2_035_025G1
27	[]	[]	N2_035	35	['B']	N2_035_027G1
32	[]	[]	N2_035	35	['B']	N2_035_032G1
39	[]	[]	N2_035	35	['B']	N2_035_039G1
46	[]	[]	N2_035	35	['B']	N2_035_046G1
53	[]	[]	N2_035	35	['B']	N2_035_053G1
30	[]	[]	N2_038	38	['A']	N2_038_030G1
36	[]	[]	N2_038	38	['A']	N2_038_036G1
39	[]	[]	N2_038	38	['A']	N2_038_039G1
44	[]	[]	N2_038	38	['E']	N2_038_044G1
11	[]	[]	N2_038	38	['A']	N2_038_011G1
15	[]	[]	N2_038	38	['A']	N2_038_015G1
20	[]	[]	N2_038	38	['A']	N2_038_020G1
9	[]	[]	N2_038	38	['A']	N2_038_009G1
13	[]	[]	N2_038	38	['A']	N2_038_013G1
18	[]	[]	N2_038	38	['A']	N2_038_018G1
26	[]	[]	N2_038	38	['A']	N2_038_026G1
13	[]	[]	N2_039	39	['A']	N2_039_013G1
11	[]	[]	N2_039	39	['A']	N2_039_011G1
44	[]	[]	N2_039	39	['E']	N2_039_044G1
15	[]	[]	N2_039	39	['A']	N2_039_015G1
18	[]	[]	N2_039	39	['A']	N2_039_018G1
20	[]	[]	N2_039	39	['A']	N2_039_020G1
21	[]	[]	N2_039	39	['A']	N2_039_021G1
37	[]	[]	N2_039	39	['A']	N2_039_037G1
8	[]	[]	N2_039	39	['A']	N2_039_008G1
35	[]	[]	N2_039	39	['A']	N2_039_035G1
8	[]	[]	N2_060	60	['A', 'E']	N2_060_008G1
9	[]	[]	N2_060	60	['E']	N2_060_009G1
11	[]	[]	N2_060	60	['E']	N2_060_011G1
13	[]	[]	N2_060	60	['E']	N2_060_013G1
15	[]	[]	N2_060	60	['F']	N2_060_015G1
16	[]	[]	N2_060	60	['F']	N2_060_016G1
19	[]	[]	N2_060	60	['F']	N2_060_019G1
20	[]	[]	N2_060	60	['F']	N2_060_020G1
21	[]	[]	N2_060	60	['F']	N2_060_021G1
19	['ampicillin', 'claforan']	['NEC']	N2_061	61	['CHP']	N2_061_019G1
21	['ampicillin', 'claforan']	['NEC']	N2_061	61	['CHP']	N2_061_021G1
8	[]	[]	N2_061	61	['B']	N2_061_008G1
7	[]	[]	N2_061	61	['B']	N2_061_007G1
25	[]	[]	N2_061	61	['CHP']	N2_061_025G1
82	[]	[]	N2_061	61	['CHP']	N2_061_082G1
15	['ampicillin', 'claforan', 'clindamycin']	['NEC']	N2_061	61	['CHP']	N2_061_015G1
11	[]	[]	N2_064	64	['C']	N2_064_011G1
9	[]	[]	N2_064	64	['C']	N2_064_009G1
31	[]	[]	N2_064	64	['E']	N2_064_031G1
36	[]	[]	N2_064	64	['E']	N2_064_036G1
25	[]	[]	N2_064	64	['C']	N2_064_025G1
27	[]	[]	N2_064	64	['E']	N2_064_027G1
43	[]	[]	N2_064	64	['E']	N2_064_043G1
59	[]	[]	N2_065	65	['E']	N2_065_059G1
8	[]	['PICC']	N2_065	65	['C']	N2_065_008G1
9	[]	['PICC']	N2_065	65	['C']	N2_065_009G1
11	[]	['PICC']	N2_065	65	['C']	N2_065_011G1
14	[]	[]	N2_065	65	['C']	N2_065_014G1
19	[]	[]	N2_065	65	['C']	N2_065_019G1
24	[]	[]	N2_065	65	['C']	N2_065_024G1
26	[]	[]	N2_065	65	['C']	N2_065_026G1
29	[]	[]	N2_065	65	['C']	N2_065_029G1
46	[]	[]	N2_065	65	['E']	N2_065_046G1
52	[]	[]	N2_065	65	['E']	N2_065_052G1
17	[]	[]	N2_065	65	['C']	N2_065_017G1
22	[]	[]	N2_065	65	['C']	N2_065_022G1
38	[]	[]	N2_065	65	['C']	N2_065_038G1
11	[]	[]	N2_066	66	['B']	N2_066_011G1
17	[]	[]	N2_066	66	['B']	N2_066_017G1
19	[]	[]	N2_066	66	['B']	N2_066_019G1
24	[]	[]	N2_066	66	['B']	N2_066_024G1
31	[]	[]	N2_066	66	['B']	N2_066_031G1
33	[]	[]	N2_066	66	['B']	N2_066_033G1
37	[]	[]	N2_066	66	['B']	N2_066_037G1
21	[]	[]	N2_066	66	['B']	N2_066_021G1
13	[]	[]	N2_066	66	['B']	N2_066_013G1
15	[]	[]	N2_066	66	['B']	N2_066_015G1
48	[]	[]	N2_066	66	['B']	N2_066_048G1
50	[]	[]	N2_066	66	['B']	N2_066_050G1
60	[]	[]	N2_066	66	['E']	N2_066_060G1
64	[]	[]	N2_066	66	['E']	N2_066_064G1
14	[]	[]	N2_069	69	['B']	N2_069_014G1
17	['amoxicillin']	[]	N2_069	69	['B']	N2_069_017G1
19	['amoxicillin']	[]	N2_069	69	['B']	N2_069_019G1
27	['amoxicillin']	[]	N2_069	69	['B']	N2_069_027G1
28	['amoxicillin']	[]	N2_069	69	['B']	N2_069_028G1
18	['amoxicillin']	[]	N2_069	69	['B']	N2_069_018G1
15	[]	[]	N2_069	69	['B']	N2_069_015G1
21	['amoxicillin']	[]	N2_069	69	['B']	N2_069_021G1
24	['amoxicillin']	[]	N2_069	69	['B']	N2_069_024G1
29	['amoxicillin']	[]	N2_069	69	['B']	N2_069_029G1
16	['vancomycin']	['sepsis', 'sepsis']	N2_070	70	['B']	N2_070_016G1
19	[]	[]	N2_070	70	['B']	N2_070_019G1
20	[]	[]	N2_070	70	['B']	N2_070_020G1
24	[]	[]	N2_070	70	['B']	N2_070_024G1
27	[]	[]	N2_070	70	['B']	N2_070_027G1
30	[]	[]	N2_070	70	['B']	N2_070_030G1
36	[]	[]	N2_070	70	['B']	N2_070_036G1
42	[]	[]	N2_070	70	['B']	N2_070_042G1
57	[]	[]	N2_070	70	['E']	N2_070_057G1
60	[]	[]	N2_070	70	['E']	N2_070_060G1
10	[]	['PICC']	N2_071	71	['B']	N2_071_010G1
15	[]	[]	N2_071	71	['B']	N2_071_015G1
17	[]	[]	N2_071	71	['B']	N2_071_017G1
19	[]	[]	N2_071	71	['B']	N2_071_019G1
21	[]	[]	N2_071	71	['B']	N2_071_021G1
23	[]	[]	N2_071	71	['B']	N2_071_023G1
25	[]	[]	N2_071	71	['B']	N2_071_025G1
27	[]	[]	N2_071	71	['B']	N2_071_027G1
30	[]	[]	N2_071	71	['B']	N2_071_030G1
7	[]	['PICC']	N2_071	71	['B']	N2_071_007G1
8	[]	['PICC']	N2_071	71	['B']	N2_071_008G1
13	[]	['PICC']	N2_071	71	['B']	N2_071_013G1
29	[]	[]	N2_071	71	['B']	N2_071_029G1
10	[]	[]	N2_088	88	['C']	N2_088_010G1
8	[]	[]	N2_088	88	['C']	N2_088_008G1
13	[]	[]	N2_088	88	['C']	N2_088_013G1
15	[]	[]	N2_088	88	['C']	N2_088_015G1
18	[]	[]	N2_088	88	['C']	N2_088_018G1
22	[]	[]	N2_088	88	['C']	N2_088_022G1
27	[]	[]	N2_088	88	['C']	N2_088_027G1
34	[]	[]	N2_088	88	['C']	N2_088_034G1
42	[]	[]	N2_088	88	['F']	N2_088_042G1
8	[]	[]	N2_093	93	['C']	N2_093_008G1
9	[]	[]	N2_093	93	['C']	N2_093_009G1
7	[]	[]	N2_093	93	['C']	N2_093_007G1
8	[]	[]	N2_093	93	['C']	N2_093_008G2
10	[]	[]	N2_093	93	['C']	N2_093_010G1
9	[]	[]	S2_010	510	['D']	S2_010_009G1
10	[]	[]	S2_010	510	['D']	S2_010_010G1
11	[]	[]	S2_010	510	['D']	S2_010_011G1
12	[]	[]	S2_010	510	['D']	S2_010_012G1
14	[]	[]	S2_010	510	['D']	S2_010_014G1
26	[]	[]	N3_172	172	['D']	N3_172_026G1
30	[]	[]	N3_172	172	['E']	N3_172_030G1
32	[]	[]	N3_172	172	['E']	N3_172_032G1
50	[]	[]	N3_172	172	['D']	N3_172_050G1
51	[]	[]	N3_172	172	['D']	N3_172_051G1
52	[]	[]	N3_172	172	['D']	N3_172_052G1
52	[]	[]	N3_172	172	['D']	N3_172_052G2
53	[]	[]	N3_172	172	['D']	N3_172_053G1
70	[]	[]	N3_172	172	['CHP']	N3_172_070G1
19	[]	[]	N3_173	173	['C']	N3_173_019G1
21	[]	[]	N3_173	173	['C']	N3_173_021G1
22	[]	[]	N3_173	173	['C']	N3_173_022G1
39	[]	[]	N3_173	173	['CHP']	N3_173_039G1
16	[]	[]	N3_173	173	['C']	N3_173_016G1
17	[]	[]	N3_173	173	['C']	N3_173_017G1
15	[]	[]	N3_174	174	['D']	N3_174_015G1
17	[]	[]	N3_174	174	['D']	N3_174_017G1
21	[]	[]	N3_174	174	['D']	N3_174_021G1
23	[]	[]	N3_174	174	['D']	N3_174_023G1
34	[]	[]	N3_174	174	['D']	N3_174_034G1
37	[]	[]	N3_174	174	['D']	N3_174_037G1
38	[]	[]	N3_174	174	['D']	N3_174_038G1
18	[]	[]	N3_175	175	['B']	N3_175_018G1
19	[]	[]	N3_175	175	['B']	N3_175_019G1
20	['ampicillin', 'claforan']	['NEC']	N3_175	175	['B']	N3_175_020G1
32	[]	[]	N3_175	175	['B']	N3_175_032G1
35	[]	[]	N3_175	175	['B']	N3_175_035G1
46	[]	[]	N3_175	175	['E']	N3_175_046G1
17	[]	[]	N3_175	175	['B']	N3_175_017G1
51	[]	[]	N3_175	175	['E']	N3_175_051G1
13	[]	[]	N3_176	176	['C', 'C']	N3_176_013G1
14	[]	[]	N3_176	176	['C', 'C']	N3_176_014G1
15	[]	[]	N3_176	176	['C', 'C']	N3_176_015G1
27	[]	[]	N3_176	176	['C', 'C']	N3_176_027G1
35	[]	[]	N3_176	176	['C', 'C']	N3_176_035G1
38	[]	[]	N3_176	176	['C', 'C']	N3_176_038G1
45	[]	[]	N3_176	176	['C', 'C']	N3_176_045G1
9	[]	[]	N3_177	177	['C', 'C']	N3_177_009G1
18	[]	[]	N3_177	177	['C', 'C']	N3_177_018G1
24	[]	[]	N3_177	177	['C', 'C']	N3_177_024G1
11	[]	[]	N3_178	178	['E']	N3_178_011G1
11	[]	[]	N3_178	178	['E']	N3_178_011G2
12	[]	[]	N3_178	178	['E']	N3_178_012G1
13	[]	[]	N3_178	178	['E']	N3_178_013G1
14	[]	[]	N3_178	178	['E']	N3_178_014G1
14	[]	[]	N3_178	178	['E']	N3_178_014G2
15	[]	[]	N3_178	178	['E']	N3_178_015G1
19	[]	[]	N3_182	182	[]	N3_182_019G1
20	[]	[]	N3_182	182	[]	N3_182_020G1
13	[]	[]	N3_183	183	['D']	N3_183_013G1
8	[]	[]	N4_005	5	['A']	N4_005_008G1
17	[]	[]	N4_005	5	['A']	N4_005_017G1
26	[]	[]	N4_005	5	['E']	N4_005_026G1
8	[]	[]	N4_079	79	['B']	N4_079_008G1
14	[]	[]	N4_079	79	['B']	N4_079_014G1
21	[]	[]	N4_079	79	['B']	N4_079_021G1
6	[]	[]	N4_082	82	['C']	N4_082_006G1
7	[]	[]	N4_082	82	['C']	N4_082_007G1
14	[]	[]	N4_082	82	['C']	N4_082_014G1
20	[]	[]	N4_082	82	['E']	N4_082_020G1
24	[]	[]	N4_082	82	['E']	N4_082_024G1
14	[]	[]	N4_083	83	['E']	N4_083_014G1
20	[]	[]	N4_083	83	['E']	N4_083_020G1
24	[]	[]	N4_083	83	['E']	N4_083_024G1
9	[]	[]	N4_087	87	['A']	N4_087_009G1
15	[]	[]	N4_087	87	['A']	N4_087_015G1
26	[]	[]	N4_087	87	['A']	N4_087_026G1
8	[]	[]	N4_089	89	['C']	N4_089_008G1
8	[]	[]	N4_089	89	['C']	N4_089_008G2
18	[]	[]	N4_089	89	['C']	N4_089_018G1
18	[]	[]	N4_089	89	['C']	N4_089_018G2
22	[]	[]	N4_089	89	['C']	N4_089_022G1
27	[]	[]	N4_089	89	['C']	N4_089_027G1
8	[]	[]	N4_094	94	['D']	N4_094_008G1
10	[]	[]	N4_094	94	['D']	N4_094_010G1
10	[]	[]	N4_094	94	['D']	N4_094_010G2
12	[]	[]	N4_094	94	['D']	N4_094_012G1
23	[]	[]	N4_094	94	['E']	N4_094_023G1
12	[]	[]	N4_095	95	['D']	N4_095_012G1
16	[]	[]	N4_095	95	['D']	N4_095_016G1
19	[]	[]	N4_095	95	['D']	N4_095_019G1
25	[]	[]	N4_095	95	['D']	N4_095_025G1
5	['ampicillin', 'gentamycin']	[]	N4_097	97	['C']	N4_097_005G1
7	[]	[]	N4_097	97	['C']	N4_097_007G1
10	[]	[]	N4_097	97	['E']	N4_097_010G1
12	['vancomycin', 'claforan']	['NEC']	N4_097	97	['E', 'C']	N4_097_012G1
27	[]	[]	N4_097	97	['E']	N4_097_027G1
34	[]	[]	N4_097	97	['E']	N4_097_034G1
7	[]	[]	N4_100	100	['B']	N4_100_007G1
9	[]	[]	N4_100	100	['B']	N4_100_009G1
11	['claforan', 'vancomycin']	['cellulitis', 'MRSA']	N4_100	100	['B']	N4_100_011G1
13	['vancomycin']	['cellulitis']	N4_100	100	['B']	N4_100_013G1
14	['vancomycin']	['cellulitis']	N4_100	100	['B']	N4_100_014G1
17	['vancomycin']	['cellulitis']	N4_100	100	['B']	N4_100_017G1
12	[]	[]	N4_101	101	['B']	N4_101_012G1
15	[]	[]	N4_101	101	['B']	N4_101_015G1
17	['vancomycin', 'claforan']	['bradycardia']	N4_101	101	['B']	N4_101_017G1
27	[]	[]	N4_101	101	['B']	N4_101_027G1
38	[]	[]	N4_101	101	['B']	N4_101_038G1
42	[]	[]	N4_101	101	['B']	N4_101_042G1
20	[]	[]	N4_103	103	['F']	N4_103_020G1
28	[]	[]	N4_103	103	['F']	N4_103_028G1
10	[]	[]	N4_104	104	['B']	N4_104_010G1
13	[]	[]	N4_104	104	['B']	N4_104_013G1
21	[]	[]	N4_104	104	['B']	N4_104_021G1
27	[]	[]	N4_104	104	['E']	N4_104_027G1
7	['ampicillin', 'gentamycin']	['sepsis']	N4_105	105	['A']	N4_105_007G1
10	[]	[]	N4_105	105	['A']	N4_105_010G1
11	[]	[]	N4_105	105	['A']	N4_105_011G1
16	[]	[]	N4_105	105	['A']	N4_105_016G1
9	['vancomycin', 'claforan']	['NEC']	N4_106	106	['A']	N4_106_009G1
10	['vancomycin', 'claforan']	['NEC']	N4_106	106	['A', 'CHP']	N4_106_010G1
11	['vancomycin', 'claforan']	['NEC']	N4_106	106	['CHP']	N4_106_011G1
28	[]	[]	N4_106	106	['CHP']	N4_106_028G1
51	[]	[]	N4_106	106	['CHP']	N4_106_051G1
59	['ampicillin', 'claforan']	['sepsis']	N4_106	106	['CHP']	N4_106_059G1
26	[]	[]	N4_107	107	['D']	N4_107_026G1
30	[]	[]	N4_107	107	['D']	N4_107_030G1
34	[]	[]	N4_107	107	['D']	N4_107_034G1
6	[]	[]	N4_114	114	['D']	N4_114_006G1
9	[]	[]	N4_114	114	['D']	N4_114_009G1
15	[]	[]	N4_114	114	['D']	N4_114_015G1
19	[]	[]	N4_114	114	['E']	N4_114_019G1
25	[]	[]	N4_114	114	['E']	N4_114_025G1
30	[]	[]	N4_114	114	['E']	N4_114_030G1
6	[]	[]	N4_115	115	['D']	N4_115_006G1
9	[]	[]	N4_115	115	['D']	N4_115_009G1
14	['ampicillin', 'gentamycin']	['NEC']	N4_115	115	['D']	N4_115_014G1
19	['ampicillin', 'gentamycin']	['NEC']	N4_115	115	['D']	N4_115_019G1
24	[]	[]	N4_115	115	['D']	N4_115_024G1
30	[]	[]	N4_115	115	['D']	N4_115_030G1
34	[]	[]	N4_115	115	['D']	N4_115_034G1
8	[]	[]	N4_116	116	['D']	N4_116_008G1
10	[]	[]	N4_116	116	['D']	N4_116_010G1
13	[]	[]	N4_116	116	['D']	N4_116_013G1
19	[]	[]	N4_116	116	['D']	N4_116_019G1
25	[]	[]	N4_116	116	['D']	N4_116_025G1
7	[]	[]	N4_124	124	['D']	N4_124_007G1
9	[]	[]	N4_124	124	['D']	N4_124_009G1
11	['ampicillin', 'claforan']	['NEC']	N4_124	124	['D']	N4_124_011G1
11	['ampicillin', 'claforan']	['NEC']	N4_124	124	['D']	N4_124_011G2
31	[]	[]	N4_124	124	['D']	N4_124_031G1
33	[]	[]	N4_124	124	['D']	N4_124_033G1
37	[]	[]	N4_124	124	['D']	N4_124_037G1
39	[]	[]	N4_124	124	['D']	N4_124_039G1
8	[]	[]	N4_125	125	['B']	N4_125_008G1
11	[]	[]	N4_125	125	['B']	N4_125_011G1
15	[]	[]	N4_125	125	['B']	N4_125_015G1
18	[]	[]	N4_125	125	['B']	N4_125_018G1
7	[]	[]	N4_126	126	[]	N4_126_007G1
10	[]	[]	N4_126	126	[]	N4_126_010G1
13	[]	[]	N4_126	126	[]	N4_126_013G1
16	[]	[]	N4_126	126	[]	N4_126_016G1
19	[]	[]	N4_126	126	['A']	N4_126_019G1
22	[]	[]	N4_126	126	['A']	N4_126_022G1
7	[]	[]	N4_128	128	['C']	N4_128_007G1
10	[]	[]	N4_128	128	['C']	N4_128_010G1
10	[]	[]	N4_128	128	['C']	N4_128_010G2
16	[]	[]	N4_128	128	['C']	N4_128_016G1
12	[]	[]	N4_129	129	['C']	N4_129_012G1
16	[]	[]	N4_129	129	['C']	N4_129_016G1
29	[]	[]	N4_129	129	['CHP']	N4_129_029G1
6	[]	[]	N4_131	131	['B']	N4_131_006G1
9	[]	[]	N4_131	131	['B']	N4_131_009G1
15	[]	[]	N4_131	131	['A']	N4_131_015G1
23	[]	[]	N4_131	131	['A']	N4_131_023G1
5	[]	[]	N4_137	137	['C']	N4_137_005G1
10	[]	[]	N4_137	137	['E']	N4_137_010G1
12	[]	[]	N4_137	137	['E']	N4_137_012G1
5	[]	[]	N4_138	138	['C']	N4_138_005G1
8	[]	[]	N4_138	138	['E']	N4_138_008G1
10	[]	[]	N4_138	138	['E']	N4_138_010G1
12	[]	[]	N4_138	138	['E']	N4_138_012G1
7	[]	[]	N4_139	139	['D', 'E']	N4_139_007G1
13	[]	[]	N4_139	139	['E']	N4_139_013G1
27	[]	[]	N4_139	139	['E']	N4_139_027G1
16	[]	[]	N4_140	140	['D']	N4_140_016G1
20	[]	[]	N4_140	140	['D']	N4_140_020G1
34	[]	[]	N4_140	140	['D']	N4_140_034G1
8	[]	[]	N4_141	141	['D']	N4_141_008G1
13	[]	[]	N4_141	141	['D']	N4_141_013G1
20	[]	[]	N4_141	141	['E']	N4_141_020G1
37	[]	[]	N4_141	141	['E']	N4_141_037G1
8	[]	[]	N4_142	142	['D']	N4_142_008G1
13	[]	[]	N4_142	142	['D']	N4_142_013G1
20	[]	[]	N4_142	142	['E']	N4_142_020G1
14	[]	[]	N4_150	150	['A']	N4_150_014G1
18	[]	[]	N4_150	150	['A']	N4_150_018G1
21	[]	[]	N4_150	150	['A']	N4_150_021G1
6	[]	[]	N4_151	151	['A']	N4_151_006G1
14	[]	[]	N4_151	151	['A']	N4_151_014G1
17	[]	[]	N4_151	151	['A']	N4_151_017G1
21	[]	[]	N4_151	151	['A']	N4_151_021G1
6	[]	[]	N4_152	152	['A']	N4_152_006G1
14	[]	[]	N4_152	152	['A']	N4_152_014G1
18	[]	[]	N4_152	152	['A']	N4_152_018G1
21	[]	[]	N4_152	152	['A']	N4_152_021G1
6	[]	[]	N4_154	154	['D']	N4_154_006G1
9	[]	[]	N4_154	154	['D']	N4_154_009G1
13	[]	[]	N4_154	154	['D']	N4_154_013G1
20	[]	[]	N4_154	154	['D']	N4_154_020G1
6	[]	[]	N4_155	155	['D']	N4_155_006G1
9	[]	[]	N4_155	155	['D']	N4_155_009G1
13	[]	[]	N4_155	155	['D']	N4_155_013G1
20	[]	[]	N4_155	155	['D']	N4_155_020G1
15	[]	[]	N4_159	159	['D']	N4_159_015G1
24	[]	[]	N4_159	159	['D']	N4_159_024G1
31	[]	[]	N4_159	159	['D']	N4_159_031G1
39	[]	[]	N4_159	159	['D']	N4_159_039G1
53	[]	[]	N4_159	159	['D']	N4_159_053G1
10	[]	[]	N4_160	160	['D']	N4_160_010G1
24	[]	[]	N4_160	160	['D']	N4_160_024G1
39	[]	[]	N4_160	160	['D']	N4_160_039G1
53	[]	[]	N4_160	160	['D']	N4_160_053G1
25	[]	[]	N4_165	165	['C']	N4_165_025G1
37	[]	[]	N4_165	165	['C']	N4_165_037G1
51	[]	[]	N4_165	165	['C']	N4_165_051G1
20	[]	[]	N4_166	166	['A']	N4_166_020G1
27	[]	[]	N4_166	166	['A']	N4_166_027G1
61	[]	[]	N4_166	166	['A']	N4_166_061G1
27	[]	[]	N4_167	167	['B']	N4_167_027G1
66	[]	[]	N4_167	167	['A']	N4_167_066G1
72	[]	[]	N4_167	167	['A']	N4_167_072G1
17	[]	[]	N4_168	168	['D']	N4_168_017G1
21	[]	[]	N4_168	168	['D']	N4_168_021G1
23	[]	[]	N4_168	168	['D']	N4_168_023G1
7	['ampicillin', 'gentamycin']	['sepsis']	N4_170	170	['D']	N4_170_007G1
9	[]	[]	N4_170	170	['D']	N4_170_009G1
12	[]	[]	N4_170	170	['D']	N4_170_012G1
16	[]	[]	N4_170	170	['A']	N4_170_016G1
19	[]	[]	N4_170	170	['A']	N4_170_019G1
5	[]	[]	N4_171	171	['C']	N4_171_005G1
17	['ofloxacin']	['acinetobacter anitratus']	N4_171	171	['C']	N4_171_017G1
26	[]	[]	N4_171	171	['D']	N4_171_026G1
11	[]	[]	N3_177	177	['C', 'C']	N3_177_011G1
31	[]	[]	N3_177	177	['C', 'C']	N3_177_031G1
39	[]	[]	N3_177	177	['C', 'C']	N3_177_039G1
45	[]	[]	N3_177	177	['E', 'E']	N3_177_045G1
13	[]	[]	N4_179	179	['A']	N4_179_013G1
18	[]	[]	N4_179	179	['A']	N4_179_018G1
23	[]	[]	N4_179	179	['A']	N4_179_023G1
36	[]	[]	N4_179	179	['A']	N4_179_036G1
64	[]	[]	N4_179	179	['A']	N4_179_064G1
18	[]	[]	N4_180	180	['A']	N4_180_018G1
18	[]	[]	N4_180	180	['A']	N4_180_018G2
23	[]	[]	N4_180	180	['A']	N4_180_023G1
64	[]	[]	N4_180	180	['A']	N4_180_064G1
19	[]	[]	N4_188	188	['B']	N4_188_019G1
25	[]	[]	N4_188	188	['B']	N4_188_025G1
45	[]	[]	N4_188	188	['E']	N4_188_045G1
14	[]	[]	N4_189	189	['B']	N4_189_014G1
20	[]	[]	N4_189	189	['B']	N4_189_020G1
32	[]	[]	N4_189	189	['B']	N4_189_032G1
40	[]	[]	N4_189	189	['E']	N4_189_040G1
11	[]	[]	N4_205	205	['A']	N4_205_011G1
16	[]	[]	N4_205	205	['A']	N4_205_016G1
11	[]	[]	N4_206	206	['A']	N4_206_011G1
16	[]	[]	N4_206	206	['A']	N4_206_016G1
21	[]	[]	N4_206	206	['A']	N4_206_021G1
38	[]	[]	N4_206	206	['A']	N4_206_038G1
52	[]	[]	N4_206	206	['A']	N4_206_052G1
8	['claforan', 'ampicillin']	['NEC']	N4_207	207	['B']	N4_207_008G1
9	['claforan', 'ampicillin']	['NEC']	N4_207	207	['B']	N4_207_009G1
24	[]	[]	N4_207	207	['B']	N4_207_024G1
28	['vancomycin', 'clindamycin', 'claforan']	[]	N4_207	207	['B']	N4_207_028G1
8	[]	[]	N4_208	208	['B']	N4_208_008G1
9	[]	[]	N4_208	208	['B']	N4_208_009G1
14	[]	[]	N4_208	208	['B']	N4_208_014G1
21	[]	[]	N4_208	208	['B']	N4_208_021G1
40	[]	[]	N4_208	208	['E']	N4_208_040G1
46	[]	[]	N4_208	208	['E']	N4_208_046G1
8	[]	[]	N4_210	210	['E']	N4_210_008G1
13	[]	[]	N4_210	210	['F']	N4_210_013G1
8	[]	[]	N4_211	211	['E']	N4_211_008G1
10	[]	[]	N4_211	211	['E', 'F']	N4_211_010G1
16	[]	[]	N4_211	211	['F']	N4_211_016G1
8	[]	[]	N4_212	212	['E']	N4_212_008G1
10	[]	[]	N4_212	212	['E', 'F']	N4_212_010G1
12	[]	[]	N4_212	212	['F']	N4_212_012G1
14	[]	[]	N4_212	212	['F']	N4_212_014G1
18	[]	[]	N4_212	212	['F']	N4_212_018G1
20	[]	[]	N4_212	212	['F']	N4_212_020G1
5	[]	[]	N4_213	213	['B']	N4_213_005G1
6	['vancomycin', 'claforan']	['NEC']	N4_213	213	['B']	N4_213_006G1
6	['vancomycin', 'claforan']	['NEC']	N4_213	213	['B']	N4_213_006G2
26	[]	[]	N4_213	213	['B']	N4_213_026G1
29	[]	[]	N4_213	213	['B']	N4_213_029G1
30	[]	[]	N4_213	213	['B']	N4_213_030G1
11	[]	[]	N4_214	214	['E']	N4_214_011G1
14	[]	[]	N4_214	214	['E']	N4_214_014G1
24	[]	[]	N4_214	214	['F']	N4_214_024G1
6	['ampicillin', 'gentamycin']	['tracheal infection']	S2_001	501	['A']	S2_001_006Y1
23	[]	[]	S2_001	501	['A']	S2_001_023Y1
14	[]	[]	S2_005	505	['D']	S2_005_014Y1
28	[]	[]	S2_005	505	['D']	S2_005_028Y1
6	['ampicillin', 'gentamycin']	['tracheal infection']	S2_001	501	['A']	S2_001_006W1
23	[]	[]	S2_001	501	['A']	S2_001_023W1
12	[]	[]	S2_005	505	['D']	S2_005_012W1
22	[]	[]	S2_005	505	['D']	S2_005_022W1
25	[]	[]	S2_011	511	['D']	S2_011_025G1
15	[]	[]	S2_005	505	['D']	S2_005_015G1
15	[]	[]	S2_002	502	['C']	S2_002_015G1
26	[]	[]	S2_002	502	['C']	S2_002_026G1
24	[]	[]	S2_005	505	['D']	S2_005_024G1
17	[]	[]	S2_004	504	['A']	S2_004_017G1
24	[]	[]	S2_014	514	['C']	S2_014_024G1
24	[]	[]	S2_008	508	['A']	S2_008_024G1
19	[]	[]	S2_012	512	['D']	S2_012_019G1
24	[]	[]	S2_009	509	['C']	S2_009_024G1
17	[]	[]	S2_008	508	['A']	S2_008_017G1
9	[]	[]	S2_014	514	['C']	S2_014_009G1
16	[]	[]	S2_011	511	['D']	S2_011_016G1
8	[]	[]	S2_017	517	['B']	S2_017_008G1
12	[]	[]	S2_018	518	['D']	S2_018_012G1
26	[]	[]	S2_016	516	['B']	S2_016_026G1
17	[]	[]	S2_002	502	['C']	S2_002_017G1
13	[]	[]	S2_001	501	['A']	S2_001_013G1
15	[]	[]	S2_011	511	['D']	S2_011_015G1
18	[]	[]	S2_003	503	['C']	S2_003_018G1
14	[]	[]	S2_003	503	['C']	S2_003_014G1
10	[]	[]	S2_004	504	['A']	S2_004_010G1
15	[]	[]	S2_004	504	['A']	S2_004_015G1
14	[]	[]	S2_004	504	['A']	S2_004_014G1
22	[]	[]	S2_012	512	['D']	S2_012_022G1
20	[]	[]	S2_011	511	['D']	S2_011_020G1
6	[]	[]	S2_017	517	['B']	S2_017_006G1
10	[]	[]	S2_009	509	['C']	S2_009_010G1
13	[]	[]	S2_006	506	['C']	S2_006_013G1
8	[]	[]	S2_011	511	['D']	S2_011_008G1
9	[]	[]	S2_009	509	['C']	S2_009_009G1
7	['ampicillin', 'gentamycin']	['tracheal infection']	S2_006	506	['C']	S2_006_007G1
14	[]	[]	S2_011	511	['D']	S2_011_014G1
11	[]	[]	S2_018	518	['D']	S2_018_011G1
10	[]	[]	S2_015	515	['C']	S2_015_010G1
11	[]	[]	S2_016	516	['B']	S2_016_011G1
12	[]	[]	S2_015	515	['C']	S2_015_012G1
9	[]	[]	S2_006	506	['C']	S2_006_009G1
20	[]	[]	S2_009	509	['C']	S2_009_020G1
11	[]	[]	S2_002	502	['C']	S2_002_011G1
27	[]	[]	S2_005	505	['D']	S2_005_027G1
26	[]	[]	S2_001	501	['A']	S2_001_026G1
17	[]	[]	S2_011	511	['D']	S2_011_017G1
11	[]	[]	S2_003	503	['C']	S2_003_011G1
10	[]	[]	S2_018	518	['D']	S2_018_010G1
13	[]	[]	S2_012	512	['D']	S2_012_013G1
16	[]	[]	S2_012	512	['D']	S2_012_016G1
26	[]	[]	S2_017	517	['B']	S2_017_026G1
16	[]	[]	S2_003	503	['C']	S2_003_016G1
9	[]	[]	S2_015	515	['C']	S2_015_009G1
7	['ampicillin', 'gentamycin']	['sepsis']	S2_010	510	['D']	S2_010_007G1
15	[]	[]	S2_003	503	['C']	S2_003_015G1
17	[]	[]	S2_009	509	['C']	S2_009_017G1
11	[]	[]	S2_006	506	['C']	S2_006_011G1
12	[]	[]	S2_004	504	['A']	S2_004_012G1
22	[]	[]	S2_009	509	['C']	S2_009_022G1
27	[]	[]	S2_012	512	['D']	S2_012_027G1
12	[]	[]	S2_002	502	['C']	S2_002_012G1
20	[]	[]	S2_014	514	['C']	S2_014_020G1
28	[]	[]	S2_016	516	['B']	S2_016_028G1
26	[]	[]	S2_010	510	['D']	S2_010_026G1
21	[]	[]	S2_009	509	['C']	S2_009_021G1
13	[]	[]	S2_014	514	['C']	S2_014_013G1
8	[]	[]	S2_016	516	['B']	S2_016_008G1
23	[]	[]	S2_004	504	['A']	S2_004_023G1
21	[]	[]	S2_016	516	['B']	S2_016_021G1
21	[]	[]	S2_008	508	['A']	S2_008_021G1
20	[]	[]	S2_002	502	['C']	S2_002_020G1
27	[]	[]	S2_016	516	['B']	S2_016_027G1
5	['ampicillin', 'gentamycin']	['tracheal infection']	S2_005	505	['D']	S2_005_005G1
13	[]	[]	S2_009	509	['C']	S2_009_013G1
25	[]	[]	S2_017	517	['B']	S2_017_025G1
19	[]	[]	S2_016	516	['B']	S2_016_019G1
10	[]	[]	S2_011	511	['D']	S2_011_010G1
22	[]	[]	S2_005	505	['D']	S2_005_022G1
6	['ampicillin', 'gentamycin']	['tracheal infection']	S2_006	506	['C']	S2_006_006G1
5	['ampicillin', 'gentamycin']	['tracheal infection']	S2_006	506	['C']	S2_006_005G1
7	[]	[]	S2_017	517	['B']	S2_017_007G1
15	[]	[]	S2_012	512	['D']	S2_012_015G1
10	[]	[]	S2_017	517	['B']	S2_017_010G1
19	[]	[]	S2_017	517	['B']	S2_017_019G1
7	['ampicillin', 'gentamycin']	['sepsis']	S2_014	514	['C']	S2_014_007G1
27	[]	[]	S2_006	506	['C']	S2_006_027G1
6	['ampicillin', 'gentamycin']	['tracheal infection']	S2_015	515	['C']	S2_015_006G1
24	[]	[]	S2_001	501	['A']	S2_001_024G1
28	[]	[]	S2_017	517	[]	S2_017_028G1
11	[]	[]	S2_005	505	['D']	S2_005_011G1
26	[]	[]	S2_014	514	['C']	S2_014_026G1
14	[]	[]	S2_006	506	['C']	S2_006_014G1
8	[]	[]	S2_018	518	['D']	S2_018_008G1
18	[]	[]	S2_017	517	['B']	S2_017_018G1
8	[]	[]	S2_009	509	['C', 'C']	S2_009_008G1
27	[]	[]	S2_002	502	['C']	S2_002_027G1
26	[]	[]	S2_009	509	['C']	S2_009_026G1
13	[]	[]	S2_017	517	['B']	S2_017_013G1
7	[]	[]	S2_011	511	['D']	S2_011_007G1
11	[]	[]	S2_011	511	['D']	S2_011_011G1
20	[]	[]	S2_012	512	['D']	S2_012_020G1
7	[]	[]	S2_003	503	['C']	S2_003_007G1
24	[]	[]	S2_010	510	['D']	S2_010_024G1
26	[]	[]	S2_005	505	['D']	S2_005_026G1
20	[]	[]	S2_017	517	['B']	S2_017_020G1
16	[]	[]	S2_006	506	['C']	S2_006_016G1
27	[]	[]	S2_001	501	['A']	S2_001_027G1
15	[]	[]	S2_017	517	['B']	S2_017_015G1
15	[]	[]	S2_006	506	['C']	S2_006_015G1
16	[]	[]	S2_005	505	['D']	S2_005_016G1
10	[]	[]	S2_002	502	['C']	S2_002_010G1
21	[]	[]	S2_004	504	['A']	S2_004_021G1
7	[]	[]	S2_018	518	['D']	S2_018_007G1
11	[]	[]	S2_012	512	['D']	S2_012_011G1
10	[]	[]	S2_014	514	['C']	S2_014_010G1
18	[]	[]	S2_010	510	['D']	S2_010_018G1
8	[]	[]	S2_008	508	['A']	S2_008_008G1
15	[]	[]	S2_014	514	['C']	S2_014_015G1
5	['ampicillin', 'gentamycin']	['tracheal infection']	S2_009	509	['C']	S2_009_005G1
25	[]	[]	S2_012	512	['D']	S2_012_025G1
8	[]	[]	S2_005	505	['D']	S2_005_008G1
14	[]	[]	S2_016	516	['B']	S2_016_014G1
14	[]	[]	S2_008	508	['A']	S2_008_014G1
13	[]	[]	S2_011	511	['D']	S2_011_013G1
27	[]	[]	S2_017	517	['B']	S2_017_027G1
23	[]	[]	S2_017	517	['B']	S2_017_023G1
9	[]	[]	S2_016	516	['B']	S2_016_009G1
7	[]	[]	S2_002	502	['C']	S2_002_007G1
14	[]	[]	S2_002	502	['C']	S2_002_014G1
19	[]	[]	S2_011	511	['D']	S2_011_019G1
11	[]	[]	S2_015	515	['C']	S2_015_011G1
27	[]	[]	S2_009	509	['C']	S2_009_027G1
12	[]	[]	S2_011	511	['D']	S2_011_012G1
8	[]	[]	S2_012	512	['D']	S2_012_008G1
11	[]	[]	S2_009	509	['C']	S2_009_011G1
23	[]	[]	S2_012	512	['D']	S2_012_023G1
18	[]	[]	S2_012	512	['D']	S2_012_018G1
12	[]	[]	S2_017	517	['B']	S2_017_012G1
13	[]	[]	S2_018	518	['D']	S2_018_013G1
21	[]	[]	S2_017	517	['B']	S2_017_021G1
16	[]	[]	S2_002	502	['C']	S2_002_016G1
14	[]	[]	S2_017	517	['B']	S2_017_014G1
26	[]	[]	S2_011	511	['D']	S2_011_026G1
7	[]	[]	S2_016	516	['B']	S2_016_007G1
7	['ampicillin', 'gentamycin']	['tracheal infection']	S2_005	505	['D']	S2_005_007G1
25	[]	[]	S2_016	516	['B']	S2_016_025G1
6	[]	[]	S2_004	504	['A']	S2_004_006G1
5	['ampicillin', 'gentamycin']	['sepsis']	S2_010	510	['D']	S2_010_005G1
9	[]	[]	S2_003	503	['C']	S2_003_009G1
9	[]	[]	S2_018	518	['D']	S2_018_009G1
20	[]	[]	S2_004	504	['A']	S2_004_020G1
19	[]	[]	S2_001	501	['A']	S2_001_019G1
28	[]	[]	S2_005	505	['D']	S2_005_028G1
19	[]	[]	S2_002	502	['C']	S2_002_019G1
19	[]	[]	S2_004	504	['A']	S2_004_019G1
5	[]	[]	S2_003	503	['C']	S2_003_005G1
16	[]	[]	S2_014	514	['C']	S2_014_016G1
14	[]	[]	S2_009	509	['C']	S2_009_014G1
23	[]	[]	S2_014	514	['C']	S2_014_023G1
23	[]	[]	S2_005	505	['D']	S2_005_023G1
19	[]	[]	S2_006	506	['C']	S2_006_019G1
17	[]	[]	S2_010	510	['D']	S2_010_017G1
5	['ampicillin', 'gentamycin']	['sepsis']	S2_002	502	['C']	S2_002_005G1
26	[]	[]	S2_004	504	['A']	S2_004_026G1
23	[]	[]	S2_009	509	['C']	S2_009_023G1
15	[]	[]	S2_018	518	['D']	S2_018_015G1
24	[]	[]	S2_012	512	['D']	S2_012_024G1
28	[]	[]	S2_002	502	['C']	S2_002_028G1
16	[]	[]	S2_001	501	['A']	S2_001_016G1
20	[]	[]	S2_001	501	['A']	S2_001_020G1
20	[]	[]	S2_018	518	['D']	S2_018_020G1
28	[]	[]	S2_011	511	['D']	S2_011_028G1
21	[]	[]	S2_011	511	['D']	S2_011_021G1
19	[]	[]	S2_009	509	['C']	S2_009_019G1
25	[]	[]	S2_014	514	['C']	S2_014_025G1
20	[]	[]	S2_008	508	['A']	S2_008_020G1
18	[]	[]	S2_004	504	['A']	S2_004_018G1
16	[]	[]	S2_016	516	['B']	S2_016_016G1
11	[]	[]	S2_017	517	['B']	S2_017_011G1
18	[]	[]	S2_009	509	['C']	S2_009_018G1
22	[]	[]	S2_006	506	['C']	S2_006_022G1
8	[]	[]	S2_010	510	['D']	S2_010_008G1
8	[]	[]	S2_003	503	['C']	S2_003_008G1
21	[]	[]	S2_012	512	['D']	S2_012_021G1
15	[]	[]	S2_009	509	['C']	S2_009_015G1
30	[]	[]	S2_010	510	['D']	S2_010_030G1
18	[]	[]	S2_018	518	['D']	S2_018_018G1
25	[]	[]	S2_004	504	['A']	S2_004_025G1
13	[]	[]	S2_016	516	['B']	S2_016_013G1
12	[]	[]	S2_006	506	['C']	S2_006_012G1
21	[]	[]	S2_010	510	['D']	S2_010_021G1
28	[]	[]	S2_004	504	['E']	S2_004_028G1
24	[]	[]	S2_017	517	['B']	S2_017_024G1
25	[]	[]	S2_001	501	['A']	S2_001_025G1
23	[]	[]	S2_011	511	['D']	S2_011_023G1
7	['ampicillin', 'gentamycin']	['tracheal infection']	S2_008	508	['A']	S2_008_007G1
10	[]	[]	S2_016	516	['B']	S2_016_010G1
17	[]	[]	S2_005	505	['D']	S2_005_017G1
19	[]	[]	S2_010	510	['D']	S2_010_019G1
19	[]	[]	S2_018	518	['D']	S2_018_019G1
15	[]	[]	S2_001	501	['A']	S2_001_015G1
10	[]	[]	S2_006	506	['C']	S2_006_010G1
6	['ampicillin', 'gentamycin']	['tracheal infection']	S2_005	505	['D']	S2_005_006G1
5	['ampicillin', 'gentamycin']	['tracheal infection']	S2_015	515	['C']	S2_015_005G1
23	[]	[]	S2_006	506	['C']	S2_006_023G1
17	[]	[]	S2_016	516	['B']	S2_016_017G1
13	['vancomycin', 'claforan']	['NEC']	S2_015	515	['C']	S2_015_013G1
22	[]	[]	S2_002	502	['C']	S2_002_022G1
6	['ampicillin', 'gentamycin']	['sepsis']	S2_010	510	['D']	S2_010_006G1
11	[]	[]	S2_004	504	['A']	S2_004_011G1
20	[]	[]	S2_006	506	['C']	S2_006_020G1
17	[]	[]	S2_003	503	['C']	S2_003_017G1
8	[]	[]	S2_006	506	['C']	S2_006_008G1
16	[]	[]	S2_010	510	['D']	S2_010_016G1
17	[]	[]	S2_001	501	['A']	S2_001_017G1
11	[]	[]	S2_014	514	['C']	S2_014_011G1
23	[]	[]	S2_001	501	['A']	S2_001_023G1
20	[]	[]	S2_003	503	['C']	S2_003_020G1
11	[]	[]	S2_008	508	['A']	S2_008_011G1
21	[]	[]	S2_014	514	['C']	S2_014_021G1
20	[]	[]	S2_005	505	['D']	S2_005_020G1
8	[]	[]	S2_004	504	['A']	S2_004_008G1
12	[]	[]	S2_008	508	['A']	S2_008_012G1
26	[]	[]	S2_012	512	['D']	S2_012_026G1
18	[]	[]	S2_002	502	['C']	S2_002_018G1
9	[]	[]	S2_012	512	['D']	S2_012_009G1
16	[]	[]	S2_018	518	['D']	S2_018_016G1
5	['ampicillin', 'gentamycin']	['sepsis']	S2_012	512	['D']	S2_012_005G1
19	[]	[]	S2_003	503	['C']	S2_003_019G1
10	[]	[]	S2_012	512	['D']	S2_012_010G1
17	[]	[]	S2_014	514	['C']	S2_014_017G1
28	[]	[]	S2_014	514	['C', 'E']	S2_014_028G1
23	[]	[]	S2_016	516	['B']	S2_016_023G1
27	[]	[]	S2_008	508	['A']	S2_008_027G1
18	[]	[]	S2_014	514	['C']	S2_014_018G1
22	[]	[]	S2_011	511	['D']	S2_011_022G1
12	[]	[]	S2_012	512	['D']	S2_012_012G1
25	[]	[]	S2_009	509	['C']	S2_009_025G1
18	[]	[]	S2_016	516	['B']	S2_016_018G1
21	[]	[]	S2_018	518	['D']	S2_018_021G1
15	[]	[]	S2_008	508	['A']	S2_008_015G1
21	[]	[]	S2_003	503	['C']	S2_003_021G1
27	[]	[]	S2_004	504	['A']	S2_004_027G1
14	[]	[]	S2_001	501	['A']	S2_001_014G1
17	[]	[]	S2_017	517	['B']	S2_017_017G1
24	[]	[]	S2_011	511	['D']	S2_011_024G1
26	[]	[]	S2_008	508	['A']	S2_008_026G1
19	[]	[]	S2_005	505	['D']	S2_005_019G1
12	[]	[]	S2_003	503	['C']	S2_003_012G1
28	[]	[]	S2_009	509	['C']	S2_009_028G1
18	[]	[]	S2_011	511	['D']	S2_011_018G1
21	[]	[]	S2_001	501	['A']	S2_001_021G1
15	[]	[]	S2_016	516	['B']	S2_016_015G1
22	[]	[]	S2_017	517	['B']	S2_017_022G1
12	[]	[]	S2_001	501	['A']	S2_001_012G1
22	[]	[]	S2_018	518	['D']	S2_018_022G1
24	[]	[]	S2_016	516	['B']	S2_016_024G1
14	[]	[]	S2_005	505	['D']	S2_005_014G1
22	[]	[]	S2_010	510	['D']	S2_010_022G1
7	[]	[]	S2_004	504	['A']	S2_004_007G1
17	[]	[]	S2_012	512	['D']	S2_012_017G1
9	[]	[]	S2_004	504	['A']	S2_004_009G1
24	[]	[]	S2_002	502	['C']	S2_002_024G1
18	[]	[]	S2_005	505	['D']	S2_005_018G1
23	[]	[]	S2_002	502	['C']	S2_002_023G1
11	[]	[]	S2_001	501	['A']	S2_001_011G1
16	[]	[]	S2_004	504	['A']	S2_004_016G1
23	[]	[]	S2_018	518	['D']	S2_018_023G1
9	[]	[]	S2_011	511	['D']	S2_011_009G1
13	[]	[]	S2_002	502	['C']	S2_002_013G1
12	[]	[]	S2_009	509	['C']	S2_009_012G1
23	[]	[]	S2_010	510	['D']	S2_010_023G1
10	[]	[]	S2_003	503	['C']	S2_003_010G1
25	[]	[]	S2_005	505	['D']	S2_005_025G1
26	[]	[]	S2_006	506	['C']	S2_006_026G1
23	[]	[]	S2_008	508	['A']	S2_008_023G1
14	[]	[]	S2_018	518	['D']	S2_018_014G1
13	[]	[]	S2_004	504	['A']	S2_004_013G1
10	[]	[]	S2_001	501	['A']	S2_001_010G1
18	[]	[]	S2_006	506	['C']	S2_006_018G1
21	[]	[]	S2_006	506	['C', 'E', 'C']	S2_006_021G1
14	[]	[]	S2_012	512	['D']	S2_012_014G1
18	[]	[]	S2_001	501	['A']	S2_001_018G1
21	[]	[]	S2_005	505	['D']	S2_005_021G1
6	['ampicillin', 'gentamycin']	['tracheal infection']	S2_018	518	['D']	S2_018_006G1
9	[]	[]	S2_017	517	['B']	S2_017_009G1
19	[]	[]	S2_014	514	['C']	S2_014_019G1
16	[]	[]	S2_009	509	['C']	S2_009_016G1
10	[]	[]	S2_008	508	['A']	S2_008_010G1
51	[]	[]	N3_176	176	['E', 'E']	N3_176_051G1
8	[]	[]	N1_004	4	['A']	N1_004_008G1
9	[]	[]	N1_004	4	['A']	N1_004_009G1
10	[]	[]	N1_004	4	['A']	N1_004_010G1
12	[]	[]	N1_004	4	['A']	N1_004_012G1
13	[]	[]	N1_004	4	['A']	N1_004_013G1
14	[]	[]	N1_004	4	['A']	N1_004_014G1
15	[]	[]	N1_004	4	['A']	N1_004_015G1
16	[]	[]	N1_004	4	['A']	N1_004_016G1
18	[]	[]	N1_004	4	['A']	N1_004_018G1
21	[]	[]	N1_004	4	['E']	N1_004_021G1
26	[]	[]	N1_004	4	['E']	N1_004_026G1
7	[]	[]	N1_008	8	['D']	N1_008_007G1
8	[]	[]	N1_008	8	['D']	N1_008_008G1
9	['vancomycin', 'cefazolin']	['NEC']	N1_008	8	['D']	N1_008_009G1
10	['vancomycin', 'cefazolin']	['NEC']	N1_008	8	['D']	N1_008_010G1
28	[]	[]	N1_008	8	['D']	N1_008_028G1
31	[]	[]	N1_008	8	['D']	N1_008_031G1
6	[]	[]	N1_009	9	['D']	N1_009_006G1
7	[]	[]	N1_009	9	['D']	N1_009_007G1
8	[]	[]	N1_009	9	['D']	N1_009_008G1
9	[]	[]	N1_009	9	['D']	N1_009_009G1
10	[]	[]	N1_009	9	['D']	N1_009_010G1
11	[]	[]	N1_009	9	['D']	N1_009_011G1
13	[]	[]	N1_009	9	['D']	N1_009_013G1
14	[]	[]	N1_009	9	['D']	N1_009_014G1
15	[]	[]	N1_009	9	['D']	N1_009_015G1
16	[]	[]	N1_009	9	['D']	N1_009_016G1
17	[]	[]	N1_009	9	['D']	N1_009_017G1
19	[]	[]	N1_009	9	['D']	N1_009_019G1
20	[]	[]	N1_009	9	['D']	N1_009_020G1
21	[]	[]	N1_009	9	['D']	N1_009_021G1
24	[]	[]	N1_009	9	['D']	N1_009_024G1
38	[]	[]	N1_009	9	['D']	N1_009_038G1
45	[]	[]	N1_009	9	['D']	N1_009_045G1
11	[]	[]	N1_011	11	['C']	N1_011_011G1
13	[]	[]	N1_011	11	['C']	N1_011_013G1
14	[]	[]	N1_011	11	['C']	N1_011_014G1
15	[]	[]	N1_011	11	['C']	N1_011_015G1
20	[]	[]	N1_011	11	['C']	N1_011_020G1
21	[]	[]	N1_011	11	['C']	N1_011_021G1
23	[]	[]	N1_011	11	['C']	N1_011_023G1
25	[]	[]	N1_011	11	['C']	N1_011_025G1
27	[]	[]	N1_011	11	['C']	N1_011_027G1
28	[]	[]	N1_011	11	['C']	N1_011_028G1
33	[]	[]	N1_011	11	['C']	N1_011_033G1
37	['vancomycin', 'cefazolin']	['NEC']	N1_011	11	['C']	N1_011_037G1
46	[]	[]	N1_011	11	['C']	N1_011_046G1
51	[]	[]	N1_011	11	['C']	N1_011_051G1
62	['vancomycin', 'cefazolin']	['NEC']	N1_011	11	['C']	N1_011_062G1
69	['vancomycin', 'cefazolin', 'zosyn', 'ampicillin', 'clindamycin']	['NEC']	N1_011	11	['CHP']	N1_011_069G1
70	['zosyn']	['NEC']	N1_011	11	['CHP']	N1_011_070G1
6	[]	[]	N1_014	14	['C']	N1_014_006G1
7	[]	[]	N1_014	14	['C']	N1_014_007G1
8	[]	[]	N1_014	14	['C']	N1_014_008G1
9	[]	[]	N1_014	14	['C']	N1_014_009G1
10	[]	[]	N1_014	14	['C']	N1_014_010G1
11	[]	[]	N1_014	14	['C', 'E']	N1_014_011G1
12	[]	[]	N1_014	14	['E']	N1_014_012G1
14	[]	[]	N1_014	14	['E']	N1_014_014G1
15	[]	[]	N1_014	14	['E', 'F']	N1_014_015G1
16	[]	[]	N1_014	14	['F']	N1_014_016G1
17	[]	[]	N1_014	14	['F']	N1_014_017G1
9	[]	[]	N1_017	17	['C']	N1_017_009G1
10	[]	[]	N1_017	17	['C']	N1_017_010G1
11	['vancomycin', 'cefazolin']	['NEC']	N1_017	17	['C']	N1_017_011G1
10	[]	[]	N1_018	18	['C']	N1_018_010G1
11	[]	[]	N1_018	18	['C']	N1_018_011G1
13	[]	[]	N1_018	18	['C', 'E']	N1_018_013G1
14	[]	[]	N1_018	18	['E']	N1_018_014G1
16	[]	[]	N1_018	18	['E']	N1_018_016G1
17	[]	[]	N1_018	18	['E']	N1_018_017G1
18	[]	[]	N1_018	18	['E']	N1_018_018G1
19	[]	[]	N1_018	18	['E']	N1_018_019G1
20	[]	[]	N1_018	18	['E']	N1_018_020G1
24	[]	[]	N1_018	18	['E']	N1_018_024G1
37	[]	[]	N1_018	18	['E']	N1_018_037G1
13	[]	[]	N1_023	23	['A']	N1_023_013G1
13	[]	[]	N2_064	64	['C']	N2_064_013G1
16	[]	[]	N2_064	64	['C']	N2_064_016G1
17	[]	[]	N2_064	64	['C']	N2_064_017G1
20	[]	[]	N2_064	64	['C']	N2_064_020G1
9	[]	[]	N2_066	66	['B']	N2_066_009G1
38	[]	[]	N4_188	188	['E']	N4_188_038G1
18	[]	[]	N4_094	94	['E']	N4_094_018G1
23	[]	[]	N4_107	107	['D']	N4_107_023G1
12	[]	[]	N4_128	128	['C']	N4_128_012G1
30	[]	[]	N4_128	128	['E']	N4_128_030G1
36	[]	[]	N4_142	142	['E']	N4_142_036G1
20	[]	[]	N4_167	167	['B']	N4_167_020G1
38	[]	[]	N4_205	205	['A']	N4_205_038G1
52	[]	[]	N4_205	205	['A']	N4_205_052G1
25	[]	[]	N4_207	207	['B']	N4_207_025G1
26	[]	[]	N4_207	207	['B']	N4_207_026G1
71	['zosyn']	['NEC']	N1_011	11	['CHP']	N1_011_071G1
13	[]	[]	S2_003	503	['C']	S2_003_013G1
17	[]	[]	S2_018	518	['D']	S2_018_017G1
7	['ampicillin', 'gentamycin']	['sepsis']	S2_012	512	['D']	S2_012_007G1
