# Supplementary material for: Machine Learning Leveraging Genomes from Metagenomes Identifies Influential Antibiotic Resistance Genes in the Infant Gut Microbiome
Source: mSystems. 2018 Jan 9;3(1):e00123-17. doi: 10.1128/mSystems.00123-17 (PMC5758725; doi:10.1128/mSystems.00123-17)
Supplement: TABLE S3 [file sys001182161st3.xls]

## Sheet: Chdb.csv
Bin Id	Marker lineage	# genomes	# markers	# marker sets	Completeness	Contamination	Strain heterogeneity	Genome size (bp)	# ambiguous bases	# scaffolds	# contigs	N50 (scaffolds)	N50 (contigs)	Mean scaffold length (bp)	Mean contig length (bp)	Longest scaffold (bp)	Longest contig (bp)	GC	GC std (scaffolds > 1kbp)	Coding density	Translation table	# predicted genes	0	1	2	3	4	5+
conN1_003_000G1_concoct_10.fa	Bacteria	5449	104	58	98.28	0	0	3084205	59342	2958	2958	32329	362	306	286	2724	2543	43.2	5.79	-100	-1	-1	1	103	0	0	0	0
conN1_003_000G1_concoct_12.fa	Bacteria	5449	104	58	100	0	0	1771515	24561	1844	1844	28316	345	283	270	1546	1444	34.4	6.02	-100	-1	-1	0	104	0	0	0	0
conN1_003_000G1_concoct_13.fa	Bacteria	5449	104	58	98.28	0	0	3513276	68787	3327	3327	14711	365	304	283	2455	2219	42	6.35	-100	-1	-1	1	103	0	0	0	0
conN1_003_000G1_concoct_19.fa	Bacteria	5449	104	58	94.28	0	0	2460508	40663	2530	2530	4810	345	283	267	8846	7773	36.3	11.74	-100	-1	-1	12	92	0	0	0	0
conN1_003_000G1_concoct_22.fa	Bacteria	5449	104	58	98.28	0	0	3208374	39964	3104	3104	53558	359	301	288	3022	2874	34.8	6.5	-100	-1	-1	1	103	0	0	0	0
conN1_003_000G1_concoct_23.fa	Bacteria	5449	104	58	98.28	0	0	3313188	60374	3171	3171	28098	369	309	290	2793	2617	43.5	5.86	-100	-1	-1	1	103	0	0	0	0
conN1_003_000G1_concoct_24.fa	Bacteria	5449	104	58	98.28	0	0	2362619	29612	2429	2429	4967	341	280	268	1451	1398	36	4.77	-100	-1	-1	1	103	0	0	0	0
conN1_003_000G1_concoct_26.fa	Bacteria	5449	104	58	100	0.86	0	3883107	36849	3623	3623	21797	375	311	301	7119	6657	35.7	5.67	-100	-1	-1	0	103	1	0	0	0
conN1_003_000G1_concoct_3.fa	Bacteria	5449	104	58	79.15	1.88	0	2164843	19327	2454	2454	2917	329	266	259	1569	1527	34	5.54	-100	-1	-1	14	88	2	0	0	0
conN1_003_000G1_concoct_42.fa	Bacteria	5449	104	58	98.28	0	0	3490148	61676	3408	3408	27187	364	303	285	2803	2594	42.2	6.96	-100	-1	-1	1	103	0	0	0	0
conN1_003_000G1_concoct_43.fa	Bacteria	5449	104	58	54.89	0	0	1740007	13372	2153	2153	1765	312	242	236	1362	1333	35.7	6.73	-100	-1	-1	59	45	0	0	0	0
conN1_003_000G1_concoct_48.fa	Bacteria	5449	104	58	98.28	3.45	0	2697024	37192	2715	2715	5185	368	294	280	2633	2439	39.6	5.97	-100	-1	-1	1	102	0	1	0	0
conN1_003_000G1_concoct_5.fa	Bacteria	5449	104	58	97.77	0	0	2771200	44468	2641	2641	28448	356	297	280	5339	4693	35.4	10.35	-100	-1	-1	3	101	0	0	0	0
conN1_003_011G1_concoct_15.fa	Bacteria	5449	104	58	98.28	0	0	2858062	38481	2811	2811	66754	367	301	287	2033	1910	34.4	6.68	-100	-1	-1	1	103	0	0	0	0
conN1_003_019G1_concoct_7.fa	Bacteria	5449	104	58	100	0	0	2513528	18327	2264	2264	88695	402	332	324	1765	1680	35.7	5.16	-100	-1	-1	0	104	0	0	0	0
conN1_003_019G1_concoct_8.fa	Bacteria	5449	104	58	100	0	0	3834512	39497	3498	3498	105692	381	319	308	3123	2892	35.4	6.41	-100	-1	-1	0	104	0	0	0	0
conN1_003_023G1_concoct_0.fa	Bacteria	5449	104	58	100	0	0	5109384	51083	4961	4961	22450	364	305	295	1650	1590	35.6	6.21	-100	-1	-1	0	104	0	0	0	0
conN1_003_023G1_concoct_10.fa	Bacteria	5449	104	58	98.28	0	0	2337142	37813	2215	2215	15141	356	297	280	9518	8316	36.8	9.95	-100	-1	-1	1	103	0	0	0	0
conN1_003_028G1_concoct_6.fa	Bacteria	5449	104	58	100	0.16	0	2290560	17709	1988	1988	66533	415	349	340	1853	1763	33.4	5.25	-100	-1	-1	0	103	1	0	0	0
conN1_003_039G1_concoct_16.fa	Bacteria	5449	104	58	100	0	0	2183518	20832	1821	1821	76922	427	359	347	3241	3069	35.1	6.89	-100	-1	-1	0	104	0	0	0	0
conN1_003_052G1_concoct_12.fa	Bacteria	5449	104	58	100	0	0	2428853	19216	2101	2101	143081	419	350	341	2076	1993	33.9	5.03	-100	-1	-1	0	104	0	0	0	0
conN1_003_052G1_concoct_8.fa	Bacteria	5449	104	58	63.87	0	0	1065884	11474	1417	1417	1610	290	227	219	1199	1152	34.6	3.37	-100	-1	-1	33	71	0	0	0	0
conN1_003_086G1_concoct_12.fa	Bacteria	5449	104	58	100	0	0	4730914	55473	4429	4429	58664	381	315	302	1807	1649	36.2	6.61	-100	-1	-1	0	104	0	0	0	0
conN1_003_086G1_concoct_22.fa	Bacteria	5449	104	58	100	0.86	0	2179658	29684	2037	2037	84706	376	317	302	3430	3013	37.7	7.38	-100	-1	-1	0	103	1	0	0	0
conN1_003_086G1_concoct_3.fa	Bacteria	5449	104	58	98.28	0	0	4492490	85101	4085	4085	27169	367	313	292	3204	2948	42.9	4.5	-100	-1	-1	1	103	0	0	0	0
conN1_004_000G1_concoct_1.fa	Bacteria	5449	104	58	81.62	0	0	2044183	33691	2340	2340	2331	311	250	235	1909	1787	36.7	8.89	-100	-1	-1	23	81	0	0	0	0
conN1_004_000G1_concoct_19.fa	Bacteria	5449	104	58	100	0	0	4276532	70753	4010	4010	46203	364	307	289	2379	2170	42.1	5.73	-100	-1	-1	0	104	0	0	0	0
conN1_004_000G1_concoct_23.fa	Bacteria	5449	104	58	100	0	0	1923048	17119	1695	1695	120545	415	345	335	1863	1760	34.3	5.94	-100	-1	-1	0	104	0	0	0	0
conN1_004_000G1_concoct_31.fa	Bacteria	5449	104	58	100	0	0	1585579	18189	1439	1439	56355	395	331	319	1788	1676	35.5	6.32	-100	-1	-1	0	104	0	0	0	0
conN1_004_000G1_concoct_9.fa	Bacteria	5449	104	58	98.28	0	0	6732442	53535	6302	6302	48638	388	320	311	4343	4261	37	5.75	-100	-1	-1	1	103	0	0	0	0
conN1_004_009G1_concoct_7.fa	Bacteria	5449	104	58	98.28	0	0	2171396	36026	2180	2181	13587	353	290	273	2698	2424	36.3	10.72	-100	-1	-1	1	103	0	0	0	0
conN1_004_015G1_concoct_0.fa	Bacteria	5449	104	58	98.28	0	0	3502542	68884	3220	3220	33185	374	315	294	2285	2104	42.1	6.24	-100	-1	-1	1	103	0	0	0	0
conN1_004_016G1_concoct_4.fa	Bacteria	5449	104	58	100	0.86	0	2045437	27567	1889	1889	94562	377	320	306	3326	2938	37.5	8.68	-100	-1	-1	0	103	1	0	0	0
conN1_004_018G1_concoct_1.fa	Bacteria	5449	104	58	78.45	1.72	0	2206336	40818	2666	2668	1964	307	241	226	1969	1796	42.4	7.12	-100	-1	-1	49	54	1	0	0	0
conN1_004_021G1_concoct_11.fa	Bacteria	5449	104	58	91.38	0.86	0	3921047	76138	3927	3927	39948	341	289	270	2751	2461	43	6.68	-100	-1	-1	19	84	1	0	0	0
conN1_004_021G1_concoct_21.fa	Bacteria	5449	104	58	98.28	0	0	2786171	36517	2660	2660	39685	362	294	281	1607	1519	35.5	5.77	-100	-1	-1	1	103	0	0	0	0
conN1_004_026G1_concoct_10.fa	Bacteria	5449	104	58	100	0	0	2050501	27829	1918	1918	35044	375	316	301	3625	3346	34	8.78	-100	-1	-1	0	104	0	0	0	0
conN1_004_026G1_concoct_2.fa	Bacteria	5449	104	58	100	0	0	4778783	52889	4515	4515	85940	383	316	305	5392	5062	35.6	7.59	-100	-1	-1	0	104	0	0	0	0
conN1_004_026G1_concoct_6.fa	Bacteria	5449	104	58	89.66	1.72	0	3972522	71399	3804	3804	10280	354	294	275	2197	2068	42.7	4.7	-100	-1	-1	20	83	1	0	0	0
conN1_008_000G1_concoct_10.fa	Bacteria	5449	104	58	87.75	0.86	0	1851042	24321	2041	2041	2541	329	268	256	2708	2454	37.5	7.7	-100	-1	-1	11	92	1	0	0	0
conN1_008_000G1_concoct_23.fa	Bacteria	5449	104	58	90.52	1.72	0	3070012	54478	3377	3377	2164	318	260	244	1313	1189	42.8	4.43	-100	-1	-1	6	97	1	0	0	0
conN1_008_000G1_concoct_5.fa	Bacteria	5449	104	58	89.66	0	0	6703663	53014	6347	6347	33964	386	317	309	4343	4261	36.9	5.84	-100	-1	-1	20	84	0	0	0	0
conN1_008_010G1_concoct_13.fa	Bacteria	5449	104	58	100	0	0	4639799	53864	4391	4391	105962	377	313	301	2694	2541	36.2	6.62	-100	-1	-1	0	104	0	0	0	0
conN1_008_028G1_concoct_0.fa	Bacteria	5449	104	58	98.28	0	0	2908771	38853	2925	2925	15559	359	292	279	1620	1482	34.4	5.72	-100	-1	-1	1	103	0	0	0	0
conN1_008_028G1_concoct_6.fa	Bacteria	5449	104	58	98.28	1.72	0	2542374	41714	2527	2527	3785	349	282	266	10184	8934	36.7	10.27	-100	-1	-1	1	102	1	0	0	0
conN1_008_028G1_concoct_9.fa	Bacteria	5449	104	58	100	0	0	4277451	43267	4019	4019	34437	373	315	304	4235	3972	35.7	6.6	-100	-1	-1	0	104	0	0	0	0
conN1_008_031G1_concoct_33.fa	Bacteria	5449	104	58	100	0	0	5193480	82281	4254	4254	58799	448	368	349	2249	2132	39	5.28	-100	-1	-1	0	104	0	0	0	0
conN1_009_000G1_concoct_17.fa	Bacteria	5449	104	58	59.17	0.86	0	1678136	23378	1804	1804	2769	338	274	261	2713	2538	37.2	7.56	-100	-1	-1	58	45	1	0	0	0
conN1_009_000G1_concoct_2.fa	Bacteria	5449	104	58	93.97	0	0	4426205	83290	4144	4144	18044	363	299	279	3107	2847	42.1	5.35	-100	-1	-1	15	89	0	0	0	0
conN1_009_000G1_concoct_22.fa	Bacteria	5449	104	58	98.28	0	0	3272067	59486	3203	3203	5056	347	285	266	2137	1917	43.5	6.33	-100	-1	-1	1	103	0	0	0	0
conN1_009_000G1_concoct_35.fa	Bacteria	5449	104	58	93.1	0	0	3621194	66013	3807	3807	2421	339	276	259	1988	1805	42.6	5.74	-100	-1	-1	5	99	0	0	0	0
conN1_009_000G1_concoct_36.fa	Bacteria	5449	104	58	94.83	0	0	2893400	31385	2752	2752	12357	378	300	289	3331	3119	36.8	5.43	-100	-1	-1	14	90	0	0	0	0
conN1_009_000G1_concoct_39.fa	Bacteria	5449	104	58	57.6	0	0	1754583	23895	1896	1896	2576	337	271	258	2711	2467	37.5	7.77	-100	-1	-1	58	46	0	0	0	0
conN1_009_000G1_concoct_40.fa	Bacteria	5449	104	58	87.24	1.72	0	1781687	22024	2156	2156	2245	302	241	231	1393	1350	34.9	5.49	-100	-1	-1	29	74	1	0	0	0
conN1_009_006G1_concoct_25.fa	Bacteria	5449	104	58	83.54	0	0	2473919	37221	2359	2359	30951	353	301	285	2394	2251	35.6	8.11	-100	-1	-1	40	64	0	0	0	0
conN1_009_006G1_concoct_45.fa	Bacteria	5449	104	58	98.28	0	0	3037254	41492	3066	3066	47768	360	292	279	2267	2168	34.4	6.04	-100	-1	-1	1	103	0	0	0	0
conN1_009_007G1_concoct_17.fa	Bacteria	5449	104	58	87.59	0	0	2029394	33631	2098	2099	7738	346	283	267	3516	3152	36.4	11.34	-100	-1	-1	31	73	0	0	0	0
conN1_009_007G1_concoct_18.fa	Bacteria	5449	104	58	100	1.72	0	3193029	58146	2838	2838	32482	372	317	297	2640	2414	43.8	5.72	-100	-1	-1	0	103	1	0	0	0
conN1_009_008G1_concoct_6.fa	Bacteria	5449	104	58	100	0	0	2088135	30866	2095	2095	40274	351	297	283	2302	2142	35.4	6.06	-100	-1	-1	0	104	0	0	0	0
conN1_009_011G1_concoct_9.fa	Bacteria	5449	104	58	96.55	0	0	2455723	39904	2506	2506	3528	336	274	258	8694	7589	36.8	9.57	-100	-1	-1	3	101	0	0	0	0
conN1_009_015G1_concoct_2.fa	Bacteria	5449	104	58	98.28	0	0	4040499	75360	3730	3730	11253	367	307	286	3167	2910	42.8	5.37	-100	-1	-1	1	103	0	0	0	0
conN1_009_015G1_concoct_7.fa	Bacteria	5449	104	58	97.26	0.34	0	5096661	57789	4886	4886	5357	372	309	297	3739	3450	36.2	6.03	-100	-1	-1	13	90	1	0	0	0
conN1_009_016G1_concoct_10.fa	Bacteria	5449	104	58	89.66	0	0	3407726	62200	3272	3272	25819	370	307	288	2793	2619	43.6	6.06	-100	-1	-1	20	84	0	0	0	0
conN1_009_019G1_concoct_3.fa	Bacteria	5449	104	58	98.28	0	0	3483086	43637	3338	3338	21805	388	316	303	3177	3068	40.4	5.81	-100	-1	-1	1	103	0	0	0	0
conN1_009_020G1_concoct_1.fa	Bacteria	5449	104	58	95.03	0	0	6638785	70995	6428	6428	9254	367	303	292	3253	3141	36.1	5.75	-100	-1	-1	16	88	0	0	0	0
conN1_009_024G1_concoct_9.fa	Bacteria	5449	104	58	81.03	0	0	4110948	77773	3925	3925	4676	363	300	280	3207	2951	42.7	6.21	-100	-1	-1	25	79	0	0	0	0
conN1_009_038G1_concoct_10.fa	Bacteria	5449	104	58	59.48	0	0	484065	6233	565	565	2489	327	254	243	1242	1186	34.5	4.56	-100	-1	-1	26	78	0	0	0	0
conN1_009_038G1_concoct_18.fa	Bacteria	5449	104	58	98.28	1.72	0	2898977	39056	2829	2829	29792	371	304	290	2005	1883	34.4	6.39	-100	-1	-1	1	102	1	0	0	0
conN1_009_045G1_concoct_8.fa	Bacteria	5449	104	58	100	0	0	1927539	27073	1873	1873	24908	368	313	299	1506	1444	36.2	6.14	-100	-1	-1	0	104	0	0	0	0
conN1_009_045G1_concoct_9.fa	Bacteria	5449	104	58	98.28	1.72	0	3861146	68985	3912	3913	28787	357	291	273	4096	3783	39.7	6.53	-100	-1	-1	1	102	1	0	0	0
conN1_011_000G1_concoct_2.fa	Bacteria	5449	104	58	94.14	0	0	4945827	49346	4670	4670	33849	370	307	297	6005	5624	35	6.16	-100	-1	-1	25	79	0	0	0	0
conN1_011_000G1_concoct_46.fa	Bacteria	5449	104	58	98.28	1.72	0	2586741	18963	2429	2429	12808	385	321	313	1885	1838	35.6	5.4	-100	-1	-1	1	102	1	0	0	0
conN1_011_011G1_concoct_7.fa	Bacteria	5449	104	58	94.83	0	0	2545402	42023	2661	2661	3433	333	265	249	10184	8935	36.6	11.82	-100	-1	-1	3	101	0	0	0	0
conN1_011_013G1_concoct_1.fa	Bacteria	5449	104	58	100	0.86	0	2053122	27360	1867	1867	45622	380	325	310	3638	3229	37.8	6.88	-100	-1	-1	0	103	1	0	0	0
conN1_011_025G1_concoct_5.fa	Bacteria	5449	104	58	98.28	0	0	2555982	33664	2472	2472	18087	370	308	294	2033	1907	34.5	6.4	-100	-1	-1	1	103	0	0	0	0
conN1_011_051G1_concoct_10.fa	Bacteria	5449	104	58	100	0	0	5095111	55407	4804	4804	142601	377	316	304	3207	3104	36	6.36	-100	-1	-1	0	104	0	0	0	0
conN1_014_000G1_concoct_10.fa	Bacteria	5449	104	58	98.28	0	0	3858413	71511	3990	3991	5389	357	286	268	2793	2617	43.4	5.37	-100	-1	-1	1	103	0	0	0	0
conN1_014_000G1_concoct_12.fa	Bacteria	5449	104	58	99.84	3.45	0	2533739	22687	2478	2478	14947	380	309	300	3282	3233	33.9	4.7	-100	-1	-1	1	101	2	0	0	0
conN1_014_000G1_concoct_13.fa	Bacteria	5449	104	58	98.28	0	0	1893729	36690	1853	1853	12360	373	311	291	4908	4543	40.2	5.97	-100	-1	-1	1	103	0	0	0	0
conN1_014_000G1_concoct_14.fa	Bacteria	5449	104	58	68.5	0	0	1961682	17326	2283	2283	2014	325	254	246	1547	1494	34.4	4.69	-100	-1	-1	24	80	0	0	0	0
conN1_014_000G1_concoct_17.fa	Bacteria	5449	104	58	85.67	0	0	4984133	50186	4620	4620	100360	376	318	307	3339	3250	35.8	6.19	-100	-1	-1	42	62	0	0	0	0
conN1_014_000G1_concoct_18.fa	Bacteria	5449	104	58	50.55	0	0	1347625	22288	1572	1573	2228	316	253	239	2692	2418	36.3	16.78	-100	-1	-1	64	40	0	0	0	0
conN1_014_000G1_concoct_22.fa	Bacteria	5449	104	58	100	0	0	4047560	72289	3785	3785	12390	357	300	281	2197	2068	42.6	4.61	-100	-1	-1	0	104	0	0	0	0
conN1_014_000G1_concoct_27.fa	Bacteria	5449	104	58	53.16	6.38	0	775715	12707	1032	1032	1389	295	229	217	2065	1909	39.7	3.75	-100	-1	-1	33	56	15	0	0	0
conN1_014_006G1_concoct_0.fa	Bacteria	5449	104	58	89.66	0	0	6695626	53176	6278	6278	59948	388	319	311	4343	4261	37	5.77	-100	-1	-1	20	84	0	0	0	0
conN1_014_006G1_concoct_6.fa	Bacteria	5449	104	58	100	0.31	0	2278359	17476	2059	2059	74121	406	335	326	2239	2170	33.4	5.03	-100	-1	-1	0	102	2	0	0	0
conN1_014_006G1_concoct_9.fa	Bacteria	5449	104	58	98.28	0	0	5078294	51570	4710	4710	21791	364	316	305	2183	2075	37.9	5.42	-100	-1	-1	1	103	0	0	0	0
conN1_014_007G1_concoct_12.fa	Bacteria	5449	104	58	98.28	0	0	2368299	38261	2232	2232	42353	355	297	280	10184	8935	36.7	10.81	-100	-1	-1	1	103	0	0	0	0
conN1_014_008G1_concoct_14.fa	Bacteria	5449	104	58	62.52	0	0	1744784	28554	2218	2218	2094	282	228	215	1728	1507	36.4	17.92	-100	-1	-1	53	51	0	0	0	0
conN1_014_009G1_concoct_2.fa	Bacteria	5449	104	58	96.55	0	0	1939495	34312	1710	1711	8550	384	330	310	4511	4256	36.1	10.28	-100	-1	-1	2	102	0	0	0	0
conN1_014_010G1_concoct_19.fa	Bacteria	5449	104	58	98.28	0	0	2950448	39590	2880	2880	38334	368	302	288	2033	1908	34.4	6.61	-100	-1	-1	1	103	0	0	0	0
conN1_014_012G1_concoct_16.fa	Bacteria	5449	104	58	100	0.86	0	2062801	27400	1934	1934	38624	371	312	298	3653	3234	37.6	7.95	-100	-1	-1	0	103	1	0	0	0
conN1_014_015G1_concoct_3.fa	Bacteria	5449	104	58	100	0	0	4951346	57166	4641	4641	29927	379	314	301	3207	3104	36.2	6.32	-100	-1	-1	0	104	0	0	0	0
conN1_014_016G1_concoct_4.fa	Bacteria	5449	104	58	98.28	0	0	2372993	38341	2384	2384	6710	339	279	263	9117	7966	36.9	8.97	-100	-1	-1	1	103	0	0	0	0
conN1_017_000G1_concoct_26.fa	Bacteria	5449	104	58	100	0.86	0	1314537	13262	1291	1291	23228	372	312	302	2010	1882	33.9	7.05	-100	-1	-1	0	103	1	0	0	0
conN1_017_009G1_concoct_13.fa	Bacteria	5449	104	58	92.95	1.88	0	2186294	19555	2446	2446	3579	334	270	262	1371	1330	34	5.65	-100	-1	-1	5	97	2	0	0	0
conN1_017_009G1_concoct_15.fa	Bacteria	5449	104	58	93.97	1.72	0	1338882	28536	1404	1404	9573	366	301	280	2212	1942	39.1	4.68	-100	-1	-1	4	98	2	0	0	0
conN1_017_010G1_concoct_19.fa	Bacteria	5449	104	58	95.69	0.16	0	2441402	40046	2630	2630	1870	322	258	242	8648	7551	36.6	11.76	-100	-1	-1	3	100	1	0	0	0
conN1_017_010G1_concoct_4.fa	Bacteria	5449	104	58	95.74	0	0	4408163	48204	4206	4206	33629	375	313	301	3355	3145	35.7	6.33	-100	-1	-1	11	93	0	0	0	0
conN1_017_011G1_concoct_13.fa	Bacteria	5449	104	58	87.01	0	0	5243658	52513	5096	5096	19999	362	305	294	2122	2037	35.6	6.2	-100	-1	-1	38	66	0	0	0	0
conN1_017_011G1_concoct_9.fa	Bacteria	5449	104	58	54.23	16.35	6.25	1014999	18075	1420	1420	1415	281	221	208	1356	1238	39.9	5.65	-100	-1	-1	36	38	29	1	0	0
conN1_018_000G1_concoct_11.fa	Bacteria	5449	104	58	98.28	0	0	6761842	53850	6393	6393	16613	388	317	309	4343	4261	37.1	6.15	-100	-1	-1	1	103	0	0	0	0
conN1_018_000G1_concoct_15.fa	Bacteria	5449	104	58	100	0	0	2617326	19100	2352	2352	58508	401	335	327	3964	3873	35.4	4.93	-100	-1	-1	0	104	0	0	0	0
conN1_018_000G1_concoct_16.fa	Bacteria	5449	104	58	100	1.72	0	3426185	63149	3146	3146	15073	365	307	287	2640	2411	43.7	6.28	-100	-1	-1	0	103	1	0	0	0
conN1_018_000G1_concoct_2.fa	Bacteria	5449	104	58	97.41	0	0	3599135	64578	3437	3437	7915	355	298	279	2197	2068	42.7	4.82	-100	-1	-1	2	102	0	0	0	0
conN1_018_000G1_concoct_6.fa	Bacteria	5449	104	58	65.2	0.16	0	2505716	45716	3109	3109	1579	294	231	216	1207	1117	42.3	5.38	-100	-1	-1	25	78	1	0	0	0
conN1_018_010G1_concoct_10.fa	Bacteria	5449	104	58	98.28	0	0	2342419	37805	2224	2224	40728	356	296	279	10183	8930	36.7	10.73	-100	-1	-1	1	103	0	0	0	0
conN1_018_011G1_concoct_3.fa	Bacteria	5449	104	58	100	0	0	5242136	56917	4909	4909	86738	378	317	306	3207	3104	36	7.2	-100	-1	-1	0	104	0	0	0	0
conN1_018_014G1_concoct_6.fa	Bacteria	5449	104	58	50	0	0	2309544	25393	2801	2801	2085	313	249	240	1169	1117	35.9	6.59	-100	-1	-1	72	32	0	0	0	0
conN1_018_018G1_concoct_5.fa	Bacteria	5449	104	58	98.28	0	0	2877755	38845	2798	2798	46717	368	304	290	2033	1908	34.4	6.3	-100	-1	-1	1	103	0	0	0	0
conN1_018_019G1_concoct_3.fa	Bacteria	5449	104	58	98.28	0	0	1808579	35247	1762	1762	22956	368	312	292	3484	3255	40.5	6.12	-100	-1	-1	1	103	0	0	0	0
conN1_018_037G1_concoct_10.fa	Bacteria	5449	104	58	83.03	0	0	5570893	59584	5234	5234	30751	374	314	303	3159	3074	36.3	6.05	-100	-1	-1	41	63	0	0	0	0
conN1_019_000G1_concoct_0.fa	Bacteria	5449	104	58	100	0	0	5505248	87190	4623	4623	11534	441	359	340	2249	2132	38.9	5.33	-100	-1	-1	0	104	0	0	0	0
conN1_019_000G1_concoct_2.fa	Bacteria	5449	104	58	91.96	0	0	2943599	36544	3247	3247	3738	319	264	253	1981	1870	34.9	9.34	-100	-1	-1	12	92	0	0	0	0
conN1_019_000G1_concoct_24.fa	Bacteria	5449	104	58	98.28	0	0	4478366	84770	4099	4099	24253	365	311	290	3207	2956	43	5.09	-100	-1	-1	1	103	0	0	0	0
conN1_019_000G1_concoct_28.fa	Bacteria	5449	104	58	98.28	0	0	2738146	43672	2593	2593	17614	357	298	282	10547	9275	35.3	10.28	-100	-1	-1	1	103	0	0	0	0
conN1_019_000G1_concoct_33.fa	Bacteria	5449	104	58	92.24	6.03	0	4004144	73565	4264	4264	3658	330	264	247	2495	2372	42.5	6.4	-100	-1	-1	6	94	4	0	0	0
conN1_019_000G1_concoct_34.fa	Bacteria	5449	104	58	98.28	0	0	3490988	64546	3386	3386	41809	367	306	287	2793	2615	43.7	6.21	-100	-1	-1	1	103	0	0	0	0
conN1_019_000G1_concoct_8.fa	Bacteria	5449	104	58	98.28	0	0	4142206	73618	3863	3863	15162	360	302	283	2197	2068	42.4	5.2	-100	-1	-1	1	103	0	0	0	0
conN1_019_012G1_concoct_13.fa	Bacteria	5449	104	58	98.98	1.72	0	2400893	21312	2305	2305	5910	381	316	307	1681	1599	33.9	4.95	-100	-1	-1	2	101	1	0	0	0
conN1_019_012G1_concoct_4.fa	Bacteria	5449	104	58	100	0	0	2111336	30825	2162	2162	7409	359	297	282	2164	1949	36.1	5.62	-100	-1	-1	0	104	0	0	0	0
conN1_019_013G1_concoct_5.fa	Bacteria	5449	104	58	100	0	0	2572039	18729	2278	2278	36890	405	339	331	3964	3873	35.5	4.93	-100	-1	-1	0	104	0	0	0	0
conN1_019_018G1_concoct_10.fa	Bacteria	5449	104	58	57.92	0	0	3334110	35323	3316	3316	3095	374	300	289	1753	1700	36.2	7.22	-100	-1	-1	66	38	0	0	0	0
conN1_019_020G1_concoct_10.fa	Bacteria	5449	104	58	100	0.86	0	1359160	13948	1294	1294	63797	380	321	311	2477	2317	33.8	6.68	-100	-1	-1	0	103	1	0	0	0
conN1_019_023G1_concoct_10.fa	Bacteria	5449	104	58	91.85	0	0	5272750	56637	4868	4868	94528	380	320	309	3791	3672	36.3	6.15	-100	-1	-1	26	78	0	0	0	0
conN1_019_024G1_concoct_7.fa	Bacteria	5449	104	58	98.28	0	0	2640241	35651	2524	2524	93690	369	311	297	1620	1481	34.5	7.09	-100	-1	-1	1	103	0	0	0	0
conN1_019_026G1_concoct_5.fa	Bacteria	5449	104	58	98.28	0	0	2382029	38673	2252	2252	25845	357	297	280	10184	8934	36.5	10.75	-100	-1	-1	1	103	0	0	0	0
conN1_019_026G1_concoct_6.fa	Bacteria	5449	104	58	98.28	0	0	2687385	34526	2640	2640	19830	360	293	280	1503	1432	36	5.89	-100	-1	-1	1	103	0	0	0	0
conN1_019_038G1_concoct_0.fa	Bacteria	5449	104	58	98.28	0	0	2871262	38746	2780	2780	62015	368	306	292	1867	1752	34.6	6.06	-100	-1	-1	1	103	0	0	0	0
conN1_019_057G1_concoct_6.fa	Bacteria	5449	104	58	100	0.86	0	2192332	29465	2036	2036	77885	376	316	302	3502	3091	37.4	7.38	-100	-1	-1	0	103	1	0	0	0
conN1_019_057G1_concoct_9.fa	Bacteria	5449	104	58	100	1.72	0	1881416	26101	1946	1946	14859	356	286	273	2784	2588	34.7	6.93	-100	-1	-1	0	103	1	0	0	0
conN1_021_000G1_concoct_2.fa	Bacteria	5449	104	58	94.45	0	0	2532173	19249	2361	2361	12514	395	322	313	2118	2056	35.6	4.25	-100	-1	-1	13	91	0	0	0	0
conN1_021_000G1_concoct_24.fa	Bacteria	5449	104	58	82.9	1.02	0	1215340	12267	1450	1450	2557	318	256	247	1314	1221	33.7	6.32	-100	-1	-1	15	87	2	0	0	0
conN1_021_000G1_concoct_31.fa	Bacteria	5449	104	58	100	1.72	0	1912397	26492	1978	1978	15689	356	286	273	2784	2588	34.7	6.9	-100	-1	-1	0	103	1	0	0	0
conN1_021_000G1_concoct_5.fa	Bacteria	5449	104	58	98.28	1.72	0	4021584	73550	3785	3785	24322	353	296	276	2877	2642	42.7	6.33	-100	-1	-1	1	102	1	0	0	0
conN1_021_012G1_concoct_9.fa	Bacteria	5449	104	58	100	0	0	2149711	31388	2140	2140	24532	369	304	290	2139	1928	36.1	5.81	-100	-1	-1	0	104	0	0	0	0
conN1_021_013G1_concoct_1.fa	Bacteria	5449	104	58	98.12	0	0	2713167	43171	2554	2554	54118	357	299	283	10547	9275	35.3	10.36	-100	-1	-1	2	102	0	0	0	0
conN1_021_013G1_concoct_10.fa	Bacteria	5449	104	58	96.39	1.72	0	2297665	20535	2518	2518	3849	349	276	268	1600	1575	33.9	5.08	-100	-1	-1	3	100	1	0	0	0
conN1_021_013G1_concoct_14.fa	Bacteria	5449	104	58	72.41	1.72	0	1370784	26083	1579	1579	2014	333	266	250	3881	3568	41.5	6.83	-100	-1	-1	30	73	1	0	0	0
conN1_021_015G1_concoct_7.fa	Bacteria	5449	104	58	96.39	0	0	2225245	36169	2353	2353	3014	336	270	255	3975	3512	36.7	13.3	-100	-1	-1	3	101	0	0	0	0
conN1_021_022G1_concoct_8.fa	Bacteria	5449	104	58	100	0	0	2577994	18776	2283	2283	58435	405	339	331	3964	3873	35.5	4.93	-100	-1	-1	0	104	0	0	0	0
conN1_021_023G1_concoct_2.fa	Bacteria	5449	104	58	100	0	0	5847894	62745	5408	5408	59356	377	319	308	4624	4489	36.3	5.94	-100	-1	-1	0	104	0	0	0	0
conN1_021_027G1_concoct_1.fa	Bacteria	5449	104	58	98.28	0	0	2460361	40251	2383	2383	14445	352	290	273	10184	8931	36.7	10.69	-100	-1	-1	1	103	0	0	0	0
conN1_021_030G1_concoct_2.fa	Bacteria	5449	104	58	98.28	0	0	2961230	39988	2902	2902	29305	368	302	288	2033	1908	34.4	6.56	-100	-1	-1	1	103	0	0	0	0
conN1_023_000G1_concoct_13.fa	Bacteria	5449	104	58	98.28	1.72	0	3227398	58867	2868	2868	57750	371	317	297	2644	2418	43.8	5.81	-100	-1	-1	1	102	1	0	0	0
conN1_023_000G1_concoct_17.fa	Bacteria	5449	104	58	100	0	0	1998086	15180	1766	1766	14946	414	330	321	1806	1770	36.3	5.21	-100	-1	-1	0	104	0	0	0	0
conN1_023_000G1_concoct_23.fa	Bacteria	5449	104	58	98.28	1.72	0	3521955	28326	3102	3102	28649	412	333	324	2028	1996	36.2	5.81	-100	-1	-1	1	102	1	0	0	0
conN1_023_000G1_concoct_29.fa	Bacteria	5449	104	58	91.38	0	0	3813305	51693	3619	3619	11945	372	303	288	4373	3966	36.1	7.61	-100	-1	-1	30	74	0	0	0	0
conN1_023_000G1_concoct_3.fa	Bacteria	5449	104	58	98.28	0	0	2085324	32288	1995	1995	5630	376	307	291	2920	2739	41.8	5.68	-100	-1	-1	1	103	0	0	0	0
conN1_023_000G1_concoct_32.fa	Bacteria	5449	104	58	96.39	0	0	2383213	39210	2748	2748	2295	306	245	230	1914	1671	36.6	13.76	-100	-1	-1	3	101	0	0	0	0
conN1_023_000G1_concoct_35.fa	Bacteria	5449	104	58	89.66	0	0	6780180	53690	6432	6432	18649	386	317	308	4343	4261	36.9	5.85	-100	-1	-1	20	84	0	0	0	0
conN1_023_000G1_concoct_5.fa	Bacteria	5449	104	58	98.28	0	0	4570728	86684	4226	4226	23677	364	308	288	3192	2944	42.8	5.23	-100	-1	-1	1	103	0	0	0	0
conN1_023_007G1_concoct_9.fa	Bacteria	5449	104	58	60.89	24.18	0	11563530	170475	6383	6421	12024	557	406	377	3827	3619	35.9	6.9	-100	-1	-1	29	32	32	11	0	0
conN1_023_013G1_concoct_10.fa	Bacteria	5449	104	58	100	0	0	5666137	61001	5217	5217	131563	378	321	310	4678	4543	36.3	6.14	-100	-1	-1	0	104	0	0	0	0
conN1_023_013G1_concoct_12.fa	Bacteria	5449	104	58	100	0	0	2122429	30896	2120	2120	19258	369	303	289	2164	1949	36.1	5.78	-100	-1	-1	0	104	0	0	0	0
conN1_023_013G1_concoct_16.fa	Bacteria	5449	104	58	90.28	0	0	2152886	34311	2285	2285	3207	330	268	253	3975	3512	37.2	10.57	-100	-1	-1	23	81	0	0	0	0
conN1_023_013G1_concoct_6.fa	Bacteria	5449	104	58	94.86	0	0	2636151	41863	2469	2469	28271	358	302	285	8840	7739	35.3	10.2	-100	-1	-1	18	86	0	0	0	0
conN1_023_015G1_concoct_9.fa	Bacteria	5449	104	58	98.28	0	0	2681938	35425	2609	2609	53918	364	303	290	2033	1911	34.5	6.14	-100	-1	-1	1	103	0	0	0	0
conN1_023_019G1_concoct_3.fa	Bacteria	5449	104	58	100	0	0	4979394	49923	4701	4701	72698	370	314	304	4235	3972	35.6	6.39	-100	-1	-1	0	104	0	0	0	0
conN1_023_029G1_concoct_14.fa	Bacteria	5449	104	58	65.67	0	0	4283060	49462	3967	3967	81341	382	320	308	3164	3076	36.3	6.45	-100	-1	-1	60	44	0	0	0	0
conN1_023_029G1_concoct_16.fa	Bacteria	5449	104	58	100	0.86	0	2006692	27491	1861	1861	32199	380	321	306	4322	3914	37.5	7.24	-100	-1	-1	0	103	1	0	0	0
conN1_023_029G1_concoct_18.fa	Bacteria	5449	104	58	100	11.39	9.09	2580147	21002	2346	2346	1888	411	331	322	2238	2125	33.9	4.81	-100	-1	-1	0	95	8	1	0	0
conN1_023_029G1_concoct_19.fa	Bacteria	5449	104	58	98.28	0	0	1584026	30325	1591	1591	5829	365	303	284	4775	4435	40.3	5.93	-100	-1	-1	1	103	0	0	0	0
conN1_023_034G1_concoct_10.fa	Bacteria	5449	104	58	100	1.72	0	5401701	85090	4507	4507	36542	443	359	340	5547	5207	38.9	5.41	-100	-1	-1	0	103	1	0	0	0
conN1_023_034G1_concoct_11.fa	Bacteria	5449	104	58	91.85	0	0	2277567	22374	2108	2108	14466	386	311	301	2175	2081	34.4	5.56	-100	-1	-1	24	80	0	0	0	0
conN1_023_034G1_concoct_3.fa	Bacteria	5449	104	58	98.28	0	0	1787611	35209	1717	1717	16433	370	316	296	4758	4388	41.3	7.44	-100	-1	-1	1	103	0	0	0	0
conN1_023_042G1_concoct_11.fa	Bacteria	5449	104	58	100	0	0	2593600	18818	2363	2363	94849	391	329	321	1952	1892	35.5	5.05	-100	-1	-1	0	104	0	0	0	0
conN1_023_042G1_concoct_18.fa	Bacteria	5449	104	58	62.84	1.72	0	1224860	19793	1487	1488	1921	308	249	235	1422	1346	40.9	4.48	-100	-1	-1	32	71	1	0	0	0
conN1_023_050G1_concoct_0.fa	Bacteria	5449	104	58	100	0	0	1791201	18780	1681	1681	36250	395	320	309	3720	3499	36	6.81	-100	-1	-1	0	104	0	0	0	0
conN1_023_050G1_concoct_12.fa	Bacteria	5449	104	58	98.28	0	0	3075895	36051	2940	2940	25696	360	299	286	3397	3246	30.6	8.57	-100	-1	-1	1	103	0	0	0	0
conN1_023_050G1_concoct_13.fa	Bacteria	5449	104	58	98.28	5.25	0	1817943	35119	1837	1837	5162	365	302	283	4886	4528	40.1	5.89	-100	-1	-1	1	94	9	0	0	0
conN1_023_055G1_concoct_10.fa	Bacteria	5449	104	58	100	0.86	0	1341228	13326	1321	1321	69047	372	311	301	2446	2286	33.7	6.9	-100	-1	-1	0	103	1	0	0	0
conN1_023_055G1_concoct_23.fa	Bacteria	5449	104	58	55.3	4.14	25	2680025	34931	3248	3248	1693	309	239	229	2506	2404	39.9	6.56	-100	-1	-1	48	52	4	0	0	0
conN1_023_055G1_concoct_8.fa	Bacteria	5449	104	58	98.28	0	0	2843411	36822	2855	2855	10291	357	285	272	1453	1400	36	6.66	-100	-1	-1	1	103	0	0	0	0
conN2_031_000G1_concoct_20.fa	Bacteria	5449	104	58	98.28	1.72	0	3352318	26856	2879	2879	53536	417	340	331	3834	3692	36.2	5.67	-100	-1	-1	1	102	1	0	0	0
conN2_031_000G1_concoct_35.fa	Bacteria	5449	104	58	100	0	0	2084632	30745	2106	2106	25661	348	295	280	1579	1453	35.4	6.48	-100	-1	-1	0	104	0	0	0	0
conN2_031_000G1_concoct_36.fa	Bacteria	5449	104	58	72.38	0	0	4768678	49933	5942	5942	1784	289	227	219	1283	1173	38.2	4.8	-100	-1	-1	29	75	0	0	0	0
conN2_031_000G1_concoct_39.fa	Bacteria	5449	104	58	100	0.86	0	2063436	27600	1900	1900	70643	378	321	306	3050	2766	37.6	8.02	-100	-1	-1	0	103	1	0	0	0
conN2_031_010G1_concoct_1.fa	Bacteria	5449	104	58	100	0	0	5180297	51736	4917	4917	93313	368	312	302	1650	1591	35.6	6.38	-100	-1	-1	0	104	0	0	0	0
conN2_031_014G1_concoct_1.fa	Bacteria	5449	104	58	79.39	0	0	1954622	31078	2318	2318	1970	297	238	224	2086	1853	37.2	9.02	-100	-1	-1	21	83	0	0	0	0
conN2_031_020G1_concoct_3.fa	Bacteria	5449	104	58	98.28	0	0	1910792	36718	1814	1814	15761	382	318	298	4951	4567	41.4	9.03	-100	-1	-1	1	103	0	0	0	0
conN2_031_023G1_concoct_4.fa	Bacteria	5449	104	58	98.28	0	0	2939102	40358	2944	2944	14936	365	297	284	2033	1910	34.3	6.51	-100	-1	-1	1	103	0	0	0	0
conN2_035_000G1_concoct_1.fa	Bacteria	5449	104	58	68.19	0	0	2239938	23645	2123	2123	9627	377	309	298	1509	1436	35.5	5.86	-100	-1	-1	55	49	0	0	0	0
conN2_035_000G1_concoct_12.fa	Bacteria	5449	104	58	81.82	1.72	0	2641094	27405	2602	2602	3607	378	301	290	2717	2649	35.3	3.76	-100	-1	-1	39	64	1	0	0	0
conN2_035_000G1_concoct_30.fa	Bacteria	5449	104	58	88.87	0.16	0	2988954	26383	2459	2459	22270	411	349	338	3169	3085	35.1	4.32	-100	-1	-1	23	80	1	0	0	0
conN2_035_000G1_concoct_34.fa	Bacteria	5449	104	58	98.28	1.72	0	3487839	28011	3027	3027	44426	417	338	329	3846	3705	36.3	5.21	-100	-1	-1	1	102	1	0	0	0
conN2_035_000G1_concoct_4.fa	Bacteria	5449	104	58	98.28	0	0	2526537	13401	2134	2134	23657	420	353	346	3206	3160	33	4.8	-100	-1	-1	1	103	0	0	0	0
conN2_035_000G1_concoct_5.fa	Bacteria	5449	104	58	84.91	0.16	0	5474312	54730	5506	5506	5690	353	292	282	1611	1554	35.6	6.71	-100	-1	-1	39	64	1	0	0	0
conN2_035_012G1_concoct_3.fa	Bacteria	5449	104	58	98.28	0	0	3022672	41447	3027	3027	23338	364	296	282	2033	1907	34.5	6.14	-100	-1	-1	1	103	0	0	0	0
conN2_035_016G1_concoct_9.fa	Bacteria	5449	104	58	98.28	0	0	2400202	38949	2271	2271	19037	356	297	279	10184	8934	36.7	10.64	-100	-1	-1	1	103	0	0	0	0
conN2_035_020G1_concoct_10.fa	Bacteria	5449	104	58	88.18	0	0	5113708	51306	4768	4768	22384	374	316	305	3339	3250	35.7	6.1	-100	-1	-1	36	68	0	0	0	0
conN2_035_020G1_concoct_12.fa	Bacteria	5449	104	58	100	0	0	2023660	29931	2027	2027	67632	353	299	284	1579	1453	35.5	5.79	-100	-1	-1	0	104	0	0	0	0
conN2_035_025G1_concoct_0.fa	Bacteria	5449	104	58	100	0.86	0	2088842	27843	1944	1944	19921	372	319	304	2810	2531	37.7	7.79	-100	-1	-1	0	103	1	0	0	0
conN2_035_025G1_concoct_22.fa	Bacteria	5449	104	58	87.46	0.16	0	1279605	13714	1603	1603	1968	307	240	232	1502	1429	34.1	4.71	-100	-1	-1	10	93	1	0	0	0
conN2_035_025G1_concoct_23.fa	Bacteria	5449	104	58	100	0	0	2257991	36176	2126	2126	19389	383	313	296	3467	3223	41.8	6.63	-100	-1	-1	0	104	0	0	0	0
conN2_035_032G1_concoct_14.fa	Bacteria	5449	104	58	100	0	0	2246642	20777	1900	1900	140230	418	340	329	3134	3038	34.9	5.43	-100	-1	-1	0	104	0	0	0	0
conN2_035_032G1_concoct_6.fa	Bacteria	5449	104	58	98.28	0	0	2644865	19281	2389	2389	37097	399	334	326	3964	3873	35.3	4.91	-100	-1	-1	1	103	0	0	0	0
conN2_035_046G1_concoct_17.fa	Bacteria	5449	104	58	100	0.86	0	2051488	27485	1911	1911	49163	376	318	303	3514	3108	37.7	7.4	-100	-1	-1	0	103	1	0	0	0
conN2_035_053G1_concoct_10.fa	Bacteria	5449	104	58	97.7	0	0	4570726	52768	4414	4414	44448	369	304	292	3164	3077	36.4	6.41	-100	-1	-1	2	102	0	0	0	0
conN2_035_053G1_concoct_15.fa	Bacteria	5449	104	58	100	3.45	0	3401481	62765	3153	3153	18248	363	304	284	2640	2412	43.5	6.21	-100	-1	-1	0	102	2	0	0	0
conN2_035_053G1_concoct_20.fa	Bacteria	5449	104	58	98.43	0.86	0	2999170	54974	2894	2895	5756	348	299	280	2112	1967	41.9	6.43	-100	-1	-1	10	93	1	0	0	0
conN2_038_000G1_concoct_14.fa	Bacteria	5449	104	58	57.02	0	0	2203305	28517	2822	2822	1592	296	233	223	1246	1179	35	9.76	-100	-1	-1	38	66	0	0	0	0
conN2_038_000G1_concoct_16.fa	Bacteria	5449	104	58	76.25	1.72	0	2010621	33301	2291	2291	2668	313	256	242	1983	1856	36.7	12.33	-100	-1	-1	30	73	1	0	0	0
conN2_038_000G1_concoct_31.fa	Bacteria	5449	104	58	98.28	0	0	4218152	79544	3899	3899	10854	364	307	286	3227	2965	42.8	5.57	-100	-1	-1	1	103	0	0	0	0
conN2_038_000G1_concoct_35.fa	Bacteria	5449	104	58	100	0	0	2390063	45321	2434	2434	7865	363	299	280	3875	3495	39.6	4.4	-100	-1	-1	0	104	0	0	0	0
conN2_038_000G1_concoct_38.fa	Bacteria	5449	104	58	96.55	0	0	1752756	28694	1678	1678	18259	378	314	297	4623	4292	40.9	4.57	-100	-1	-1	2	102	0	0	0	0
conN2_038_000G1_concoct_4.fa	Bacteria	5449	104	58	98.28	1.72	0	3301369	60482	2992	2992	21601	368	312	291	2615	2389	43.5	5.75	-100	-1	-1	1	102	1	0	0	0
conN2_038_000G1_concoct_43.fa	Bacteria	5449	104	58	96.55	0	0	3893435	69440	3597	3597	27734	359	303	284	1988	1805	42.7	4.82	-100	-1	-1	2	102	0	0	0	0
conN2_038_000G1_concoct_9.fa	Bacteria	5449	104	58	98.28	0	0	2595017	33261	2543	2543	21221	359	295	282	1503	1432	36	5.88	-100	-1	-1	1	103	0	0	0	0
conN2_038_009G1_concoct_6.fa	Bacteria	5449	104	58	98.28	0	0	2908344	39596	2868	2868	44566	365	301	287	2033	1907	34.5	6.31	-100	-1	-1	1	103	0	0	0	0
conN2_038_009G1_concoct_8.fa	Bacteria	5449	104	58	100	0.86	0	2039305	27245	1913	1913	44239	373	315	301	3507	3105	37.5	8.95	-100	-1	-1	0	103	1	0	0	0
conN2_038_011G1_concoct_16.fa	Bacteria	5449	104	58	100	0	0	5135562	58491	4884	4884	40137	374	312	300	3744	3459	36.1	5.98	-100	-1	-1	0	104	0	0	0	0
conN2_038_011G1_concoct_6.fa	Bacteria	5449	104	58	100	0	0	2048892	29410	1976	1976	34453	374	317	302	1506	1444	36.2	6.15	-100	-1	-1	0	104	0	0	0	0
conN2_038_011G1_concoct_9.fa	Bacteria	5449	104	58	98.28	0	0	2302525	37210	2168	2168	25311	356	299	282	10184	8935	36.7	10.38	-100	-1	-1	1	103	0	0	0	0
conN2_038_013G1_concoct_9.fa	Bacteria	5449	104	58	100	0	0	2139064	26685	2080	2080	18633	366	304	291	2985	2871	34.8	7.31	-100	-1	-1	0	104	0	0	0	0
conN2_038_015G1_concoct_28.fa	Bacteria	5449	104	58	85.3	0	0	4007022	41245	3736	3736	21829	375	311	300	1891	1795	35.3	6.56	-100	-1	-1	43	61	0	0	0	0
conN2_038_018G1_concoct_8.fa	Bacteria	5449	104	58	100	0	0	2465970	17690	2215	2215	86870	393	332	324	1765	1683	35.7	5.38	-100	-1	-1	0	104	0	0	0	0
conN2_038_020G1_concoct_5.fa	Bacteria	5449	104	58	96.55	0	0	1924101	27303	2294	2294	13330	308	253	241	2978	2668	36.4	6.01	-100	-1	-1	2	102	0	0	0	0
conN2_038_020G1_concoct_6.fa	Bacteria	5449	104	58	98.28	0	0	2023262	39529	1955	1955	7365	376	315	295	4605	4265	40.2	6.2	-100	-1	-1	1	103	0	0	0	0
conN2_038_026G1_concoct_21.fa	Bacteria	5449	104	58	89.73	0	0	1957382	26707	1849	1849	13347	376	316	302	3325	3064	37.5	7.47	-100	-1	-1	24	80	0	0	0	0
conN2_038_026G1_concoct_8.fa	Bacteria	5449	104	58	92.79	2.19	25	1797682	25486	2093	2093	2917	322	262	250	1797	1618	36.2	5.58	-100	-1	-1	7	93	4	0	0	0
conN2_038_030G1_concoct_24.fa	Bacteria	5449	104	58	98.28	0	0	3625172	44607	3651	3651	10220	354	289	277	1760	1662	34	6.17	-100	-1	-1	1	103	0	0	0	0
conN2_038_036G1_concoct_16.fa	Bacteria	5449	104	58	98.28	0	0	1985866	30551	1885	1885	11463	376	310	294	3083	2894	41.7	6.2	-100	-1	-1	1	103	0	0	0	0
conN2_038_036G1_concoct_5.fa	Bacteria	5449	104	58	98.28	0	0	3471856	63553	3349	3349	27223	368	307	288	2793	2620	43.5	5.81	-100	-1	-1	1	103	0	0	0	0
conN2_038_044G1_concoct_15.fa	Bacteria	5449	104	58	98.28	0	0	1795258	35507	1733	1733	28653	373	315	295	4819	4418	41.3	6	-100	-1	-1	1	103	0	0	0	0
conN2_039_000G1_concoct_13.fa	Bacteria	5449	104	58	82.16	0	0	4800746	53805	5811	5811	7257	296	241	232	2782	2578	36.3	5.91	-100	-1	-1	44	60	0	0	0	0
conN2_039_000G1_concoct_18.fa	Bacteria	5449	104	58	98.28	0	0	4311542	81413	4034	4034	8416	364	304	283	3227	2965	42.7	5.73	-100	-1	-1	1	103	0	0	0	0
conN2_039_000G1_concoct_27.fa	Bacteria	5449	104	58	57.84	0	0	1400525	27686	1540	1540	2413	336	278	260	4840	4503	40	6.4	-100	-1	-1	56	48	0	0	0	0
conN2_039_000G1_concoct_29.fa	Bacteria	5449	104	58	72.37	1.44	0	1497493	18420	1878	1878	1764	297	233	223	1284	1202	34.8	5.89	-100	-1	-1	38	64	2	0	0	0
conN2_039_000G1_concoct_3.fa	Bacteria	5449	104	58	98.28	0	0	1922485	23220	1910	1910	7263	356	290	278	1491	1434	32.9	7.39	-100	-1	-1	1	103	0	0	0	0
conN2_039_000G1_concoct_35.fa	Bacteria	5449	104	58	98.28	0	0	2065816	32140	1957	1957	17089	379	311	295	3083	2894	41.7	6.11	-100	-1	-1	1	103	0	0	0	0
conN2_039_000G1_concoct_39.fa	Bacteria	5449	104	58	93.1	0	0	3862415	51708	3802	3802	5707	367	300	286	2384	2296	35.1	5.94	-100	-1	-1	17	87	0	0	0	0
conN2_039_000G1_concoct_55.fa	Bacteria	5449	104	58	98.28	0	0	2369206	16909	2233	2233	6255	390	316	309	2444	2331	33.7	4.81	-100	-1	-1	1	103	0	0	0	0
conN2_039_008G1_concoct_3.fa	Bacteria	5449	104	58	95.4	0	0	2382401	39122	2457	2457	2148	334	273	257	10184	8935	36.6	11.83	-100	-1	-1	4	100	0	0	0	0
conN2_039_008G1_concoct_30.fa	Bacteria	5449	104	58	64.11	0	0	1820169	26017	1944	1944	2797	349	286	272	1473	1350	36	6.01	-100	-1	-1	60	44	0	0	0	0
conN2_039_008G1_concoct_33.fa	Bacteria	5449	104	58	78.79	0	0	1940459	26494	1877	1877	9141	368	308	294	2389	1890	37.4	7.34	-100	-1	-1	41	63	0	0	0	0
conN2_039_011G1_concoct_12.fa	Bacteria	5449	104	58	100	0	0	2383314	32816	2298	2298	39226	370	306	291	2022	1886	34.3	6.59	-100	-1	-1	0	104	0	0	0	0
conN2_039_011G1_concoct_29.fa	Bacteria	5449	104	58	100	0	0	3895640	40010	3566	3566	59618	380	317	306	1905	1807	35.4	6.41	-100	-1	-1	0	104	0	0	0	0
conN2_039_011G1_concoct_3.fa	Bacteria	5449	104	58	98.28	0	0	2954431	40297	2921	2921	43614	364	299	285	2033	1907	34.5	6.34	-100	-1	-1	1	103	0	0	0	0
conN2_039_013G1_concoct_29.fa	Bacteria	5449	104	58	88.28	0	0	4503343	44753	4254	4254	63201	372	311	301	4014	3789	34.7	7.01	-100	-1	-1	33	71	0	0	0	0
conN2_039_013G1_concoct_3.fa	Bacteria	5449	104	58	98.28	0	0	1734360	33674	1696	1696	12067	376	312	292	4809	4439	40.4	5.95	-100	-1	-1	1	103	0	0	0	0
conN2_039_015G1_concoct_11.fa	Bacteria	5449	104	58	100	0	0	2465162	17713	2222	2222	131200	393	332	324	1765	1683	35.7	5.38	-100	-1	-1	0	104	0	0	0	0
conN2_039_018G1_concoct_23.fa	Bacteria	5449	104	58	98.28	0	0	2864544	32868	2676	2676	79672	363	305	293	3194	3022	30.9	7.98	-100	-1	-1	1	103	0	0	0	0
conN2_039_018G1_concoct_8.fa	Bacteria	5449	104	58	98.28	0	0	3453187	63223	3320	3320	31586	369	308	289	2793	2620	43.5	5.81	-100	-1	-1	1	103	0	0	0	0
conN2_039_020G1_concoct_17.fa	Bacteria	5449	104	58	100	0	0	2187813	27834	2109	2109	88295	370	308	295	2958	2857	34.9	8.76	-100	-1	-1	0	104	0	0	0	0
conN2_039_021G1_concoct_21.fa	Bacteria	5449	104	58	100	0.86	0	1301292	12953	1250	1250	46858	375	318	308	2381	2183	33.8	6.96	-100	-1	-1	0	103	1	0	0	0
conN2_039_035G1_concoct_5.fa	Bacteria	5449	104	58	94.45	1.72	0	5095230	58036	4847	4847	37356	374	311	300	3744	3459	36.1	6	-100	-1	-1	24	79	1	0	0	0
conN2_039_037G1_concoct_11.fa	Bacteria	5449	104	58	70.69	0	0	2341302	30174	2483	2483	5586	332	275	263	1522	1430	35.7	7.08	-100	-1	-1	57	47	0	0	0	0
conN2_039_044G1_concoct_19.fa	Bacteria	5449	104	58	98.28	0	0	2588959	33152	2554	2554	45823	356	293	280	1503	1432	36	5.89	-100	-1	-1	1	103	0	0	0	0
conN2_039_044G1_concoct_2.fa	Bacteria	5449	104	58	93.97	0	0	4096393	45659	4685	4685	5940	315	257	247	2815	2608	36.3	5.64	-100	-1	-1	4	100	0	0	0	0
conN2_039_044G1_concoct_25.fa	Bacteria	5449	104	58	75.29	1.02	0	1404168	19005	1733	1733	1931	297	241	230	1242	1187	34.3	6.6	-100	-1	-1	18	84	2	0	0	0
conN2_060_000G1_concoct_16.fa	Bacteria	5449	104	58	100	1.72	0	3437533	63979	3133	3133	17896	375	311	291	2757	2502	43.3	6.67	-100	-1	-1	0	103	1	0	0	0
conN2_060_000G1_concoct_3.fa	Bacteria	5449	104	58	83.24	0	0	2067479	28875	2029	2029	4561	368	304	289	3112	2818	37.3	6.34	-100	-1	-1	36	68	0	0	0	0
conN2_060_000G1_concoct_7.fa	Bacteria	5449	104	58	94.04	0.31	0	5598133	44491	6707	6707	2314	317	250	244	2516	2434	37	5.66	-100	-1	-1	8	94	2	0	0	0
conN2_060_008G1_concoct_15.fa	Bacteria	5449	104	58	96.55	0	0	2306448	37417	2329	2329	5979	342	280	263	10184	8934	36.8	11.24	-100	-1	-1	2	102	0	0	0	0
conN2_060_008G1_concoct_7.fa	Bacteria	5449	104	58	63.95	0	0	4241996	46668	4586	4586	2946	334	274	264	1487	1429	35.8	6.28	-100	-1	-1	61	43	0	0	0	0
conN2_060_009G1_concoct_20.fa	Bacteria	5449	104	58	98.28	0	0	2946506	39956	2935	2935	23336	362	297	283	2033	1911	34.6	6.28	-100	-1	-1	1	103	0	0	0	0
conN2_060_011G1_concoct_3.fa	Bacteria	5449	104	58	52.38	1.72	0	3230920	32433	4134	4134	1635	297	234	226	1343	1273	35.6	3.48	-100	-1	-1	67	36	1	0	0	0
conN2_060_013G1_concoct_12.fa	Bacteria	5449	104	58	98.28	0	0	2796083	36183	2759	2759	19737	362	292	279	1451	1398	36.1	5.97	-100	-1	-1	1	103	0	0	0	0
conN2_060_013G1_concoct_17.fa	Bacteria	5449	104	58	100	0.86	0	2038577	26446	1885	1885	56519	375	318	304	3009	2693	37.7	8.35	-100	-1	-1	0	103	1	0	0	0
conN2_060_013G1_concoct_21.fa	Bacteria	5449	104	58	56.9	0	0	4202208	42170	5107	5107	2158	309	245	236	1228	1178	35.5	6.73	-100	-1	-1	67	37	0	0	0	0
conN2_060_013G1_concoct_24.fa	Bacteria	5449	104	58	100	0	0	2348540	23708	2036	2036	83737	410	336	324	3161	3063	34.3	4.79	-100	-1	-1	0	104	0	0	0	0
conN2_060_016G1_concoct_8.fa	Bacteria	5449	104	58	100	0	0	4730644	55073	4409	4409	57559	383	317	305	3207	3104	36.2	6.56	-100	-1	-1	0	104	0	0	0	0
conN2_060_019G1_concoct_15.fa	Bacteria	5449	104	58	100	0	0	3995939	71510	3698	3698	17330	360	304	285	2197	2068	42.7	4.61	-100	-1	-1	0	104	0	0	0	0
conN2_060_019G1_concoct_9.fa	Bacteria	5449	104	58	98.28	0	0	3557611	65764	3494	3494	19698	364	302	283	2793	2615	43.6	6.2	-100	-1	-1	1	103	0	0	0	0
conN2_060_020G1_concoct_32.fa	Bacteria	5449	104	58	80.17	1.88	0	1228497	16323	1402	1402	1950	342	266	254	1340	1285	34.9	3.87	-100	-1	-1	14	88	2	0	0	0
conN2_061_000G1_concoct_14.fa	Bacteria	5449	104	58	98.28	0	0	6401850	50857	5937	5937	48280	389	323	315	4343	4260	37.2	5.6	-100	-1	-1	1	103	0	0	0	0
conN2_061_007G1_concoct_4.fa	Bacteria	5449	104	58	98.28	0	0	2944217	40179	2925	2925	32823	365	298	284	2033	1907	34.6	6.26	-100	-1	-1	1	103	0	0	0	0
conN2_061_007G1_concoct_6.fa	Bacteria	5449	104	58	100	0	0	4574223	46359	4300	4300	56411	375	316	305	4200	3931	35.6	6.17	-100	-1	-1	0	104	0	0	0	0
conN2_061_008G1_concoct_8.fa	Bacteria	5449	104	58	98.28	0	0	2561793	42605	2472	2472	6090	352	290	272	10184	8933	36.7	10.29	-100	-1	-1	1	103	0	0	0	0
conN2_061_021G1_concoct_12.fa	Bacteria	5449	104	58	100	0	0	4907710	54786	4665	4665	64462	377	315	303	3808	3573	35.7	6.72	-100	-1	-1	0	104	0	0	0	0
conN2_061_025G1_concoct_25.fa	Bacteria	5449	104	58	100	0	0	4832103	54556	4574	4574	164132	377	313	301	3827	3505	36.1	6.13	-100	-1	-1	0	104	0	0	0	0
conN2_061_082G1_concoct_12.fa	Bacteria	5449	104	58	68.82	6.03	0	985928	12365	1133	1133	3143	308	249	238	1176	1125	36.1	4.55	-100	-1	-1	25	73	5	1	0	0
conN2_061_082G1_concoct_7.fa	Bacteria	5449	104	58	62.68	0	0	2068601	38850	2526	2526	1610	302	236	221	1281	1215	43.5	4.34	-100	-1	-1	36	68	0	0	0	0
conN2_064_000G1_concoct_15.fa	Bacteria	5449	104	58	98.28	0	0	3446403	63699	3342	3342	33037	367	307	288	2793	2615	43.6	6.26	-100	-1	-1	1	103	0	0	0	0
conN2_064_000G1_concoct_16.fa	Bacteria	5449	104	58	98.28	0	0	1730977	31083	1636	1636	33779	381	322	303	4654	4295	40.5	4.76	-100	-1	-1	1	103	0	0	0	0
conN2_064_000G1_concoct_2.fa	Bacteria	5449	104	58	98.28	0	0	2714821	44899	2613	2613	21441	380	320	303	2718	2518	40.3	7.12	-100	-1	-1	1	103	0	0	0	0
conN2_064_000G1_concoct_23.fa	Bacteria	5449	104	58	89.66	0	0	6716395	53392	6307	6307	39628	387	319	310	4343	4261	37	5.79	-100	-1	-1	20	84	0	0	0	0
conN2_064_000G1_concoct_3.fa	Bacteria	5449	104	58	64.98	0	0	1417931	10808	1716	1716	1712	320	244	238	1256	1229	36.1	4.6	-100	-1	-1	34	70	0	0	0	0
conN2_064_000G1_concoct_33.fa	Bacteria	5449	104	58	87.33	4.47	0	1568812	22246	1903	1903	2017	319	246	234	1576	1520	39.1	4.99	-100	-1	-1	12	88	4	0	0	0
conN2_064_000G1_concoct_34.fa	Bacteria	5449	104	58	98.28	0	0	4040130	71854	3718	3718	28472	362	306	287	2994	2800	42.6	5.48	-100	-1	-1	2	102	0	0	0	0
conN2_064_000G1_concoct_49.fa	Bacteria	5449	104	58	96.55	0	0	2350787	16669	2124	2124	6627	394	324	316	3076	3012	33.6	3.78	-100	-1	-1	2	102	0	0	0	0
conN2_064_000G1_concoct_53.fa	Bacteria	5449	104	58	60.11	0	0	1274118	25070	1414	1414	2089	340	275	257	4406	4087	40.2	7.85	-100	-1	-1	61	43	0	0	0	0
conN2_064_000G1_concoct_7.fa	Bacteria	5449	104	58	100	1.72	0	2999209	55495	2918	2918	2953	355	297	278	2640	2416	43.7	5.47	-100	-1	-1	0	103	1	0	0	0
conN2_064_011G1_concoct_15.fa	Bacteria	5449	104	58	98.28	0	0	2292685	37004	2152	2152	38924	357	300	283	10184	8935	36.7	10.68	-100	-1	-1	1	103	0	0	0	0
conN2_064_011G1_concoct_5.fa	Bacteria	5449	104	58	56.69	0.16	0	574192	7385	884	884	1379	232	186	178	895	862	34.5	0	-100	-1	-1	48	55	1	0	0	0
conN2_064_016G1_concoct_12.fa	Bacteria	5449	104	58	96.55	0	0	1977334	39099	1943	1943	22540	377	309	289	4882	4536	40	5.77	-100	-1	-1	3	101	0	0	0	0
conN2_064_016G1_concoct_4.fa	Bacteria	5449	104	58	96.18	0	0	5310544	61061	5193	5193	14255	366	303	291	3735	3444	36.1	6.12	-100	-1	-1	6	98	0	0	0	0
conN2_064_025G1_concoct_11.fa	Bacteria	5449	104	58	55.17	0	0	1082085	13286	1415	1415	1610	285	229	220	1165	1120	34.7	0	-100	-1	-1	67	37	0	0	0	0
conN2_064_025G1_concoct_12.fa	Bacteria	5449	104	58	100	0.86	0	2076385	28038	1921	1921	112038	373	319	305	3605	3202	37.9	7.93	-100	-1	-1	0	103	1	0	0	0
conN2_064_027G1_concoct_1.fa	Bacteria	5449	104	58	83.39	2.19	25	1569540	21121	1955	1955	1949	294	238	227	1465	1397	34	4.73	-100	-1	-1	17	83	4	0	0	0
conN2_064_027G1_concoct_12.fa	Bacteria	5449	104	58	100	0	0	2728032	19937	2514	2514	34126	392	326	318	1952	1893	35.3	5.5	-100	-1	-1	0	104	0	0	0	0
conN2_064_031G1_concoct_13.fa	Bacteria	5449	104	58	91.32	0	0	5243940	52612	4977	4977	38443	368	312	301	1754	1709	35.6	5.95	-100	-1	-1	25	79	0	0	0	0
conN2_064_031G1_concoct_17.fa	Bacteria	5449	104	58	94.83	3.29	9.09	1882299	24997	2189	2189	2470	315	251	239	2274	2179	34.8	5.61	-100	-1	-1	4	89	11	0	0	0
conN2_064_031G1_concoct_25.fa	Bacteria	5449	104	58	98.28	6.9	0	2161912	42222	2061	2061	15686	380	317	297	4766	4388	41.2	4.86	-100	-1	-1	1	100	2	1	0	0
conN2_064_036G1_concoct_13.fa	Bacteria	5449	104	58	50.47	0	0	813594	10182	1106	1106	1438	277	220	211	1182	1130	35	4.35	-100	-1	-1	53	51	0	0	0	0
conN2_064_036G1_concoct_25.fa	Bacteria	5449	104	58	100	0	0	3115442	27478	2538	2538	66739	411	351	340	3169	3085	35.1	4.22	-100	-1	-1	0	104	0	0	0	0
conN2_064_036G1_concoct_30.fa	Bacteria	5449	104	58	99.14	0	0	1598057	17382	1491	1491	9125	387	317	305	1513	1429	35.2	6.62	-100	-1	-1	1	103	0	0	0	0
conN2_064_036G1_concoct_5.fa	Bacteria	5449	104	58	98.28	0	0	2914324	39666	2902	2902	18159	362	297	284	2033	1911	34.7	6.18	-100	-1	-1	1	103	0	0	0	0
conN2_064_043G1_concoct_10.fa	Bacteria	5449	104	58	100	0.86	0	1413152	14880	1411	1411	23271	372	307	297	2752	2520	33.8	6.41	-100	-1	-1	0	103	1	0	0	0
conN2_064_043G1_concoct_13.fa	Bacteria	5449	104	58	100	0	0	2138790	19901	1852	1852	27007	421	347	336	3240	3043	35.3	5.82	-100	-1	-1	0	104	0	0	0	0
conN2_064_043G1_concoct_4.fa	Bacteria	5449	104	58	98.28	0	0	3933879	38021	3866	3866	7353	374	297	287	3291	3135	37.2	5.38	-100	-1	-1	1	103	0	0	0	0
conN2_065_000G1_concoct_0.fa	Bacteria	5449	104	58	89.28	0	0	1642890	26838	1571	1571	10507	374	314	297	4385	4065	41	4.52	-100	-1	-1	17	87	0	0	0	0
conN2_065_000G1_concoct_15.fa	Bacteria	5449	104	58	78.25	0	0	1709550	33076	1643	1643	5097	378	315	295	4914	4539	41.3	6.62	-100	-1	-1	34	70	0	0	0	0
conN2_065_000G1_concoct_21.fa	Bacteria	5449	104	58	88.89	0	0	1494941	30182	1753	1753	2304	317	261	244	2622	2368	37.9	8.72	-100	-1	-1	15	89	0	0	0	0
conN2_065_000G1_concoct_9.fa	Bacteria	5449	104	58	98.28	0	0	1713854	33717	1652	1652	39883	373	316	296	4519	4179	40.4	5.12	-100	-1	-1	1	103	0	0	0	0
conN2_065_008G1_concoct_12.fa	Bacteria	5449	104	58	98.28	0	0	5470557	55129	5250	5250	86458	368	308	298	3164	3077	35.6	6.01	-100	-1	-1	1	103	0	0	0	0
conN2_065_011G1_concoct_5.fa	Bacteria	5449	104	58	98.28	0	0	6736089	53610	6314	6314	52522	388	320	311	4343	4261	37	5.77	-100	-1	-1	1	103	0	0	0	0
conN2_065_019G1_concoct_18.fa	Bacteria	5449	104	58	100	0	0	2315701	23337	1986	1986	71841	411	339	327	3161	3063	34.2	4.84	-100	-1	-1	0	104	0	0	0	0
conN2_065_046G1_concoct_18.fa	Bacteria	5449	104	58	100	0	0	2602467	18958	2355	2355	28492	399	332	324	1952	1893	35.6	5.22	-100	-1	-1	0	104	0	0	0	0
conN2_065_052G1_concoct_1.fa	Bacteria	5449	104	58	96.55	0	0	1804217	31884	1728	1728	44114	383	316	297	4445	4081	40.6	4.23	-100	-1	-1	2	102	0	0	0	0
conN2_065_052G1_concoct_5.fa	Bacteria	5449	104	58	96.18	1.72	0	4944671	58887	4629	4629	32401	381	315	302	3279	3045	36	6.35	-100	-1	-1	6	97	1	0	0	0
conN2_065_052G1_concoct_9.fa	Bacteria	5449	104	58	98.28	0	0	2910157	39180	2836	2836	31525	369	303	289	2033	1908	34.3	6.67	-100	-1	-1	1	103	0	0	0	0
conN2_065_059G1_concoct_1.fa	Bacteria	5449	104	58	100	0	0	2067298	19399	1719	1719	55416	431	360	349	3245	3059	35.2	6.58	-100	-1	-1	0	104	0	0	0	0
conN2_065_059G1_concoct_13.fa	Bacteria	5449	104	58	98.28	0	0	1742707	34274	1694	1694	12372	357	311	290	4863	4479	41.3	4.94	-100	-1	-1	1	103	0	0	0	0
conN2_065_059G1_concoct_15.fa	Bacteria	5449	104	58	98.28	0.86	0	2109762	28164	1952	1952	21803	377	318	304	2818	2566	37.6	7.61	-100	-1	-1	1	102	1	0	0	0
conN2_065_059G1_concoct_3.fa	Bacteria	5449	104	58	100	0	0	1938539	17516	1667	1667	64971	417	354	343	1788	1713	34.4	5.75	-100	-1	-1	0	104	0	0	0	0
conN2_065_059G1_concoct_8.fa	Bacteria	5449	104	58	100	0	0	1878211	28984	1755	1755	9326	378	315	299	2511	2374	41.9	6.4	-100	-1	-1	0	104	0	0	0	0
conN2_066_000G1_concoct_18.fa	Bacteria	5449	104	58	55.64	1.72	0	4214962	46960	4943	4943	2772	318	254	245	4381	4095	35.7	4.97	-100	-1	-1	64	39	1	0	0	0
conN2_066_009G1_concoct_2.fa	Bacteria	5449	104	58	90.52	0	0	4059651	40697	3732	3732	96861	378	321	310	4772	4530	34.7	7.2	-100	-1	-1	30	74	0	0	0	0
conN2_066_009G1_concoct_4.fa	Bacteria	5449	104	58	98.28	0	0	2333647	37822	2197	2197	24059	356	298	281	10184	8933	36.8	9.96	-100	-1	-1	1	103	0	0	0	0
conN2_066_011G1_concoct_4.fa	Bacteria	5449	104	58	100	0	0	5284584	55539	4870	4870	155666	376	319	308	3144	2910	36.3	6.42	-100	-1	-1	0	104	0	0	0	0
conN2_066_013G1_concoct_0.fa	Bacteria	5449	104	58	98.28	0	0	2399460	39103	2313	2313	26180	355	292	275	10204	8946	36.8	9.72	-100	-1	-1	1	103	0	0	0	0
conN2_066_017G1_concoct_2.fa	Bacteria	5449	104	58	95.77	0	0	4182213	45372	3933	3933	93988	381	318	306	4149	3874	35.3	6.5	-100	-1	-1	17	87	0	0	0	0
conN2_066_017G1_concoct_8.fa	Bacteria	5449	104	58	100	1.72	0	3163723	57393	2961	2961	31293	358	300	281	2157	1978	43.8	5.65	-100	-1	-1	0	103	1	0	0	0
conN2_066_019G1_concoct_15.fa	Bacteria	5449	104	58	100	0.86	0	2134481	29047	1985	1985	62419	376	318	303	3193	2824	37.7	7.56	-100	-1	-1	0	103	1	0	0	0
conN2_066_021G1_concoct_11.fa	Bacteria	5449	104	58	100	0	0	2679991	19250	2433	2433	28998	391	329	321	1952	1893	35.5	5.18	-100	-1	-1	0	104	0	0	0	0
conN2_066_024G1_concoct_9.fa	Bacteria	5449	104	58	89.66	0	0	4805496	52702	5134	5134	16786	336	277	267	4703	4399	35.7	5.77	-100	-1	-1	31	73	0	0	0	0
conN2_066_031G1_concoct_4.fa	Bacteria	5449	104	58	98.28	0	0	2998820	40963	2980	2980	29973	362	297	283	2033	1910	34.5	6.61	-100	-1	-1	1	103	0	0	0	0
conN2_066_031G1_concoct_5.fa	Bacteria	5449	104	58	98.28	0	0	3486485	64376	3427	3427	17079	364	302	283	2793	2615	43.6	6.28	-100	-1	-1	1	103	0	0	0	0
conN2_066_031G1_concoct_6.fa	Bacteria	5449	104	58	100	0	0	3018148	53734	2726	2726	17959	367	310	291	2644	2416	43.8	5.78	-100	-1	-1	0	104	0	0	0	0
conN2_066_033G1_concoct_0.fa	Bacteria	5449	104	58	100	0.86	0	1358264	13921	1329	1329	46446	374	314	304	1949	1815	33.8	6.71	-100	-1	-1	0	103	1	0	0	0
conN2_066_033G1_concoct_4.fa	Bacteria	5449	104	58	91.38	0	0	4543019	50643	4290	4290	64922	379	318	306	5764	5382	35.7	6.32	-100	-1	-1	5	99	0	0	0	0
conN2_066_048G1_concoct_0.fa	Bacteria	5449	104	58	98.28	0	0	2045393	27353	1924	1924	10886	376	313	299	3444	3031	37.8	8.05	-100	-1	-1	1	103	0	0	0	0
conN2_066_060G1_concoct_15.fa	Bacteria	5449	104	58	93.97	0	0	3663628	46838	3519	3519	113473	356	304	291	2643	2450	35.8	5.1	-100	-1	-1	6	98	0	0	0	0
conN2_066_060G1_concoct_5.fa	Bacteria	5449	104	58	98.28	0	0	1979291	37929	1988	1988	8673	369	302	283	4839	4478	40.3	5.78	-100	-1	-1	1	103	0	0	0	0
conN2_066_060G1_concoct_6.fa	Bacteria	5449	104	58	98.28	1.72	0	3668245	47238	3504	3504	10180	378	300	286	2245	2148	40	6.75	-100	-1	-1	1	102	1	0	0	0
conN2_066_064G1_concoct_22.fa	Bacteria	5449	104	58	98.28	0	0	2540657	13397	2132	2132	31175	420	354	347	3206	3160	33	4.9	-100	-1	-1	1	103	0	0	0	0
conN2_066_064G1_concoct_6.fa	Bacteria	5449	104	58	96.05	2.04	0	2704756	48031	3019	3019	2789	305	250	235	2272	2077	43.8	5.35	-100	-1	-1	5	96	3	0	0	0
conN2_069_000G1_concoct_13.fa	Bacteria	5449	104	58	96.55	0	0	2598458	34563	2501	2501	22555	369	310	296	1686	1583	34.3	6.4	-100	-1	-1	2	102	0	0	0	0
conN2_069_000G1_concoct_24.fa	Bacteria	5449	104	58	100	0.86	0	1323818	13217	1267	1267	60831	375	319	309	2657	2455	33.8	6.99	-100	-1	-1	0	103	1	0	0	0
conN2_069_000G1_concoct_3.fa	Bacteria	5449	104	58	98.28	0	0	1805258	34636	1767	1767	11941	378	309	289	4472	4085	41.1	3.8	-100	-1	-1	1	103	0	0	0	0
conN2_069_000G1_concoct_32.fa	Bacteria	5449	104	58	84.98	0	0	5470854	55322	5288	5288	15877	363	305	295	1650	1591	35.6	6.35	-100	-1	-1	45	59	0	0	0	0
conN2_069_000G1_concoct_39.fa	Bacteria	5449	104	58	98.28	0	0	2388707	38728	2316	2316	16039	350	290	273	8595	7496	36.8	11.38	-100	-1	-1	1	103	0	0	0	0
conN2_069_018G1_concoct_8.fa	Bacteria	5449	104	58	88.09	0	0	4727191	51928	4644	4644	15859	369	303	292	1912	1839	35.7	6.42	-100	-1	-1	36	68	0	0	0	0
conN2_069_028G1_concoct_12.fa	Bacteria	5449	104	58	83.78	0	0	4871497	56944	4610	4610	19375	377	312	300	3164	3078	36.2	6.43	-100	-1	-1	45	59	0	0	0	0
conN2_069_028G1_concoct_7.fa	Bacteria	5449	104	58	96.55	0	0	1813338	34747	1835	1835	5759	361	302	283	4495	4204	39.9	6.1	-100	-1	-1	2	102	0	0	0	0
conN2_069_028G1_concoct_8.fa	Bacteria	5449	104	58	100	0	0	2651160	19197	2444	2444	32339	393	325	317	1951	1892	35.4	5.67	-100	-1	-1	0	104	0	0	0	0
conN2_070_000G1_concoct_12.fa	Bacteria	5449	104	58	94.07	0	0	2609058	43953	2690	2690	10617	342	282	265	4470	3962	36.3	11.86	-100	-1	-1	9	95	0	0	0	0
conN2_070_000G1_concoct_15.fa	Bacteria	5449	104	58	90.52	0	0	1673425	27524	1652	1652	5788	371	304	288	2472	2299	40.8	6.44	-100	-1	-1	16	88	0	0	0	0
conN2_070_000G1_concoct_31.fa	Bacteria	5449	104	58	95.69	0	0	1749141	38125	1911	1911	4812	347	283	263	2291	2069	40	7.36	-100	-1	-1	3	101	0	0	0	0
conN2_070_000G1_concoct_39.fa	Bacteria	5449	104	58	96.55	5.9	20	2836244	29780	2782	2782	5797	386	297	286	2449	2388	38.4	8.19	-100	-1	-1	2	97	5	0	0	0
conN2_070_000G1_concoct_43.fa	Bacteria	5449	104	58	98.28	1.72	0	5634339	67938	5102	5103	38444	390	330	316	3312	3130	41.4	6.07	-100	-1	-1	1	102	1	0	0	0
conN2_070_000G1_concoct_6.fa	Bacteria	5449	104	58	92.08	0	0	2304624	37950	2285	2285	16607	349	292	276	2157	1966	36.6	9.33	-100	-1	-1	18	86	0	0	0	0
conN2_070_016G1_concoct_12.fa	Bacteria	5449	104	58	99.84	1.72	0	2325491	20561	2202	2202	91272	384	320	311	1600	1574	33.9	5.08	-100	-1	-1	1	102	1	0	0	0
conN2_070_016G1_concoct_23.fa	Bacteria	5449	104	58	60.74	22.85	1.69	11669440	128945	7532	7534	18503	538	365	348	4177	3958	35.4	6.13	-100	-1	-1	30	33	32	9	0	0
conN2_070_019G1_concoct_1.fa	Bacteria	5449	104	58	100	0	0	4587208	50191	4456	4456	37206	371	307	295	1912	1839	35.7	6.43	-100	-1	-1	0	104	0	0	0	0
conN2_070_019G1_concoct_6.fa	Bacteria	5449	104	58	58.31	22.72	0	10997574	161220	6182	6202	9559	554	401	373	4162	3885	35.8	6.46	-100	-1	-1	31	37	22	14	0	0
conN2_070_027G1_concoct_11.fa	Bacteria	5449	104	58	98.28	0	0	2587485	18641	2423	2423	22992	385	320	312	1951	1892	35.5	5.69	-100	-1	-1	2	102	0	0	0	0
conN2_070_027G1_concoct_15.fa	Bacteria	5449	104	58	98.28	0	0	2432029	39922	2314	2314	26857	355	295	278	5772	5063	36.6	11.2	-100	-1	-1	1	103	0	0	0	0
conN2_070_027G1_concoct_8.fa	Bacteria	5449	104	58	96.84	0	0	2818804	37981	2787	2787	26141	364	300	286	2033	1910	34.4	6.88	-100	-1	-1	3	101	0	0	0	0
conN2_070_030G1_concoct_17.fa	Bacteria	5449	104	58	72.41	0	0	3674980	49582	4216	4216	2164	318	260	248	1414	1334	36.2	6.28	-100	-1	-1	53	51	0	0	0	0
conN2_070_030G1_concoct_20.fa	Bacteria	5449	104	58	100	0	0	4766806	47538	4494	4494	46059	372	315	304	1650	1591	35.7	6.49	-100	-1	-1	0	104	0	0	0	0
conN2_070_036G1_concoct_10.fa	Bacteria	5449	104	58	98.28	0	0	1832926	36146	1751	1751	20970	375	318	298	4764	4380	41.4	6.36	-100	-1	-1	1	103	0	0	0	0
conN2_070_036G1_concoct_13.fa	Bacteria	5449	104	58	98.28	1.72	0	3319808	26727	2844	2844	75170	415	341	332	3834	3692	36.2	5.67	-100	-1	-1	1	102	1	0	0	0
conN2_070_036G1_concoct_24.fa	Bacteria	5449	104	58	98.28	0	0	2017219	38242	2070	2070	4822	362	292	274	4472	4085	40.9	4.04	-100	-1	-1	1	103	0	0	0	0
conN2_070_036G1_concoct_25.fa	Bacteria	5449	104	58	100	0	0	2426985	19232	2123	2123	110978	417	347	338	2310	2185	34	4.78	-100	-1	-1	0	104	0	0	0	0
conN2_070_036G1_concoct_3.fa	Bacteria	5449	104	58	100	0	0	2453149	17730	2317	2317	14778	386	319	311	1765	1683	35.6	5.86	-100	-1	-1	0	104	0	0	0	0
conN2_070_036G1_concoct_7.fa	Bacteria	5449	104	58	98.28	0	0	1632549	31832	1564	1564	55114	375	319	299	4495	4204	40.3	5.91	-100	-1	-1	1	103	0	0	0	0
conN2_070_036G1_concoct_9.fa	Bacteria	5449	104	58	100	0.86	0	1333502	13356	1271	1271	60831	375	320	310	2657	2455	33.7	6.95	-100	-1	-1	0	103	1	0	0	0
conN2_070_042G1_concoct_15.fa	Bacteria	5449	104	58	72.31	0	0	4163366	46443	4162	4162	8778	362	301	290	1651	1576	35.8	6.93	-100	-1	-1	53	51	0	0	0	0
conN2_070_042G1_concoct_2.fa	Bacteria	5449	104	58	60.85	0	0	4860201	52011	4539	4539	13014	379	317	306	3159	3075	36.3	5.98	-100	-1	-1	63	41	0	0	0	0
conN2_070_057G1_concoct_26.fa	Bacteria	5449	104	58	98.28	1.72	0	2023851	39923	2106	2106	4602	347	292	273	3673	3376	41.3	6.44	-100	-1	-1	1	102	1	0	0	0
conN2_070_060G1_concoct_9.fa	Bacteria	5449	104	58	63.27	4.31	25	886146	16585	1150	1150	1601	301	238	224	1157	1083	40.5	3.51	-100	-1	-1	32	68	4	0	0	0
conN2_071_000G1_concoct_40.fa	Bacteria	5449	104	58	98.28	0	0	1724541	18463	1583	1583	30472	401	330	318	2292	2138	34.4	5.02	-100	-1	-1	1	103	0	0	0	0
conN2_071_000G1_concoct_45.fa	Bacteria	5449	104	58	95.69	0	0	2448617	37502	2440	2440	3530	365	291	275	2051	1957	37.4	4.6	-100	-1	-1	3	101	0	0	0	0
conN2_071_008G1_concoct_4.fa	Bacteria	5449	104	58	100	0	0	3082875	27158	2508	2508	24032	414	352	341	3169	3085	35.1	4.28	-100	-1	-1	0	104	0	0	0	0
conN2_071_008G1_concoct_5.fa	Bacteria	5449	104	58	80.17	2.9	25	1450448	24337	1662	1662	1640	322	261	247	2739	2411	36.9	10.27	-100	-1	-1	13	87	4	0	0	0
conN2_071_010G1_concoct_7.fa	Bacteria	5449	104	58	89.67	0.16	0	5147208	51101	4886	4886	21232	367	311	300	1650	1590	35.6	6.19	-100	-1	-1	31	72	1	0	0	0
conN2_071_010G1_concoct_8.fa	Bacteria	5449	104	58	98.28	0	0	2894490	38018	2954	2954	14444	353	284	271	2146	1971	35.8	5.48	-100	-1	-1	1	103	0	0	0	0
conN2_071_013G1_concoct_14.fa	Bacteria	5449	104	58	100	0	0	2651438	19379	2365	2365	47620	403	337	329	3964	3873	35.4	4.98	-100	-1	-1	0	104	0	0	0	0
conN2_071_013G1_concoct_7.fa	Bacteria	5449	104	58	98.28	0	0	2483526	40316	2394	2394	23903	352	290	273	10204	8946	36.7	9.6	-100	-1	-1	1	103	0	0	0	0
conN2_071_017G1_concoct_8.fa	Bacteria	5449	104	58	100	0.86	0	1374462	14067	1339	1339	21077	376	314	303	2744	2528	33.8	6.81	-100	-1	-1	0	103	1	0	0	0
conN2_071_019G1_concoct_22.fa	Bacteria	5449	104	58	99.84	0.16	0	1851014	35839	1862	1862	7945	366	304	284	4462	4132	40.1	5.81	-100	-1	-1	1	102	1	0	0	0
conN2_071_019G1_concoct_27.fa	Bacteria	5449	104	58	98.28	0	0	1982173	38177	1942	1942	6945	376	309	289	4473	4084	41.3	4.29	-100	-1	-1	1	103	0	0	0	0
conN2_071_019G1_concoct_32.fa	Bacteria	5449	104	58	96.91	0	0	1330903	15450	1620	1620	2285	305	246	236	1192	1143	39.7	5.94	-100	-1	-1	4	100	0	0	0	0
conN2_071_025G1_concoct_6.fa	Bacteria	5449	104	58	100	0	0	2252016	35990	2118	2118	18225	382	313	296	3467	3223	41.8	6.48	-100	-1	-1	0	104	0	0	0	0
conN2_071_025G1_concoct_7.fa	Bacteria	5449	104	58	100	0	0	1631025	19597	1656	1656	7209	350	293	282	1643	1485	39.7	5.76	-100	-1	-1	0	104	0	0	0	0
conN2_071_027G1_concoct_23.fa	Bacteria	5449	104	58	100	0.86	0	2121853	28989	1981	1981	99911	372	317	303	3444	3031	37.7	7.23	-100	-1	-1	0	103	1	0	0	0
conN2_071_027G1_concoct_25.fa	Bacteria	5449	104	58	92.18	0	0	4610972	54185	4350	4350	29523	381	313	300	2295	2125	36.3	6.54	-100	-1	-1	14	90	0	0	0	0
conN2_071_027G1_concoct_28.fa	Bacteria	5449	104	58	90.52	5.64	16.67	1778514	16410	1972	1972	2256	343	271	263	1594	1505	35.3	9.09	-100	-1	-1	8	90	6	0	0	0
conN2_071_027G1_concoct_3.fa	Bacteria	5449	104	58	94.83	0	0	1795865	29778	1946	1948	4374	339	277	262	2523	2327	40.8	7.16	-100	-1	-1	3	101	0	0	0	0
conN2_071_029G1_concoct_2.fa	Bacteria	5449	104	58	98.28	0.16	0	2594662	26800	2201	2201	44573	413	348	336	3122	3036	35.4	4.03	-100	-1	-1	1	102	1	0	0	0
conN2_071_030G1_concoct_3.fa	Bacteria	5449	104	58	98.28	0	0	2888879	39122	2858	2858	22893	364	299	286	1550	1446	34.5	6.44	-100	-1	-1	1	103	0	0	0	0
conN2_071_030G1_concoct_6.fa	Bacteria	5449	104	58	98.98	0	0	2219818	20513	1900	1900	13180	414	335	324	3043	2954	34.8	5.59	-100	-1	-1	2	102	0	0	0	0
conN2_088_000G1_concoct_1.fa	Bacteria	5449	104	58	96.6	1.72	0	1909385	26110	2007	2007	3425	346	283	270	1626	1504	34.3	7.36	-100	-1	-1	6	97	1	0	0	0
conN2_088_000G1_concoct_11.fa	Bacteria	5449	104	58	98.28	0	0	2720856	36426	2592	2592	44099	373	312	298	2033	1909	34.4	6.4	-100	-1	-1	1	103	0	0	0	0
conN2_088_000G1_concoct_12.fa	Bacteria	5449	104	58	56.38	0	0	1242653	14616	1358	1358	2390	343	276	265	1788	1676	35.6	6.71	-100	-1	-1	66	38	0	0	0	0
conN2_088_000G1_concoct_20.fa	Bacteria	5449	104	58	99.84	0	0	2026996	29812	2022	2022	49637	353	300	285	1580	1455	35.3	8.12	-100	-1	-1	1	103	0	0	0	0
conN2_088_000G1_concoct_24.fa	Bacteria	5449	104	58	100	0	0	1974415	17658	1732	1732	31795	415	347	337	1870	1767	34.2	7.09	-100	-1	-1	0	104	0	0	0	0
conN2_088_000G1_concoct_27.fa	Bacteria	5449	104	58	79.58	2.04	0	1684593	15766	1954	1954	2057	332	259	251	1907	1823	34.9	5.17	-100	-1	-1	22	79	3	0	0	0
conN2_088_000G1_concoct_6.fa	Bacteria	5449	104	58	98.28	0	0	3045103	35678	2912	2912	31936	363	299	287	3169	3020	30.7	9.01	-100	-1	-1	1	103	0	0	0	0
conN2_088_000G1_concoct_7.fa	Bacteria	5449	104	58	100	0	0	4223449	76138	3904	3904	27196	364	305	285	3340	3107	42.7	5.33	-100	-1	-1	0	104	0	0	0	0
conN2_088_000G1_concoct_8.fa	Bacteria	5449	104	58	73.96	0	0	2440452	48591	2894	2894	1832	307	249	232	1983	1803	42.2	4.95	-100	-1	-1	23	81	0	0	0	0
conN2_088_008G1_concoct_10.fa	Bacteria	5449	104	58	93.28	0.16	0	1990434	32607	1978	1979	15548	354	294	278	2859	2575	36.4	8.79	-100	-1	-1	16	87	1	0	0	0
conN2_088_008G1_concoct_26.fa	Bacteria	5449	104	58	98.28	0	0	1785469	34775	1693	1693	28321	379	322	301	4800	4499	40.2	5.65	-100	-1	-1	1	103	0	0	0	0
conN2_088_008G1_concoct_37.fa	Bacteria	5449	104	58	66.94	0	0	1852321	24692	2242	2242	2116	308	244	233	1402	1351	37.8	5.88	-100	-1	-1	41	63	0	0	0	0
conN2_088_010G1_concoct_19.fa	Bacteria	5449	104	58	71.87	0.86	0	1733104	23027	1961	1961	2517	325	262	250	1830	1623	37.7	6.4	-100	-1	-1	44	59	1	0	0	0
conN2_088_010G1_concoct_9.fa	Bacteria	5449	104	58	100	0	0	5207058	52122	4886	4886	117875	371	316	306	3164	3077	35.7	6.11	-100	-1	-1	0	104	0	0	0	0
conN2_088_013G1_concoct_19.fa	Bacteria	5449	104	58	98.28	0	0	1845474	36453	1817	1817	34614	365	309	289	4856	4468	41.4	7.48	-100	-1	-1	1	103	0	0	0	0
conN2_088_013G1_concoct_7.fa	Bacteria	5449	104	58	84.97	0	0	1894049	25567	1817	1817	15013	372	311	297	2392	2017	37.6	7.72	-100	-1	-1	33	71	0	0	0	0
conN2_088_027G1_concoct_13.fa	Bacteria	5449	104	58	92.95	2.3	0	1492423	28913	1770	1770	3037	313	258	241	1448	1349	40.8	6.34	-100	-1	-1	6	96	2	0	0	0
conN2_088_027G1_concoct_6.fa	Bacteria	5449	104	58	98.28	0	0	3634191	67341	3617	3618	30173	362	298	280	2793	2614	43.6	6.17	-100	-1	-1	1	103	0	0	0	0
conN2_088_034G1_concoct_12.fa	Bacteria	5449	104	58	98.28	1.72	0	1609037	17740	1431	1431	2117	392	332	320	1585	1519	35.3	6.72	-100	-1	-1	1	102	1	0	0	0
conN2_088_042G1_concoct_1.fa	Bacteria	5449	104	58	98.28	1.72	0	5608625	67386	5080	5081	70105	389	329	316	3312	3130	41.4	6.04	-100	-1	-1	1	102	1	0	0	0
conN2_088_042G1_concoct_13.fa	Bacteria	5449	104	58	95.69	1.72	0	1646513	32124	1691	1691	7668	357	298	279	4516	4184	40.5	5.99	-100	-1	-1	3	100	1	0	0	0
conN2_088_042G1_concoct_22.fa	Bacteria	5449	104	58	100	1.72	0	6563659	77915	5644	5644	85114	409	341	327	3501	3259	41.5	5.65	-100	-1	-1	0	103	1	0	0	0
conN2_088_042G1_concoct_4.fa	Bacteria	5449	104	58	100	0.86	0	1308572	13136	1286	1286	9143	369	311	301	2106	1954	33.8	7.5	-100	-1	-1	0	103	1	0	0	0
conN2_093_000G1_concoct_4.fa	Bacteria	5449	104	58	100	1.72	0	3296532	60237	2985	2985	15075	371	313	293	2640	2414	43.7	5.61	-100	-1	-1	0	103	1	0	0	0
conN2_093_000G1_concoct_5.fa	Bacteria	5449	104	58	68.1	0	0	3873357	39766	4142	4142	3429	336	270	260	1707	1652	35.3	5.4	-100	-1	-1	57	47	0	0	0	0
conN2_093_000G1_concoct_6.fa	Bacteria	5449	104	58	98.12	0	0	2753960	46853	3032	3032	1776	321	252	237	10184	8935	36.6	11.12	-100	-1	-1	2	102	0	0	0	0
conN2_093_007G1_concoct_8.fa	Bacteria	5449	104	58	65.86	0	0	4457379	48786	4339	4339	28201	370	306	295	1912	1839	35.7	6.4	-100	-1	-1	60	44	0	0	0	0
conN2_093_008G1_concoct_8.fa	Bacteria	5449	104	58	100	0	0	2047574	29193	2008	2008	55981	377	311	297	2291	2064	36.2	5.88	-100	-1	-1	0	104	0	0	0	0
conN2_093_009G1_concoct_18.fa	Bacteria	5449	104	58	98.28	0	0	2751105	36683	2667	2667	52087	367	306	292	2033	1911	34.4	6.11	-100	-1	-1	1	103	0	0	0	0
conN2_093_009G1_concoct_7.fa	Bacteria	5449	104	58	100	0	0	5133959	51517	4802	4802	101335	375	317	306	1650	1590	35.7	6.88	-100	-1	-1	0	104	0	0	0	0
conN3_172_000G1_concoct_1.fa	Bacteria	5449	104	58	96.55	1.72	0	3349140	26965	3240	3240	4038	383	304	295	1798	1742	36.2	5.69	-100	-1	-1	2	101	1	0	0	0
conN3_172_000G1_concoct_11.fa	Bacteria	5449	104	58	98.28	0	0	3959909	70655	3660	3660	16528	360	306	286	2994	2800	42.6	5.28	-100	-1	-1	2	102	0	0	0	0
conN3_172_000G1_concoct_17.fa	Bacteria	5449	104	58	98.28	0	0	2098650	17779	2116	2116	5026	378	303	295	1545	1468	34.4	6.37	-100	-1	-1	1	103	0	0	0	0
conN3_172_000G1_concoct_20.fa	Bacteria	5449	104	58	98.28	0	0	2636897	33860	2582	2582	19023	360	295	282	1503	1432	36	5.88	-100	-1	-1	1	103	0	0	0	0
conN3_172_000G1_concoct_22.fa	Bacteria	5449	104	58	98.28	0.16	0	2402889	39012	2400	2400	5632	346	281	264	4766	4151	36.7	11.26	-100	-1	-1	1	102	1	0	0	0
conN3_172_000G1_concoct_33.fa	Bacteria	5449	104	58	98.28	0	0	1751568	28807	1712	1713	54978	373	309	292	4669	4326	41	4.14	-100	-1	-1	1	103	0	0	0	0
conN3_172_000G1_concoct_8.fa	Bacteria	5449	104	58	100	0	0	2332774	32530	2260	2260	9837	370	304	290	2052	1911	34.5	7.66	-100	-1	-1	0	104	0	0	0	0
conN3_172_026G1_concoct_10.fa	Bacteria	5449	104	58	100	0.86	0	2022019	26767	1912	1912	36895	375	312	298	2749	2496	37.7	6.59	-100	-1	-1	0	103	1	0	0	0
conN3_172_026G1_concoct_17.fa	Bacteria	5449	104	58	98.28	0	0	1732781	31364	1621	1621	8574	381	324	305	4501	4179	39.5	6.87	-100	-1	-1	1	103	0	0	0	0
conN3_172_026G1_concoct_18.fa	Bacteria	5449	104	58	98.28	0	0	2921624	39502	2894	2894	15549	362	298	285	2033	1911	34.6	6.32	-100	-1	-1	1	103	0	0	0	0
conN3_172_026G1_concoct_7.fa	Bacteria	5449	104	58	98.28	0	0	1759524	34185	1695	1695	13603	376	317	297	3575	3356	40.3	5.68	-100	-1	-1	1	103	0	0	0	0
conN3_172_030G1_concoct_9.fa	Bacteria	5449	104	58	98.28	0	0	2336289	16806	2140	2140	4894	394	321	313	3076	3008	33.5	5.33	-100	-1	-1	1	103	0	0	0	0
conN3_172_050G1_concoct_28.fa	Bacteria	5449	104	58	100	0	0	4675693	51628	4480	4480	82905	378	313	302	6002	5600	35.6	6.65	-100	-1	-1	0	104	0	0	0	0
conN3_172_053G1_concoct_2.fa	Bacteria	5449	104	58	98.28	0	0	3539917	65385	3456	3456	18610	366	304	285	2793	2615	43.6	6.19	-100	-1	-1	1	103	0	0	0	0
conN3_172_070G1_concoct_18.fa	Bacteria	5449	104	58	100	1.02	0	1964454	25606	1932	1932	7439	356	300	287	2213	2002	38	7.75	-100	-1	-1	0	102	2	0	0	0
conN3_173_000G1_concoct_15.fa	Bacteria	5449	104	58	100	1.72	0	1869606	25876	1857	1857	23121	368	300	286	2917	2739	34.1	7.04	-100	-1	-1	0	103	1	0	0	0
conN3_173_000G1_concoct_16.fa	Bacteria	5449	104	58	100	0	0	2658056	27593	2274	2274	23812	412	346	334	3122	3036	35.4	4.28	-100	-1	-1	0	104	0	0	0	0
conN3_173_000G1_concoct_2.fa	Bacteria	5449	104	58	98.28	0	0	1586952	16622	1413	1413	184892	405	339	328	2292	2138	34.3	5.09	-100	-1	-1	1	103	0	0	0	0
conN3_173_000G1_concoct_20.fa	Bacteria	5449	104	58	93.97	1.72	0	3938068	72658	3898	3898	4691	343	285	266	1920	1787	42.6	6.85	-100	-1	-1	4	99	1	0	0	0
conN3_173_000G1_concoct_24.fa	Bacteria	5449	104	58	86.13	2.07	0	1795922	25630	2166	2166	2259	319	253	241	1422	1272	36	7.04	-100	-1	-1	15	86	3	0	0	0
conN3_173_000G1_concoct_3.fa	Bacteria	5449	104	58	67.87	0	0	4752713	51070	4628	4628	8042	371	306	295	2679	2610	36	6.12	-100	-1	-1	58	46	0	0	0	0
conN3_173_016G1_concoct_13.fa	Bacteria	5449	104	58	98.28	0.86	0	2344650	37251	2483	2483	4784	321	264	249	3421	3031	37.1	10.19	-100	-1	-1	1	102	1	0	0	0
conN3_173_016G1_concoct_15.fa	Bacteria	5449	104	58	98.28	1.72	0	4121286	70626	4055	4055	26797	354	297	279	2311	2141	42.2	7.17	-100	-1	-1	1	102	1	0	0	0
conN3_173_016G1_concoct_24.fa	Bacteria	5449	104	58	73.93	0	0	5673837	61004	5322	5322	32899	374	315	303	3159	3075	36.3	5.99	-100	-1	-1	51	53	0	0	0	0
conN3_173_017G1_concoct_19.fa	Bacteria	5449	104	58	100	0	0	4954180	56605	4608	4608	88767	382	320	308	3935	3608	36.1	6.23	-100	-1	-1	0	104	0	0	0	0
conN3_173_019G1_concoct_16.fa	Bacteria	5449	104	58	98.28	0	0	6379312	60048	5776	5776	51952	379	314	303	4495	4373	37.3	4.91	-100	-1	-1	1	103	0	0	0	0
conN3_173_019G1_concoct_2.fa	Bacteria	5449	104	58	100	0.86	0	2096752	28290	1888	1888	63023	382	328	313	3430	3015	37.7	7.47	-100	-1	-1	0	103	1	0	0	0
conN3_173_021G1_concoct_3.fa	Bacteria	5449	104	58	98.28	0	0	2972338	40396	2923	2923	33994	367	301	287	2033	1908	34.4	6.33	-100	-1	-1	1	103	0	0	0	0
conN3_173_021G1_concoct_9.fa	Bacteria	5449	104	58	98.28	0	0	4537332	86433	4210	4210	11807	362	307	286	3206	2954	42.9	4.84	-100	-1	-1	1	103	0	0	0	0
conN3_173_039G1_concoct_6.fa	Bacteria	5449	104	58	98.28	0	0	6771288	53686	6323	6323	24382	388	321	312	4343	4261	37.1	5.69	-100	-1	-1	1	103	0	0	0	0
conN3_174_000G1_concoct_2.fa	Bacteria	5449	104	58	98.28	1.72	0	3308469	26869	2916	2916	17234	413	333	323	3846	3705	36.2	5.53	-100	-1	-1	1	102	1	0	0	0
conN3_174_000G1_concoct_28.fa	Bacteria	5449	104	58	100	0	0	1997579	30516	1853	1853	7324	378	315	298	2828	2660	41.8	6.69	-100	-1	-1	0	104	0	0	0	0
conN3_174_000G1_concoct_32.fa	Bacteria	5449	104	58	98.28	0	0	2184875	21953	1943	1943	51391	399	324	312	2129	2041	34.8	8.02	-100	-1	-1	1	103	0	0	0	0
conN3_174_000G1_concoct_4.fa	Bacteria	5449	104	58	98.28	0	0	4707350	89408	4406	4406	28067	361	303	282	3206	2954	42.7	5.64	-100	-1	-1	1	103	0	0	0	0
conN3_174_015G1_concoct_0.fa	Bacteria	5449	104	58	96.55	0	0	2357766	39202	2457	2457	2710	341	272	256	10184	8934	36.6	10.99	-100	-1	-1	2	102	0	0	0	0
conN3_174_015G1_concoct_1.fa	Bacteria	5449	104	58	99.37	0	0	2600970	18879	2371	2371	14119	396	330	322	1952	1893	35.6	5.7	-100	-1	-1	4	100	0	0	0	0
conN3_174_017G1_concoct_30.fa	Bacteria	5449	104	58	100	0	0	2026095	28093	1881	1881	56539	379	321	306	4375	3959	37.4	6.86	-100	-1	-1	0	104	0	0	0	0
conN3_174_021G1_concoct_10.fa	Bacteria	5449	104	58	100	0	0	3195888	58495	2931	2931	10615	365	310	290	2640	2412	43.6	5.42	-100	-1	-1	0	104	0	0	0	0
conN3_174_023G1_concoct_18.fa	Bacteria	5449	104	58	98.28	0	0	1982463	39014	1917	1917	16604	378	313	292	4730	4348	41.2	5.82	-100	-1	-1	1	103	0	0	0	0
conN3_174_023G1_concoct_19.fa	Bacteria	5449	104	58	100	0	0	2320853	18106	2007	2007	78873	417	350	341	2076	1995	34	5.1	-100	-1	-1	0	104	0	0	0	0
conN3_174_034G1_concoct_17.fa	Bacteria	5449	104	58	100	0	0	5987079	60504	5855	5855	17044	359	300	290	1780	1709	35.6	6.29	-100	-1	-1	0	104	0	0	0	0
conN3_174_034G1_concoct_7.fa	Bacteria	5449	104	58	95.69	0	0	3377406	63339	3331	3332	5119	350	292	273	2921	2702	42.1	5.08	-100	-1	-1	3	101	0	0	0	0
conN3_174_034G1_concoct_9.fa	Bacteria	5449	104	58	98.28	0	0	2008263	34792	2009	2009	6411	372	303	286	4683	4318	40.2	5.95	-100	-1	-1	1	103	0	0	0	0
conN3_174_037G1_concoct_13.fa	Bacteria	5449	104	58	96.55	0	0	2092909	16083	1939	1939	7072	404	327	319	1631	1573	33.9	5.23	-100	-1	-1	2	102	0	0	0	0
conN3_174_037G1_concoct_14.fa	Bacteria	5449	104	58	93.65	4.31	0	1859329	24352	2029	2029	6295	327	271	259	2419	2246	37.9	6.6	-100	-1	-1	7	94	3	0	0	0
conN3_174_037G1_concoct_4.fa	Bacteria	5449	104	58	93.42	0	0	4585474	51172	4312	4312	39010	383	318	306	6002	5586	35.8	6.6	-100	-1	-1	12	92	0	0	0	0
conN3_175_000G1_concoct_0.fa	Bacteria	5449	104	58	98.28	0	0	1856826	36203	1786	1786	59708	377	316	296	4560	4184	40.3	4.93	-100	-1	-1	1	103	0	0	0	0
conN3_175_000G1_concoct_15.fa	Bacteria	5449	104	58	100	0.86	0	1372841	14083	1324	1324	56914	376	316	306	3284	3167	33.9	7.03	-100	-1	-1	0	103	1	0	0	0
conN3_175_000G1_concoct_19.fa	Bacteria	5449	104	58	98.28	0	0	2439257	40104	2395	2395	5546	349	286	270	10184	8930	36.8	8.62	-100	-1	-1	1	103	0	0	0	0
conN3_175_000G1_concoct_23.fa	Bacteria	5449	104	58	82.76	0.86	0	2836492	56506	3202	3202	2370	323	265	247	1728	1587	42.7	5.69	-100	-1	-1	24	79	1	0	0	0
conN3_175_000G1_concoct_25.fa	Bacteria	5449	104	58	86.21	4.31	0	2058341	25155	2331	2331	2418	319	260	249	1835	1754	34.9	6.97	-100	-1	-1	33	68	3	0	0	0
conN3_175_000G1_concoct_32.fa	Bacteria	5449	104	58	98.28	1.72	0	3460928	27741	3019	3019	30676	416	336	327	3846	3705	36.2	5.78	-100	-1	-1	1	102	1	0	0	0
conN3_175_000G1_concoct_36.fa	Bacteria	5449	104	58	96.55	0	0	2039405	42684	2317	2317	2590	335	267	249	2176	1786	39.5	5.95	-100	-1	-1	2	102	0	0	0	0
conN3_175_000G1_concoct_38.fa	Bacteria	5449	104	58	100	0	0	3161569	57257	2859	2859	24732	367	312	292	2643	2419	43.8	5.67	-100	-1	-1	0	104	0	0	0	0
conN3_175_000G1_concoct_4.fa	Bacteria	5449	104	58	98.28	0	0	6808259	54135	6429	6429	34598	388	318	309	4343	4261	36.9	5.93	-100	-1	-1	1	103	0	0	0	0
conN3_175_000G1_concoct_8.fa	Bacteria	5449	104	58	100	1.72	0	3911583	72318	3795	3795	4914	350	291	272	1966	1833	42.6	5.81	-100	-1	-1	0	103	1	0	0	0
conN3_175_017G1_concoct_18.fa	Bacteria	5449	104	58	89.06	1.72	0	4769986	53145	4592	4592	29808	379	311	299	6002	5600	35.6	6.02	-100	-1	-1	37	66	1	0	0	0
conN3_175_017G1_concoct_23.fa	Bacteria	5449	104	58	87.57	0	0	5000553	49598	4679	4679	97395	371	318	307	2861	2743	35.7	6.16	-100	-1	-1	42	62	0	0	0	0
conN3_175_017G1_concoct_7.fa	Bacteria	5449	104	58	98.28	0	0	3522716	65043	3430	3430	31887	367	305	286	2793	2615	43.6	6.19	-100	-1	-1	1	103	0	0	0	0
conN3_175_018G1_concoct_17.fa	Bacteria	5449	104	58	98.28	0	0	2673167	35672	2596	2596	21425	367	306	292	2033	1908	34.3	6.33	-100	-1	-1	1	103	0	0	0	0
conN3_175_019G1_concoct_21.fa	Bacteria	5449	104	58	95.38	0	0	2291785	16676	2542	2542	2798	335	273	266	1508	1471	35.6	4.9	-100	-1	-1	5	99	0	0	0	0
conN3_175_032G1_concoct_34.fa	Bacteria	5449	104	58	84.98	1.72	0	5417783	59051	5209	5209	20299	369	307	296	1863	1813	35.4	6.29	-100	-1	-1	44	59	1	0	0	0
conN3_175_035G1_concoct_1.fa	Bacteria	5449	104	58	93.1	0	0	2417278	17580	2551	2551	3748	352	286	279	1553	1519	35.5	6.22	-100	-1	-1	4	100	0	0	0	0
conN3_175_035G1_concoct_5.fa	Bacteria	5449	104	58	80.1	0	0	4819332	48049	4649	4649	12655	368	308	298	1650	1589	35.6	6.34	-100	-1	-1	47	57	0	0	0	0
conN3_175_046G1_concoct_27.fa	Bacteria	5449	104	58	81.2	0	0	4568836	51459	4284	4284	26860	383	321	309	3370	3155	35.7	5.86	-100	-1	-1	40	64	0	0	0	0
conN3_175_046G1_concoct_7.fa	Bacteria	5449	104	58	100	0	0	2027151	29245	1980	1980	18163	374	311	296	2695	2462	36.2	6.42	-100	-1	-1	0	104	0	0	0	0
conN3_175_051G1_concoct_20.fa	Bacteria	5449	104	58	98.28	0	0	4507522	85741	4171	4171	15545	363	307	287	3206	2954	42.9	4.82	-100	-1	-1	1	103	0	0	0	0
conN3_175_051G1_concoct_3.fa	Bacteria	5449	104	58	100	0	0	2245834	30564	2138	2138	39977	370	308	294	2953	2656	37.3	7.49	-100	-1	-1	0	104	0	0	0	0
conN3_176_000G1_concoct_10.fa	Bacteria	5449	104	58	50.86	0	0	5272272	56060	5495	5495	2535	350	284	274	2093	2006	36.1	5.65	-100	-1	-1	72	32	0	0	0	0
conN3_176_000G1_concoct_20.fa	Bacteria	5449	104	58	96.55	3.45	0	3720169	69017	3763	3764	3152	340	281	263	2495	2373	42.7	6.31	-100	-1	-1	2	99	3	0	0	0
conN3_176_000G1_concoct_24.fa	Bacteria	5449	104	58	98.28	0	0	2420069	39518	2295	2295	16286	356	295	278	6324	5537	36.7	11.5	-100	-1	-1	1	103	0	0	0	0
conN3_176_000G1_concoct_26.fa	Bacteria	5449	104	58	98.28	0.86	0	1893851	36679	1888	1888	6257	366	306	286	4671	4321	40.3	5.73	-100	-1	-1	1	102	1	0	0	0
conN3_176_000G1_concoct_3.fa	Bacteria	5449	104	58	100	0	0	2002612	18191	1769	1769	45530	412	345	334	1870	1767	34.2	5.69	-100	-1	-1	0	104	0	0	0	0
conN3_176_000G1_concoct_4.fa	Bacteria	5449	104	58	100	0.86	0	2163586	30144	2050	2050	34497	377	314	299	5110	4624	37.4	6.24	-100	-1	-1	0	103	1	0	0	0
conN3_176_015G1_concoct_5.fa	Bacteria	5449	104	58	88.43	0.86	0	5211601	52232	5028	5028	18298	364	308	297	1650	1591	35.6	6.46	-100	-1	-1	41	62	1	0	0	0
conN3_176_015G1_concoct_6.fa	Bacteria	5449	104	58	98.28	0	0	2646922	35192	2493	2493	45307	373	317	303	2033	1909	34.4	6.27	-100	-1	-1	1	103	0	0	0	0
conN3_176_015G1_concoct_7.fa	Bacteria	5449	104	58	98.28	0	0	3512147	64859	3447	3447	38804	366	303	284	2793	2615	43.6	5.85	-100	-1	-1	1	103	0	0	0	0
conN3_176_035G1_concoct_11.fa	Bacteria	5449	104	58	100	1.72	0	3209333	59003	2940	2940	6613	367	310	290	2640	2412	43.7	5.5	-100	-1	-1	0	103	1	0	0	0
conN3_176_035G1_concoct_21.fa	Bacteria	5449	104	58	79.81	0	0	4671162	51699	4543	4543	11059	373	308	297	6002	5597	35.5	6.16	-100	-1	-1	49	55	0	0	0	0
conN3_176_035G1_concoct_26.fa	Bacteria	5449	104	58	79.94	0	0	5102277	58426	4997	4997	13757	366	304	292	3739	3454	36	6.62	-100	-1	-1	50	54	0	0	0	0
conN3_176_038G1_concoct_15.fa	Bacteria	5449	104	58	87.07	1.18	0	1782836	19341	2135	2135	2723	325	252	242	2119	2043	36.1	6.66	-100	-1	-1	9	92	3	0	0	0
conN3_176_045G1_concoct_4.fa	Bacteria	5449	104	58	98.28	0	0	4517263	85850	4165	4165	29305	364	308	287	3206	2954	42.9	4.82	-100	-1	-1	1	103	0	0	0	0
conN3_177_000G1_concoct_17.fa	Bacteria	5449	104	58	98.28	0.16	0	2898365	39564	3034	3034	7955	345	282	269	2033	1911	34.8	6.26	-100	-1	-1	1	102	1	0	0	0
conN3_177_000G1_concoct_20.fa	Bacteria	5449	104	58	100	0	0	2320575	23329	1990	1990	67728	411	339	327	3161	3063	34.2	4.85	-100	-1	-1	0	104	0	0	0	0
conN3_177_009G1_concoct_41.fa	Bacteria	5449	104	58	66.02	0	0	4797362	48023	4782	4782	9277	355	298	288	3602	3383	35.6	6.31	-100	-1	-1	59	45	0	0	0	0
conN3_177_018G1_concoct_7.fa	Bacteria	5449	104	58	81.19	0	0	5073152	56777	4992	4992	14349	368	303	292	5012	4685	35.5	5.77	-100	-1	-1	49	55	0	0	0	0
conN3_177_024G1_concoct_2.fa	Bacteria	5449	104	58	100	0	0	2060009	28592	1997	1997	20125	368	308	294	3813	3435	37.4	7.66	-100	-1	-1	0	104	0	0	0	0
conN3_177_024G1_concoct_21.fa	Bacteria	5449	104	58	51.02	0	0	3270899	36708	3559	3559	3970	331	275	265	3882	3586	35.6	4.76	-100	-1	-1	69	35	0	0	0	0
conN3_178_000G1_concoct_14.fa	Bacteria	5449	104	58	84.48	5.17	0	2233736	44516	2606	2606	2358	327	261	244	4784	4394	41	6.46	-100	-1	-1	10	91	3	0	0	0
conN3_178_000G1_concoct_2.fa	Bacteria	5449	104	58	78.53	0	0	1660799	27696	1961	1961	1777	317	248	234	2293	2149	36.9	8.62	-100	-1	-1	19	85	0	0	0	0
conN3_178_000G1_concoct_23.fa	Bacteria	5449	104	58	98.28	0	0	3579813	66110	3497	3497	43438	366	304	285	2793	2615	43.6	6.19	-100	-1	-1	1	103	0	0	0	0
conN3_178_000G1_concoct_26.fa	Bacteria	5449	104	58	98.28	0	0	1703277	20885	1630	1630	26338	365	311	298	2182	1987	39.6	6.05	-100	-1	-1	1	103	0	0	0	0
conN3_178_000G1_concoct_27.fa	Bacteria	5449	104	58	100	1.72	0	3247144	58616	2947	2947	14017	365	309	289	2644	2417	43.8	5.85	-100	-1	-1	0	103	1	0	0	0
conN3_178_000G1_concoct_29.fa	Bacteria	5449	104	58	94.83	0	0	1573154	30492	1572	1572	7532	368	307	287	4936	4617	40	5.5	-100	-1	-1	3	101	0	0	0	0
conN3_178_000G1_concoct_8.fa	Bacteria	5449	104	58	98.28	0	0	4513339	85720	4159	4159	40373	364	308	287	3206	2954	42.9	4.82	-100	-1	-1	1	103	0	0	0	0
conN3_178_000G1_concoct_9.fa	Bacteria	5449	104	58	75.79	1.72	0	5274272	56906	5113	5113	13279	367	304	293	1863	1814	35.4	7.18	-100	-1	-1	51	52	1	0	0	0
conN3_178_011G1_concoct_9.fa	Bacteria	5449	104	58	85.78	0	0	5009002	56088	4873	4873	35376	373	307	296	5579	5202	35.6	5.71	-100	-1	-1	38	66	0	0	0	0
conN3_178_011G2_concoct_0.fa	Bacteria	5449	104	58	57.05	0	0	4378713	49135	4323	4323	5655	379	305	294	2902	2705	35.7	6.66	-100	-1	-1	67	37	0	0	0	0
conN3_178_011G2_concoct_11.fa	Bacteria	5449	104	58	98.28	0	0	3000021	40938	2938	2938	15550	368	302	288	2033	1908	34.4	6.39	-100	-1	-1	1	103	0	0	0	0
conN3_178_013G1_concoct_1.fa	Bacteria	5449	104	58	83.26	0	0	4951179	49543	4938	4938	12141	351	298	288	1616	1552	35.7	5.83	-100	-1	-1	47	57	0	0	0	0
conN3_178_014G1_concoct_20.fa	Bacteria	5449	104	58	98.28	0	0	1563749	32747	1674	1674	10423	348	292	273	2342	2155	39.6	6.7	-100	-1	-1	1	103	0	0	0	0
conN3_178_014G1_concoct_28.fa	Bacteria	5449	104	58	68.43	7.76	16.67	1329616	18219	1723	1723	1610	290	228	218	1194	1132	34.5	3.67	-100	-1	-1	32	66	6	0	0	0
conN3_178_015G1_concoct_31.fa	Bacteria	5449	104	58	91.93	1.72	0	2245069	29711	2376	2376	2548	342	278	265	1723	1604	35.3	7.16	-100	-1	-1	7	96	1	0	0	0
conN3_182_000G1_concoct_21.fa	Bacteria	5449	104	58	73.79	1.88	0	1559915	14324	2073	2073	1684	287	223	217	1117	1075	34.3	7.73	-100	-1	-1	25	77	2	0	0	0
conN3_182_000G1_concoct_7.fa	Bacteria	5449	104	58	98.28	0	0	2451087	40129	2372	2372	26137	354	291	274	6127	5355	36.7	12.73	-100	-1	-1	1	103	0	0	0	0
conN3_182_020G1_concoct_29.fa	Bacteria	5449	104	58	98.28	0	0	3026936	41393	2977	2977	25796	369	301	288	2033	1910	34.4	6.57	-100	-1	-1	1	103	0	0	0	0
conN3_183_000G1_concoct_12.fa	Bacteria	5449	104	58	98.28	0	0	1942429	31391	1970	1970	22243	356	293	277	1712	1600	35	6.14	-100	-1	-1	1	103	0	0	0	0
conN3_183_000G1_concoct_26.fa	Bacteria	5449	104	58	98.28	0	0	1995283	33485	1991	1991	28848	360	299	282	1681	1551	36.3	7	-100	-1	-1	1	103	0	0	0	0
conN3_183_000G1_concoct_48.fa	Bacteria	5449	104	58	94.51	0	0	1854403	31730	1968	1968	7278	354	285	269	2022	1878	35.5	6.32	-100	-1	-1	5	99	0	0	0	0
conN3_183_000G1_concoct_6.fa	Bacteria	5449	104	58	100	0	0	4637581	53565	4317	4317	75053	380	318	306	3164	3078	36.2	6.53	-100	-1	-1	0	104	0	0	0	0
conN4_005_000G1_concoct_16.fa	Bacteria	5449	104	58	100	0	0	2358209	16894	1956	1956	52873	425	355	347	3089	3022	33.4	5.38	-100	-1	-1	0	104	0	0	0	0
conN4_005_000G1_concoct_19.fa	Bacteria	5449	104	58	54.86	9.23	7.69	1459599	21028	2019	2019	1496	271	210	200	1370	1276	35.7	8.02	-100	-1	-1	33	58	13	0	0	0
conN4_005_000G1_concoct_40.fa	Bacteria	5449	104	58	88.58	0	0	1962415	26459	2114	2114	3878	334	275	262	2165	2000	34.5	7.02	-100	-1	-1	32	72	0	0	0	0
conN4_005_000G1_concoct_6.fa	Bacteria	5449	104	58	60.39	0	0	2075221	33234	2898	2898	1679	255	202	191	1901	1789	34.9	6.89	-100	-1	-1	42	62	0	0	0	0
conN4_005_000G1_concoct_7.fa	Bacteria	5449	104	58	97.41	0	0	3538079	65257	3660	3660	4660	335	270	252	2096	1916	43.4	4.61	-100	-1	-1	2	102	0	0	0	0
conN4_005_008G1_concoct_17.fa	Bacteria	5449	104	58	98.28	0	0	6706467	53216	6289	6289	53484	387	319	311	4343	4261	37	5.48	-100	-1	-1	1	103	0	0	0	0
conN4_005_008G1_concoct_18.fa	Bacteria	5449	104	58	98.28	0	0	3482236	68666	3205	3206	30621	374	315	294	2285	2104	42.1	6.26	-100	-1	-1	1	103	0	0	0	0
conN4_005_008G1_concoct_3.fa	Bacteria	5449	104	58	92.84	0	0	2143513	34264	2474	2474	2194	308	243	229	1890	1650	37.2	8.72	-100	-1	-1	10	94	0	0	0	0
conN4_005_017G1_concoct_12.fa	Bacteria	5449	104	58	60.19	1.72	0	1629084	12516	2127	2127	1706	300	228	222	930	902	35.7	0	-100	-1	-1	40	63	1	0	0	0
conN4_005_017G1_concoct_13.fa	Bacteria	5449	104	58	98.28	0.86	0	2061294	27327	1904	1904	112331	375	319	305	2807	2547	37.7	6.11	-100	-1	-1	1	102	1	0	0	0
conN4_005_017G1_concoct_27.fa	Bacteria	5449	104	58	70.79	0	0	1632345	22929	1752	1752	4637	347	286	272	1730	1550	36.1	6.21	-100	-1	-1	50	54	0	0	0	0
conN4_005_017G1_concoct_4.fa	Bacteria	5449	104	58	52.05	0	0	910151	12075	1317	1317	1461	265	203	194	981	926	35.2	0	-100	-1	-1	43	61	0	0	0	0
conN4_005_026G1_concoct_22.fa	Bacteria	5449	104	58	100	8.62	0	4316161	71312	4063	4063	42908	363	306	288	2379	2170	42.1	5.73	-100	-1	-1	0	74	30	0	0	0
conN4_005_026G1_concoct_24.fa	Bacteria	5449	104	58	98.28	3.45	0	7448090	107535	6157	6157	36973	426	361	344	7687	7069	40.2	6.73	-100	-1	-1	1	101	2	0	0	0
conN4_005_026G1_concoct_6.fa	Bacteria	5449	104	58	85.82	0	0	2849448	39662	3405	3405	2581	312	248	236	2005	1886	34.7	5.67	-100	-1	-1	18	86	0	0	0	0
conN4_079_000G1_concoct_18.fa	Bacteria	5449	104	58	60.66	0	0	4026246	45083	4875	4875	2039	314	248	239	2114	2029	35.8	6.64	-100	-1	-1	65	39	0	0	0	0
conN4_079_000G1_concoct_25.fa	Bacteria	5449	104	58	66.88	0	0	4617381	53751	4424	4424	13794	377	307	295	3164	3077	36.2	6.72	-100	-1	-1	59	45	0	0	0	0
conN4_079_000G1_concoct_5.fa	Bacteria	5449	104	58	98.28	0	0	3465620	63967	3373	3373	47995	365	306	287	2793	2615	43.7	6.14	-100	-1	-1	1	103	0	0	0	0
conN4_079_008G1_concoct_9.fa	Bacteria	5449	104	58	100	0	0	3473973	64332	3249	3249	36245	364	302	283	2644	2415	43.3	6.13	-100	-1	-1	0	104	0	0	0	0
conN4_079_014G1_concoct_32.fa	Bacteria	5449	104	58	100	0	0	5116834	55546	4820	4820	98266	380	316	305	2861	2739	36	6.44	-100	-1	-1	0	104	0	0	0	0
conN4_079_021G1_concoct_11.fa	Bacteria	5449	104	58	98.28	0	0	2903701	39446	2849	2849	26594	365	302	288	2005	1883	34.4	6.76	-100	-1	-1	1	103	0	0	0	0
conN4_079_021G1_concoct_13.fa	Bacteria	5449	104	58	99.66	0.86	0	1833573	25768	2027	2027	4347	333	276	263	1826	1617	36.1	6.38	-100	-1	-1	1	102	1	0	0	0
conN4_079_021G1_concoct_17.fa	Bacteria	5449	104	58	100	0	0	2071229	28529	1972	1972	47081	374	313	299	3913	3473	37.5	6.38	-100	-1	-1	0	104	0	0	0	0
conN4_082_000G1_concoct_1.fa	Bacteria	5449	104	58	98.28	0.86	0	3937109	73487	3874	3875	96523	348	292	273	2133	1960	42.8	6.73	-100	-1	-1	1	102	1	0	0	0
conN4_082_000G1_concoct_13.fa	Bacteria	5449	104	58	98.28	0	0	4028602	71421	3725	3725	58682	359	304	285	2994	2800	42.6	5.55	-100	-1	-1	2	102	0	0	0	0
conN4_082_000G1_concoct_27.fa	Bacteria	5449	104	58	98.28	0	0	3446373	63481	3157	3157	25397	367	308	288	2644	2415	43.4	6.23	-100	-1	-1	1	103	0	0	0	0
conN4_082_000G1_concoct_3.fa	Bacteria	5449	104	58	98.28	0	0	6762380	53432	6333	6333	49062	389	320	311	4343	4261	36.9	5.95	-100	-1	-1	1	103	0	0	0	0
conN4_082_000G1_concoct_35.fa	Bacteria	5449	104	58	54.75	3.07	14.29	1298092	10234	1797	1797	1330	283	218	212	1000	972	34.2	0	-100	-1	-1	45	52	7	0	0	0
conN4_082_000G1_concoct_6.fa	Bacteria	5449	104	58	92.32	0	0	2067421	25688	2083	2083	9826	354	296	283	3130	2910	34.9	9.2	-100	-1	-1	23	81	0	0	0	0
conN4_082_014G1_concoct_14.fa	Bacteria	5449	104	58	96.55	3.45	0	3345500	44633	3567	3567	3149	342	275	262	2625	2509	39.4	5.06	-100	-1	-1	2	100	2	0	0	0
conN4_082_014G1_concoct_16.fa	Bacteria	5449	104	58	98.28	0	0	3785622	70052	3875	3875	15501	356	288	270	2793	2614	43.6	6.39	-100	-1	-1	1	103	0	0	0	0
conN4_082_014G1_concoct_24.fa	Bacteria	5449	104	58	98.28	0	0	2398996	39063	2298	2298	12324	353	293	276	10184	8935	36.8	10.82	-100	-1	-1	1	103	0	0	0	0
conN4_082_014G1_concoct_25.fa	Bacteria	5449	104	58	100	0.86	0	2058768	27493	1886	1886	113913	377	323	308	3406	3022	37.8	5.95	-100	-1	-1	0	103	1	0	0	0
conN4_082_014G1_concoct_30.fa	Bacteria	5449	104	58	100	0	0	4543721	48597	4210	4210	120803	379	318	307	4131	3842	35.3	6.29	-100	-1	-1	0	104	0	0	0	0
conN4_082_020G1_concoct_13.fa	Bacteria	5449	104	58	98.28	0	0	2614835	33657	2562	2562	37872	365	297	284	2893	2705	35.7	6.04	-100	-1	-1	1	103	0	0	0	0
conN4_082_020G1_concoct_21.fa	Bacteria	5449	104	58	100	0	0	4956097	55421	4787	4787	41858	376	311	299	6002	5576	35.5	6.25	-100	-1	-1	0	104	0	0	0	0
conN4_082_024G1_concoct_1.fa	Bacteria	5449	104	58	98.59	0	0	1819348	25273	1896	1896	22692	349	282	269	1822	1701	34.3	5.76	-100	-1	-1	9	95	0	0	0	0
conN4_082_024G1_concoct_10.fa	Bacteria	5449	104	58	98.59	0	0	2081665	28342	2039	2039	8089	366	303	289	2193	2046	34.2	7.25	-100	-1	-1	9	95	0	0	0	0
conN4_082_024G1_concoct_12.fa	Bacteria	5449	104	58	98.28	1.72	0	3465770	42619	3321	3321	53056	386	312	299	2930	2830	38.6	5.43	-100	-1	-1	1	102	1	0	0	0
conN4_082_024G1_concoct_28.fa	Bacteria	5449	104	58	100	0	0	1901972	26807	1846	1846	99469	368	315	300	2305	2088	36.2	6.66	-100	-1	-1	0	104	0	0	0	0
conN4_083_000G1_concoct_10.fa	Bacteria	5449	104	58	72.96	1.72	0	2148442	29505	2853	2853	1730	283	223	212	1569	1434	34.5	6.8	-100	-1	-1	32	70	2	0	0	0
conN4_083_000G1_concoct_25.fa	Bacteria	5449	104	58	83.2	0.86	0	2336271	37611	2671	2671	2713	309	244	230	2194	1915	37.1	8.06	-100	-1	-1	21	82	1	0	0	0
conN4_083_000G1_concoct_27.fa	Bacteria	5449	104	58	96.9	0	0	2700900	42964	2553	2553	30801	354	299	282	5162	4528	35.3	11.41	-100	-1	-1	5	99	0	0	0	0
conN4_083_014G1_concoct_0.fa	Bacteria	5449	104	58	98.28	0	0	3741949	69428	3805	3805	17515	357	291	273	2793	2614	43.5	6.38	-100	-1	-1	1	103	0	0	0	0
conN4_083_014G1_concoct_11.fa	Bacteria	5449	104	58	100	0	0	2089789	29860	2006	2006	22776	372	318	304	2733	2545	36.1	6.01	-100	-1	-1	0	104	0	0	0	0
conN4_083_014G1_concoct_22.fa	Bacteria	5449	104	58	98.28	0	0	6588828	52141	6176	6176	49215	387	319	311	4343	4261	37.1	5.99	-100	-1	-1	1	103	0	0	0	0
conN4_083_020G1_concoct_29.fa	Bacteria	5449	104	58	100	0	0	4946995	55296	4764	4764	34280	376	312	300	6002	5576	35.5	6.22	-100	-1	-1	0	104	0	0	0	0
conN4_083_020G1_concoct_31.fa	Bacteria	5449	104	58	99.84	0	0	1808475	25022	1876	1876	28181	349	283	270	1822	1701	34.4	5.89	-100	-1	-1	1	103	0	0	0	0
conN4_083_024G1_concoct_2.fa	Bacteria	5449	104	58	98.28	0	0	3492562	64336	3224	3224	30670	362	306	286	2644	2415	43.5	6.09	-100	-1	-1	1	103	0	0	0	0
conN4_083_024G1_concoct_20.fa	Bacteria	5449	104	58	98.28	0	0	2717047	35891	2644	2644	28663	367	300	286	3340	3107	36.1	7.43	-100	-1	-1	1	103	0	0	0	0
conN4_083_024G1_concoct_37.fa	Bacteria	5449	104	58	98.28	1.72	0	5401742	64498	4842	4843	69972	391	332	319	3312	3130	41.4	5.93	-100	-1	-1	1	102	1	0	0	0
conN4_083_024G1_concoct_8.fa	Bacteria	5449	104	58	98.28	0	0	3974099	70720	3746	3746	19994	354	299	280	2711	2421	42.6	4.83	-100	-1	-1	2	102	0	0	0	0
conN4_087_000G1_concoct_1.fa	Bacteria	5449	104	58	100	0	0	2561366	18611	2314	2314	37485	397	333	325	1952	1893	35.6	5.22	-100	-1	-1	0	104	0	0	0	0
conN4_087_000G1_concoct_14.fa	Bacteria	5449	104	58	90.52	1.72	0	8195327	60950	8462	8462	4386	351	279	272	3974	3864	33.3	4.74	-100	-1	-1	6	97	1	0	0	0
conN4_087_000G1_concoct_38.fa	Bacteria	5449	104	58	95.77	0	0	2495215	41753	2546	2546	14631	343	283	266	2157	1965	36.7	8.78	-100	-1	-1	8	96	0	0	0	0
conN4_087_000G1_concoct_40.fa	Bacteria	5449	104	58	99.53	0	0	2562161	26245	2149	2149	22380	420	352	340	3122	3034	35.3	4.1	-100	-1	-1	3	101	0	0	0	0
conN4_087_000G1_concoct_42.fa	Bacteria	5449	104	58	98.28	0	0	2050489	32869	2076	2076	55648	361	303	288	1718	1582	38.1	4.91	-100	-1	-1	1	103	0	0	0	0
conN4_087_000G1_concoct_6.fa	Bacteria	5449	104	58	98.28	0	0	2956759	40199	2888	2888	20556	365	302	288	2033	1911	34.5	5.9	-100	-1	-1	1	103	0	0	0	0
conN4_087_000G1_concoct_8.fa	Bacteria	5449	104	58	91.07	1.72	0	1219600	12278	1354	1354	2518	342	276	267	1694	1560	33.7	7.15	-100	-1	-1	8	94	2	0	0	0
conN4_087_009G1_concoct_17.fa	Bacteria	5449	104	58	96.55	0	0	1775363	30314	1705	1705	38726	376	316	298	3576	3277	35	6.61	-100	-1	-1	2	102	0	0	0	0
conN4_087_009G1_concoct_6.fa	Bacteria	5449	104	58	100	0	0	4678605	50711	4385	4385	47445	381	316	304	2911	2688	35.5	6.46	-100	-1	-1	0	104	0	0	0	0
conN4_087_015G1_concoct_10.fa	Bacteria	5449	104	58	97.93	0	0	2306957	37473	2390	2390	4157	332	271	256	3755	3306	36.8	12.99	-100	-1	-1	2	102	0	0	0	0
conN4_087_015G1_concoct_12.fa	Bacteria	5449	104	58	98.28	0	0	6739574	53598	6323	6323	36039	387	319	311	4343	4261	37	5.75	-100	-1	-1	1	103	0	0	0	0
conN4_087_015G1_concoct_2.fa	Bacteria	5449	104	58	98.28	0	0	3431150	63006	3287	3288	42240	370	309	290	2793	2618	43.5	6.08	-100	-1	-1	1	103	0	0	0	0
conN4_087_026G1_concoct_17.fa	Bacteria	5449	104	58	79.04	24.69	23.53	2173231	39413	3005	3005	1393	277	218	205	1278	1190	40.7	6.86	-100	-1	-1	19	62	19	3	1	0
conN4_087_026G1_concoct_21.fa	Bacteria	5449	104	58	98.28	0	0	2542543	13148	2216	2216	38420	414	342	336	3206	3160	32.8	4.98	-100	-1	-1	1	103	0	0	0	0
conN4_087_026G1_concoct_22.fa	Bacteria	5449	104	58	87.93	1.72	0	2811953	51987	2575	2575	80861	362	299	279	2879	2637	42.6	5.33	-100	-1	-1	32	71	1	0	0	0
conN4_087_026G1_concoct_25.fa	Bacteria	5449	104	58	98.28	0	0	5667914	57906	5416	5416	32493	369	310	299	4045	3744	35.5	5.97	-100	-1	-1	1	103	0	0	0	0
conN4_087_026G1_concoct_3.fa	Bacteria	5449	104	58	100	0	0	2382318	24126	2097	2097	119070	407	331	320	3161	3062	34.1	4.59	-100	-1	-1	0	104	0	0	0	0
conN4_087_026G1_concoct_6.fa	Bacteria	5449	104	58	94.83	0	0	1900432	33538	1865	1865	3527	370	306	288	4672	4304	40.5	3.76	-100	-1	-1	4	100	0	0	0	0
conN4_087_026G1_concoct_8.fa	Bacteria	5449	104	58	98.28	1.72	0	3374771	27076	2921	2921	53596	416	338	329	3834	3692	36.2	5.18	-100	-1	-1	1	102	1	0	0	0
conN4_089_000G1_concoct_15.fa	Bacteria	5449	104	58	98.28	0	0	8453934	62529	7814	7814	18586	380	310	302	3938	3864	33.3	4.93	-100	-1	-1	1	103	0	0	0	0
conN4_089_000G1_concoct_25.fa	Bacteria	5449	104	58	100	0	0	2101471	30982	2141	2141	17504	349	294	279	1580	1455	35.4	7.78	-100	-1	-1	0	104	0	0	0	0
conN4_089_000G1_concoct_29.fa	Bacteria	5449	104	58	98.28	0	0	1775633	34561	1693	1693	19568	377	319	299	4800	4499	40.1	5.79	-100	-1	-1	1	103	0	0	0	0
conN4_089_008G1_concoct_12.fa	Bacteria	5449	104	58	88.79	0	0	2322164	38828	2415	2415	4815	343	277	261	2558	2263	36.9	8.67	-100	-1	-1	18	86	0	0	0	0
conN4_089_008G1_concoct_20.fa	Bacteria	5449	104	58	98.28	0	0	2728186	36505	2605	2605	41923	372	312	298	2033	1909	34.4	6.38	-100	-1	-1	1	103	0	0	0	0
conN4_089_008G2_concoct_3.fa	Bacteria	5449	104	58	100	0	0	5211552	52151	4891	4891	105164	371	316	305	3164	3077	35.6	6.1	-100	-1	-1	0	104	0	0	0	0
conN4_089_018G1_concoct_11.fa	Bacteria	5449	104	58	94.83	0	0	1671934	27265	1550	1550	52857	379	322	304	4418	4064	41	4.92	-100	-1	-1	3	101	0	0	0	0
conN4_089_018G1_concoct_2.fa	Bacteria	5449	104	58	98.28	0	0	3628822	67184	3600	3600	43756	362	299	280	2793	2614	43.7	6.17	-100	-1	-1	1	103	0	0	0	0
conN4_089_027G1_concoct_17.fa	Bacteria	5449	104	58	100	0	0	1967369	17658	1729	1729	43665	416	346	336	1870	1767	34.3	7.11	-100	-1	-1	0	104	0	0	0	0
conN4_089_027G1_concoct_2.fa	Bacteria	5449	104	58	98.28	0	0	1976632	38711	1976	1976	5089	365	303	284	4856	4468	41.3	7.44	-100	-1	-1	1	103	0	0	0	0
conN4_094_000G1_concoct_30.fa	Bacteria	5449	104	58	58.67	0.16	0	4070348	30183	5518	5518	1488	281	212	206	1168	1139	33.4	5.04	-100	-1	-1	42	61	1	0	0	0
conN4_094_008G1_concoct_12.fa	Bacteria	5449	104	58	100	0	0	4795679	55821	4524	4524	74024	376	314	301	3164	3078	36.2	6.65	-100	-1	-1	0	104	0	0	0	0
conN4_094_008G1_concoct_15.fa	Bacteria	5449	104	58	100	0	0	2224223	17306	1923	1923	71344	418	351	342	2237	2126	33.9	4.9	-100	-1	-1	0	104	0	0	0	0
conN4_094_008G1_concoct_17.fa	Bacteria	5449	104	58	100	0	0	1989995	28290	1955	1955	61379	371	309	294	2188	1937	36.1	6.72	-100	-1	-1	0	104	0	0	0	0
conN4_094_008G1_concoct_6.fa	Bacteria	5449	104	58	98.28	0	0	2257826	36368	2170	2170	11247	352	294	277	10184	8935	36.9	10.31	-100	-1	-1	1	103	0	0	0	0
conN4_094_010G1_concoct_35.fa	Bacteria	5449	104	58	98.28	0	0	2801504	37595	2712	2712	37425	368	307	293	2033	1907	34.4	6.57	-100	-1	-1	1	103	0	0	0	0
conN4_094_012G1_concoct_11.fa	Bacteria	5449	104	58	59.99	0.16	0	1385605	18097	1748	1748	1691	298	232	222	1463	1396	37.9	5.64	-100	-1	-1	29	74	1	0	0	0
conN4_094_012G1_concoct_34.fa	Bacteria	5449	104	58	72.81	2.07	0	1499836	26190	1864	1864	1827	294	233	219	1810	1680	37.2	9.97	-100	-1	-1	19	83	2	0	0	0
conN4_094_018G1_concoct_35.fa	Bacteria	5449	104	58	100	0	0	3354415	61058	3068	3068	23757	364	308	288	2640	2411	43.6	5.48	-100	-1	-1	0	104	0	0	0	0
conN4_094_023G1_concoct_12.fa	Bacteria	5449	104	58	98.28	0	0	2291125	36603	2348	2348	6209	338	274	259	4259	3747	37.2	9.17	-100	-1	-1	1	103	0	0	0	0
conN4_094_023G1_concoct_8.fa	Bacteria	5449	104	58	88.59	3.45	0	6306926	67383	6027	6027	27008	371	309	298	3159	3078	36	5.61	-100	-1	-1	40	62	2	0	0	0
conN4_095_000G1_concoct_21.fa	Bacteria	5449	104	58	95.45	0	0	2288838	31914	2293	2293	18690	365	290	276	5290	4865	34.3	5.33	-100	-1	-1	19	85	0	0	0	0
conN4_095_000G1_concoct_27.fa	Bacteria	5449	104	58	96.65	0	0	2117416	34944	2103	2104	25326	354	294	278	2698	2424	36.4	10.96	-100	-1	-1	9	95	0	0	0	0
conN4_095_000G1_concoct_32.fa	Bacteria	5449	104	58	100	0	0	2051150	19057	1781	1781	11175	419	347	336	3240	3043	35.2	6.79	-100	-1	-1	0	104	0	0	0	0
conN4_095_012G1_concoct_14.fa	Bacteria	5449	104	58	100	0	0	3282632	59878	3043	3043	44821	365	303	283	2644	2412	43.6	5.85	-100	-1	-1	0	104	0	0	0	0
conN4_095_012G1_concoct_23.fa	Bacteria	5449	104	58	100	0	0	1789307	26358	1757	1757	30948	363	306	291	1890	1702	36.4	7.25	-100	-1	-1	0	104	0	0	0	0
conN4_095_012G1_concoct_29.fa	Bacteria	5449	104	58	98.28	0	0	2928201	40069	2879	2879	32823	368	301	287	2033	1907	34.5	6.46	-100	-1	-1	1	103	0	0	0	0
conN4_095_016G1_concoct_0.fa	Bacteria	5449	104	58	100	0	0	2284562	32007	2120	2120	20574	382	317	302	4102	3800	34.5	7.29	-100	-1	-1	0	104	0	0	0	0
conN4_095_016G1_concoct_12.fa	Bacteria	5449	104	58	100	0	0	5458436	58344	5196	5196	60596	369	308	296	2839	2651	35.5	6.74	-100	-1	-1	0	104	0	0	0	0
conN4_095_016G1_concoct_6.fa	Bacteria	5449	104	58	70.37	0	0	5892528	43947	7470	7470	1736	298	227	221	1662	1637	33.4	6.18	-100	-1	-1	31	73	0	0	0	0
conN4_095_019G1_concoct_1.fa	Bacteria	5449	104	58	100	0	0	1999915	26985	1884	1884	25252	374	315	301	3916	3476	37.6	7.57	-100	-1	-1	0	104	0	0	0	0
conN4_095_025G1_concoct_13.fa	Bacteria	5449	104	58	98.28	0	0	1820434	35525	1732	1732	25984	379	320	300	4919	4557	40.4	5.93	-100	-1	-1	1	103	0	0	0	0
conN4_095_025G1_concoct_17.fa	Bacteria	5449	104	58	98.28	0.16	0	2788831	44790	2693	2693	18587	353	293	276	5339	4693	35.4	10.56	-100	-1	-1	1	102	1	0	0	0
conN4_095_025G1_concoct_2.fa	Bacteria	5449	104	58	100	0	0	1938683	17565	1704	1704	6146	415	346	335	1868	1771	34.3	5.86	-100	-1	-1	0	104	0	0	0	0
conN4_095_025G1_concoct_6.fa	Bacteria	5449	104	58	100	0	0	2363038	18529	2101	2101	13440	413	340	331	2238	2123	33.9	5.09	-100	-1	-1	0	104	0	0	0	0
conN4_097_000G1_concoct_12.fa	Bacteria	5449	104	58	100	1.72	0	3157910	57024	2823	2823	47003	371	315	295	2640	2413	43.8	5.93	-100	-1	-1	0	103	1	0	0	0
conN4_097_000G1_concoct_16.fa	Bacteria	5449	104	58	98.28	0	0	4021757	71445	3729	3729	46654	358	303	284	2994	2800	42.6	5.48	-100	-1	-1	2	102	0	0	0	0
conN4_097_000G1_concoct_25.fa	Bacteria	5449	104	58	98.62	0	0	2407451	39126	2349	2349	10547	349	286	270	10184	8932	36.8	10.81	-100	-1	-1	4	100	0	0	0	0
conN4_097_000G1_concoct_33.fa	Bacteria	5449	104	58	71.66	0.86	0	1433666	17376	1774	1774	1689	292	237	227	1410	1352	35.3	0	-100	-1	-1	38	65	1	0	0	0
conN4_097_005G1_concoct_13.fa	Bacteria	5449	104	58	100	0	0	3763717	56942	3186	3186	24425	434	356	338	1939	1859	38.6	4.66	-100	-1	-1	0	104	0	0	0	0
conN4_097_007G1_concoct_37.fa	Bacteria	5449	104	58	100	0	0	4500617	70028	3724	3724	55054	450	364	345	2263	2134	39.4	4.37	-100	-1	-1	0	104	0	0	0	0
conN4_097_007G1_concoct_5.fa	Bacteria	5449	104	58	100	0	0	4605361	53507	4366	4366	96016	376	313	301	2694	2541	36.2	6.68	-100	-1	-1	0	104	0	0	0	0
conN4_097_027G1_concoct_7.fa	Bacteria	5449	104	58	98.28	0	0	8461941	62561	7686	7686	34943	385	316	307	3938	3864	33.3	4.79	-100	-1	-1	1	103	0	0	0	0
conN4_097_027G1_concoct_9.fa	Bacteria	5449	104	58	100	0.86	0	2085471	28076	1971	1971	11046	370	312	297	3443	3059	37.7	6.83	-100	-1	-1	0	103	1	0	0	0
conN4_097_034G1_concoct_0.fa	Bacteria	5449	104	58	100	0	0	2422174	24600	2067	2067	23667	417	343	331	3173	3078	34.1	4.98	-100	-1	-1	0	104	0	0	0	0
conN4_097_034G1_concoct_10.fa	Bacteria	5449	104	58	98.28	0	0	4151043	54671	4227	4227	12367	334	284	271	2289	2170	36.4	5.98	-100	-1	-1	1	103	0	0	0	0
conN4_100_000G1_concoct_1.fa	Bacteria	5449	104	58	94.83	0	0	2719590	45525	3126	3126	2366	331	265	251	2433	2217	40.4	7.76	-100	-1	-1	3	101	0	0	0	0
conN4_100_000G1_concoct_29.fa	Bacteria	5449	104	58	69.83	0	0	1298715	15038	1510	1510	1872	325	251	241	1765	1677	32.7	3.13	-100	-1	-1	31	73	0	0	0	0
conN4_100_000G1_concoct_4.fa	Bacteria	5449	104	58	50.94	0	0	1263440	18171	1684	1684	1565	288	224	213	2651	2458	37.1	3.16	-100	-1	-1	57	47	0	0	0	0
conN4_100_007G1_concoct_3.fa	Bacteria	5449	104	58	100	0	0	2617255	42210	2215	2215	29648	413	344	325	5315	4911	35	5.82	-100	-1	-1	0	104	0	0	0	0
conN4_100_009G1_concoct_12.fa	Bacteria	5449	104	58	100	1.72	0	1875348	25930	1924	1924	58280	356	291	277	1950	1836	34.2	5.28	-100	-1	-1	0	103	1	0	0	0
conN4_100_009G1_concoct_4.fa	Bacteria	5449	104	58	100	0	0	4527763	52781	4246	4246	106832	379	316	304	2684	2528	36.3	6.72	-100	-1	-1	0	104	0	0	0	0
conN4_100_011G1_concoct_0.fa	Bacteria	5449	104	58	98.28	0	0	2301392	37445	2165	2165	24728	358	300	283	10184	8935	36.7	10.56	-100	-1	-1	1	103	0	0	0	0
conN4_100_014G1_concoct_12.fa	Bacteria	5449	104	58	98.28	0	0	8447375	62455	7677	7677	39650	385	315	307	3938	3864	33.3	4.85	-100	-1	-1	1	103	0	0	0	0
conN4_100_017G1_concoct_6.fa	Bacteria	5449	104	58	98.28	0	0	2306171	37322	2221	2221	12288	353	293	276	9782	8574	36.7	9.77	-100	-1	-1	1	103	0	0	0	0
conN4_101_000G1_concoct_36.fa	Bacteria	5449	104	58	100	0	0	2480277	37707	2652	2652	5126	339	271	257	1983	1850	35	5.87	-100	-1	-1	0	104	0	0	0	0
conN4_101_000G1_concoct_37.fa	Bacteria	5449	104	58	100	0	0	1742481	20023	1451	1451	63889	409	348	334	3100	3006	32.7	6.02	-100	-1	-1	0	104	0	0	0	0
conN4_101_000G1_concoct_41.fa	Bacteria	5449	104	58	86.6	0	0	7552886	56202	8634	8634	2518	321	252	245	1917	1888	33.3	5.18	-100	-1	-1	11	93	0	0	0	0
conN4_101_000G1_concoct_47.fa	Bacteria	5449	104	58	99.84	3.45	0	2333140	20607	2397	2397	5285	362	295	286	1600	1574	33.9	4.96	-100	-1	-1	1	101	2	0	0	0
conN4_101_015G1_concoct_5.fa	Bacteria	5449	104	58	100	0	0	2126370	29374	2012	2012	22692	376	314	300	3056	2770	37.6	6.28	-100	-1	-1	0	104	0	0	0	0
conN4_101_017G1_concoct_13.fa	Bacteria	5449	104	58	100	0	0	2250350	34606	1932	1932	28984	413	338	321	1855	1743	37.2	5.11	-100	-1	-1	0	104	0	0	0	0
conN4_101_017G1_concoct_14.fa	Bacteria	5449	104	58	98.28	0	0	1895487	33431	1691	1691	26282	379	326	307	4910	4614	36.8	9.71	-100	-1	-1	1	103	0	0	0	0
conN4_101_017G1_concoct_22.fa	Bacteria	5449	104	58	100	0	0	1898525	24649	1854	1854	16887	364	309	295	2747	2606	35.2	6.08	-100	-1	-1	0	104	0	0	0	0
conN4_101_017G1_concoct_3.fa	Bacteria	5449	104	58	100	0	0	2057303	28101	1916	1916	22767	375	317	302	1981	1849	34.2	7.14	-100	-1	-1	0	104	0	0	0	0
conN4_101_017G1_concoct_31.fa	Bacteria	5449	104	58	98.28	1.72	0	2482970	40587	2387	2387	25056	355	292	275	10183	8930	36.7	9.43	-100	-1	-1	1	102	1	0	0	0
conN4_101_017G1_concoct_5.fa	Bacteria	5449	104	58	98.28	0	0	1825968	35200	1750	1750	21794	376	316	296	4549	4174	40.4	4.98	-100	-1	-1	1	103	0	0	0	0
conN4_101_027G1_concoct_11.fa	Bacteria	5449	104	58	96.55	0	0	1896942	32990	1837	1837	17616	374	310	292	3366	2975	34.9	8.68	-100	-1	-1	2	102	0	0	0	0
conN4_101_038G1_concoct_7.fa	Bacteria	5449	104	58	98.28	0	0	3056327	41978	3035	3035	27030	364	298	284	2005	1883	34.4	6.21	-100	-1	-1	1	103	0	0	0	0
conN4_101_042G1_concoct_5.fa	Bacteria	5449	104	58	100	0	0	6088766	64894	5760	5760	60599	373	313	302	3159	3079	36	5.98	-100	-1	-1	0	104	0	0	0	0
conN4_103_000G1_concoct_14.fa	Bacteria	5449	104	58	52.45	0.86	0	1764786	31519	2396	2398	1470	268	212	199	1038	981	41.1	8.87	-100	-1	-1	50	53	1	0	0	0
conN4_103_000G1_concoct_5.fa	Bacteria	5449	104	58	96.55	0	0	4039477	53749	4043	4043	27345	344	292	279	3093	2873	36.4	5.52	-100	-1	-1	2	102	0	0	0	0
conN4_103_000G1_concoct_8.fa	Bacteria	5449	104	58	97.73	0	0	1697986	23217	1782	1782	16408	343	280	267	1506	1444	34.5	5.47	-100	-1	-1	10	94	0	0	0	0
conN4_103_020G1_concoct_15.fa	Bacteria	5449	104	58	98.28	0	0	4441446	83746	4040	4040	43380	367	312	291	3207	2957	42.9	4.99	-100	-1	-1	1	103	0	0	0	0
conN4_103_020G1_concoct_3.fa	Bacteria	5449	104	58	100	0	0	4100141	73074	3787	3787	41764	360	304	285	2197	2068	42.6	4.48	-100	-1	-1	0	104	0	0	0	0
conN4_103_020G1_concoct_9.fa	Bacteria	5449	104	58	98.28	0	0	2859627	39000	2830	2830	25486	362	299	285	1901	1774	34.4	6.84	-100	-1	-1	1	103	0	0	0	0
conN4_103_028G1_concoct_5.fa	Bacteria	5449	104	58	100	0.86	0	1977957	26222	1836	1836	154846	377	318	304	2534	2306	37.6	7.57	-100	-1	-1	0	103	1	0	0	0
conN4_104_000G1_concoct_18.fa	Bacteria	5449	104	58	98.12	0	0	2442894	40012	2369	2369	19695	353	290	273	10184	8934	36.7	9.67	-100	-1	-1	2	102	0	0	0	0
conN4_104_000G1_concoct_21.fa	Bacteria	5449	104	58	80.74	0	0	2336709	20522	2593	2593	2147	330	260	252	1512	1474	34.1	5.69	-100	-1	-1	28	76	0	0	0	0
conN4_104_000G1_concoct_46.fa	Bacteria	5449	104	58	98.28	0	0	3529825	65256	3457	3457	43438	363	302	283	2793	2615	43.6	6.04	-100	-1	-1	1	103	0	0	0	0
conN4_104_000G1_concoct_52.fa	Bacteria	5449	104	58	98.28	1.72	0	2710631	34170	2552	2552	23120	393	316	303	3001	2783	39.8	7.29	-100	-1	-1	1	102	1	0	0	0
conN4_104_000G1_concoct_56.fa	Bacteria	5449	104	58	100	0.86	0	3003862	54469	2761	2762	69088	363	312	292	2112	1969	42	7.3	-100	-1	-1	0	103	1	0	0	0
conN4_104_000G1_concoct_70.fa	Bacteria	5449	104	58	72.71	8.33	25	1912406	27301	2462	2462	1899	287	226	215	1957	1804	34.5	4.56	-100	-1	-1	48	50	5	1	0	0
conN4_104_000G1_concoct_71.fa	Bacteria	5449	104	58	93.1	2.51	16.67	8096108	60099	8518	8518	3798	346	273	266	3236	3179	33.3	4.59	-100	-1	-1	4	94	6	0	0	0
conN4_104_010G1_concoct_10.fa	Bacteria	5449	104	58	87.07	0	0	4088513	42288	3736	3736	121348	381	317	306	2228	2104	35.4	6.1	-100	-1	-1	34	70	0	0	0	0
conN4_104_013G1_concoct_1.fa	Bacteria	5449	104	58	83.31	0	0	2031376	18339	2292	2292	2013	329	259	251	1362	1331	35.1	4.87	-100	-1	-1	14	90	0	0	0	0
conN4_104_013G1_concoct_27.fa	Bacteria	5449	104	58	98.28	0	0	3033693	41622	3040	3040	32823	365	296	282	2033	1907	34.5	6.14	-100	-1	-1	1	103	0	0	0	0
conN4_104_013G1_concoct_30.fa	Bacteria	5449	104	58	100	0	0	3080766	55243	2802	2802	36121	365	307	288	2644	2413	43.9	5.64	-100	-1	-1	0	104	0	0	0	0
conN4_104_013G1_concoct_6.fa	Bacteria	5449	104	58	100	1.02	0	3512009	69624	3614	3614	10741	344	284	265	3069	2721	42.7	6.65	-100	-1	-1	0	102	2	0	0	0
conN4_104_013G1_concoct_8.fa	Bacteria	5449	104	58	84.32	0	0	4384743	48686	4366	4366	6309	365	302	291	4230	3936	35.7	6.86	-100	-1	-1	37	67	0	0	0	0
conN4_104_021G1_concoct_37.fa	Bacteria	5449	104	58	54.94	0	0	4583195	48431	5618	5618	2154	305	242	234	2703	2529	36	5.68	-100	-1	-1	69	35	0	0	0	0
conN4_104_021G1_concoct_6.fa	Bacteria	5449	104	58	79.15	3.76	0	2419722	31416	3007	3007	1869	290	235	225	1409	1309	35.5	4.56	-100	-1	-1	14	86	4	0	0	0
conN4_104_027G1_concoct_0.fa	Bacteria	5449	104	58	100	0	0	3493086	54400	2943	2943	13412	439	352	333	2513	2335	39.1	4.91	-100	-1	-1	0	104	0	0	0	0
conN4_104_027G1_concoct_11.fa	Bacteria	5449	104	58	94.83	0	0	3974064	70528	3694	3694	50106	358	302	283	2711	2421	42.6	5.66	-100	-1	-1	4	100	0	0	0	0
conN4_104_027G1_concoct_12.fa	Bacteria	5449	104	58	63.79	0	0	3901388	45010	4362	4362	3116	326	263	252	1654	1576	36.3	6.22	-100	-1	-1	63	41	0	0	0	0
conN4_104_027G1_concoct_18.fa	Bacteria	5449	104	58	74.14	0	0	3891363	59245	3503	3503	7595	411	338	321	2473	2294	39.3	5.24	-100	-1	-1	50	54	0	0	0	0
conN4_104_027G1_concoct_26.fa	Bacteria	5449	104	58	98.28	0	0	2340629	23673	2005	2005	12615	416	342	330	3173	3077	33.8	5.22	-100	-1	-1	1	103	0	0	0	0
conN4_104_027G1_concoct_27.fa	Bacteria	5449	104	58	100	0	0	2193456	19793	1953	1953	30778	399	329	318	1594	1532	36.4	7.71	-100	-1	-1	0	104	0	0	0	0
conN4_104_027G1_concoct_32.fa	Bacteria	5449	104	58	73.62	0	0	1959655	26383	1894	1894	10643	370	308	294	2417	2199	37.5	7.64	-100	-1	-1	44	60	0	0	0	0
conN4_104_027G1_concoct_39.fa	Bacteria	5449	104	58	98.28	0	0	2912684	36269	2800	2800	34915	387	316	303	2708	2501	40.3	5.26	-100	-1	-1	1	103	0	0	0	0
conN4_105_000G1_concoct_21.fa	Bacteria	5449	104	58	56.48	1.72	0	4279120	47563	4294	4294	3742	369	300	288	3808	3565	35.6	6.62	-100	-1	-1	67	36	1	0	0	0
conN4_105_000G1_concoct_29.fa	Bacteria	5449	104	58	98.28	0	0	2925435	39695	2881	2881	27029	365	300	286	2005	1883	34.4	6.56	-100	-1	-1	1	103	0	0	0	0
conN4_105_000G1_concoct_32.fa	Bacteria	5449	104	58	79.81	0	0	5050447	50445	4835	4835	35201	368	310	299	1650	1590	35.6	6.33	-100	-1	-1	49	55	0	0	0	0
conN4_105_007G1_concoct_11.fa	Bacteria	5449	104	58	98.28	0	0	8426048	62281	7677	7677	43042	384	315	307	3938	3864	33.3	4.84	-100	-1	-1	1	103	0	0	0	0
conN4_105_010G1_concoct_10.fa	Bacteria	5449	104	58	82.76	0	0	3805825	37176	3563	3563	9730	369	311	300	2876	2629	35.1	7.23	-100	-1	-1	48	56	0	0	0	0
conN4_105_010G1_concoct_19.fa	Bacteria	5449	104	58	66.72	0	0	4283125	42720	4364	4364	3799	353	288	278	1982	1835	34.8	6.89	-100	-1	-1	58	46	0	0	0	0
conN4_105_010G1_concoct_2.fa	Bacteria	5449	104	58	85.69	0	0	4013278	41331	3677	3677	54534	380	317	306	1839	1730	35.3	6.11	-100	-1	-1	45	59	0	0	0	0
conN4_105_010G1_concoct_3.fa	Bacteria	5449	104	58	100	1.72	0	3178318	57421	2832	2832	46195	371	316	296	2640	2410	43.8	5.71	-100	-1	-1	0	103	1	0	0	0
conN4_105_011G1_concoct_11.fa	Bacteria	5449	104	58	91	0.16	0	4184097	41063	4380	4380	3732	339	282	272	2283	2146	34.6	6.86	-100	-1	-1	26	77	1	0	0	0
conN4_105_011G1_concoct_2.fa	Bacteria	5449	104	58	89.83	0	0	4619323	51239	4299	4299	90812	382	323	311	4143	3824	35.6	5.75	-100	-1	-1	30	74	0	0	0	0
conN4_105_016G1_concoct_11.fa	Bacteria	5449	104	58	100	0	0	2333536	38140	2469	2469	3384	327	266	250	5418	4732	36.8	15.64	-100	-1	-1	0	104	0	0	0	0
conN4_105_016G1_concoct_4.fa	Bacteria	5449	104	58	98.28	1.72	0	3642942	29243	3383	3383	9400	398	317	308	2007	1960	36.3	5.93	-100	-1	-1	1	102	1	0	0	0
conN4_106_000G1_concoct_13.fa	Bacteria	5449	104	58	98.28	0	0	3014451	40928	3010	3010	35306	364	296	282	2033	1908	34.4	6.92	-100	-1	-1	1	103	0	0	0	0
conN4_106_000G1_concoct_14.fa	Bacteria	5449	104	58	98.28	0	0	8451451	62484	7679	7679	38674	385	315	307	3938	3864	33.3	4.84	-100	-1	-1	1	103	0	0	0	0
conN4_106_000G1_concoct_16.fa	Bacteria	5449	104	58	98.12	1.72	0	2356988	20860	2250	2250	22976	382	318	308	1600	1574	33.9	5.23	-100	-1	-1	2	101	1	0	0	0
conN4_106_000G1_concoct_4.fa	Bacteria	5449	104	58	98.28	0	0	2219558	19198	1743	1743	58449	419	358	347	2288	2169	32.9	5.65	-100	-1	-1	1	103	0	0	0	0
conN4_106_051G1_concoct_14.fa	Bacteria	5449	104	58	98.28	1.72	0	2477281	40914	2614	2614	3339	330	266	250	9376	8186	36.7	9.53	-100	-1	-1	1	102	1	0	0	0
conN4_106_059G1_concoct_10.fa	Bacteria	5449	104	58	100	0	0	5200086	52188	4886	4886	99892	369	316	305	2939	2742	35.7	5.98	-100	-1	-1	0	104	0	0	0	0
conN4_107_000G1_concoct_1.fa	Bacteria	5449	104	58	100	1.72	0	3383630	62107	3105	3106	31925	364	306	286	2640	2407	43.7	5.71	-100	-1	-1	0	103	1	0	0	0
conN4_107_000G1_concoct_11.fa	Bacteria	5449	104	58	98.28	0	0	3599029	66086	3592	3592	50605	361	295	277	2793	2614	43.6	6.24	-100	-1	-1	1	103	0	0	0	0
conN4_107_000G1_concoct_12.fa	Bacteria	5449	104	58	65.98	4.47	0	1931059	26358	2701	2701	1545	267	209	199	951	883	34.6	0	-100	-1	-1	28	72	4	0	0	0
conN4_107_000G1_concoct_14.fa	Bacteria	5449	104	58	79.15	0.16	0	1839172	12520	2039	2039	2240	327	261	254	2190	2098	35	4.3	-100	-1	-1	24	79	1	0	0	0
conN4_107_000G1_concoct_15.fa	Bacteria	5449	104	58	57.62	0.16	0	4994052	37117	6599	6599	1597	289	216	210	1877	1700	33.4	2.96	-100	-1	-1	44	59	1	0	0	0
conN4_107_000G1_concoct_21.fa	Bacteria	5449	104	58	97.41	0	0	2509205	19003	2571	2571	5067	366	291	284	1704	1654	35.6	4.32	-100	-1	-1	2	102	0	0	0	0
conN4_107_000G1_concoct_25.fa	Bacteria	5449	104	58	100	0	0	3113276	27483	2549	2549	22776	411	350	339	3169	3085	35.1	4.27	-100	-1	-1	0	104	0	0	0	0
conN4_107_026G1_concoct_15.fa	Bacteria	5449	104	58	98.28	3.45	0	3362023	35320	3198	3198	94504	354	296	285	1816	1711	38.8	6.82	-100	-1	-1	1	101	2	0	0	0
conN4_107_030G1_concoct_13.fa	Bacteria	5449	104	58	100	0	0	4838059	54724	4582	4582	19466	381	317	305	3808	3565	35.7	6.2	-100	-1	-1	0	104	0	0	0	0
conN4_107_030G1_concoct_4.fa	Bacteria	5449	104	58	88.43	0	0	5196347	52086	4881	4881	48169	370	313	303	3339	3247	35.7	6.36	-100	-1	-1	42	62	0	0	0	0
conN4_107_034G1_concoct_1.fa	Bacteria	5449	104	58	98.28	0	0	3577327	32088	3467	3467	36134	378	307	297	2046	1943	38.8	4.78	-100	-1	-1	1	103	0	0	0	0
conN4_107_034G1_concoct_4.fa	Bacteria	5449	104	58	92.08	0.5	0	3687548	48844	4194	4194	2655	316	257	245	1785	1670	35.1	5.57	-100	-1	-1	6	96	2	0	0	0
conN4_114_000G1_concoct_14.fa	Bacteria	5449	104	58	98.28	0	0	4036921	71714	3738	3738	46654	359	304	285	2994	2800	42.6	5.63	-100	-1	-1	2	102	0	0	0	0
conN4_114_000G1_concoct_5.fa	Bacteria	5449	104	58	98.28	3.45	0	3626049	38865	3506	3506	44846	355	293	282	2600	2518	38.5	6.2	-100	-1	-1	1	101	2	0	0	0
conN4_114_006G1_concoct_11.fa	Bacteria	5449	104	58	100	0	0	5824705	62599	5504	5504	84500	373	315	303	2505	2363	36.1	6.14	-100	-1	-1	0	104	0	0	0	0
conN4_114_006G1_concoct_8.fa	Bacteria	5449	104	58	100	0	0	1978080	28205	1883	1883	57147	374	321	306	2978	2671	36.2	6.14	-100	-1	-1	0	104	0	0	0	0
conN4_114_015G1_concoct_26.fa	Bacteria	5449	104	58	98.28	0	0	2747074	36634	2665	2665	27087	369	306	292	2033	1908	34.4	6.81	-100	-1	-1	1	103	0	0	0	0
conN4_114_019G1_concoct_2.fa	Bacteria	5449	104	58	83.67	6.5	14.29	1613051	21806	2078	2078	1873	291	231	220	1764	1665	35.1	6.17	-100	-1	-1	19	78	7	0	0	0
conN4_114_019G1_concoct_6.fa	Bacteria	5449	104	58	98.28	1.72	0	4106821	75358	3929	3929	34908	350	291	271	2877	2639	42.7	5.9	-100	-1	-1	1	102	1	0	0	0
conN4_114_019G1_concoct_7.fa	Bacteria	5449	104	58	100	0.86	0	2156503	29321	2005	2005	117702	373	318	303	3441	3054	37.6	7.39	-100	-1	-1	0	103	1	0	0	0
conN4_114_025G1_concoct_5.fa	Bacteria	5449	104	58	98.28	1.72	0	3200499	57555	2912	2912	28678	367	309	289	2644	2414	43.7	5.84	-100	-1	-1	1	102	1	0	0	0
conN4_114_025G1_concoct_6.fa	Bacteria	5449	104	58	98.28	3.45	0	4604987	70737	4087	4087	22167	378	316	299	2845	2628	40.1	5.78	-100	-1	-1	1	101	2	0	0	0
conN4_114_030G1_concoct_10.fa	Bacteria	5449	104	58	98.28	0	0	3579089	32101	3476	3476	37802	378	306	297	2046	1943	38.8	4.81	-100	-1	-1	1	103	0	0	0	0
conN4_114_030G1_concoct_11.fa	Bacteria	5449	104	58	89.66	0	0	3508608	64614	3500	3500	36977	360	296	278	2793	2614	43.7	6.47	-100	-1	-1	20	84	0	0	0	0
conN4_115_000G1_concoct_10.fa	Bacteria	5449	104	58	96.55	0	0	2372190	38516	2355	2355	13281	349	290	274	2157	1966	36.9	9.97	-100	-1	-1	3	101	0	0	0	0
conN4_115_000G1_concoct_24.fa	Bacteria	5449	104	58	93.1	5.49	0	1965604	26562	2218	2218	2572	321	262	250	1731	1576	37.7	4.99	-100	-1	-1	4	94	6	0	0	0
conN4_115_000G1_concoct_34.fa	Bacteria	5449	104	58	97.41	0	0	8365171	61992	7888	7888	12652	376	305	297	3938	3864	33.3	4.33	-100	-1	-1	2	102	0	0	0	0
conN4_115_000G1_concoct_6.fa	Bacteria	5449	104	58	82.76	0.16	0	1417240	18319	1794	1794	1861	301	238	228	1671	1591	34.8	6.66	-100	-1	-1	10	93	1	0	0	0
conN4_115_019G1_concoct_3.fa	Bacteria	5449	104	58	98.28	0	0	2829554	37899	2729	2729	29718	368	307	293	2033	1910	34.5	6.13	-100	-1	-1	1	103	0	0	0	0
conN4_115_024G1_concoct_7.fa	Bacteria	5449	104	58	92.24	0	0	2135782	34660	2096	2096	5818	351	290	274	5216	4558	37	8.95	-100	-1	-1	7	97	0	0	0	0
conN4_115_034G1_concoct_17.fa	Bacteria	5449	104	58	100	0	0	3056363	54429	2789	2789	27968	366	306	287	2644	2413	43.8	5.71	-100	-1	-1	0	104	0	0	0	0
conN4_115_034G1_concoct_8.fa	Bacteria	5449	104	58	100	0	0	5209960	52137	4909	4909	111234	369	314	304	1650	1590	35.7	6.02	-100	-1	-1	0	104	0	0	0	0
conN4_116_000G1_concoct_12.fa	Bacteria	5449	104	58	100	0.86	0	3065706	56051	2857	2858	62348	360	309	289	2112	1967	41.9	6.48	-100	-1	-1	0	103	1	0	0	0
conN4_116_000G1_concoct_17.fa	Bacteria	5449	104	58	98.28	0	0	3576305	32068	3471	3471	37802	378	306	297	2046	1943	38.8	5.05	-100	-1	-1	1	103	0	0	0	0
conN4_116_000G1_concoct_22.fa	Bacteria	5449	104	58	72.34	4.64	0	6413835	48048	8045	8045	1859	298	229	223	3180	3124	33.4	4.56	-100	-1	-1	25	74	4	1	0	0
conN4_116_000G1_concoct_25.fa	Bacteria	5449	104	58	78.42	1.72	0	2313417	45060	2989	2989	1776	277	225	210	1120	1021	42.6	9.99	-100	-1	-1	40	63	1	0	0	0
conN4_116_010G1_concoct_0.fa	Bacteria	5449	104	58	98.28	0	0	2852070	38270	2801	2801	36891	367	301	287	2033	1908	34.4	6.84	-100	-1	-1	1	103	0	0	0	0
conN4_116_010G1_concoct_10.fa	Bacteria	5449	104	58	97.41	0	0	2351145	37717	2236	2236	20486	354	294	277	10184	8935	36.8	9.9	-100	-1	-1	2	102	0	0	0	0
conN4_116_010G1_concoct_16.fa	Bacteria	5449	104	58	100	0	0	1964838	27693	1963	1963	36980	368	304	290	1827	1634	36	6.73	-100	-1	-1	0	104	0	0	0	0
conN4_116_010G1_concoct_3.fa	Bacteria	5449	104	58	97.65	0	0	2567613	39100	2447	2447	38708	350	301	285	2394	2250	35.7	7.46	-100	-1	-1	5	99	0	0	0	0
conN4_116_013G1_concoct_17.fa	Bacteria	5449	104	58	89.7	0	0	2381874	38461	2368	2368	18782	348	292	275	2190	1976	36.6	11.06	-100	-1	-1	31	73	0	0	0	0
conN4_116_013G1_concoct_31.fa	Bacteria	5449	104	58	100	0.86	0	2106211	27980	1999	1999	29176	367	310	296	2844	2577	37.3	8.67	-100	-1	-1	0	103	1	0	0	0
conN4_116_025G1_concoct_8.fa	Bacteria	5449	104	58	100	0	0	4574239	50719	4302	4302	81640	381	319	307	3352	3148	35.6	5.87	-100	-1	-1	0	104	0	0	0	0
conN4_124_000G1_concoct_14.fa	Bacteria	5449	104	58	96.21	0	0	2743805	43911	2597	2597	20257	356	299	282	10499	9218	35.3	10.17	-100	-1	-1	13	91	0	0	0	0
conN4_124_000G1_concoct_17.fa	Bacteria	5449	104	58	98.28	0	0	2062418	40060	1997	1997	31095	370	312	292	4892	4517	41.4	6.2	-100	-1	-1	1	103	0	0	0	0
conN4_124_000G1_concoct_19.fa	Bacteria	5449	104	58	98.28	0	0	8455806	62509	7685	7685	34943	385	315	307	3938	3864	33.3	4.83	-100	-1	-1	1	103	0	0	0	0
conN4_124_000G1_concoct_6.fa	Bacteria	5449	104	58	100	0	0	2174401	18681	1955	1955	84622	410	341	332	3005	2930	34.4	6.41	-100	-1	-1	0	104	0	0	0	0
conN4_124_007G1_concoct_10.fa	Bacteria	5449	104	58	93.1	0	0	2364179	38653	2350	2350	3669	349	283	266	10076	8826	36.7	10.2	-100	-1	-1	5	99	0	0	0	0
conN4_124_007G1_concoct_17.fa	Bacteria	5449	104	58	98.28	0	0	2891990	39246	2785	2785	44319	372	308	294	2033	1907	34.3	6.5	-100	-1	-1	1	103	0	0	0	0
conN4_124_007G1_concoct_18.fa	Bacteria	5449	104	58	82.87	0	0	5409741	54514	5288	5288	13913	363	302	292	4235	3971	35.5	6.23	-100	-1	-1	44	60	0	0	0	0
conN4_124_009G1_concoct_21.fa	Bacteria	5449	104	58	100	0	0	2536516	18411	2336	2336	31588	393	326	318	1938	1878	35.7	5.27	-100	-1	-1	0	104	0	0	0	0
conN4_124_011G2_concoct_11.fa	Bacteria	5449	104	58	100	0	0	3127859	56084	2845	2845	46752	363	309	289	2144	1956	43.6	5.73	-100	-1	-1	0	104	0	0	0	0
conN4_124_011G2_concoct_12.fa	Bacteria	5449	104	58	98.28	0	0	2621325	13735	2186	2186	59564	425	357	350	3203	3157	32.9	4.62	-100	-1	-1	1	103	0	0	0	0
conN4_124_031G1_concoct_2.fa	Bacteria	5449	104	58	100	0	0	4560365	50922	4309	4309	45110	384	319	307	2965	2760	35.8	6.61	-100	-1	-1	0	104	0	0	0	0
conN4_124_033G1_concoct_2.fa	Bacteria	5449	104	58	98.28	0	0	2154543	34956	2262	2262	6841	346	281	265	2252	2117	35	6.04	-100	-1	-1	1	103	0	0	0	0
conN4_124_033G1_concoct_7.fa	Bacteria	5449	104	58	100	0	0	5859975	92403	4775	4775	36500	460	369	349	2041	1953	38.8	4.74	-100	-1	-1	0	104	0	0	0	0
conN4_124_039G1_concoct_13.fa	Bacteria	5449	104	58	100	1.72	0	1931387	26584	2019	2019	13285	355	283	270	1783	1704	34.5	6.66	-100	-1	-1	0	103	1	0	0	0
conN4_125_000G1_concoct_12.fa	Bacteria	5449	104	58	53.13	11.13	16.67	1348180	18415	1987	1987	1327	260	199	189	1870	1767	34.8	1.91	-100	-1	-1	49	45	9	1	0	0
conN4_125_000G1_concoct_35.fa	Bacteria	5449	104	58	80.72	5.49	20	1383677	19434	1761	1761	1819	302	240	229	1789	1599	36.1	6.29	-100	-1	-1	17	82	5	0	0	0
conN4_125_000G1_concoct_37.fa	Bacteria	5449	104	58	100	0.86	0	3403452	67414	3437	3437	21102	345	290	270	3109	2760	42.7	5.99	-100	-1	-1	0	103	1	0	0	0
conN4_125_000G1_concoct_4.fa	Bacteria	5449	104	58	100	0	0	2122815	26282	2052	2052	7608	372	301	288	1525	1436	35.1	6.12	-100	-1	-1	0	104	0	0	0	0
conN4_125_000G1_concoct_44.fa	Bacteria	5449	104	58	54.47	0	0	3950761	38829	4722	4722	1796	314	247	238	1386	1356	35.7	6.35	-100	-1	-1	69	35	0	0	0	0
conN4_125_000G1_concoct_6.fa	Bacteria	5449	104	58	94.83	0	0	1778969	29193	1672	1672	54648	380	318	301	4385	4065	41	4.75	-100	-1	-1	3	101	0	0	0	0
conN4_125_008G1_concoct_36.fa	Bacteria	5449	104	58	100	0	0	4814757	53629	4494	4494	124308	377	318	306	3207	3104	35.9	6.16	-100	-1	-1	0	104	0	0	0	0
conN4_125_011G1_concoct_10.fa	Bacteria	5449	104	58	98.28	1.72	0	2573484	42170	2615	2615	4630	341	274	258	4463	3859	37	9.7	-100	-1	-1	1	102	1	0	0	0
conN4_125_011G1_concoct_11.fa	Bacteria	5449	104	58	98.28	0	0	3032369	41656	3054	3054	19655	362	294	281	2326	2157	34.5	5.81	-100	-1	-1	1	103	0	0	0	0
conN4_125_011G1_concoct_21.fa	Bacteria	5449	104	58	100	1.72	0	3298877	60149	3016	3016	63404	366	308	289	2640	2415	43.6	6.35	-100	-1	-1	0	103	1	0	0	0
conN4_125_011G1_concoct_22.fa	Bacteria	5449	104	58	100	1.72	0	3776183	50767	3459	3459	49998	375	313	298	4396	3989	36	6.96	-100	-1	-1	0	103	1	0	0	0
conN4_125_018G1_concoct_2.fa	Bacteria	5449	104	58	100	0	0	2184742	30313	2242	2242	35977	357	282	269	1544	1445	34.1	8.26	-100	-1	-1	0	104	0	0	0	0
conN4_125_018G1_concoct_22.fa	Bacteria	5449	104	58	95.69	3.79	25	3755647	50036	3893	3893	4730	347	284	271	1987	1834	35.2	5.52	-100	-1	-1	3	97	4	0	0	0
conN4_126_000G1_concoct_31.fa	Bacteria	5449	104	58	100	0	0	2390123	24201	2100	2100	66098	409	332	320	3161	3063	34.2	4.74	-100	-1	-1	0	104	0	0	0	0
conN4_126_000G1_concoct_35.fa	Bacteria	5449	104	58	98.28	0	0	8454551	62627	7745	7745	26436	382	313	305	4153	3864	33.3	4.83	-100	-1	-1	1	103	0	0	0	0
conN4_126_000G1_concoct_7.fa	Bacteria	5449	104	58	80.67	0	0	4813751	53544	4722	4722	12151	370	304	293	2968	2781	35.6	5.53	-100	-1	-1	49	55	0	0	0	0
conN4_126_007G1_concoct_0.fa	Bacteria	5449	104	58	99.14	0	0	3838079	37486	3805	3805	11150	360	299	289	2790	2624	34.7	6.67	-100	-1	-1	1	103	0	0	0	0
conN4_126_007G1_concoct_6.fa	Bacteria	5449	104	58	98.28	0	0	2348202	38232	2213	2213	35334	357	298	281	10184	8935	36.7	10.47	-100	-1	-1	1	103	0	0	0	0
conN4_126_010G1_concoct_16.fa	Bacteria	5449	104	58	57.21	0.16	0	1866190	24652	2526	2526	1536	276	218	208	1162	1086	34.6	10.8	-100	-1	-1	54	49	1	0	0	0
conN4_126_010G1_concoct_2.fa	Bacteria	5449	104	58	98.28	0	0	2307434	37543	2238	2238	12771	351	291	274	10184	8927	36.7	8.8	-100	-1	-1	1	103	0	0	0	0
conN4_126_016G1_concoct_12.fa	Bacteria	5449	104	58	82.84	0	0	5203416	51954	4939	4939	30066	370	312	301	2107	2016	35.6	6.29	-100	-1	-1	45	59	0	0	0	0
conN4_126_019G1_concoct_12.fa	Bacteria	5449	104	58	100	0	0	4599732	54822	4229	4229	83253	384	323	310	6926	6433	36.1	6.86	-100	-1	-1	0	104	0	0	0	0
conN4_128_000G1_concoct_22.fa	Bacteria	5449	104	58	93.46	0.31	0	1542298	20040	1984	1984	2654	286	221	211	1465	1398	35.2	4.93	-100	-1	-1	6	96	2	0	0	0
conN4_128_000G1_concoct_24.fa	Bacteria	5449	104	58	100	0	0	2584720	18832	2289	2289	38918	404	339	331	3964	3873	35.5	5	-100	-1	-1	0	104	0	0	0	0
conN4_128_000G1_concoct_29.fa	Bacteria	5449	104	58	96.74	0	0	2636052	41682	2474	2474	28390	355	300	284	9784	8565	35.3	10.45	-100	-1	-1	6	98	0	0	0	0
conN4_128_000G1_concoct_30.fa	Bacteria	5449	104	58	98.28	0	0	3599383	66087	3603	3603	18619	360	294	276	2793	2614	43.6	6.32	-100	-1	-1	1	103	0	0	0	0
conN4_128_000G1_concoct_37.fa	Bacteria	5449	104	58	52.59	0	0	4191377	42788	4429	4429	3418	336	274	265	3102	2884	35.1	6.03	-100	-1	-1	70	34	0	0	0	0
conN4_128_000G1_concoct_8.fa	Bacteria	5449	104	58	66.8	0.47	0	1444435	27487	1864	1864	1675	294	235	220	1658	1566	39.6	6.57	-100	-1	-1	24	77	3	0	0	0
conN4_128_000G1_concoct_9.fa	Bacteria	5449	104	58	98.28	1.72	0	2378778	33834	2360	2360	25911	378	307	293	2361	2196	40.4	5.99	-100	-1	-1	1	102	1	0	0	0
conN4_128_007G1_concoct_10.fa	Bacteria	5449	104	58	98.28	0	0	8437484	62369	7658	7658	43042	385	316	308	3938	3864	33.3	4.84	-100	-1	-1	1	103	0	0	0	0
conN4_128_007G1_concoct_6.fa	Bacteria	5449	104	58	87.77	0	0	1975583	31042	2606	2606	2242	270	210	198	1659	1429	37.1	13.23	-100	-1	-1	12	92	0	0	0	0
conN4_128_010G1_concoct_14.fa	Bacteria	5449	104	58	98.28	0	0	4050693	71914	3750	3750	58847	359	304	285	2994	2800	42.6	5.73	-100	-1	-1	2	102	0	0	0	0
conN4_128_010G2_concoct_17.fa	Bacteria	5449	104	58	100	1.72	0	3408557	62718	3132	3133	48821	364	306	286	2640	2410	43.6	5.95	-100	-1	-1	0	103	1	0	0	0
conN4_128_012G1_concoct_13.fa	Bacteria	5449	104	58	98.28	0.86	0	2055555	27698	2018	2018	14449	360	301	287	1759	1619	37.8	5.5	-100	-1	-1	1	102	1	0	0	0
conN4_128_012G1_concoct_4.fa	Bacteria	5449	104	58	94.75	0	0	4909655	57088	4654	4654	17759	378	311	299	3164	3077	36.2	6.44	-100	-1	-1	20	84	0	0	0	0
conN4_128_012G1_concoct_8.fa	Bacteria	5449	104	58	98.28	0	0	1847633	23747	1850	1850	62184	366	295	282	2467	2360	33.4	6.68	-100	-1	-1	1	103	0	0	0	0
conN4_129_000G1_concoct_23.fa	Bacteria	5449	104	58	100	0	0	2263630	19655	1993	1993	63201	419	347	337	3006	2922	34.8	6.34	-100	-1	-1	0	104	0	0	0	0
conN4_129_000G1_concoct_3.fa	Bacteria	5449	104	58	93.97	0	0	1720700	34415	1652	1652	19576	369	317	296	3977	3625	37.8	8.15	-100	-1	-1	4	100	0	0	0	0
conN4_129_000G1_concoct_38.fa	Bacteria	5449	104	58	98.28	1.72	0	3331071	26689	2856	2856	57627	416	340	331	3834	3692	36.3	5.8	-100	-1	-1	1	102	1	0	0	0
conN4_129_000G1_concoct_5.fa	Bacteria	5449	104	58	100	0	0	1951172	25932	1985	1985	17307	355	285	272	1990	1859	34.8	7.29	-100	-1	-1	0	104	0	0	0	0
conN4_129_000G1_concoct_7.fa	Bacteria	5449	104	58	100	0.86	0	2067169	27377	1904	1904	66572	376	321	306	2482	2260	37.7	6.31	-100	-1	-1	0	103	1	0	0	0
conN4_129_012G1_concoct_12.fa	Bacteria	5449	104	58	98.98	0	0	2027515	27133	2105	2105	10402	348	287	275	2691	2553	34.9	7	-100	-1	-1	2	102	0	0	0	0
conN4_129_012G1_concoct_19.fa	Bacteria	5449	104	58	94.98	0	0	2507062	37753	2398	2398	42524	351	300	284	2394	2249	35.7	8.01	-100	-1	-1	12	92	0	0	0	0
conN4_129_012G1_concoct_2.fa	Bacteria	5449	104	58	99.84	0	0	2530219	23294	2141	2141	13905	418	349	338	2519	2450	35	4.31	-100	-1	-1	1	103	0	0	0	0
conN4_129_016G1_concoct_10.fa	Bacteria	5449	104	58	93.1	0	0	7895447	58591	8503	8503	3247	338	267	260	3473	3409	33.4	4.5	-100	-1	-1	6	98	0	0	0	0
conN4_129_016G1_concoct_18.fa	Bacteria	5449	104	58	98.28	0	0	1695967	32957	1637	1637	20703	370	310	290	2990	2768	38.7	6.41	-100	-1	-1	1	103	0	0	0	0
conN4_129_016G1_concoct_2.fa	Bacteria	5449	104	58	96.55	0	0	1643485	26723	1549	1549	78550	379	316	299	4611	4282	41.1	4.42	-100	-1	-1	2	102	0	0	0	0
conN4_129_016G1_concoct_21.fa	Bacteria	5449	104	58	99.14	1.72	0	2177602	28302	2142	2142	35274	361	303	290	2628	2471	35.2	6.21	-100	-1	-1	1	102	1	0	0	0
conN4_129_029G1_concoct_11.fa	Bacteria	5449	104	58	82.29	0.86	0	1298681	25208	1739	1739	1903	280	228	213	1346	1253	40.7	4.89	-100	-1	-1	19	84	1	0	0	0
conN4_129_029G1_concoct_12.fa	Bacteria	5449	104	58	98.28	0	0	2438908	39670	2354	2354	34986	353	291	274	10184	8935	36.6	10.26	-100	-1	-1	1	103	0	0	0	0
conN4_129_029G1_concoct_30.fa	Bacteria	5449	104	58	98.28	0	0	1848352	30552	1747	1747	30776	377	317	300	4861	4503	39.7	5.32	-100	-1	-1	1	103	0	0	0	0
conN4_131_000G1_concoct_0.fa	Bacteria	5449	104	58	98.28	0	0	8393595	62141	7842	7842	15576	378	307	299	4153	3864	33.3	4.98	-100	-1	-1	1	103	0	0	0	0
conN4_131_000G1_concoct_13.fa	Bacteria	5449	104	58	100	0.86	0	2076927	27869	1881	1881	46471	380	325	311	3440	3031	37.7	7.43	-100	-1	-1	0	103	1	0	0	0
conN4_131_000G1_concoct_21.fa	Bacteria	5449	104	58	93.81	0	0	2417245	21320	2294	2294	5799	386	312	303	2337	2278	34	5.08	-100	-1	-1	5	99	0	0	0	0
conN4_131_000G1_concoct_35.fa	Bacteria	5449	104	58	78.13	3.06	0	2996096	38681	3627	3627	2180	303	242	231	2956	2757	35	2.96	-100	-1	-1	18	81	5	0	0	0
conN4_131_000G1_concoct_38.fa	Bacteria	5449	104	58	100	0	0	1908251	19533	1572	1572	114353	424	356	343	3106	3020	34.7	4.88	-100	-1	-1	0	104	0	0	0	0
conN4_131_009G1_concoct_2.fa	Bacteria	5449	104	58	100	0	0	4629445	53671	4359	4359	76536	377	315	302	2694	2541	36.2	6.71	-100	-1	-1	0	104	0	0	0	0
conN4_131_009G1_concoct_4.fa	Bacteria	5449	104	58	98.28	0	0	3449014	63752	3345	3345	28333	365	306	287	2793	2614	43.8	6.15	-100	-1	-1	1	103	0	0	0	0
conN4_131_015G1_concoct_11.fa	Bacteria	5449	104	58	97.26	0	0	3719558	41001	3700	3700	6516	376	303	292	1559	1493	35.9	4.76	-100	-1	-1	3	101	0	0	0	0
conN4_131_015G1_concoct_2.fa	Bacteria	5449	104	58	70.8	0	0	4300920	47270	4109	4109	17653	377	313	302	3356	3144	35.7	5.86	-100	-1	-1	53	51	0	0	0	0
conN4_131_023G1_concoct_29.fa	Bacteria	5449	104	58	93.45	0	0	4067646	72530	3738	3738	31120	362	305	286	2197	2068	42.6	4.56	-100	-1	-1	27	77	0	0	0	0
conN4_131_023G1_concoct_35.fa	Bacteria	5449	104	58	100	6.55	0	3190767	57368	2910	2911	31045	367	307	287	2640	2413	43.7	5.93	-100	-1	-1	0	77	27	0	0	0
conN4_137_000G1_concoct_12.fa	Bacteria	5449	104	58	98.28	0	0	3594300	66070	3582	3582	36977	361	296	277	2793	2614	43.7	5.91	-100	-1	-1	1	103	0	0	0	0
conN4_137_000G1_concoct_16.fa	Bacteria	5449	104	58	98.28	0	0	3984272	70658	3692	3692	50719	358	303	284	2711	2421	42.6	5.6	-100	-1	-1	2	102	0	0	0	0
conN4_137_000G1_concoct_26.fa	Bacteria	5449	104	58	57.96	0.16	0	1383091	10690	1835	1835	1619	302	229	223	1182	1140	33.6	1.99	-100	-1	-1	51	52	1	0	0	0
conN4_137_005G1_concoct_1.fa	Bacteria	5449	104	58	99.14	0	0	2006714	29497	1994	1994	55823	352	301	286	1470	1400	35.3	8.2	-100	-1	-1	1	103	0	0	0	0
conN4_137_005G1_concoct_15.fa	Bacteria	5449	104	58	99.37	0	0	4727358	56070	4400	4400	23743	382	317	305	6926	6430	36.2	6.72	-100	-1	-1	4	100	0	0	0	0
conN4_137_005G1_concoct_2.fa	Bacteria	5449	104	58	98.28	0	0	2292375	37251	2210	2210	6285	356	294	277	6843	5992	36.8	11.25	-100	-1	-1	1	103	0	0	0	0
conN4_137_005G1_concoct_7.fa	Bacteria	5449	104	58	100	0	0	1977874	28308	1888	1888	112704	373	320	305	2978	2671	36.1	6.22	-100	-1	-1	0	104	0	0	0	0
conN4_137_012G1_concoct_2.fa	Bacteria	5449	104	58	98.28	0	0	3464280	43322	3417	3417	16221	380	305	292	2535	2386	40.2	6.67	-100	-1	-1	1	103	0	0	0	0
conN4_138_000G1_concoct_17.fa	Bacteria	5449	104	58	88.53	1.72	0	3485383	42878	3756	3756	5986	333	271	260	1521	1440	34	6.76	-100	-1	-1	17	85	2	0	0	0
conN4_138_000G1_concoct_34.fa	Bacteria	5449	104	58	96.55	0.57	0	3827683	48479	3856	3856	8364	373	297	285	2535	2386	40.1	6.62	-100	-1	-1	2	101	1	0	0	0
conN4_138_005G1_concoct_27.fa	Bacteria	5449	104	58	100	0.86	0	1984909	26339	1816	1816	47332	379	323	308	3264	2887	37.6	8.45	-100	-1	-1	0	103	1	0	0	0
conN4_138_005G1_concoct_31.fa	Bacteria	5449	104	58	67.4	0	0	4104590	44843	4215	4215	6226	355	290	280	1866	1815	35.5	5.6	-100	-1	-1	59	45	0	0	0	0
conN4_138_005G1_concoct_5.fa	Bacteria	5449	104	58	95.69	0	0	2124076	29591	2266	2266	3635	333	275	262	2234	2066	34.5	8.27	-100	-1	-1	4	100	0	0	0	0
conN4_138_008G1_concoct_14.fa	Bacteria	5449	104	58	98.28	0	0	3595027	66093	3577	3577	36977	362	296	278	2793	2614	43.6	5.91	-100	-1	-1	1	103	0	0	0	0
conN4_138_010G1_concoct_11.fa	Bacteria	5449	104	58	100	0	0	4089373	72434	3787	3787	57046	360	304	285	2994	2800	42.5	5.9	-100	-1	-1	0	104	0	0	0	0
conN4_138_010G1_concoct_29.fa	Bacteria	5449	104	58	100	0	0	2128162	26624	2070	2070	24359	368	306	294	2928	2718	34.7	8.45	-100	-1	-1	0	104	0	0	0	0
conN4_138_010G1_concoct_31.fa	Bacteria	5449	104	58	98.28	0	0	2376231	37742	2313	2313	19102	351	288	272	3693	3244	37.1	8.54	-100	-1	-1	1	103	0	0	0	0
conN4_138_010G1_concoct_32.fa	Bacteria	5449	104	58	100	0	0	1995133	28411	2016	2016	9085	355	302	288	2965	2659	36.2	6.04	-100	-1	-1	0	104	0	0	0	0
conN4_138_010G1_concoct_7.fa	Bacteria	5449	104	58	98.28	0	0	1966036	33805	1976	1976	32074	362	304	287	1772	1641	37.6	5.75	-100	-1	-1	1	103	0	0	0	0
conN4_138_012G1_concoct_11.fa	Bacteria	5449	104	58	98.28	0	0	2006346	38795	1896	1896	13840	389	322	301	4340	3961	41.5	4.01	-100	-1	-1	1	103	0	0	0	0
conN4_138_012G1_concoct_15.fa	Bacteria	5449	104	58	60.19	0.86	0	1895812	24934	2016	2016	3100	343	276	264	1756	1623	37.5	7.7	-100	-1	-1	56	47	1	0	0	0
conN4_138_012G1_concoct_25.fa	Bacteria	5449	104	58	100	1.72	0	3387336	62276	3074	3074	37059	368	311	291	2643	2416	43.6	5.96	-100	-1	-1	0	103	1	0	0	0
conN4_139_000G1_concoct_21.fa	Bacteria	5449	104	58	98.28	3.45	0	4947826	55698	4785	4785	12998	366	302	290	4097	3934	41.7	5.21	-100	-1	-1	1	101	2	0	0	0
conN4_139_000G1_concoct_31.fa	Bacteria	5449	104	58	96.55	1.72	0	3302831	57562	3224	3225	26881	369	304	287	4096	3785	39.9	6.68	-100	-1	-1	2	101	1	0	0	0
conN4_139_000G1_concoct_6.fa	Bacteria	5449	104	58	98.28	1.72	0	4142793	76658	3978	3978	6812	360	290	271	2639	2413	43.5	6.15	-100	-1	-1	1	102	1	0	0	0
conN4_139_007G1_concoct_2.fa	Bacteria	5449	104	58	68.5	0	0	1150269	15090	1617	1617	1758	262	202	192	1213	1173	35.2	2.64	-100	-1	-1	24	80	0	0	0	0
conN4_139_007G1_concoct_4.fa	Bacteria	5449	104	58	97.65	0	0	2597855	40177	2544	2544	13689	354	295	280	2938	2663	35.5	7.69	-100	-1	-1	5	99	0	0	0	0
conN4_139_013G1_concoct_14.fa	Bacteria	5449	104	58	98.28	0	0	3446262	63744	3348	3348	30090	366	305	286	2793	2614	43.8	6.15	-100	-1	-1	1	103	0	0	0	0
conN4_139_013G1_concoct_6.fa	Bacteria	5449	104	58	98.28	0	0	2472570	40519	2378	2378	18351	353	292	275	10184	8935	36.7	9.03	-100	-1	-1	1	103	0	0	0	0
conN4_139_013G1_concoct_7.fa	Bacteria	5449	104	58	98.28	0	0	2882450	38875	2716	2716	54013	376	301	287	1825	1729	35.2	8.36	-100	-1	-1	1	103	0	0	0	0
conN4_139_013G1_concoct_9.fa	Bacteria	5449	104	58	88.55	0	0	4940659	49091	4692	4692	52968	368	312	302	4200	3932	35.6	6.35	-100	-1	-1	40	64	0	0	0	0
conN4_139_027G1_concoct_12.fa	Bacteria	5449	104	58	94.83	0	0	3954419	70089	3680	3680	58349	356	302	283	2711	2421	42.6	5.61	-100	-1	-1	4	100	0	0	0	0
conN4_139_027G1_concoct_14.fa	Bacteria	5449	104	58	100	0	0	1968172	25480	1885	1885	46450	368	309	295	2627	2108	37.7	8.35	-100	-1	-1	0	104	0	0	0	0
conN4_139_027G1_concoct_16.fa	Bacteria	5449	104	58	83.26	0	0	4378668	48187	4157	4157	22482	378	312	300	3136	2943	35.7	7.14	-100	-1	-1	45	59	0	0	0	0
conN4_139_027G1_concoct_20.fa	Bacteria	5449	104	58	67.16	1.72	0	2458222	20035	3033	3033	1745	311	237	230	1868	1831	36.3	4.17	-100	-1	-1	29	74	1	0	0	0
conN4_140_000G1_concoct_14.fa	Bacteria	5449	104	58	80.52	0	0	5405116	54415	5209	5209	18961	366	306	295	4198	3940	35.6	6.01	-100	-1	-1	51	53	0	0	0	0
conN4_140_000G1_concoct_20.fa	Bacteria	5449	104	58	100	1.72	0	3933530	53221	3603	3603	39252	380	313	298	3672	3313	36.1	6.81	-100	-1	-1	0	103	1	0	0	0
conN4_140_000G1_concoct_23.fa	Bacteria	5449	104	58	70.61	0.5	0	2420672	33362	3184	3184	1810	283	223	212	1584	1468	34.5	7.52	-100	-1	-1	27	75	2	0	0	0
conN4_140_000G1_concoct_4.fa	Bacteria	5449	104	58	55.17	0	0	5160989	54036	5481	5481	3961	338	279	269	1487	1428	36.1	5.82	-100	-1	-1	68	36	0	0	0	0
conN4_140_000G1_concoct_5.fa	Bacteria	5449	104	58	100	0	0	4097706	72248	3557	3557	19687	405	346	326	2577	2380	38.8	5.39	-100	-1	-1	0	104	0	0	0	0
conN4_140_016G1_concoct_13.fa	Bacteria	5449	104	58	61.71	0	0	4032447	44545	4359	4359	5011	339	277	267	1808	1762	35.5	5.9	-100	-1	-1	63	41	0	0	0	0
conN4_140_016G1_concoct_16.fa	Bacteria	5449	104	58	80.67	0	0	4945127	56836	4673	4673	20670	377	316	304	4484	4240	35.9	6.62	-100	-1	-1	50	54	0	0	0	0
conN4_140_016G1_concoct_20.fa	Bacteria	5449	104	58	100	0	0	3069954	55017	2773	2773	31383	367	310	290	2619	2389	43.9	5.64	-100	-1	-1	0	104	0	0	0	0
conN4_140_034G1_concoct_11.fa	Bacteria	5449	104	58	98.28	3.45	0	3343971	57668	3240	3240	25611	363	304	286	3629	3270	42.8	6.41	-100	-1	-1	1	101	2	0	0	0
conN4_140_034G1_concoct_5.fa	Bacteria	5449	104	58	100	0	0	4895325	85884	4222	4222	20325	410	346	326	2481	2278	38.7	4.55	-100	-1	-1	0	104	0	0	0	0
conN4_141_000G1_concoct_0.fa	Bacteria	5449	104	58	98.28	0	0	1763313	34427	1685	1685	17805	372	315	294	4670	4293	38.6	6.11	-100	-1	-1	1	103	0	0	0	0
conN4_141_000G1_concoct_1.fa	Bacteria	5449	104	58	79.15	3.79	0	2724319	21893	3231	3231	1967	317	247	241	1397	1362	36.3	4.7	-100	-1	-1	24	77	3	0	0	0
conN4_141_000G1_concoct_11.fa	Bacteria	5449	104	58	96.55	2.59	0	2032705	13606	1702	1702	84308	409	341	333	1493	1448	34.7	4.42	-100	-1	-1	2	100	2	0	0	0
conN4_141_000G1_concoct_13.fa	Bacteria	5449	104	58	98.28	0	0	2447566	40492	2591	2592	1330	333	274	258	2698	2424	36.4	11.19	-100	-1	-1	1	103	0	0	0	0
conN4_141_000G1_concoct_4.fa	Bacteria	5449	104	58	97.93	1.72	0	5095258	68240	4832	4832	21643	348	291	277	2368	2185	37.6	5.42	-100	-1	-1	2	101	1	0	0	0
conN4_141_000G1_concoct_9.fa	Bacteria	5449	104	58	75.39	2.59	0	1366544	26323	1711	1711	1920	299	243	227	1964	1790	40.2	4.4	-100	-1	-1	21	81	2	0	0	0
conN4_141_008G1_concoct_10.fa	Bacteria	5449	104	58	96.24	0.86	0	2241122	36201	2205	2205	6402	348	285	269	10184	8933	36.7	10.87	-100	-1	-1	4	99	1	0	0	0
conN4_141_013G1_concoct_0.fa	Bacteria	5449	104	58	100	0	0	4977436	59067	4685	4685	28951	379	313	300	6926	6430	36.1	6.57	-100	-1	-1	0	104	0	0	0	0
conN4_141_020G1_concoct_0.fa	Bacteria	5449	104	58	98.28	0	0	3180232	44053	3199	3199	15550	364	294	280	2005	1883	34.4	6.28	-100	-1	-1	1	103	0	0	0	0
conN4_141_037G1_concoct_13.fa	Bacteria	5449	104	58	96.55	0	0	2713098	34059	2584	2584	12439	362	295	282	2082	1945	35.4	6.31	-100	-1	-1	2	102	0	0	0	0
conN4_141_037G1_concoct_14.fa	Bacteria	5449	104	58	100	0	0	4069706	72163	3778	3778	46325	358	303	284	2994	2800	42.5	5.63	-100	-1	-1	0	104	0	0	0	0
conN4_141_037G1_concoct_6.fa	Bacteria	5449	104	58	98.28	0	0	3671905	67430	3594	3594	43360	365	303	284	2793	2615	43.6	6.51	-100	-1	-1	1	103	0	0	0	0
conN4_142_000G1_concoct_1.fa	Bacteria	5449	104	58	94.83	0	0	2265891	36988	2326	2326	2612	339	274	258	10184	8933	36.7	11.66	-100	-1	-1	3	101	0	0	0	0
conN4_142_000G1_concoct_10.fa	Bacteria	5449	104	58	100	0.86	0	2179097	29143	2069	2069	141539	371	312	298	2419	2246	37.6	7.19	-100	-1	-1	0	103	1	0	0	0
conN4_142_000G1_concoct_12.fa	Bacteria	5449	104	58	89.34	1.72	0	1438317	18443	1891	1891	2253	279	216	206	1213	1173	35.2	5.06	-100	-1	-1	9	94	1	0	0	0
conN4_142_000G1_concoct_14.fa	Bacteria	5449	104	58	98.28	0	0	2926937	39827	2884	2884	20237	368	301	287	2005	1883	34.3	6.23	-100	-1	-1	1	103	0	0	0	0
conN4_142_000G1_concoct_18.fa	Bacteria	5449	104	58	80.17	1.02	0	1561656	30142	1845	1845	2304	315	257	241	1582	1449	40.4	6.09	-100	-1	-1	13	89	2	0	0	0
conN4_142_000G1_concoct_2.fa	Bacteria	5449	104	58	98.28	3.45	0	1745438	34123	1771	1771	7431	351	297	277	4042	3721	38.7	6.07	-100	-1	-1	1	101	2	0	0	0
conN4_142_000G1_concoct_4.fa	Bacteria	5449	104	58	100	0	0	2335710	23733	2049	2049	67309	406	333	321	3161	3062	34.1	4.66	-100	-1	-1	0	104	0	0	0	0
conN4_142_000G1_concoct_5.fa	Bacteria	5449	104	58	60.34	2.59	0	1360668	9072	1679	1679	1680	299	231	225	1213	1170	34.9	3.06	-100	-1	-1	37	65	2	0	0	0
conN4_142_000G1_concoct_8.fa	Bacteria	5449	104	58	62.27	0.16	0	2001888	37699	2579	2580	1708	292	228	213	1946	1780	43.2	0	-100	-1	-1	27	76	1	0	0	0
conN4_142_013G1_concoct_7.fa	Bacteria	5449	104	58	100	0	0	4872431	57847	4571	4571	32067	380	314	302	6926	6430	36.1	6.66	-100	-1	-1	0	104	0	0	0	0
conN4_142_020G1_concoct_20.fa	Bacteria	5449	104	58	98.28	8.28	0	3719238	68239	3655	3655	23857	364	302	283	2793	2615	43.5	6.52	-100	-1	-1	1	75	28	0	0	0
conN4_142_020G1_concoct_22.fa	Bacteria	5449	104	58	86.55	0	0	3921456	69634	3624	3624	51839	358	304	285	2711	2421	42.6	5.68	-100	-1	-1	32	72	0	0	0	0
conN4_142_036G1_concoct_8.fa	Bacteria	5449	104	58	100	0	0	7203019	117330	5800	5800	33315	473	377	356	2263	2138	39.2	4.67	-100	-1	-1	0	104	0	0	0	0
conN4_150_000G1_concoct_17.fa	Bacteria	5449	104	58	98.28	0	0	2574211	33901	2516	2516	13793	365	305	292	1620	1478	34.4	6.02	-100	-1	-1	1	103	0	0	0	0
conN4_150_000G1_concoct_20.fa	Bacteria	5449	104	58	89.73	3.45	0	6108736	47818	7102	7102	2847	323	258	251	2109	2045	36.9	6.46	-100	-1	-1	12	90	2	0	0	0
conN4_150_000G1_concoct_26.fa	Bacteria	5449	104	58	64.66	3.45	0	1230372	20052	1653	1653	1480	270	211	199	1005	884	36.5	0	-100	-1	-1	39	62	3	0	0	0
conN4_150_000G1_concoct_27.fa	Bacteria	5449	104	58	98.28	0	0	1820384	36005	1735	1735	18202	374	318	298	4199	3871	41.3	6.11	-100	-1	-1	1	103	0	0	0	0
conN4_150_000G1_concoct_28.fa	Bacteria	5449	104	58	55.17	0	0	4873816	52820	4770	4770	7589	368	304	293	3164	3077	35.9	6.69	-100	-1	-1	70	34	0	0	0	0
conN4_150_000G1_concoct_29.fa	Bacteria	5449	104	58	98.28	0.86	0	1924359	25609	2014	2014	6796	357	280	267	2274	2174	34.8	5.89	-100	-1	-1	2	101	1	0	0	0
conN4_150_000G1_concoct_6.fa	Bacteria	5449	104	58	66.18	0	0	4897877	56050	4703	4703	17627	373	310	298	3733	3444	36.1	6.58	-100	-1	-1	59	45	0	0	0	0
conN4_150_014G1_concoct_24.fa	Bacteria	5449	104	58	85.45	0	0	4402604	51367	4201	4201	34272	374	309	297	2378	2193	36.3	6.69	-100	-1	-1	43	61	0	0	0	0
conN4_150_014G1_concoct_8.fa	Bacteria	5449	104	58	82.69	0	0	5540944	55927	5386	5386	17967	361	303	292	2423	2328	35.7	6.17	-100	-1	-1	46	58	0	0	0	0
conN4_150_018G1_concoct_15.fa	Bacteria	5449	104	58	98.28	0	0	2227708	22266	1888	1888	73467	411	343	331	3146	3050	34.2	4.96	-100	-1	-1	1	103	0	0	0	0
conN4_150_018G1_concoct_8.fa	Bacteria	5449	104	58	98.28	0	0	4033996	71598	3731	3731	51839	359	304	285	2994	2800	42.6	5.63	-100	-1	-1	2	102	0	0	0	0
conN4_150_021G1_concoct_6.fa	Bacteria	5449	104	58	100	0	0	3185206	57707	2883	2884	29159	367	309	289	2640	2413	43.8	5.65	-100	-1	-1	0	104	0	0	0	0
conN4_151_000G1_concoct_18.fa	Bacteria	5449	104	58	94.33	1.72	0	2402623	38919	2633	2633	3060	321	257	242	1519	1377	37.1	8.49	-100	-1	-1	5	98	1	0	0	0
conN4_151_000G1_concoct_20.fa	Bacteria	5449	104	58	93.97	0	0	8363542	62067	8033	8033	9039	373	299	292	4153	3864	33.3	4.97	-100	-1	-1	4	100	0	0	0	0
conN4_151_000G1_concoct_25.fa	Bacteria	5449	104	58	100	0.86	0	2135178	29045	1966	1966	120497	376	320	305	3448	3034	37.9	7.58	-100	-1	-1	0	103	1	0	0	0
conN4_151_000G1_concoct_36.fa	Bacteria	5449	104	58	100	0	0	1893699	25241	1814	1814	43346	376	313	299	2814	2670	35.1	5.83	-100	-1	-1	0	104	0	0	0	0
conN4_151_000G1_concoct_5.fa	Bacteria	5449	104	58	98.28	0	0	2951892	40378	2951	2951	28311	362	296	283	2033	1911	34.7	6.29	-100	-1	-1	1	103	0	0	0	0
conN4_151_000G1_concoct_8.fa	Bacteria	5449	104	58	55.33	1.72	0	4587293	51582	4732	4732	4827	354	289	278	3579	3351	36.1	6.17	-100	-1	-1	68	35	1	0	0	0
conN4_151_000G1_concoct_9.fa	Bacteria	5449	104	58	100	0	0	4078608	72226	3780	3780	51775	359	303	284	2994	2800	42.5	5.67	-100	-1	-1	0	104	0	0	0	0
conN4_151_006G1_concoct_16.fa	Bacteria	5449	104	58	98.28	0	0	2639376	33676	2606	2606	34427	356	292	279	1674	1586	36	6.15	-100	-1	-1	1	103	0	0	0	0
conN4_151_006G1_concoct_24.fa	Bacteria	5449	104	58	73.43	0	0	5025783	54365	4810	4810	21589	376	311	300	3207	3104	36	6.72	-100	-1	-1	54	50	0	0	0	0
conN4_151_014G1_concoct_2.fa	Bacteria	5449	104	58	78.95	0	0	4309376	50181	4102	4102	17029	378	310	298	2378	2193	36.3	6.63	-100	-1	-1	50	54	0	0	0	0
conN4_151_014G1_concoct_8.fa	Bacteria	5449	104	58	62.54	1.72	0	1378279	22596	1823	1823	1566	265	212	200	1244	1181	36.4	19.23	-100	-1	-1	40	63	1	0	0	0
conN4_151_017G1_concoct_12.fa	Bacteria	5449	104	58	80.67	3.45	0	4925716	56425	4721	4721	25677	373	310	299	3733	3444	36.2	6.77	-100	-1	-1	50	52	2	0	0	0
conN4_151_021G1_concoct_6.fa	Bacteria	5449	104	58	87.81	0	0	5192279	51833	5001	5001	35190	365	307	297	1650	1591	35.6	6.28	-100	-1	-1	38	66	0	0	0	0
conN4_152_000G1_concoct_13.fa	Bacteria	5449	104	58	70.22	0.86	0	1492829	28804	1897	1897	1946	295	238	222	1704	1613	40.8	7.24	-100	-1	-1	23	80	1	0	0	0
conN4_152_000G1_concoct_16.fa	Bacteria	5449	104	58	60.34	0	0	4716193	51003	4567	4567	8978	372	307	296	2528	2351	36	6.59	-100	-1	-1	67	37	0	0	0	0
conN4_152_000G1_concoct_2.fa	Bacteria	5449	104	58	98.28	0	0	4711690	89495	4332	4332	30545	365	309	288	3207	2956	42.8	4.4	-100	-1	-1	1	103	0	0	0	0
conN4_152_000G1_concoct_29.fa	Bacteria	5449	104	58	100	0.16	0	2557566	18639	2480	2480	8859	376	311	303	1938	1878	35.6	4.87	-100	-1	-1	0	103	1	0	0	0
conN4_152_000G1_concoct_30.fa	Bacteria	5449	104	58	100	0	0	4069766	72103	3765	3765	60289	359	304	285	2994	2800	42.5	5.58	-100	-1	-1	0	104	0	0	0	0
conN4_152_000G1_concoct_36.fa	Bacteria	5449	104	58	92.95	0.16	0	6185360	100800	6435	6435	2395	372	291	276	2075	1962	39.2	4.78	-100	-1	-1	15	88	1	0	0	0
conN4_152_000G1_concoct_37.fa	Bacteria	5449	104	58	92.95	0	0	1883830	17557	1892	1892	3410	370	298	289	1783	1671	35.3	3.82	-100	-1	-1	5	99	0	0	0	0
conN4_152_000G1_concoct_8.fa	Bacteria	5449	104	58	53.09	0	0	4717474	54180	4585	4585	13151	369	307	295	3733	3444	36.1	6.72	-100	-1	-1	68	36	0	0	0	0
conN4_152_000G1_concoct_9.fa	Bacteria	5449	104	58	61.91	0.78	0	1675298	25636	2358	2358	1598	252	202	191	1098	1009	35.4	0	-100	-1	-1	39	60	5	0	0	0
conN4_152_006G1_concoct_19.fa	Bacteria	5449	104	58	100	0	0	4695309	55585	4376	4376	30122	383	317	304	6926	6430	36.2	6.7	-100	-1	-1	0	104	0	0	0	0
conN4_152_006G1_concoct_22.fa	Bacteria	5449	104	58	88.37	0.16	0	7033022	52081	8373	8373	2109	312	241	235	2328	2291	33.4	4.05	-100	-1	-1	14	89	1	0	0	0
conN4_152_006G1_concoct_31.fa	Bacteria	5449	104	58	98.28	0	0	2993780	41079	2993	2993	29732	361	296	282	2033	1911	34.7	6.31	-100	-1	-1	1	103	0	0	0	0
conN4_152_014G1_concoct_17.fa	Bacteria	5449	104	58	67.27	2.9	0	1781272	29018	2246	2246	1863	284	222	209	1713	1615	36.8	12.66	-100	-1	-1	36	64	4	0	0	0
conN4_152_014G1_concoct_19.fa	Bacteria	5449	104	58	91.03	0	0	1790484	23668	1857	1857	8064	351	282	269	2274	2175	34.7	6.67	-100	-1	-1	26	78	0	0	0	0
conN4_152_018G1_concoct_4.fa	Bacteria	5449	104	58	74.09	0	0	3496846	40147	4026	4026	2581	321	257	247	3164	3078	36.2	6.77	-100	-1	-1	52	52	0	0	0	0
conN4_152_021G1_concoct_26.fa	Bacteria	5449	104	58	100	0.86	0	2120197	28756	1939	1939	120336	377	323	308	3448	3034	37.8	7.33	-100	-1	-1	0	103	1	0	0	0
conN4_152_021G1_concoct_3.fa	Bacteria	5449	104	58	90.6	1.72	0	2626205	47239	3047	3048	2105	304	242	227	1489	1366	43.8	3.9	-100	-1	-1	11	92	1	0	0	0
conN4_152_021G1_concoct_6.fa	Bacteria	5449	104	58	88.33	0	0	5572774	56284	5408	5408	15256	361	303	293	2423	2328	35.7	6.19	-100	-1	-1	39	65	0	0	0	0
conN4_154_000G1_concoct_10.fa	Bacteria	5449	104	58	61.71	0	0	2275879	24214	2130	2130	11508	382	317	306	1895	1767	35.8	7.19	-100	-1	-1	64	40	0	0	0	0
conN4_154_000G1_concoct_14.fa	Bacteria	5449	104	58	72.76	0	0	4739345	53179	4700	4700	9751	370	301	290	2523	2377	35.7	6.32	-100	-1	-1	56	48	0	0	0	0
conN4_154_000G1_concoct_29.fa	Bacteria	5449	104	58	98.28	0	0	1719393	33177	1646	1646	17726	377	317	297	4661	4307	40.3	5.53	-100	-1	-1	1	103	0	0	0	0
conN4_154_000G1_concoct_7.fa	Bacteria	5449	104	58	97.41	0	0	1964129	26598	1975	1975	7897	361	295	282	2526	2283	34.9	7.33	-100	-1	-1	2	102	0	0	0	0
conN4_154_006G1_concoct_14.fa	Bacteria	5449	104	58	98.28	0	0	2965877	40120	2899	2899	41925	369	303	289	2033	1908	34.4	6.55	-100	-1	-1	1	103	0	0	0	0
conN4_154_006G1_concoct_17.fa	Bacteria	5449	104	58	95.69	0.16	0	2424808	39433	2587	2587	2457	331	262	246	5269	4602	36.9	11.48	-100	-1	-1	3	100	1	0	0	0
conN4_154_006G1_concoct_22.fa	Bacteria	5449	104	58	100	1.72	0	3508666	64806	3285	3285	19221	362	302	282	2643	2416	43.5	6.53	-100	-1	-1	0	103	1	0	0	0
conN4_154_013G1_concoct_1.fa	Bacteria	5449	104	58	100	1.72	0	2005944	27169	2094	2094	13047	355	282	269	2254	2153	34.4	6.35	-100	-1	-1	0	103	1	0	0	0
conN4_154_020G1_concoct_19.fa	Bacteria	5449	104	58	100	0.86	0	2060642	27650	1910	1910	47274	376	318	304	3326	2937	37.6	7.41	-100	-1	-1	0	103	1	0	0	0
conN4_154_020G1_concoct_22.fa	Bacteria	5449	104	58	98.28	0	0	3747869	69540	3749	3749	96002	362	296	278	2793	2614	43.4	5.95	-100	-1	-1	1	103	0	0	0	0
conN4_154_020G1_concoct_23.fa	Bacteria	5449	104	58	100	0	0	1921706	29675	1788	1788	30376	379	317	301	3568	3350	41.9	6.56	-100	-1	-1	0	104	0	0	0	0
conN4_154_020G1_concoct_24.fa	Bacteria	5449	104	58	72.13	1.72	0	4399214	35621	5069	5069	2259	331	260	253	2199	2068	34.7	5.15	-100	-1	-1	29	74	1	0	0	0
conN4_154_020G1_concoct_32.fa	Bacteria	5449	104	58	96.55	0	0	1782324	31595	1720	1720	38907	378	314	296	3410	3147	40.2	5.19	-100	-1	-1	2	102	0	0	0	0
conN4_154_020G1_concoct_36.fa	Bacteria	5449	104	58	50.41	0.86	0	4517649	33551	6073	6073	1529	284	214	209	1491	1469	33.4	5.23	-100	-1	-1	50	53	1	0	0	0
conN4_154_020G1_concoct_5.fa	Bacteria	5449	104	58	98.28	0	0	2565366	13525	2222	2222	41682	416	344	338	3206	3160	32.7	4.85	-100	-1	-1	1	103	0	0	0	0
conN4_154_020G1_concoct_7.fa	Bacteria	5449	104	58	98.28	0	0	2465213	39402	2444	2444	8886	347	282	266	2401	2249	37.1	10.14	-100	-1	-1	1	103	0	0	0	0
conN4_154_020G1_concoct_8.fa	Bacteria	5449	104	58	98.28	0	0	6731755	53470	6320	6320	43599	387	319	311	4343	4261	37	5.59	-100	-1	-1	1	103	0	0	0	0
conN4_155_000G1_concoct_17.fa	Bacteria	5449	104	58	100	0	0	3395086	62436	3148	3148	38942	367	305	285	2640	2411	43.5	6.29	-100	-1	-1	0	104	0	0	0	0
conN4_155_000G1_concoct_18.fa	Bacteria	5449	104	58	98.28	0	0	1810821	34618	1727	1727	15608	375	315	295	4661	4307	40.2	5.47	-100	-1	-1	1	103	0	0	0	0
conN4_155_000G1_concoct_2.fa	Bacteria	5449	104	58	85.69	0	0	4750353	47334	4473	4473	62817	374	312	301	5955	5648	34.6	6.58	-100	-1	-1	45	59	0	0	0	0
conN4_155_006G1_concoct_13.fa	Bacteria	5449	104	58	96.79	0	0	2501838	37165	2370	2370	44572	356	302	286	2394	2251	35.7	7.67	-100	-1	-1	6	98	0	0	0	0
conN4_155_009G1_concoct_0.fa	Bacteria	5449	104	58	96.55	0	0	2071754	13967	1735	1735	115653	411	343	335	1498	1460	34.8	4.38	-100	-1	-1	2	102	0	0	0	0
conN4_155_009G1_concoct_16.fa	Bacteria	5449	104	58	98.28	0	0	2678846	34927	2580	2580	36477	363	294	281	1740	1618	35.3	6.36	-100	-1	-1	1	103	0	0	0	0
conN4_155_009G1_concoct_18.fa	Bacteria	5449	104	58	97.13	0	0	2238269	36201	2408	2408	3044	322	262	247	4042	3555	36.8	13.73	-100	-1	-1	3	101	0	0	0	0
conN4_155_009G1_concoct_19.fa	Bacteria	5449	104	58	100	0	0	1917302	29676	1776	1776	26095	380	319	302	3568	3350	41.8	6.72	-100	-1	-1	0	104	0	0	0	0
conN4_155_009G1_concoct_2.fa	Bacteria	5449	104	58	98.28	0	0	2574042	13662	2219	2219	35998	417	345	339	3206	3160	32.8	4.8	-100	-1	-1	1	103	0	0	0	0
conN4_155_009G1_concoct_22.fa	Bacteria	5449	104	58	100	1.72	0	2124276	29370	2211	2211	8081	358	284	270	2254	2153	34.8	6.56	-100	-1	-1	0	103	1	0	0	0
conN4_155_009G1_concoct_6.fa	Bacteria	5449	104	58	95.38	1.18	0	2415412	17540	2591	2591	3202	349	281	275	2183	2135	35.6	5.37	-100	-1	-1	5	96	3	0	0	0
conN4_155_013G1_concoct_14.fa	Bacteria	5449	104	58	78.06	2.59	0	2057899	27840	2020	2020	6147	367	301	288	2892	2632	37.6	6.7	-100	-1	-1	40	62	2	0	0	0
conN4_155_013G1_concoct_15.fa	Bacteria	5449	104	58	98.28	0	0	1851192	23580	1863	1863	70923	363	294	281	2134	2053	33.4	6.89	-100	-1	-1	1	103	0	0	0	0
conN4_155_013G1_concoct_9.fa	Bacteria	5449	104	58	98.28	0	0	2393180	38853	2454	2454	4096	337	274	258	4039	3565	36.7	13.27	-100	-1	-1	1	103	0	0	0	0
conN4_155_020G1_concoct_6.fa	Bacteria	5449	104	58	100	0.86	0	2083803	28013	1942	1942	46432	375	316	301	3326	2937	37.7	7.31	-100	-1	-1	0	103	1	0	0	0
conN4_159_000G1_concoct_26.fa	Bacteria	5449	104	58	100	0.31	0	2166225	16513	1951	1951	16066	404	337	329	2235	2166	33.5	4.92	-100	-1	-1	0	102	2	0	0	0
conN4_159_000G1_concoct_30.fa	Bacteria	5449	104	58	81.35	0.86	0	2306634	37672	2402	2402	6502	337	279	263	5217	4552	36.3	11.52	-100	-1	-1	34	69	1	0	0	0
conN4_159_000G1_concoct_31.fa	Bacteria	5449	104	58	78.45	3.92	0	3187162	36107	3992	3992	1888	299	237	228	1288	1252	36.2	5.28	-100	-1	-1	14	85	5	0	0	0
conN4_159_000G1_concoct_32.fa	Bacteria	5449	104	58	98.28	0	0	8448623	62388	7675	7675	45596	385	315	307	4153	3864	33.3	4.87	-100	-1	-1	1	103	0	0	0	0
conN4_159_015G1_concoct_5.fa	Bacteria	5449	104	58	96.55	0	0	2194784	34637	2677	2677	2464	287	227	214	2011	1759	37.2	9.16	-100	-1	-1	3	101	0	0	0	0
conN4_159_015G1_concoct_7.fa	Bacteria	5449	104	58	98.28	0	0	2710426	36197	2656	2656	58501	362	303	289	1639	1529	34.4	6.41	-100	-1	-1	1	103	0	0	0	0
conN4_159_024G1_concoct_0.fa	Bacteria	5449	104	58	80.38	0	0	1861971	27389	2486	2486	1972	270	215	204	1237	1168	34.9	3.12	-100	-1	-1	19	85	0	0	0	0
conN4_159_024G1_concoct_27.fa	Bacteria	5449	104	58	55.04	1.72	0	1328169	17900	1822	1822	1604	275	216	206	1272	1197	35.2	3.58	-100	-1	-1	39	64	1	0	0	0
conN4_159_039G1_concoct_6.fa	Bacteria	5449	104	58	98.28	0	0	2699318	42827	2548	2548	38032	355	299	282	9749	8535	35.4	10.49	-100	-1	-1	1	103	0	0	0	0
conN4_159_053G1_concoct_1.fa	Bacteria	5449	104	58	98.28	0	0	4211349	78907	3871	3871	27779	367	308	287	3167	2910	42.9	5	-100	-1	-1	1	103	0	0	0	0
conN4_160_000G1_concoct_1.fa	Bacteria	5449	104	58	100	0	0	2651622	19256	2440	2440	17853	392	327	319	1952	1892	35.5	5.4	-100	-1	-1	0	104	0	0	0	0
conN4_160_000G1_concoct_24.fa	Bacteria	5449	104	58	85.86	1.88	0	2179551	25147	2404	2404	2129	318	250	240	1728	1568	35.3	7.31	-100	-1	-1	13	89	2	0	0	0
conN4_160_000G1_concoct_28.fa	Bacteria	5449	104	58	65.6	0.34	0	1251150	21573	1537	1537	1699	286	234	220	1549	1438	36.3	12.02	-100	-1	-1	26	77	1	0	0	0
conN4_160_000G1_concoct_32.fa	Bacteria	5449	104	58	100	0.86	0	2970705	58974	2990	2990	24830	344	290	270	1914	1762	42.6	5.07	-100	-1	-1	0	103	1	0	0	0
conN4_160_000G1_concoct_8.fa	Bacteria	5449	104	58	92.45	0	0	2181473	35882	2378	2378	1969	325	259	243	5225	4567	36.7	12.76	-100	-1	-1	7	97	0	0	0	0
conN4_160_010G1_concoct_14.fa	Bacteria	5449	104	58	98.28	0	0	8444419	62311	7661	7661	52222	385	316	307	3938	3864	33.3	4.84	-100	-1	-1	1	103	0	0	0	0
conN4_160_010G1_concoct_2.fa	Bacteria	5449	104	58	98.12	0	0	2818780	47266	3045	3045	2728	322	257	241	10184	8935	36.7	10.33	-100	-1	-1	2	102	0	0	0	0
conN4_160_010G1_concoct_23.fa	Bacteria	5449	104	58	99.84	1.88	0	2427406	21410	2295	2295	19003	382	319	310	1679	1593	33.8	5.89	-100	-1	-1	1	101	2	0	0	0
conN4_160_010G1_concoct_27.fa	Bacteria	5449	104	58	74.23	0.16	0	1962357	15365	2314	2314	2053	329	257	250	1445	1426	34	3.19	-100	-1	-1	23	80	1	0	0	0
conN4_160_039G1_concoct_17.fa	Bacteria	5449	104	58	98.28	0	0	1860066	28396	1824	1824	43205	368	300	285	2616	2408	34.7	10.11	-100	-1	-1	1	103	0	0	0	0
conN4_160_039G1_concoct_24.fa	Bacteria	5449	104	58	98.28	0	0	2962130	40609	2950	2950	29970	362	297	283	2033	1910	34.5	6.71	-100	-1	-1	1	103	0	0	0	0
conN4_160_053G1_concoct_17.fa	Bacteria	5449	104	58	98.28	0	0	2693561	42814	2535	2535	38898	356	300	284	9784	8565	35.4	10.31	-100	-1	-1	1	103	0	0	0	0
conN4_165_037G1_concoct_4.fa	Bacteria	5449	104	58	100	0	0	5743513	61645	5359	5359	101130	374	316	305	3159	3075	36.3	6.23	-100	-1	-1	0	104	0	0	0	0
conN4_165_051G1_concoct_10.fa	Bacteria	5449	104	58	55.38	0.86	0	1624828	21985	2219	2219	1588	281	216	206	2033	1911	34.5	0	-100	-1	-1	43	60	1	0	0	0
conN4_166_000G1_concoct_14.fa	Bacteria	5449	104	58	100	0	0	1999678	26850	1954	1954	13332	371	307	293	2787	2647	35.4	7.05	-100	-1	-1	0	104	0	0	0	0
conN4_166_000G1_concoct_16.fa	Bacteria	5449	104	58	98.28	0	0	1617718	31640	1570	1570	39913	369	314	294	4632	4256	40.5	4.84	-100	-1	-1	1	103	0	0	0	0
conN4_166_000G1_concoct_2.fa	Bacteria	5449	104	58	100	0.86	0	2389500	45748	2366	2366	19029	363	299	279	1911	1758	43.5	6.5	-100	-1	-1	0	103	1	0	0	0
conN4_166_000G1_concoct_22.fa	Bacteria	5449	104	58	98.28	0	0	2810546	38267	2695	2695	38426	372	311	296	2033	1910	34.5	6.01	-100	-1	-1	1	103	0	0	0	0
conN4_166_000G1_concoct_29.fa	Bacteria	5449	104	58	98.28	0	0	3538102	65314	3467	3467	76277	365	303	284	2793	2614	43.6	6.21	-100	-1	-1	1	103	0	0	0	0
conN4_166_020G1_concoct_1.fa	Bacteria	5449	104	58	98.28	0	0	6711695	53314	6298	6298	52522	387	319	310	4343	4261	37	5.8	-100	-1	-1	1	103	0	0	0	0
conN4_166_020G1_concoct_12.fa	Bacteria	5449	104	58	98.28	3.45	0	4178884	76271	4093	4093	31633	343	282	264	2877	2638	42.7	6.18	-100	-1	-1	1	102	0	1	0	0
conN4_166_027G1_concoct_1.fa	Bacteria	5449	104	58	98.28	0	0	4513104	85431	4091	4091	25450	367	313	292	3204	2948	43	4.58	-100	-1	-1	1	103	0	0	0	0
conN4_166_027G1_concoct_12.fa	Bacteria	5449	104	58	74.64	1.72	0	4979633	49600	4741	4741	18272	369	310	300	1999	1939	35.5	6.53	-100	-1	-1	54	49	1	0	0	0
conN4_166_027G1_concoct_18.fa	Bacteria	5449	104	58	71.16	0	0	4644775	49069	5054	5054	2719	342	274	264	3270	3068	36.1	7.05	-100	-1	-1	55	49	0	0	0	0
conN4_166_027G1_concoct_3.fa	Bacteria	5449	104	58	100	0.86	0	3430845	67971	3450	3450	24734	350	291	271	3109	2756	42.7	6.28	-100	-1	-1	0	103	1	0	0	0
conN4_166_027G1_concoct_5.fa	Bacteria	5449	104	58	100	0.86	0	2096345	29493	1985	1985	72083	381	316	302	3919	3475	37.4	7.55	-100	-1	-1	0	103	1	0	0	0
conN4_166_061G1_concoct_4.fa	Bacteria	5449	104	58	97.81	1.72	0	1898675	15273	1783	1783	9319	395	327	319	2209	2158	34.4	6.13	-100	-1	-1	4	99	1	0	0	0
conN4_166_061G1_concoct_6.fa	Bacteria	5449	104	58	82.87	0	0	5544512	58677	5167	5167	38007	374	318	306	2990	2913	36.1	6.04	-100	-1	-1	45	59	0	0	0	0
conN4_166_061G1_concoct_8.fa	Bacteria	5449	104	58	84.02	0	0	4906112	55617	4943	4943	8932	354	295	283	3739	3450	36.2	6.38	-100	-1	-1	43	61	0	0	0	0
conN4_167_000G1_concoct_10.fa	Bacteria	5449	104	58	100	0	0	2573409	18732	2383	2383	16147	394	325	317	1952	1893	35.6	5.19	-100	-1	-1	0	104	0	0	0	0
conN4_167_000G1_concoct_11.fa	Bacteria	5449	104	58	100	0	0	3777765	68101	3579	3579	14991	359	288	269	2968	2659	42.4	6.01	-100	-1	-1	0	104	0	0	0	0
conN4_167_000G1_concoct_20.fa	Bacteria	5449	104	58	98.28	0	0	1718746	34266	1768	1768	5701	354	294	274	4131	3787	41.4	6.65	-100	-1	-1	1	103	0	0	0	0
conN4_167_000G1_concoct_3.fa	Bacteria	5449	104	58	98.28	0	0	4059998	73739	3792	3792	42243	351	297	277	2877	2639	42.8	5.92	-100	-1	-1	1	103	0	0	0	0
conN4_167_000G1_concoct_4.fa	Bacteria	5449	104	58	98.28	0	0	4569270	86563	4219	4219	34503	361	307	287	3207	2955	42.8	5.55	-100	-1	-1	1	103	0	0	0	0
conN4_167_020G1_concoct_0.fa	Bacteria	5449	104	58	100	0	0	4643208	54271	4346	4346	53064	381	315	303	3343	3110	36.2	6.65	-100	-1	-1	0	104	0	0	0	0
conN4_167_020G1_concoct_11.fa	Bacteria	5449	104	58	100	0	0	2406517	18922	2105	2105	26817	416	346	337	2076	1995	33.9	4.98	-100	-1	-1	0	104	0	0	0	0
conN4_167_020G1_concoct_13.fa	Bacteria	5449	104	58	86.6	1.02	0	2213981	36448	2591	2591	2368	304	242	228	3031	2614	36.8	13.51	-100	-1	-1	13	89	2	0	0	0
conN4_167_020G1_concoct_14.fa	Bacteria	5449	104	58	100	0.86	0	2074882	28898	1973	1973	72083	379	315	301	3919	3475	37.5	7.59	-100	-1	-1	0	103	1	0	0	0
conN4_167_020G1_concoct_2.fa	Bacteria	5449	104	58	100	0	0	3265330	64506	3105	3106	14906	366	304	283	2836	2650	42.6	5.05	-100	-1	-1	0	104	0	0	0	0
conN4_167_020G1_concoct_5.fa	Bacteria	5449	104	58	93.1	0	0	2473018	32647	2485	2485	7889	360	298	285	1658	1557	34.5	5.73	-100	-1	-1	7	97	0	0	0	0
conN4_167_027G1_concoct_16.fa	Bacteria	5449	104	58	52.12	0	0	1106513	13758	1420	1420	1722	296	230	221	1196	1171	38	0	-100	-1	-1	63	41	0	0	0	0
conN4_167_066G1_concoct_0.fa	Bacteria	5449	104	58	98.28	0	0	3529511	65129	3492	3492	70349	362	300	281	2793	2614	43.6	6.23	-100	-1	-1	1	103	0	0	0	0
conN4_167_066G1_concoct_2.fa	Bacteria	5449	104	58	98.28	0	0	2968315	26504	2897	2897	30722	381	306	297	4150	3960	38.6	5.15	-100	-1	-1	1	103	0	0	0	0
conN4_167_072G1_concoct_1.fa	Bacteria	5449	104	58	53.03	0	0	3966378	45588	4957	4957	2013	301	238	229	1848	1750	36	7.48	-100	-1	-1	69	35	0	0	0	0
conN4_167_072G1_concoct_10.fa	Bacteria	5449	104	58	89.66	0.86	0	3883297	72370	3670	3670	33363	366	311	291	4149	3792	43.1	7.2	-100	-1	-1	20	83	1	0	0	0
conN4_167_072G1_concoct_18.fa	Bacteria	5449	104	58	84.18	0.86	0	2024325	27206	1870	1870	19985	376	320	305	3349	2988	37.7	7.87	-100	-1	-1	28	75	1	0	0	0
conN4_168_000G1_concoct_17.fa	Bacteria	5449	104	58	51.88	0	0	4523073	50543	4472	4472	5519	369	303	292	5579	5202	35.5	5.93	-100	-1	-1	71	33	0	0	0	0
conN4_168_000G1_concoct_9.fa	Bacteria	5449	104	58	98.28	0	0	2451154	39959	2336	2336	38903	356	294	277	10184	8930	36.6	12.08	-100	-1	-1	1	103	0	0	0	0
conN4_168_017G1_concoct_27.fa	Bacteria	5449	104	58	98.75	0	0	5126309	51575	4796	4796	119500	370	315	304	3339	3250	35.8	6.18	-100	-1	-1	8	96	0	0	0	0
conN4_168_021G1_concoct_1.fa	Bacteria	5449	104	58	85.96	0	0	4628203	51911	4370	4370	46591	381	318	306	3808	3569	35.7	6.3	-100	-1	-1	38	66	0	0	0	0
conN4_168_021G1_concoct_13.fa	Bacteria	5449	104	58	96.55	1.72	0	1793728	22907	2067	2067	2781	315	256	245	1632	1519	38	5.58	-100	-1	-1	2	100	2	0	0	0
conN4_168_021G1_concoct_15.fa	Bacteria	5449	104	58	85.85	0	0	5164769	51560	4887	4887	36380	369	314	303	3164	3077	35.6	6.08	-100	-1	-1	43	61	0	0	0	0
conN4_168_021G1_concoct_20.fa	Bacteria	5449	104	58	98.28	0	0	2862535	38467	2861	2861	26233	361	296	283	2033	1911	34.6	6.28	-100	-1	-1	1	103	0	0	0	0
conN4_170_000G1_concoct_16.fa	Bacteria	5449	104	58	98.28	2.35	0	3380350	27396	3370	3370	3730	372	295	287	1868	1831	36.3	6.19	-100	-1	-1	1	98	5	0	0	0
conN4_170_000G1_concoct_23.fa	Bacteria	5449	104	58	85.97	2.74	0	1936046	20342	2350	2350	2149	294	231	223	3000	2827	34.8	8.02	-100	-1	-1	15	86	3	0	0	0
conN4_170_000G1_concoct_29.fa	Bacteria	5449	104	58	55.49	2.74	0	1935669	24736	2654	2654	1573	272	211	202	1442	1357	34.6	3.67	-100	-1	-1	56	45	3	0	0	0
conN4_170_009G1_concoct_63.fa	Bacteria	5449	104	58	100	0	0	4768280	55294	4457	4457	105963	380	317	304	3164	3078	36.1	6.51	-100	-1	-1	0	104	0	0	0	0
conN4_170_012G1_concoct_13.fa	Bacteria	5449	104	58	98.28	0	0	2950870	39843	2895	2895	27030	367	301	288	2005	1883	34.4	6.54	-100	-1	-1	1	103	0	0	0	0
conN4_170_012G1_concoct_18.fa	Bacteria	5449	104	58	100	1.72	0	4007450	54511	3755	3755	28190	374	307	292	4396	3989	35.9	7.05	-100	-1	-1	0	103	1	0	0	0
conN4_170_019G1_concoct_12.fa	Bacteria	5449	104	58	100	1.72	0	2477080	23455	2204	2204	32606	414	325	314	3134	3038	34.8	5.2	-100	-1	-1	0	103	1	0	0	0
conN4_170_019G1_concoct_23.fa	Bacteria	5449	104	58	82.76	1.72	0	3394569	38991	4345	4345	2410	290	228	219	1616	1476	36.3	7.66	-100	-1	-1	11	92	1	0	0	0
conN4_170_019G1_concoct_35.fa	Bacteria	5449	104	58	63.04	2.59	0	2279211	32796	2427	2427	3094	341	275	262	1601	1442	37.8	7.82	-100	-1	-1	59	43	2	0	0	0
conN4_170_019G1_concoct_40.fa	Bacteria	5449	104	58	100	0	0	1948944	29746	1952	1952	7206	366	294	279	3501	3288	41.7	6.37	-100	-1	-1	0	104	0	0	0	0
conN4_171_000G1_concoct_13.fa	Bacteria	5449	104	58	99.53	0	0	5114224	51536	4795	4795	73807	371	314	304	3339	3250	35.8	6.19	-100	-1	-1	3	101	0	0	0	0
conN4_171_000G1_concoct_41.fa	Bacteria	5449	104	58	100	0	0	3934831	51851	3775	3775	42776	367	305	291	2024	1829	35.2	5.93	-100	-1	-1	0	104	0	0	0	0
conN4_171_005G1_concoct_13.fa	Bacteria	5449	104	58	100	1.72	0	3482680	64055	3250	3250	38054	364	303	283	2640	2413	43.4	6.61	-100	-1	-1	0	103	1	0	0	0
conN4_171_005G1_concoct_7.fa	Bacteria	5449	104	58	82.05	0	0	2334581	38267	2260	2260	47633	354	299	282	8846	7773	36.2	11.44	-100	-1	-1	48	56	0	0	0	0
conN4_171_017G1_concoct_34.fa	Bacteria	5449	104	58	98.28	1.72	0	2869920	46288	2774	2774	29490	354	293	276	10625	9331	35.4	10.14	-100	-1	-1	1	102	1	0	0	0
conN4_171_026G1_concoct_11.fa	Bacteria	5449	104	58	56.3	0.16	0	1516759	23600	1931	1931	1684	272	219	207	1145	1028	37.3	0	-100	-1	-1	50	53	1	0	0	0
conN4_176_000G1_concoct_0.fa	Bacteria	5449	104	58	89.66	0	0	3987791	70658	3630	3630	80837	365	309	290	2910	2726	42.6	5.64	-100	-1	-1	31	73	0	0	0	0
conN4_176_000G1_concoct_1.fa	Bacteria	5449	104	58	66.88	0	0	5210003	56163	5079	5079	13658	365	302	291	2080	1936	35.4	7.63	-100	-1	-1	59	45	0	0	0	0
conN4_176_000G1_concoct_15.fa	Bacteria	5449	104	58	87.93	0	0	4567083	86881	4228	4228	34354	362	307	286	3206	2954	42.9	4.92	-100	-1	-1	21	83	0	0	0	0
conN4_176_000G1_concoct_22.fa	Bacteria	5449	104	58	96.55	20.69	17.31	3921172	72841	4117	4117	2496	348	282	264	2544	2377	43.5	5.84	-100	-1	-1	2	52	49	1	0	0
conN4_176_000G1_concoct_3.fa	Bacteria	5449	104	58	68.99	1.72	0	1216178	12452	1623	1623	1753	289	226	218	1802	1678	36.4	4.49	-100	-1	-1	30	73	1	0	0	0
conN4_176_000G1_concoct_5.fa	Bacteria	5449	104	58	94.83	0.86	0	2149160	29625	2037	2037	45728	375	313	298	2417	2198	37.5	6.23	-100	-1	-1	6	97	1	0	0	0
conN4_176_051G1_concoct_20.fa	Bacteria	5449	104	58	61.47	0.86	0	1259934	16523	1681	1681	1649	292	227	217	1557	1477	34.4	7.74	-100	-1	-1	27	76	1	0	0	0
conN4_177_000G1_concoct_0.fa	Bacteria	5449	104	58	94.83	0.16	0	2867342	38732	2931	2931	11988	353	290	277	2033	1911	34.7	6.6	-100	-1	-1	4	99	1	0	0	0
conN4_177_000G1_concoct_18.fa	Bacteria	5449	104	58	98.28	0	0	1749604	33756	1655	1655	47794	380	320	299	5011	4614	41.3	5.86	-100	-1	-1	1	103	0	0	0	0
conN4_177_000G1_concoct_22.fa	Bacteria	5449	104	58	100	0	0	1884560	16577	1634	1634	14145	413	343	333	3418	3346	34.1	5.14	-100	-1	-1	0	104	0	0	0	0
conN4_177_000G1_concoct_31.fa	Bacteria	5449	104	58	100	0	0	2315503	23296	1988	1988	78116	410	338	327	3161	3063	34.2	4.85	-100	-1	-1	0	104	0	0	0	0
conN4_177_000G1_concoct_39.fa	Bacteria	5449	104	58	73.76	0.86	0	1819336	23652	1838	1838	5447	352	293	281	2892	2632	37.9	5	-100	-1	-1	42	61	1	0	0	0
conN4_177_011G1_concoct_1.fa	Bacteria	5449	104	58	66.02	3.45	0	4367315	48990	4729	4729	4475	343	276	266	2143	1999	35.8	5.99	-100	-1	-1	60	42	2	0	0	0
conN4_177_011G1_concoct_9.fa	Bacteria	5449	104	58	86.91	2.93	0	2177409	38415	2624	2625	1816	301	235	220	1450	1376	43.8	3.58	-100	-1	-1	11	90	3	0	0	0
conN4_177_039G1_concoct_9.fa	Bacteria	5449	104	58	98.28	0	0	1744215	29405	1645	1645	33177	383	322	304	3029	2844	40.1	5.95	-100	-1	-1	1	103	0	0	0	0
conN4_177_045G1_concoct_1.fa	Bacteria	5449	104	58	98.28	0	0	1654528	32137	1562	1562	30576	378	323	303	4377	4052	40.2	5.91	-100	-1	-1	1	103	0	0	0	0
conN4_177_045G1_concoct_12.fa	Bacteria	5449	104	58	80.52	0	0	4629514	54072	4415	4415	22966	375	309	297	1675	1576	36.3	6.74	-100	-1	-1	49	55	0	0	0	0
conN4_177_045G1_concoct_13.fa	Bacteria	5449	104	58	100	0	0	3089555	55445	2802	2802	20041	366	310	290	2644	2417	43.8	5.65	-100	-1	-1	0	104	0	0	0	0
conN4_177_045G1_concoct_19.fa	Bacteria	5449	104	58	85.27	0	0	5175626	52075	5116	5116	12588	357	300	289	1650	1590	35.7	6.27	-100	-1	-1	45	59	0	0	0	0
conN4_179_000G1_concoct_17.fa	Bacteria	5449	104	58	98.28	0	0	1745934	34226	1669	1669	21796	378	320	299	4662	4317	40.2	5.73	-100	-1	-1	1	103	0	0	0	0
conN4_179_000G1_concoct_23.fa	Bacteria	5449	104	58	82.76	0	0	4502571	51104	4091	4091	36130	381	316	303	4472	4136	36.6	7.23	-100	-1	-1	47	57	0	0	0	0
conN4_179_000G1_concoct_37.fa	Bacteria	5449	104	58	74.64	0	0	5419833	54224	5194	5194	21210	365	309	299	1650	1590	35.5	6.11	-100	-1	-1	54	50	0	0	0	0
conN4_179_000G1_concoct_7.fa	Bacteria	5449	104	58	100	0	0	1954294	30168	1815	1815	30877	382	317	301	2543	2411	41.9	5.96	-100	-1	-1	0	104	0	0	0	0
conN4_179_013G1_concoct_9.fa	Bacteria	5449	104	58	100	0	0	4449089	38374	4051	4051	115796	387	321	312	4411	4206	37.4	5.27	-100	-1	-1	0	104	0	0	0	0
conN4_179_018G1_concoct_11.fa	Bacteria	5449	104	58	91.82	0	0	6124672	64854	5816	5816	17656	368	311	300	3445	3228	36.1	5.93	-100	-1	-1	21	83	0	0	0	0
conN4_179_018G1_concoct_3.fa	Bacteria	5449	104	58	100	0.86	0	2154067	29154	1960	1960	94133	379	325	310	3447	3065	37.7	5.89	-100	-1	-1	0	103	1	0	0	0
conN4_179_018G1_concoct_8.fa	Bacteria	5449	104	58	98.28	0	0	4634413	87950	4306	4306	16033	363	305	285	3207	2955	42.7	5.5	-100	-1	-1	1	103	0	0	0	0
conN4_179_023G1_concoct_11.fa	Bacteria	5449	104	58	86.73	1.88	0	1730407	29116	2089	2089	2404	311	250	236	3806	3523	40.7	4.45	-100	-1	-1	13	89	2	0	0	0
conN4_179_023G1_concoct_21.fa	Bacteria	5449	104	58	98.28	0	0	3529120	64943	3446	3446	43956	365	303	284	2793	2614	43.6	5.96	-100	-1	-1	1	103	0	0	0	0
conN4_179_023G1_concoct_28.fa	Bacteria	5449	104	58	51.21	0	0	4124561	45551	4027	4027	8271	374	308	296	6002	5600	35.7	6.12	-100	-1	-1	72	32	0	0	0	0
conN4_179_023G1_concoct_32.fa	Bacteria	5449	104	58	98.28	0	0	2830483	38086	2773	2773	41342	364	302	288	2033	1910	34.4	6.41	-100	-1	-1	1	103	0	0	0	0
conN4_179_036G1_concoct_19.fa	Bacteria	5449	104	58	78.38	0.86	0	4409642	49347	4140	4140	33688	384	320	308	3600	3369	35.8	6.78	-100	-1	-1	49	54	1	0	0	0
conN4_179_064G1_concoct_22.fa	Bacteria	5449	104	58	66.02	0	0	4296705	50016	4054	4054	17025	381	313	301	1654	1576	36.3	6.73	-100	-1	-1	59	45	0	0	0	0
conN4_180_000G1_concoct_13.fa	Bacteria	5449	104	58	98.28	0	0	2385462	38904	2260	2260	25290	355	297	280	8398	7327	36.7	11.33	-100	-1	-1	1	103	0	0	0	0
conN4_180_000G1_concoct_14.fa	Bacteria	5449	104	58	100	0	0	1940455	29942	1795	1795	24185	382	318	302	2533	2402	41.8	5.97	-100	-1	-1	0	104	0	0	0	0
conN4_180_000G1_concoct_21.fa	Bacteria	5449	104	58	100	0.86	0	2153313	29172	1961	1961	86869	379	325	310	3447	3065	37.7	5.89	-100	-1	-1	0	103	1	0	0	0
conN4_180_000G1_concoct_30.fa	Bacteria	5449	104	58	51.21	0	0	4730355	50922	4922	4922	6250	343	283	272	1964	1892	35.4	7.84	-100	-1	-1	72	32	0	0	0	0
conN4_180_000G1_concoct_32.fa	Bacteria	5449	104	58	98.28	0	0	3531281	64946	3451	3451	40514	365	302	284	2793	2614	43.6	5.94	-100	-1	-1	1	103	0	0	0	0
conN4_180_000G1_concoct_40.fa	Bacteria	5449	104	58	66.88	0	0	5470727	54759	5268	5268	23958	363	308	297	1753	1707	35.5	6.15	-100	-1	-1	58	46	0	0	0	0
conN4_180_000G1_concoct_45.fa	Bacteria	5449	104	58	82.13	0	0	4448722	50527	4029	4029	39988	382	317	305	4472	4136	36.6	7.05	-100	-1	-1	42	62	0	0	0	0
conN4_180_018G1_concoct_20.fa	Bacteria	5449	104	58	98.28	0	0	2835036	38139	2764	2764	26085	366	303	290	2005	1883	34.4	6.53	-100	-1	-1	1	103	0	0	0	0
conN4_180_018G2_concoct_22.fa	Bacteria	5449	104	58	65.16	0	0	4806967	53126	4634	4634	24252	373	307	296	1764	1703	35.9	6.97	-100	-1	-1	59	45	0	0	0	0
conN4_180_023G1_concoct_31.fa	Bacteria	5449	104	58	85.38	0	0	5984045	63416	5671	5671	38978	369	312	301	3445	3228	36.1	5.92	-100	-1	-1	38	66	0	0	0	0
conN4_188_000G1_concoct_10.fa	Bacteria	5449	104	58	79.47	0.86	0	2035596	27777	1881	1881	6620	378	321	306	3315	2963	37.7	7.72	-100	-1	-1	40	63	1	0	0	0
conN4_188_000G1_concoct_16.fa	Bacteria	5449	104	58	100	0	0	1993564	18398	1699	1699	45602	423	352	341	3240	3062	35	6.43	-100	-1	-1	0	104	0	0	0	0
conN4_188_000G1_concoct_3.fa	Bacteria	5449	104	58	100	0	0	3405469	62495	3140	3140	30887	367	306	286	2640	2411	43.5	5.59	-100	-1	-1	0	104	0	0	0	0
conN4_188_000G1_concoct_30.fa	Bacteria	5449	104	58	98.28	0	0	3732537	68931	3807	3808	6109	356	289	271	2793	2614	43.6	6.38	-100	-1	-1	1	103	0	0	0	0
conN4_188_000G1_concoct_5.fa	Bacteria	5449	104	58	51.65	1.88	0	1303574	10263	1684	1684	1533	298	235	229	1016	974	33.6	0	-100	-1	-1	41	61	2	0	0	0
conN4_188_000G1_concoct_8.fa	Bacteria	5449	104	58	96.55	0	0	6769767	53767	6303	6303	30319	389	322	313	4343	4261	37.1	5.69	-100	-1	-1	2	102	0	0	0	0
conN4_188_025G1_concoct_16.fa	Bacteria	5449	104	58	98.28	0	0	2733880	36545	2643	2643	37655	368	306	292	2033	1908	34.3	6.52	-100	-1	-1	1	103	0	0	0	0
conN4_188_038G1_concoct_17.fa	Bacteria	5449	104	58	100	0	0	2085422	29794	2006	2006	22736	373	318	303	2733	2545	36.1	6.12	-100	-1	-1	0	104	0	0	0	0
conN4_188_038G1_concoct_8.fa	Bacteria	5449	104	58	98.28	0	0	4568664	86676	4190	4190	24856	367	310	290	3207	2956	42.8	5.76	-100	-1	-1	1	103	0	0	0	0
conN4_188_045G1_concoct_1.fa	Bacteria	5449	104	58	100	0	0	4072454	72579	3773	3773	35961	359	303	283	2910	2731	42.6	4.82	-100	-1	-1	0	104	0	0	0	0
conN4_188_045G1_concoct_11.fa	Bacteria	5449	104	58	82.32	1.72	0	2080547	27389	2012	2012	9761	366	304	291	2758	2224	37.4	8.41	-100	-1	-1	35	67	2	0	0	0
conN4_188_045G1_concoct_21.fa	Bacteria	5449	104	58	95.69	0	0	2373834	23935	2154	2154	17065	397	322	310	2796	2712	34.2	5.22	-100	-1	-1	3	101	0	0	0	0
conN4_188_045G1_concoct_22.fa	Bacteria	5449	104	58	97.93	1.72	0	6106110	69061	5660	5660	37984	381	320	308	4332	4144	41.8	5.64	-100	-1	-1	2	101	1	0	0	0
conN4_188_045G1_concoct_3.fa	Bacteria	5449	104	58	86	0.86	0	1914092	25616	1860	1860	15485	368	306	292	2321	2097	37.6	7.81	-100	-1	-1	35	68	1	0	0	0
conN4_189_000G1_concoct_18.fa	Bacteria	5449	104	58	98.28	0	0	2870407	38582	2801	2801	61476	365	303	289	2033	1910	34.4	6.53	-100	-1	-1	1	103	0	0	0	0
conN4_189_000G1_concoct_23.fa	Bacteria	5449	104	58	51.72	1.72	0	3571739	39244	4396	4396	2080	310	243	234	1855	1767	35.6	5.72	-100	-1	-1	72	31	1	0	0	0
conN4_189_000G1_concoct_31.fa	Bacteria	5449	104	58	91.38	0	0	4217418	75924	4009	4009	18959	356	296	278	2910	2731	42.6	6.19	-100	-1	-1	19	85	0	0	0	0
conN4_189_000G1_concoct_9.fa	Bacteria	5449	104	58	90.6	1.72	0	2007908	27384	2102	2102	4600	341	283	270	1600	1497	34.5	7.12	-100	-1	-1	22	81	1	0	0	0
conN4_189_014G1_concoct_23.fa	Bacteria	5449	104	58	98.28	0	0	4511632	85699	4153	4153	62503	363	308	288	3206	2954	42.9	4.45	-100	-1	-1	1	103	0	0	0	0
conN4_189_020G1_concoct_24.fa	Bacteria	5449	104	58	98.28	0	0	3560937	65280	3495	3496	28669	368	301	282	2793	2616	43.5	5.4	-100	-1	-1	1	103	0	0	0	0
conN4_189_020G1_concoct_28.fa	Bacteria	5449	104	58	100	0	0	2185676	20827	1826	1826	76570	428	358	347	3245	3072	35	6.25	-100	-1	-1	0	104	0	0	0	0
conN4_189_020G1_concoct_8.fa	Bacteria	5449	104	58	100	1.72	0	4705942	51875	4522	4522	16135	376	312	300	5390	5056	35.6	6.53	-100	-1	-1	0	103	1	0	0	0
conN4_189_032G1_concoct_29.fa	Bacteria	5449	104	58	93.89	0	0	2278090	23244	2067	2067	6466	400	322	310	2024	1899	33.8	5.07	-100	-1	-1	10	94	0	0	0	0
conN4_189_040G1_concoct_14.fa	Bacteria	5449	104	58	91.38	0	0	4694737	51144	4485	4485	19772	377	311	300	2911	2739	35.6	5.76	-100	-1	-1	5	99	0	0	0	0
conN4_189_040G1_concoct_2.fa	Bacteria	5449	104	58	98.28	1.72	0	4273127	50156	4041	4041	54430	361	303	290	4964	4728	38.5	6.28	-100	-1	-1	1	102	1	0	0	0
conN4_189_040G1_concoct_25.fa	Bacteria	5449	104	58	100	0.86	0	1402536	14676	1363	1363	51937	373	315	304	2167	2004	33.9	6.77	-100	-1	-1	0	103	1	0	0	0
conN4_189_040G1_concoct_31.fa	Bacteria	5449	104	58	98.28	0	0	3472669	64010	3574	3574	11133	352	288	270	2793	2614	43.7	6.26	-100	-1	-1	1	103	0	0	0	0
conN4_189_040G1_concoct_5.fa	Bacteria	5449	104	58	80.83	0	0	1968279	27185	1807	1807	21078	383	325	310	3919	3480	37.3	8.05	-100	-1	-1	37	67	0	0	0	0
conN4_205_000G1_concoct_23.fa	Bacteria	5449	104	58	92.24	0	0	1651025	32158	1674	1674	9176	358	301	282	3692	3412	40.5	5.58	-100	-1	-1	5	99	0	0	0	0
conN4_205_000G1_concoct_28.fa	Bacteria	5449	104	58	100	0.86	0	1355585	13834	1304	1304	38217	377	317	306	2535	2350	33.8	6.99	-100	-1	-1	0	103	1	0	0	0
conN4_205_000G1_concoct_29.fa	Bacteria	5449	104	58	98.28	0	0	1536402	21821	1500	1500	60135	383	311	296	1817	1679	40.2	4.57	-100	-1	-1	1	103	0	0	0	0
conN4_205_000G1_concoct_35.fa	Bacteria	5449	104	58	100	1.72	0	3423931	63116	3155	3155	46045	363	306	286	2640	2413	43.5	5.46	-100	-1	-1	0	103	1	0	0	0
conN4_205_011G1_concoct_1.fa	Bacteria	5449	104	58	100	0	0	4760634	55197	4472	4472	68170	380	314	302	3164	3078	36.2	6.34	-100	-1	-1	0	104	0	0	0	0
conN4_205_011G1_concoct_23.fa	Bacteria	5449	104	58	97.41	0	0	2459693	32242	2516	2516	6306	356	292	279	1485	1406	34.5	5.69	-100	-1	-1	2	102	0	0	0	0
conN4_205_016G1_concoct_22.fa	Bacteria	5449	104	58	93.1	0	0	3691169	42111	3433	3433	107604	374	315	302	3260	3052	35.9	7.84	-100	-1	-1	28	76	0	0	0	0
conN4_205_038G1_concoct_0.fa	Bacteria	5449	104	58	100	0	0	2494089	17888	2259	2259	44688	397	329	321	1952	1893	35.6	5.2	-100	-1	-1	0	104	0	0	0	0
conN4_205_038G1_concoct_12.fa	Bacteria	5449	104	58	100	0	0	2059032	27531	1883	1883	141413	378	323	309	3172	2804	37.9	7.73	-100	-1	-1	0	104	0	0	0	0
conN4_205_038G1_concoct_22.fa	Bacteria	5449	104	58	100	0	0	2266264	22830	1933	1933	61877	411	342	330	3161	3063	34.2	4.8	-100	-1	-1	0	104	0	0	0	0
conN4_205_052G1_concoct_1.fa	Bacteria	5449	104	58	100	0	0	1845196	28454	1696	1696	19571	379	320	303	3506	3283	42	5.42	-100	-1	-1	0	104	0	0	0	0
conN4_205_052G1_concoct_16.fa	Bacteria	5449	104	58	100	0	0	2326449	15705	1922	1922	60756	436	366	358	3098	3040	33.2	6.22	-100	-1	-1	0	104	0	0	0	0
conN4_205_052G1_concoct_20.fa	Bacteria	5449	104	58	98.28	0	0	1780351	34309	1711	1711	5220	383	316	296	4472	4088	41.3	3.68	-100	-1	-1	1	103	0	0	0	0
conN4_205_052G1_concoct_3.fa	Bacteria	5449	104	58	100	0	0	4927689	74352	4159	4159	115510	429	359	342	2473	2293	39.3	5.38	-100	-1	-1	0	104	0	0	0	0
conN4_205_052G1_concoct_4.fa	Bacteria	5449	104	58	98.28	0	0	1897737	20163	1840	1840	19884	389	310	299	2452	2306	35.9	6.92	-100	-1	-1	1	103	0	0	0	0
conN4_206_000G1_concoct_30.fa	Bacteria	5449	104	58	74.39	1.72	0	2135556	31902	2540	2540	2310	305	242	229	1368	1254	35.5	7.04	-100	-1	-1	26	77	1	0	0	0
conN4_206_000G1_concoct_31.fa	Bacteria	5449	104	58	100	0	0	1855636	28574	1702	1702	20321	381	321	304	3506	3283	42	6.04	-100	-1	-1	0	104	0	0	0	0
conN4_206_000G1_concoct_33.fa	Bacteria	5449	104	58	75.5	1.72	0	5582849	56212	5385	5385	18356	363	306	296	2861	2744	35.5	5.9	-100	-1	-1	53	50	1	0	0	0
conN4_206_000G1_concoct_4.fa	Bacteria	5449	104	58	100	0	0	5166859	79908	4387	4387	22299	440	351	333	4040	3761	39.4	4.68	-100	-1	-1	0	104	0	0	0	0
conN4_206_000G1_concoct_5.fa	Bacteria	5449	104	58	100	0.86	0	1336917	13629	1297	1297	11962	378	315	304	2446	2286	33.8	6.87	-100	-1	-1	0	103	1	0	0	0
conN4_206_016G1_concoct_0.fa	Bacteria	5449	104	58	98.28	1.72	0	3105699	51838	3228	3228	4370	341	269	253	4039	3566	36.4	11.5	-100	-1	-1	1	102	1	0	0	0
conN4_206_021G1_concoct_11.fa	Bacteria	5449	104	58	100	0	0	2265993	22806	1933	1933	80434	412	342	330	3161	3063	34.2	4.8	-100	-1	-1	0	104	0	0	0	0
conN4_206_021G1_concoct_20.fa	Bacteria	5449	104	58	100	1.72	0	3721805	42475	3489	3489	38613	373	312	300	3260	3052	35.9	7.84	-100	-1	-1	0	103	1	0	0	0
conN4_206_021G1_concoct_29.fa	Bacteria	5449	104	58	98.28	0	0	2528285	13409	2128	2128	32860	423	354	348	3203	3156	32.9	4.78	-100	-1	-1	1	103	0	0	0	0
conN4_206_038G1_concoct_1.fa	Bacteria	5449	104	58	100	0	0	2326727	15712	1918	1918	94552	436	367	359	3098	3040	33.2	6.22	-100	-1	-1	0	104	0	0	0	0
conN4_206_038G1_concoct_13.fa	Bacteria	5449	104	58	100	0.86	0	2043871	26994	1886	1886	141525	375	320	306	2811	2545	37.9	8.04	-100	-1	-1	0	103	1	0	0	0
conN4_206_038G1_concoct_14.fa	Bacteria	5449	104	58	98.28	0	0	1546754	22079	1513	1513	43693	383	311	296	2011	1888	40.1	4.34	-100	-1	-1	1	103	0	0	0	0
conN4_206_038G1_concoct_15.fa	Bacteria	5449	104	58	67.59	4.08	0	1925401	25890	2594	2594	1563	277	217	207	1140	1104	35.6	7.28	-100	-1	-1	40	57	7	0	0	0
conN4_206_038G1_concoct_19.fa	Bacteria	5449	104	58	54.08	0.16	0	1293463	24954	1693	1693	1698	293	230	216	1330	1223	41	3.84	-100	-1	-1	46	57	1	0	0	0
conN4_206_038G1_concoct_23.fa	Bacteria	5449	104	58	89.63	3.45	0	2528017	34402	3124	3124	2283	300	240	229	1310	1238	34.3	4.2	-100	-1	-1	10	91	3	0	0	0
conN4_206_038G1_concoct_26.fa	Bacteria	5449	104	58	98.28	1.72	0	1684966	32695	1678	1678	14522	361	306	287	3000	2760	40.5	5.31	-100	-1	-1	1	102	1	0	0	0
conN4_206_052G1_concoct_6.fa	Bacteria	5449	104	58	98.28	0	0	4343619	81624	3958	3958	22311	367	310	290	3200	2947	42.8	5.17	-100	-1	-1	1	103	0	0	0	0
conN4_206_052G1_concoct_9.fa	Bacteria	5449	104	58	100	0	0	4944444	57057	4650	4650	16944	379	313	300	3207	3104	36.1	6.29	-100	-1	-1	0	104	0	0	0	0
conN4_207_000G1_concoct_32.fa	Bacteria	5449	104	58	97.96	0	0	2556963	38888	2430	2430	30393	357	303	287	2938	2663	35.6	7.75	-100	-1	-1	3	101	0	0	0	0
conN4_207_000G1_concoct_34.fa	Bacteria	5449	104	58	84.41	0	0	4656153	54234	4348	4348	40151	381	316	304	3164	3078	36.2	6.62	-100	-1	-1	45	59	0	0	0	0
conN4_207_000G1_concoct_35.fa	Bacteria	5449	104	58	98.28	0	0	2549001	13443	2210	2210	39028	416	344	338	3206	3160	32.8	4.86	-100	-1	-1	1	103	0	0	0	0
conN4_207_000G1_concoct_42.fa	Bacteria	5449	104	58	86.41	1.33	0	7287223	54018	8567	8567	2282	318	244	238	2029	1993	33.4	4.76	-100	-1	-1	12	88	4	0	0	0
conN4_207_008G1_concoct_20.fa	Bacteria	5449	104	58	50.96	0	0	1630729	31645	2241	2242	1423	264	210	195	1342	1264	42	5.67	-100	-1	-1	52	52	0	0	0	0
conN4_207_008G1_concoct_22.fa	Bacteria	5449	104	58	70.33	0.16	0	1361854	19145	1810	1810	1705	290	229	219	1343	1283	36.2	5.31	-100	-1	-1	27	76	1	0	0	0
conN4_207_009G1_concoct_12.fa	Bacteria	5449	104	58	100	0	0	4575368	50424	4346	4346	88485	375	316	305	6002	5597	35.5	5.94	-100	-1	-1	0	104	0	0	0	0
conN4_207_009G1_concoct_9.fa	Bacteria	5449	104	58	100	0	0	2069952	27629	1904	1904	38439	377	321	307	3638	3229	37.7	7.25	-100	-1	-1	0	104	0	0	0	0
conN4_207_024G1_concoct_23.fa	Bacteria	5449	104	58	98.28	0	0	2126595	35278	2140	2141	35740	351	291	274	3516	3152	36.4	10.68	-100	-1	-1	1	103	0	0	0	0
conN4_207_024G1_concoct_30.fa	Bacteria	5449	104	58	100	0	0	1949029	25578	1945	1945	22749	362	302	289	2752	2610	35	6.52	-100	-1	-1	0	104	0	0	0	0
conN4_207_024G1_concoct_32.fa	Bacteria	5449	104	58	98.28	0	0	2956601	40390	2938	2938	21654	364	298	285	2033	1907	34.4	6.3	-100	-1	-1	1	103	0	0	0	0
conN4_207_024G1_concoct_36.fa	Bacteria	5449	104	58	91.72	0	0	5188107	52313	4789	4789	73482	376	319	308	3339	3250	35.8	6.13	-100	-1	-1	28	76	0	0	0	0
conN4_207_025G1_concoct_2.fa	Bacteria	5449	104	58	98.28	0	0	2417952	39535	2340	2340	10829	353	290	273	10184	8930	36.7	9.64	-100	-1	-1	1	103	0	0	0	0
conN4_207_028G1_concoct_9.fa	Bacteria	5449	104	58	82.69	0	0	4802317	47642	4691	4691	12167	360	304	294	1487	1431	35.7	6.2	-100	-1	-1	46	58	0	0	0	0
conN4_208_000G1_concoct_15.fa	Bacteria	5449	104	58	98.28	0	0	2558925	13502	2208	2208	36964	416	345	339	3206	3160	32.8	4.8	-100	-1	-1	1	103	0	0	0	0
conN4_208_000G1_concoct_17.fa	Bacteria	5449	104	58	100	1.72	0	3386610	62190	3090	3090	46045	366	308	288	2640	2407	43.7	5.92	-100	-1	-1	0	103	1	0	0	0
conN4_208_000G1_concoct_4.fa	Bacteria	5449	104	58	72.01	0.16	0	2012105	33071	2457	2457	1929	288	229	215	1499	1422	36.8	12.43	-100	-1	-1	27	76	1	0	0	0
conN4_208_008G1_concoct_30.fa	Bacteria	5449	104	58	100	0	0	2034012	26480	1886	1886	154930	373	318	304	2811	2552	37.8	7.59	-100	-1	-1	0	104	0	0	0	0
conN4_208_009G1_concoct_5.fa	Bacteria	5449	104	58	90.84	0	0	4553696	50198	4316	4316	62070	376	317	305	6002	5597	35.5	5.88	-100	-1	-1	32	72	0	0	0	0
conN4_208_014G1_concoct_12.fa	Bacteria	5449	104	58	89.69	0	0	4716296	54946	4378	4378	53432	383	318	305	3164	3078	36.2	6.49	-100	-1	-1	32	72	0	0	0	0
conN4_208_014G1_concoct_3.fa	Bacteria	5449	104	58	100	0.86	0	2001276	26243	1884	1884	47274	371	314	300	2703	2177	37.7	7.78	-100	-1	-1	0	103	1	0	0	0
conN4_208_021G1_concoct_1.fa	Bacteria	5449	104	58	98.28	0	0	2953067	40209	2896	2896	19055	367	302	288	2033	1907	34.4	6.22	-100	-1	-1	1	103	0	0	0	0
conN4_208_040G1_concoct_1.fa	Bacteria	5449	104	58	100	0	0	4145179	73927	3840	3840	28546	360	303	284	2910	2731	42.6	4.65	-100	-1	-1	0	104	0	0	0	0
conN4_208_040G1_concoct_5.fa	Bacteria	5449	104	58	98.28	8.62	0	2121138	29132	2302	2302	2662	334	273	261	2079	1937	34.3	8.73	-100	-1	-1	1	97	6	0	0	0
conN4_208_046G1_concoct_13.fa	Bacteria	5449	104	58	72.05	0	0	4619487	45970	4375	4375	25322	371	314	303	1650	1590	35.6	6.23	-100	-1	-1	55	49	0	0	0	0
conN4_208_046G1_concoct_14.fa	Bacteria	5449	104	58	98.28	1.72	0	7055489	99173	5945	5945	44791	416	352	336	7457	6868	40.3	6.39	-100	-1	-1	1	102	1	0	0	0
conN4_208_046G1_concoct_16.fa	Bacteria	5449	104	58	100	0	0	2314998	23272	1976	1976	77155	411	340	329	3161	3063	34.2	4.78	-100	-1	-1	0	104	0	0	0	0
conN4_210_000G1_concoct_1.fa	Bacteria	5449	104	58	98.28	1.72	0	2864482	30678	2709	2709	137960	381	317	306	3737	3632	41	3.96	-100	-1	-1	1	102	1	0	0	0
conN4_210_000G1_concoct_18.fa	Bacteria	5449	104	58	88.61	1.72	0	1797662	23537	2156	2156	2518	306	246	235	2191	2026	35.4	5.78	-100	-1	-1	14	89	1	0	0	0
conN4_210_008G1_concoct_0.fa	Bacteria	5449	104	58	92.01	0.86	0	2851395	44233	2890	2890	12391	343	283	267	2938	2663	35.7	8.1	-100	-1	-1	13	90	1	0	0	0
conN4_210_013G1_concoct_12.fa	Bacteria	5449	104	58	98.28	0	0	2739960	35461	2711	2711	30342	359	292	279	1552	1469	35.7	6.43	-100	-1	-1	1	103	0	0	0	0
conN4_210_013G1_concoct_2.fa	Bacteria	5449	104	58	89.66	0	0	4042701	72213	3706	3706	41462	363	306	287	2910	2731	42.6	4.7	-100	-1	-1	31	73	0	0	0	0
conN4_210_013G1_concoct_4.fa	Bacteria	5449	104	58	69.12	0	0	3258091	33141	3997	3997	1988	299	234	226	1346	1268	35.4	4.01	-100	-1	-1	55	49	0	0	0	0
conN4_210_013G1_concoct_5.fa	Bacteria	5449	104	58	100	1.72	0	2514454	18215	2418	2418	9354	382	313	305	1765	1676	35.6	5.26	-100	-1	-1	0	103	1	0	0	0
conN4_211_000G1_concoct_25.fa	Bacteria	5449	104	58	72.57	0	0	4285800	48054	4217	4217	6412	359	291	280	2589	2390	36.3	6.41	-100	-1	-1	55	49	0	0	0	0
conN4_211_000G1_concoct_34.fa	Bacteria	5449	104	58	98.28	0	0	2583422	33199	2543	2543	47135	361	295	282	1552	1469	35.8	6.55	-100	-1	-1	1	103	0	0	0	0
conN4_211_010G1_concoct_8.fa	Bacteria	5449	104	58	98.28	0	0	4547648	86030	4150	4150	42738	365	311	291	3207	2956	42.9	5.02	-100	-1	-1	1	103	0	0	0	0
conN4_211_010G1_concoct_9.fa	Bacteria	5449	104	58	57.24	0	0	5264037	54681	5177	5177	8472	357	298	288	1964	1885	36.1	5.29	-100	-1	-1	67	37	0	0	0	0
conN4_211_016G1_concoct_13.fa	Bacteria	5449	104	58	100	0	0	3959113	70493	3722	3722	9253	356	299	280	2367	2173	42.7	5.09	-100	-1	-1	0	104	0	0	0	0
conN4_211_016G1_concoct_14.fa	Bacteria	5449	104	58	94.83	2.3	0	8143575	60123	8441	8441	4287	347	277	270	3589	3527	33.3	4.94	-100	-1	-1	4	98	2	0	0	0
conN4_212_000G1_concoct_0.fa	Bacteria	5449	104	58	98.28	0.34	0	1851987	32801	1824	1824	7637	372	308	291	4640	4304	40.6	4.14	-100	-1	-1	1	102	1	0	0	0
conN4_212_000G1_concoct_11.fa	Bacteria	5449	104	58	92.63	0	0	2110432	29142	2196	2196	3553	350	283	270	4949	4558	33.9	9.88	-100	-1	-1	9	95	0	0	0	0
conN4_212_000G1_concoct_2.fa	Bacteria	5449	104	58	98.28	1.72	0	3797751	51000	3779	3779	5304	382	299	285	3044	2830	39.4	6.32	-100	-1	-1	1	102	1	0	0	0
conN4_212_000G1_concoct_22.fa	Bacteria	5449	104	58	98.28	1.72	0	3788277	49518	3440	3440	21886	389	318	303	2995	2854	40.2	6.02	-100	-1	-1	1	102	1	0	0	0
conN4_212_000G1_concoct_45.fa	Bacteria	5449	104	58	82.45	1.72	0	2873737	52831	3418	3418	2530	311	250	235	2275	2129	43.7	6.17	-100	-1	-1	13	90	1	0	0	0
conN4_212_000G1_concoct_7.fa	Bacteria	5449	104	58	65.99	0	0	5805702	62439	5518	5518	10176	368	310	299	3159	3074	36.3	6.13	-100	-1	-1	59	45	0	0	0	0
conN4_212_008G1_concoct_1.fa	Bacteria	5449	104	58	91.72	0	0	2383553	39235	2332	2332	34020	352	297	280	4470	3962	36.3	11.75	-100	-1	-1	28	76	0	0	0	0
conN4_212_008G1_concoct_14.fa	Bacteria	5449	104	58	100	0	0	4603346	53925	4309	4309	63383	383	316	303	1807	1649	36.3	6.99	-100	-1	-1	0	104	0	0	0	0
conN4_212_008G1_concoct_24.fa	Bacteria	5449	104	58	98.28	0	0	1791493	21261	1814	1814	8111	346	287	275	1491	1433	33.1	6.49	-100	-1	-1	1	103	0	0	0	0
conN4_212_008G1_concoct_29.fa	Bacteria	5449	104	58	98.28	0	0	2726724	36555	2621	2621	64486	365	310	296	2033	1908	34.5	6.69	-100	-1	-1	1	103	0	0	0	0
conN4_212_008G1_concoct_33.fa	Bacteria	5449	104	58	98.28	0	0	4532876	85711	4122	4122	41913	366	313	292	3207	2956	42.9	5.16	-100	-1	-1	1	103	0	0	0	0
conN4_212_010G1_concoct_21.fa	Bacteria	5449	104	58	89.61	3.61	25	1188437	11996	1434	1434	2443	316	253	245	1576	1506	33.8	6.53	-100	-1	-1	12	88	4	0	0	0
conN4_212_012G1_concoct_2.fa	Bacteria	5449	104	58	97.41	0.86	0	2370378	18606	2246	2246	7457	394	319	311	1805	1736	33.9	5.03	-100	-1	-1	2	101	1	0	0	0
conN4_212_012G1_concoct_25.fa	Bacteria	5449	104	58	52.23	0	0	4244866	48665	4715	4715	2953	329	267	257	1787	1647	36.2	6.06	-100	-1	-1	70	34	0	0	0	0
conN4_212_014G1_concoct_11.fa	Bacteria	5449	104	58	100	0	0	4032094	72106	3717	3717	28546	361	305	285	2910	2731	42.6	4.58	-100	-1	-1	0	104	0	0	0	0
conN4_212_014G1_concoct_15.fa	Bacteria	5449	104	58	100	1.72	0	3612592	66754	3423	3423	17150	362	295	276	2563	2347	43.4	6.48	-100	-1	-1	0	103	1	0	0	0
conN4_212_020G1_concoct_18.fa	Bacteria	5449	104	58	98.28	1.72	0	4209177	49316	4180	4180	36655	344	286	275	3027	2922	38.8	6.45	-100	-1	-1	1	102	1	0	0	0
conN4_212_020G1_concoct_2.fa	Bacteria	5449	104	58	98.28	0	0	3823720	34513	3787	3787	21758	372	299	290	2046	1943	38.9	5.97	-100	-1	-1	1	103	0	0	0	0
conN4_212_020G1_concoct_23.fa	Bacteria	5449	104	58	62.1	0.16	0	1222714	15003	1585	1585	1772	284	230	221	1535	1473	34.8	8.02	-100	-1	-1	55	48	1	0	0	0
conN4_213_000G1_concoct_13.fa	Bacteria	5449	104	58	96.08	0.31	0	8192531	60758	8422	8422	4606	350	280	272	2718	2496	33.3	5.29	-100	-1	-1	5	97	2	0	0	0
conN4_213_000G1_concoct_20.fa	Bacteria	5449	104	58	97.59	0	0	2555532	42939	2602	2602	4121	343	276	259	10184	8933	36.7	10.6	-100	-1	-1	3	101	0	0	0	0
conN4_213_005G1_concoct_8.fa	Bacteria	5449	104	58	100	0	0	5127342	51000	4865	4865	96263	368	312	302	1650	1590	35.6	6.05	-100	-1	-1	0	104	0	0	0	0
conN4_213_026G1_concoct_12.fa	Bacteria	5449	104	58	64.45	0	0	3626257	35717	4170	4170	2369	323	257	248	1300	1275	35.8	4.47	-100	-1	-1	56	48	0	0	0	0
conN4_213_029G1_concoct_10.fa	Bacteria	5449	104	58	69.31	0	0	1817572	24531	1750	1750	11808	365	309	295	2429	2226	37.7	7.75	-100	-1	-1	47	57	0	0	0	0
conN4_213_029G1_concoct_15.fa	Bacteria	5449	104	58	100	0	0	2326168	32402	2209	2209	37300	373	311	296	2052	1908	34.4	7.45	-100	-1	-1	0	104	0	0	0	0
conN4_213_030G1_concoct_1.fa	Bacteria	5449	104	58	100	0	0	4616339	51153	4357	4357	73065	380	317	305	6002	5600	35.6	5.85	-100	-1	-1	0	104	0	0	0	0
conN4_213_030G1_concoct_20.fa	Bacteria	5449	104	58	98.28	0	0	2997681	41067	2987	2987	26477	365	297	283	2033	1907	34.5	6.11	-100	-1	-1	1	103	0	0	0	0
conN4_214_000G1_concoct_23.fa	Bacteria	5449	104	58	100	1.72	0	2493257	25483	2154	2154	28862	417	339	327	3173	3078	33.8	5.64	-100	-1	-1	0	103	1	0	0	0
conN4_214_000G1_concoct_25.fa	Bacteria	5449	104	58	98.28	0	0	3578669	66063	3491	3491	37105	366	304	285	2793	2615	43.5	6.15	-100	-1	-1	1	103	0	0	0	0
conN4_214_011G1_concoct_26.fa	Bacteria	5449	104	58	96.55	0.16	0	1770497	22740	1958	1958	4538	329	269	257	1574	1511	35.6	5.52	-100	-1	-1	2	101	1	0	0	0
conN4_214_014G1_concoct_14.fa	Bacteria	5449	104	58	100	0.86	0	2121471	28148	1967	1967	34322	374	317	303	3800	3360	37.5	8	-100	-1	-1	0	103	1	0	0	0
conN4_214_014G1_concoct_35.fa	Bacteria	5449	104	58	98.28	0	0	2976332	40724	2962	2962	28617	365	298	284	2033	1907	34.6	6.04	-100	-1	-1	1	103	0	0	0	0
conN4_214_024G1_concoct_10.fa	Bacteria	5449	104	58	97.41	0.86	0	2037168	27322	1955	1955	2751	363	308	294	3837	3484	37.6	7.85	-100	-1	-1	2	101	1	0	0	0
conN4_214_024G1_concoct_4.fa	Bacteria	5449	104	58	98.28	0	0	5274912	52912	5021	5021	67742	368	311	300	1753	1706	35.7	6.23	-100	-1	-1	1	103	0	0	0	0
conN4_214_024G1_concoct_7.fa	Bacteria	5449	104	58	98.28	1.72	0	4613164	87230	4211	4211	41221	365	311	290	3207	2956	42.9	4.71	-100	-1	-1	1	102	1	0	0	0
conN4_214_024G1_concoct_8.fa	Bacteria	5449	104	58	98.28	0	0	4037265	72055	3722	3722	35961	361	305	285	2910	2731	42.6	4.58	-100	-1	-1	1	103	0	0	0	0
conS2_001_000G1_concoct_4.fa	Bacteria	5449	104	58	98.28	0	0	4434371	37726	4064	4064	8462	391	308	299	3914	3698	38.8	5.53	-100	-1	-1	1	103	0	0	0	0
conS2_001_000G1_concoct_6.fa	Bacteria	5449	104	58	98.28	0	0	3973790	70538	3687	3687	33822	358	303	284	2367	2173	42.6	5.38	-100	-1	-1	2	102	0	0	0	0
conS2_001_006W1_concoct_3.fa	Bacteria	5449	104	58	98.28	0	0	2723273	44747	2752	2752	3695	338	272	256	5247	4585	36.5	10.38	-100	-1	-1	1	103	0	0	0	0
conS2_001_006Y1_concoct_5.fa	Bacteria	5449	104	58	100	0	0	4659768	51846	4313	4313	85305	379	321	309	3207	3104	35.9	6.01	-100	-1	-1	0	104	0	0	0	0
conS2_001_015G1_concoct_3.fa	Bacteria	5449	104	58	100	0	0	5055309	78813	4338	4338	29281	434	350	331	2263	2136	39.4	5.21	-100	-1	-1	0	104	0	0	0	0
conS2_001_023W1_concoct_12.fa	Bacteria	5449	104	58	98.28	0	0	2519269	41058	2408	2408	26221	355	292	275	10184	8930	36.5	9.84	-100	-1	-1	1	103	0	0	0	0
conS2_001_023W1_concoct_13.fa	Bacteria	5449	104	58	52.87	2.04	0	1161594	8759	1549	1549	1500	289	229	223	973	964	33.3	0	-100	-1	-1	49	53	1	1	0	0
conS2_001_023W1_concoct_14.fa	Bacteria	5449	104	58	100	0	0	2048643	27186	2050	2050	19402	362	296	283	3132	2904	35.1	6.83	-100	-1	-1	0	104	0	0	0	0
conS2_001_023W1_concoct_9.fa	Bacteria	5449	104	58	99.84	0	0	2421536	21455	2101	2102	61518	401	342	331	3032	2959	34.2	5.28	-100	-1	-1	1	103	0	0	0	0
conS2_001_023Y1_concoct_4.fa	Bacteria	5449	104	58	100	0	0	1888201	26541	1813	1813	79792	378	317	302	2743	2488	36	7.17	-100	-1	-1	0	104	0	0	0	0
conS2_001_024G1_concoct_7.fa	Bacteria	5449	104	58	98.28	0	0	3150705	43564	3189	3189	19398	364	292	279	2033	1907	34.5	6.13	-100	-1	-1	1	103	0	0	0	0
conS2_001_027G1_concoct_3.fa	Bacteria	5449	104	58	72.41	0	0	5261308	53083	4950	4950	64606	373	314	303	4396	4091	35.6	6.11	-100	-1	-1	54	50	0	0	0	0
conS2_002_000G1_concoct_24.fa	Bacteria	5449	104	58	93.1	0	0	4737904	88864	4671	4671	12284	350	283	264	3086	2830	41.9	5.32	-100	-1	-1	5	99	0	0	0	0
conS2_002_000G1_concoct_35.fa	Bacteria	5449	104	58	98.28	0	0	2416565	27894	2220	2220	7957	377	301	288	1925	1743	35.2	6.88	-100	-1	-1	1	103	0	0	0	0
conS2_002_000G1_concoct_42.fa	Bacteria	5449	104	58	100	0.86	0	3428927	67648	3422	3422	37402	350	293	273	1925	1748	42.8	6.77	-100	-1	-1	0	103	1	0	0	0
conS2_002_005G1_concoct_42.fa	Bacteria	5449	104	58	98.28	0	0	3755716	69494	3831	3832	23951	359	289	271	2793	2622	43.3	6.15	-100	-1	-1	1	103	0	0	0	0
conS2_002_005G1_concoct_52.fa	Bacteria	5449	104	58	100	0.86	0	2117343	28104	1932	1932	111797	378	323	309	2814	2556	37.7	7.82	-100	-1	-1	0	103	1	0	0	0
conS2_002_005G1_concoct_62.fa	Bacteria	5449	104	58	84.01	0	0	4339619	47685	4514	4514	5369	345	288	278	1651	1583	35.8	6.54	-100	-1	-1	38	66	0	0	0	0
conS2_002_011G1_concoct_2.fa	Bacteria	5449	104	58	100	0.86	0	1989784	27145	1854	1854	47334	378	319	304	3298	2983	37.5	7.62	-100	-1	-1	0	103	1	0	0	0
conS2_002_011G1_concoct_8.fa	Bacteria	5449	104	58	78.92	0	0	2144299	32314	2568	2568	2381	295	239	226	2185	2018	35.6	7.4	-100	-1	-1	39	65	0	0	0	0
conS2_002_013G1_concoct_31.fa	Bacteria	5449	104	58	98.12	0	0	2352971	38353	2219	2219	21607	357	298	281	10184	8935	36.6	10.87	-100	-1	-1	2	102	0	0	0	0
conS2_002_014G1_concoct_17.fa	Bacteria	5449	104	58	87.81	2.74	0	2168124	19294	2569	2569	2566	328	255	247	1810	1738	34	4.88	-100	-1	-1	13	88	3	0	0	0
conS2_002_019G1_concoct_28.fa	Bacteria	5449	104	58	69.78	1.18	0	1835894	16176	2340	2340	1957	297	236	230	1810	1738	34.1	2.69	-100	-1	-1	25	76	3	0	0	0
conS2_002_020G1_concoct_15.fa	Bacteria	5449	104	58	100	0	0	5081923	50527	4865	4865	27483	368	309	298	4196	3931	35.6	6.39	-100	-1	-1	0	104	0	0	0	0
conS2_002_022G1_concoct_17.fa	Bacteria	5449	104	58	80.17	0	0	2225085	36652	2173	2173	29960	354	298	281	4347	3785	36.2	12.14	-100	-1	-1	50	54	0	0	0	0
conS2_002_023G1_concoct_18.fa	Bacteria	5449	104	58	68.97	1.88	0	1314131	16382	1763	1763	1854	279	220	211	1309	1242	35.4	3	-100	-1	-1	20	82	2	0	0	0
conS2_002_023G1_concoct_26.fa	Bacteria	5449	104	58	98.28	0	0	2046504	29146	2419	2419	5405	315	255	243	2679	2441	36	6.78	-100	-1	-1	1	103	0	0	0	0
conS2_002_023G1_concoct_9.fa	Bacteria	5449	104	58	87	0	0	4577828	51095	4354	4354	20333	381	316	305	3121	2921	35.7	5.93	-100	-1	-1	32	72	0	0	0	0
conS2_002_024G1_concoct_10.fa	Bacteria	5449	104	58	98.28	0	0	2774848	44703	2641	2641	39838	351	297	280	10373	9116	35.3	9.95	-100	-1	-1	1	103	0	0	0	0
conS2_002_026G1_concoct_1.fa	Bacteria	5449	104	58	100	0	0	1996194	26123	1994	1994	37613	358	300	286	2788	2663	35.6	6.15	-100	-1	-1	0	104	0	0	0	0
conS2_002_026G1_concoct_18.fa	Bacteria	5449	104	58	96.55	1.72	0	3121085	56532	3198	3198	3080	334	274	256	1687	1549	43.6	5.95	-100	-1	-1	2	101	1	0	0	0
conS2_002_027G1_concoct_10.fa	Bacteria	5449	104	58	100	0	0	2114431	30288	2088	2088	65615	368	309	294	2679	2441	36.1	6.65	-100	-1	-1	0	104	0	0	0	0
conS2_002_027G1_concoct_30.fa	Bacteria	5449	104	58	98.28	0	0	3044894	52916	2927	2927	6440	338	284	266	1865	1725	43.6	5.92	-100	-1	-1	1	103	0	0	0	0
conS2_002_028G1_concoct_20.fa	Bacteria	5449	104	58	100	0	0	4160160	74228	3870	3870	75278	358	302	283	2994	2800	42.6	5.19	-100	-1	-1	0	104	0	0	0	0
conS2_002_028G1_concoct_22.fa	Bacteria	5449	104	58	95.69	0	0	2081464	30373	2035	2035	4773	373	305	290	2240	2077	35.1	7.44	-100	-1	-1	3	101	0	0	0	0
conS2_003_000G1_concoct_19.fa	Bacteria	5449	104	58	100	0.86	0	2072956	28829	1958	1958	42870	377	316	301	4824	4377	37.4	7.55	-100	-1	-1	0	103	1	0	0	0
conS2_003_005G1_concoct_25.fa	Bacteria	5449	104	58	98.28	0	0	1910646	24367	1923	1923	21538	357	294	281	3082	2896	35.4	8.86	-100	-1	-1	1	103	0	0	0	0
conS2_003_007G1_concoct_13.fa	Bacteria	5449	104	58	100	0	0	2172048	32240	2168	2168	63357	358	299	285	2548	2361	35.4	7.84	-100	-1	-1	0	104	0	0	0	0
conS2_003_007G1_concoct_3.fa	Bacteria	5449	104	58	100	1.72	0	3323281	60607	3002	3002	54340	365	311	291	2639	2412	43.6	5.66	-100	-1	-1	0	103	1	0	0	0
conS2_003_007G1_concoct_5.fa	Bacteria	5449	104	58	100	0	0	4108734	72682	3796	3796	75261	360	304	285	2994	2800	42.5	5.67	-100	-1	-1	0	104	0	0	0	0
conS2_003_008G1_concoct_18.fa	Bacteria	5449	104	58	98.28	0	0	2640337	41782	2467	2467	45377	354	302	285	10471	9200	35.3	10.48	-100	-1	-1	1	103	0	0	0	0
conS2_003_008G1_concoct_6.fa	Bacteria	5449	104	58	94.51	0	0	2414561	39784	2355	2355	37650	354	298	281	4470	3962	36.3	11.65	-100	-1	-1	15	89	0	0	0	0
conS2_003_011G1_concoct_0.fa	Bacteria	5449	104	58	100	0	0	2107762	30241	2073	2073	65615	369	310	296	2679	2441	36.1	6.65	-100	-1	-1	0	104	0	0	0	0
conS2_003_012G1_concoct_2.fa	Bacteria	5449	104	58	100	0	0	2010477	26548	2037	2037	7636	361	293	280	2742	2596	35.2	6.01	-100	-1	-1	0	104	0	0	0	0
conS2_003_020G1_concoct_6.fa	Bacteria	5449	104	58	98.28	0	0	2433034	40107	2290	2290	35000	357	299	281	10184	8933	36.7	10.5	-100	-1	-1	1	103	0	0	0	0
conS2_003_021G1_concoct_11.fa	Bacteria	5449	104	58	54.49	0	0	1275622	17359	1632	1632	1927	292	229	218	2709	2532	34.5	6.59	-100	-1	-1	64	40	0	0	0	0
conS2_003_021G1_concoct_16.fa	Bacteria	5449	104	58	98.28	1.88	0	2681876	36039	2713	2713	8442	355	294	281	2015	1888	34.4	6.41	-100	-1	-1	1	101	2	0	0	0
conS2_004_000G1_concoct_12.fa	Bacteria	5449	104	58	75.31	2.9	25	1672940	20782	2141	2141	1944	278	224	214	1385	1275	35.2	5.64	-100	-1	-1	24	76	4	0	0	0
conS2_004_000G1_concoct_23.fa	Bacteria	5449	104	58	75.38	0	0	1358894	26395	1791	1791	1856	287	229	215	1931	1784	40.3	5.99	-100	-1	-1	25	79	0	0	0	0
conS2_004_000G1_concoct_42.fa	Bacteria	5449	104	58	100	0	0	4106960	72734	3838	3838	28472	357	301	282	2994	2800	42.5	5.59	-100	-1	-1	0	104	0	0	0	0
conS2_004_000G1_concoct_44.fa	Bacteria	5449	104	58	98.28	1.72	0	3469257	27650	3024	3024	55682	414	337	328	1968	1921	36.2	5.49	-100	-1	-1	1	102	1	0	0	0
conS2_004_000G1_concoct_5.fa	Bacteria	5449	104	58	65.71	0	0	2432568	47059	3060	3061	1822	284	230	214	2660	2345	42.6	8.52	-100	-1	-1	51	53	0	0	0	0
conS2_004_000G1_concoct_59.fa	Bacteria	5449	104	58	98.28	0	0	6749631	53657	6335	6335	48136	387	319	310	4343	4261	37	5.76	-100	-1	-1	1	103	0	0	0	0
conS2_004_000G1_concoct_6.fa	Bacteria	5449	104	58	98.28	0	0	2618372	19062	2321	2321	33152	404	339	331	3964	3873	35.4	5.3	-100	-1	-1	1	103	0	0	0	0
conS2_004_006G1_concoct_0.fa	Bacteria	5449	104	58	100	0	0	2020382	27190	1936	1936	20939	369	309	295	1642	1516	34.4	8.7	-100	-1	-1	0	104	0	0	0	0
conS2_004_006G1_concoct_5.fa	Bacteria	5449	104	58	100	1.72	0	3343374	61109	3031	3031	47364	368	312	292	2640	2413	43.5	6.38	-100	-1	-1	0	103	1	0	0	0
conS2_004_007G1_concoct_19.fa	Bacteria	5449	104	58	98.28	0	0	2699009	36318	2591	2591	112925	372	310	296	2043	1913	34.4	6.67	-100	-1	-1	1	103	0	0	0	0
conS2_004_007G1_concoct_31.fa	Bacteria	5449	104	58	95.69	0	0	1862031	24898	2087	2087	3004	318	264	252	1450	1338	34.4	7.17	-100	-1	-1	3	101	0	0	0	0
conS2_004_008G1_concoct_26.fa	Bacteria	5449	104	58	98.28	0	0	2334012	38075	2272	2272	5874	349	290	273	5282	4613	36.7	10.91	-100	-1	-1	1	103	0	0	0	0
conS2_004_010G1_concoct_24.fa	Bacteria	5449	104	58	100	0	0	2114842	30667	2156	2156	9607	364	298	283	2019	1812	36.1	5.63	-100	-1	-1	0	104	0	0	0	0
conS2_004_010G1_concoct_31.fa	Bacteria	5449	104	58	93.26	0	0	5550448	58766	5300	5300	17385	369	310	299	1751	1645	36.1	4.99	-100	-1	-1	16	88	0	0	0	0
conS2_004_011G1_concoct_38.fa	Bacteria	5449	104	58	80.47	1.72	0	3182706	34274	3123	3123	13449	366	302	291	1651	1575	35.9	6.95	-100	-1	-1	46	57	1	0	0	0
conS2_004_012G1_concoct_15.fa	Bacteria	5449	104	58	67.24	1.72	0	3155387	61238	3592	3593	2309	311	251	234	1834	1694	42.2	6.55	-100	-1	-1	59	44	1	0	0	0
conS2_004_012G1_concoct_28.fa	Bacteria	5449	104	58	50.86	16.93	4.35	714640	13480	869	869	2459	312	238	223	1434	1360	41.8	7.28	-100	-1	-1	32	26	46	0	0	0
conS2_004_013G1_concoct_3.fa	Bacteria	5449	104	58	100	0.86	0	3444382	68265	3436	3437	33951	349	293	274	3109	2755	42.8	5.82	-100	-1	-1	0	103	1	0	0	0
conS2_004_014G1_concoct_18.fa	Bacteria	5449	104	58	98.28	0	0	5401569	57088	5265	5265	18121	363	304	294	3159	3077	36.1	6.84	-100	-1	-1	1	103	0	0	0	0
conS2_004_015G1_concoct_18.fa	Bacteria	5449	104	58	94.33	0.86	0	2163995	29334	2139	2139	13487	363	299	285	3538	3144	37.8	6.37	-100	-1	-1	9	94	1	0	0	0
conS2_004_015G1_concoct_21.fa	Bacteria	5449	104	58	90.72	0	0	2129821	29699	2022	2022	16267	376	312	297	4398	3991	37.3	7.49	-100	-1	-1	22	82	0	0	0	0
conS2_004_020G1_concoct_3.fa	Bacteria	5449	104	58	100	1.72	0	3097346	55485	2837	2837	47418	365	308	288	2112	1991	43.6	5.88	-100	-1	-1	0	103	1	0	0	0
conS2_004_021G1_concoct_3.fa	Bacteria	5449	104	58	91.88	0	0	4621208	53406	4386	4386	11588	380	310	298	1807	1645	36.3	6.61	-100	-1	-1	29	75	0	0	0	0
conS2_004_026G1_concoct_21.fa	Bacteria	5449	104	58	100	0	0	1950307	27244	2216	2216	6939	325	258	246	1917	1774	34.7	5.09	-100	-1	-1	0	104	0	0	0	0
conS2_004_027G1_concoct_2.fa	Bacteria	5449	104	58	98.28	3.45	0	2649196	44974	3102	3102	2184	296	233	218	1267	1198	43.5	4	-100	-1	-1	1	101	2	0	0	0
conS2_004_027G1_concoct_3.fa	Bacteria	5449	104	58	52.74	0	0	1177174	15089	1563	1563	1648	257	206	196	1041	939	37.5	4.72	-100	-1	-1	41	63	0	0	0	0
conS2_004_027G1_concoct_6.fa	Bacteria	5449	104	58	100	0	0	6167387	65364	5789	5789	41216	373	314	303	3445	3226	36	5.87	-100	-1	-1	0	104	0	0	0	0
conS2_004_027G1_concoct_9.fa	Bacteria	5449	104	58	98.28	0	0	3492999	64459	3385	3385	158153	367	306	287	2793	2615	43.6	6.2	-100	-1	-1	1	103	0	0	0	0
conS2_005_000G1_concoct_1.fa	Bacteria	5449	104	58	98.28	0	0	1953697	38126	1923	1923	21390	370	309	289	2810	2612	40.6	5.9	-100	-1	-1	1	103	0	0	0	0
conS2_005_000G1_concoct_7.fa	Bacteria	5449	104	58	98.28	3.45	0	2416017	39588	2403	2403	5265	344	283	266	3460	3025	36.7	12.6	-100	-1	-1	1	101	2	0	0	0
conS2_005_005G1_concoct_1.fa	Bacteria	5449	104	58	100	0	0	1995209	29459	2014	2014	13818	349	295	281	2907	2723	35.4	6.26	-100	-1	-1	0	104	0	0	0	0
conS2_005_005G1_concoct_3.fa	Bacteria	5449	104	58	92.08	0	0	720118	19723	607	607	7112	443	366	334	5783	4987	32.9	6.68	-100	-1	-1	6	98	0	0	0	0
conS2_005_007G1_concoct_0.fa	Bacteria	5449	104	58	88.16	0	0	4961651	49453	4694	4694	25453	369	314	303	1644	1585	35.6	6.25	-100	-1	-1	38	66	0	0	0	0
conS2_005_011G1_concoct_8.fa	Bacteria	5449	104	58	98.28	0	0	6535434	51770	6095	6095	52522	388	321	313	4343	4261	37.1	5.83	-100	-1	-1	1	103	0	0	0	0
conS2_005_014Y1_concoct_2.fa	Bacteria	5449	104	58	75.71	2.07	0	1653717	26928	2033	2034	2297	292	235	221	1253	1127	36.5	11.94	-100	-1	-1	30	72	2	0	0	0
conS2_005_019G1_concoct_6.fa	Bacteria	5449	104	58	98.28	0	0	2965365	40347	2949	2949	28278	364	298	284	2033	1908	34.5	7.04	-100	-1	-1	1	103	0	0	0	0
conS2_005_022W1_concoct_15.fa	Bacteria	5449	104	58	99.84	3.61	0	2457824	21670	2330	2330	11413	380	317	308	1679	1593	33.8	5.88	-100	-1	-1	1	100	3	0	0	0
conS2_005_022W1_concoct_2.fa	Bacteria	5449	104	58	100	0	0	5023963	58202	4738	4738	6797	378	311	298	3217	3078	36.3	6.23	-100	-1	-1	0	104	0	0	0	0
conS2_005_022W1_concoct_3.fa	Bacteria	5449	104	58	72.1	0	0	1741490	26996	2229	2229	2396	268	214	202	1421	1255	36.4	8.68	-100	-1	-1	45	59	0	0	0	0
conS2_005_023G1_concoct_13.fa	Bacteria	5449	104	58	100	0	0	3298552	60030	2995	2995	47464	365	311	291	2640	2411	43.7	5.86	-100	-1	-1	0	104	0	0	0	0
conS2_005_025G1_concoct_6.fa	Bacteria	5449	104	58	100	0	0	2627687	19143	2371	2371	36390	403	333	325	3964	3873	35.5	4.87	-100	-1	-1	0	104	0	0	0	0
conS2_005_028Y1_concoct_1.fa	Bacteria	5449	104	58	98.28	0	0	2291360	20156	1788	1788	76753	424	359	347	2287	2171	32.4	5.94	-100	-1	-1	1	103	0	0	0	0
conS2_005_028Y1_concoct_5.fa	Bacteria	5449	104	58	100	0	0	4991012	49906	4901	4901	13148	360	299	289	2916	2724	35.9	6.48	-100	-1	-1	0	104	0	0	0	0
conS2_006_000G1_concoct_22.fa	Bacteria	5449	104	58	98.28	1.72	0	2474992	40550	2421	2421	6903	351	287	270	8727	7618	36.7	9.59	-100	-1	-1	1	102	1	0	0	0
conS2_006_000G1_concoct_6.fa	Bacteria	5449	104	58	98.28	1.72	0	3458021	41281	3173	3173	16757	394	321	308	2930	2831	39.1	6.65	-100	-1	-1	1	102	1	0	0	0
conS2_006_010G1_concoct_10.fa	Bacteria	5449	104	58	100	0	0	4833270	55997	4609	4609	29887	372	309	297	3164	3078	36.2	6.6	-100	-1	-1	0	104	0	0	0	0
conS2_006_011G1_concoct_2.fa	Bacteria	5449	104	58	65.52	0	0	4737530	54035	4519	4519	23725	371	312	300	3736	3451	36.1	6.54	-100	-1	-1	61	43	0	0	0	0
conS2_006_012G1_concoct_12.fa	Bacteria	5449	104	58	88.97	0	0	4969107	49239	4773	4773	31867	368	308	298	1650	1590	35.6	6.48	-100	-1	-1	32	72	0	0	0	0
conS2_006_012G1_concoct_7.fa	Bacteria	5449	104	58	98.28	0	0	2890974	39063	2828	2828	35723	365	302	288	2033	1907	34.5	6.18	-100	-1	-1	1	103	0	0	0	0
conS2_006_012G1_concoct_8.fa	Bacteria	5449	104	58	100	0	0	2253754	31306	2299	2299	20180	360	285	271	1571	1469	34.3	7.68	-100	-1	-1	0	104	0	0	0	0
conS2_006_015G1_concoct_7.fa	Bacteria	5449	104	58	78.45	0	0	4396689	43407	4175	4175	29281	369	309	298	3906	3588	34.7	7.22	-100	-1	-1	51	53	0	0	0	0
conS2_006_018G1_concoct_12.fa	Bacteria	5449	104	58	59.42	0	0	1321694	16422	1833	1833	1770	247	202	193	993	952	38	0	-100	-1	-1	46	58	0	0	0	0
conS2_006_022G1_concoct_13.fa	Bacteria	5449	104	58	92.24	0	0	1930410	26455	2251	2251	2766	314	253	241	2439	2265	37.8	4.36	-100	-1	-1	5	99	0	0	0	0
conS2_006_023G1_concoct_2.fa	Bacteria	5449	104	58	97.41	0	0	3417808	63305	3341	3341	8887	347	287	268	2644	2412	43.5	5.54	-100	-1	-1	2	102	0	0	0	0
conS2_006_023G1_concoct_35.fa	Bacteria	5449	104	58	56.54	0	0	4034882	44704	4138	4138	6760	354	288	278	2792	2613	35.7	6.18	-100	-1	-1	65	39	0	0	0	0
conS2_006_026G1_concoct_20.fa	Bacteria	5449	104	58	100	0.86	0	2076035	28206	1996	1996	31410	364	307	293	2489	2265	37.8	5.02	-100	-1	-1	0	103	1	0	0	0
conS2_006_027G1_concoct_15.fa	Bacteria	5449	104	58	61.71	0	0	5485721	58525	5195	5195	15650	374	313	302	1793	1701	36.1	5.97	-100	-1	-1	63	41	0	0	0	0
conS2_008_000G1_concoct_2.fa	Bacteria	5449	104	58	71.19	0	0	4570381	45007	4622	4622	5036	355	294	284	1650	1590	35.6	6.73	-100	-1	-1	55	49	0	0	0	0
conS2_008_000G1_concoct_30.fa	Bacteria	5449	104	58	72.34	0	0	4730176	53163	4492	4492	13039	374	313	302	3579	3349	36.3	6.46	-100	-1	-1	54	50	0	0	0	0
conS2_008_000G1_concoct_43.fa	Bacteria	5449	104	58	83.15	1.88	0	2143482	19029	2500	2500	2739	324	259	251	1491	1428	33.9	4.81	-100	-1	-1	14	88	2	0	0	0
conS2_008_007G1_concoct_13.fa	Bacteria	5449	104	58	77.87	2.9	0	1522910	19148	1816	1816	2623	300	242	231	1419	1359	38.1	3.1	-100	-1	-1	15	85	4	0	0	0
conS2_008_010G1_concoct_2.fa	Bacteria	5449	104	58	98.28	0	0	2376157	38489	2231	2231	39746	356	298	281	10184	8933	36.7	10.61	-100	-1	-1	1	103	0	0	0	0
conS2_008_010G1_concoct_21.fa	Bacteria	5449	104	58	98.28	0	0	6734446	53548	6307	6307	49238	388	320	311	4343	4261	37	5.76	-100	-1	-1	1	103	0	0	0	0
conS2_008_011G1_concoct_13.fa	Bacteria	5449	104	58	98.28	0	0	3068062	42337	3037	3037	24842	368	299	285	2033	1910	34.6	6.87	-100	-1	-1	1	103	0	0	0	0
conS2_008_012G1_concoct_11.fa	Bacteria	5449	104	58	100	0	0	4588079	39455	4329	4329	22521	380	309	300	2306	2206	37.1	4.98	-100	-1	-1	0	104	0	0	0	0
conS2_008_012G1_concoct_15.fa	Bacteria	5449	104	58	100	0	0	2187539	30155	2025	2025	45021	384	321	306	2219	2127	34.2	7.82	-100	-1	-1	0	104	0	0	0	0
conS2_008_014G1_concoct_12.fa	Bacteria	5449	104	58	96.55	0	0	2056477	13832	1742	1742	25991	410	338	330	1493	1447	34.8	4.51	-100	-1	-1	2	102	0	0	0	0
conS2_008_017G1_concoct_18.fa	Bacteria	5449	104	58	87.93	0	0	2726925	29554	3038	3038	3947	327	267	257	1784	1692	36	5.45	-100	-1	-1	8	96	0	0	0	0
conS2_008_017G1_concoct_8.fa	Bacteria	5449	104	58	100	0	0	4100794	72557	3788	3788	75252	360	304	285	2994	2800	42.5	5.76	-100	-1	-1	0	104	0	0	0	0
conS2_008_021G1_concoct_10.fa	Bacteria	5449	104	58	98.28	1.72	0	5355035	64648	5188	5189	6545	361	302	289	5007	4735	41.1	5.9	-100	-1	-1	1	102	1	0	0	0
conS2_008_026G1_concoct_11.fa	Bacteria	5449	104	58	100	0	0	2401738	18865	2108	2108	65488	416	344	335	2076	1997	33.9	5.04	-100	-1	-1	0	104	0	0	0	0
conS2_008_026G1_concoct_15.fa	Bacteria	5449	104	58	100	0.86	0	2081473	28656	2082	2082	6524	362	298	284	3829	3460	37.2	8.34	-100	-1	-1	0	103	1	0	0	0
conS2_008_026G1_concoct_16.fa	Bacteria	5449	104	58	85.13	0	0	4891989	56025	4702	4702	19785	373	309	298	3733	3444	36.1	6.66	-100	-1	-1	41	63	0	0	0	0
conS2_008_026G1_concoct_18.fa	Bacteria	5449	104	58	98.28	0	0	4635123	87706	4251	4251	24530	367	310	289	3207	2956	42.8	5.79	-100	-1	-1	1	103	0	0	0	0
conS2_008_027G1_concoct_0.fa	Bacteria	5449	104	58	100	1.72	0	3555070	65881	3283	3283	47364	366	306	286	2640	2413	43.5	6.18	-100	-1	-1	0	103	1	0	0	0
conS2_008_027G1_concoct_11.fa	Bacteria	5449	104	58	100	0	0	2751930	20130	2528	2528	39514	394	326	318	1914	1872	35.2	4.97	-100	-1	-1	0	104	0	0	0	0
conS2_009_000G1_concoct_17.fa	Bacteria	5449	104	58	98.28	0	0	1143961	22293	1119	1119	11284	370	327	307	3585	3208	38.8	6.47	-100	-1	-1	1	103	0	0	0	0
conS2_009_000G1_concoct_4.fa	Bacteria	5449	104	58	100	0	0	3333719	60872	3055	3055	35459	365	308	289	2640	2411	43.7	5.76	-100	-1	-1	0	104	0	0	0	0
conS2_009_008G1_concoct_2.fa	Bacteria	5449	104	58	99.84	1.72	0	2365382	20923	2237	2237	31632	385	320	311	1600	1574	33.9	5.09	-100	-1	-1	1	102	1	0	0	0
conS2_009_009G1_concoct_6.fa	Bacteria	5449	104	58	92.41	0	0	5594215	56156	5484	5484	6992	362	301	290	1777	1700	35.6	6.21	-100	-1	-1	27	77	0	0	0	0
conS2_009_010G1_concoct_11.fa	Bacteria	5449	104	58	98.28	2.59	0	2399374	39947	2701	2702	2593	314	257	242	2687	2414	36.5	6.44	-100	-1	-1	1	101	2	0	0	0
conS2_009_012G1_concoct_29.fa	Bacteria	5449	104	58	86.41	0	0	4676118	53165	4443	4443	45112	373	313	301	3113	2842	36.2	6.67	-100	-1	-1	33	71	0	0	0	0
conS2_009_018G1_concoct_17.fa	Bacteria	5449	104	58	88.4	0	0	4387522	48886	4242	4242	23465	360	304	293	3113	2843	36.2	6.74	-100	-1	-1	27	77	0	0	0	0
conS2_009_024G1_concoct_12.fa	Bacteria	5449	104	58	98.28	0	0	2695403	36017	2647	2647	34887	365	303	289	2032	1910	34.5	6.36	-100	-1	-1	1	103	0	0	0	0
conS2_010_000G1_concoct_8.fa	Bacteria	5449	104	58	100	0.86	0	2070564	27744	1916	1916	48558	379	319	305	3534	3121	37.6	6.41	-100	-1	-1	0	103	1	0	0	0
conS2_010_011G1_concoct_22.fa	Bacteria	5449	104	58	100	0	0	5925715	62834	5589	5589	34325	371	313	302	2093	2006	36.1	5.88	-100	-1	-1	0	104	0	0	0	0
conS2_010_017G1_concoct_3.fa	Bacteria	5449	104	58	91.94	0	0	4608113	53682	4297	4297	75272	381	318	305	3164	3077	36.2	6.45	-100	-1	-1	31	73	0	0	0	0
conS2_010_018G1_concoct_13.fa	Bacteria	5449	104	58	98.28	0	0	4514187	85690	4146	4146	58300	364	309	288	3206	2954	42.9	5.27	-100	-1	-1	1	103	0	0	0	0
conS2_010_018G1_concoct_6.fa	Bacteria	5449	104	58	98.28	0	0	1979521	38690	1848	1848	90188	378	321	300	4893	4522	41.4	6.49	-100	-1	-1	1	103	0	0	0	0
conS2_010_022G1_concoct_1.fa	Bacteria	5449	104	58	100	0	0	1946797	27434	1901	1901	100957	368	312	297	2755	2505	36.2	5.99	-100	-1	-1	0	104	0	0	0	0
conS2_010_023G1_concoct_10.fa	Bacteria	5449	104	58	98.28	0	0	2771519	37311	2666	2666	28908	371	309	295	2033	1909	34.4	6.11	-100	-1	-1	1	103	0	0	0	0
conS2_010_023G1_concoct_15.fa	Bacteria	5449	104	58	98.28	0	0	3509027	64577	3415	3415	41759	366	304	285	2793	2614	43.6	5.95	-100	-1	-1	1	103	0	0	0	0
conS2_010_024G1_concoct_12.fa	Bacteria	5449	104	58	98.28	1.72	0	2920666	39053	2846	2846	17897	385	312	298	2580	2440	39.7	6.39	-100	-1	-1	1	102	1	0	0	0
conS2_010_026G1_concoct_18.fa	Bacteria	5449	104	58	100	0	0	3134831	33969	2625	2625	74815	416	351	338	4099	3878	39.2	5.03	-100	-1	-1	0	104	0	0	0	0
conS2_010_030G1_concoct_20.fa	Bacteria	5449	104	58	100	1.72	0	3376583	61900	3115	3116	29667	363	304	284	2640	2407	43.6	6.74	-100	-1	-1	0	103	1	0	0	0
conS2_010_030G1_concoct_8.fa	Bacteria	5449	104	58	96.55	1.72	0	4939044	57012	4489	4490	13961	384	319	306	4535	4339	40.9	5.44	-100	-1	-1	2	101	1	0	0	0
conS2_011_000G1_concoct_6.fa	Bacteria	5449	104	58	78.51	0	0	3726875	56690	3168	3168	12812	434	355	337	2644	2484	38.7	5.28	-100	-1	-1	51	53	0	0	0	0
conS2_011_008G1_concoct_14.fa	Bacteria	5449	104	58	100	0	0	4917019	57054	4625	4625	43832	379	313	300	3207	3104	36.2	6.4	-100	-1	-1	0	104	0	0	0	0
conS2_011_008G1_concoct_17.fa	Bacteria	5449	104	58	100	0	0	6269901	99441	4900	4900	58116	464	385	365	2030	1879	39.1	4.9	-100	-1	-1	0	104	0	0	0	0
conS2_011_009G1_concoct_11.fa	Bacteria	5449	104	58	100	0	0	4874025	73677	4099	4099	41524	432	361	343	2473	2294	39.3	4.96	-100	-1	-1	0	104	0	0	0	0
conS2_011_014G1_concoct_2.fa	Bacteria	5449	104	58	100	0	0	4957606	77749	4139	4139	27033	443	359	340	2084	1921	39.7	4.82	-100	-1	-1	0	104	0	0	0	0
conS2_011_021G1_concoct_16.fa	Bacteria	5449	104	58	100	0	0	3374677	61944	3073	3073	46045	366	309	289	2643	2416	43.6	5.29	-100	-1	-1	0	104	0	0	0	0
conS2_011_021G1_concoct_19.fa	Bacteria	5449	104	58	88.39	1.72	0	4432683	69981	3607	3607	15644	446	371	352	1984	1882	39	4.95	-100	-1	-1	29	74	1	0	0	0
conS2_011_022G1_concoct_12.fa	Bacteria	5449	104	58	100	1.72	0	1986983	27541	2077	2077	21960	357	283	270	2784	2586	34.6	6.7	-100	-1	-1	0	103	1	0	0	0
conS2_011_022G1_concoct_3.fa	Bacteria	5449	104	58	100	0	0	5384130	80026	4599	4599	32790	421	349	331	2184	2061	39.3	5.19	-100	-1	-1	0	104	0	0	0	0
conS2_011_024G1_concoct_34.fa	Bacteria	5449	104	58	100	0	0	2178988	20152	1780	1780	79924	426	352	341	3134	3036	34.8	5.24	-100	-1	-1	0	104	0	0	0	0
conS2_011_026G1_concoct_7.fa	Bacteria	5449	104	58	84.48	0	0	4525889	67617	3781	3781	12762	438	363	345	2119	2011	38.8	5.13	-100	-1	-1	43	61	0	0	0	0
conS2_012_000G1_concoct_44.fa	Bacteria	5449	104	58	61.05	0	0	1460295	14110	1791	1791	1704	310	240	232	1184	1117	35.2	3.91	-100	-1	-1	36	68	0	0	0	0
conS2_012_000G1_concoct_7.fa	Bacteria	5449	104	58	53.13	2.57	0	1263223	18309	1826	1826	1472	258	198	188	1154	1104	35.8	9.08	-100	-1	-1	33	67	4	0	0	0
conS2_012_007G1_concoct_14.fa	Bacteria	5449	104	58	98.28	0	0	4032625	46448	4024	4025	138090	363	297	286	5515	5311	37	5.06	-100	-1	-1	1	103	0	0	0	0
conS2_012_010G1_concoct_22.fa	Bacteria	5449	104	58	78.92	0	0	3717691	32194	4516	4516	2007	314	245	238	2495	2399	36.1	4.25	-100	-1	-1	36	68	0	0	0	0
conS2_012_011G1_concoct_17.fa	Bacteria	5449	104	58	98.28	0	0	2751063	36784	2682	2682	75725	364	304	290	2033	1909	34.4	6.37	-100	-1	-1	1	103	0	0	0	0
conS2_012_012G1_concoct_16.fa	Bacteria	5449	104	58	100	0	0	2183271	27646	2138	2138	90929	364	304	292	2757	2667	34.8	6.78	-100	-1	-1	0	104	0	0	0	0
conS2_012_013G1_concoct_9.fa	Bacteria	5449	104	58	95.55	0	0	2469268	36910	2372	2372	16875	351	298	282	2938	2663	35.6	7.81	-100	-1	-1	16	88	0	0	0	0
conS2_012_015G1_concoct_21.fa	Bacteria	5449	104	58	98.28	0	0	2747985	43825	2618	2618	32804	351	296	279	9995	8784	35.4	10.33	-100	-1	-1	1	103	0	0	0	0
conS2_012_016G1_concoct_25.fa	Bacteria	5449	104	58	98.12	0.16	0	2312361	37515	2264	2264	5541	348	288	271	10184	8935	36.8	10.25	-100	-1	-1	2	101	1	0	0	0
conS2_012_017G1_concoct_5.fa	Bacteria	5449	104	58	100	0	0	4854849	53128	4701	4701	13052	370	307	296	4460	4194	35.7	6.13	-100	-1	-1	0	104	0	0	0	0
conS2_012_018G1_concoct_2.fa	Bacteria	5449	104	58	100	1.72	0	3451028	63433	3221	3221	5331	361	302	282	2640	2415	43.6	5.68	-100	-1	-1	0	103	1	0	0	0
conS2_012_018G1_concoct_6.fa	Bacteria	5449	104	58	98.28	0	0	4496406	85348	4147	4147	63030	361	308	287	3206	2954	42.9	4.6	-100	-1	-1	1	103	0	0	0	0
conS2_012_024G1_concoct_3.fa	Bacteria	5449	104	58	100	0	0	4076379	72684	3756	3756	64766	362	305	285	2910	2731	42.6	4.64	-100	-1	-1	0	104	0	0	0	0
conS2_012_024G1_concoct_4.fa	Bacteria	5449	104	58	100	0	0	2235500	31580	2135	2135	48940	377	314	299	3210	2901	37.2	6.83	-100	-1	-1	0	104	0	0	0	0
conS2_012_025G1_concoct_15.fa	Bacteria	5449	104	58	100	0	0	4521689	39208	4170	4170	74127	385	318	309	2357	2251	37.2	5.04	-100	-1	-1	0	104	0	0	0	0
conS2_012_026G1_concoct_5.fa	Bacteria	5449	104	58	100	0	0	3805933	49385	3899	3899	4869	354	285	272	1999	1862	35.1	6.18	-100	-1	-1	0	104	0	0	0	0
conS2_012_027G1_concoct_13.fa	Bacteria	5449	104	58	94.83	0	0	3623656	41298	3636	3636	8619	363	293	282	1753	1702	36.4	6.68	-100	-1	-1	3	101	0	0	0	0
conS2_014_000G1_concoct_0.fa	Bacteria	5449	104	58	83.46	2.59	0	1588928	20753	2033	2033	2036	290	232	222	1758	1669	35.5	4.46	-100	-1	-1	12	90	2	0	0	0
conS2_014_000G1_concoct_10.fa	Bacteria	5449	104	58	83.46	6.9	0	2446780	45440	3216	3216	1559	277	218	204	1253	1182	41.2	4.02	-100	-1	-1	12	86	6	0	0	0
conS2_014_000G1_concoct_18.fa	Bacteria	5449	104	58	98.12	0	0	2700923	42837	2538	2538	32423	356	300	283	8887	7775	35.3	10.96	-100	-1	-1	2	102	0	0	0	0
conS2_014_000G1_concoct_20.fa	Bacteria	5449	104	58	93.1	1.72	0	2364935	26156	2921	2921	1544	307	240	231	2638	2512	36	6.34	-100	-1	-1	5	98	1	0	0	0
conS2_014_000G1_concoct_22.fa	Bacteria	5449	104	58	57.1	3.45	0	1486248	13827	1853	1853	1642	300	232	225	1280	1241	35	4.84	-100	-1	-1	44	58	2	0	0	0
conS2_014_000G1_concoct_27.fa	Bacteria	5449	104	58	98.28	0	0	1685847	27466	1591	1592	42697	376	318	301	4723	4372	40.9	3.62	-100	-1	-1	1	103	0	0	0	0
conS2_014_000G1_concoct_40.fa	Bacteria	5449	104	58	54.37	1.72	0	2879670	27456	3842	3842	1572	285	221	214	1438	1387	35.4	5.31	-100	-1	-1	57	46	1	0	0	0
conS2_014_000G1_concoct_45.fa	Bacteria	5449	104	58	98.28	0	0	2586362	13779	2192	2192	60933	422	353	346	3203	3156	33	4.79	-100	-1	-1	1	103	0	0	0	0
conS2_014_000G1_concoct_47.fa	Bacteria	5449	104	58	98.28	0.5	0	5254206	31649	5485	5485	3988	354	284	279	1694	1658	35.3	4.65	-100	-1	-1	1	101	2	0	0	0
conS2_014_007G1_concoct_21.fa	Bacteria	5449	104	58	100	0	0	5422380	47122	5485	5485	6457	366	294	285	4314	4226	36.2	5.03	-100	-1	-1	0	104	0	0	0	0
conS2_014_010G1_concoct_12.fa	Bacteria	5449	104	58	98.28	0	0	2363366	38320	2238	2238	29129	356	296	279	10184	8933	36.7	10.6	-100	-1	-1	1	103	0	0	0	0
conS2_014_015G1_concoct_26.fa	Bacteria	5449	104	58	99.84	0	0	4851499	55404	4453	4453	44583	379	312	300	4269	3941	36.2	7.06	-100	-1	-1	1	103	0	0	0	0
conS2_014_017G1_concoct_11.fa	Bacteria	5449	104	58	100	0.86	0	2196974	30002	1994	1994	111735	380	325	310	3448	3034	37.5	7.64	-100	-1	-1	0	103	1	0	0	0
conS2_014_017G1_concoct_15.fa	Bacteria	5449	104	58	98.28	0	0	1781714	34490	1729	1729	21940	376	313	293	2626	2358	40.3	5.69	-100	-1	-1	1	103	0	0	0	0
conS2_014_017G1_concoct_18.fa	Bacteria	5449	104	58	98.28	0	0	2982548	40804	3038	3038	22313	356	290	277	2033	1911	34.6	6.01	-100	-1	-1	1	103	0	0	0	0
conS2_014_018G1_concoct_9.fa	Bacteria	5449	104	58	100	0	0	2604414	19005	2380	2380	30574	394	329	321	1836	1747	35.4	5.25	-100	-1	-1	0	104	0	0	0	0
conS2_014_019G1_concoct_15.fa	Bacteria	5449	104	58	99.84	0	0	4872599	55050	4556	4556	94877	383	322	309	6002	5596	35.7	6.32	-100	-1	-1	1	103	0	0	0	0
conS2_014_020G1_concoct_4.fa	Bacteria	5449	104	58	100	0	0	4089704	72855	3777	3777	37277	361	304	285	2910	2731	42.6	4.64	-100	-1	-1	0	104	0	0	0	0
conS2_014_021G1_concoct_19.fa	Bacteria	5449	104	58	100	0	0	1862553	27901	1788	1788	67360	380	316	300	1728	1595	36.4	6.46	-100	-1	-1	0	104	0	0	0	0
conS2_014_023G1_concoct_20.fa	Bacteria	5449	104	58	100	1.72	0	3378393	62179	3101	3101	46019	367	308	288	2640	2412	43.6	6.21	-100	-1	-1	0	103	1	0	0	0
conS2_014_024G1_concoct_4.fa	Bacteria	5449	104	58	98.28	0	0	3708986	68388	3696	3697	31576	362	296	277	2793	2622	43.3	6.15	-100	-1	-1	1	103	0	0	0	0
conS2_014_025G1_concoct_15.fa	Bacteria	5449	104	58	98.28	0	0	5961523	46806	6087	6087	5001	363	295	287	3659	3529	37.3	5.74	-100	-1	-1	1	103	0	0	0	0
conS2_014_026G1_concoct_11.fa	Bacteria	5449	104	58	85.69	0	0	5368357	54099	5167	5167	22086	366	307	297	1650	1590	35.7	5.92	-100	-1	-1	35	69	0	0	0	0
conS2_014_026G1_concoct_5.fa	Bacteria	5449	104	58	98.28	0	0	1909369	37409	1852	1852	24169	365	311	291	4890	4513	41.5	6.12	-100	-1	-1	1	103	0	0	0	0
conS2_014_026G1_concoct_9.fa	Bacteria	5449	104	58	52.74	0	0	4509977	45939	4776	4776	4634	338	278	268	2011	1962	35.7	6.39	-100	-1	-1	69	35	0	0	0	0
conS2_015_005G1_concoct_1.fa	Bacteria	5449	104	58	96.55	0	0	1330357	27797	1259	1259	65779	388	332	309	3437	3025	39.1	4.75	-100	-1	-1	2	102	0	0	0	0
conS2_015_009G1_concoct_16.fa	Bacteria	5449	104	58	98.28	0	0	2462924	40559	2322	2322	29986	355	297	279	9126	7975	36.6	10.34	-100	-1	-1	1	103	0	0	0	0
conS2_015_009G1_concoct_20.fa	Bacteria	5449	104	58	93.97	0	0	657639	16669	562	562	16280	421	358	328	2792	2521	34.6	8.37	-100	-1	-1	4	100	0	0	0	0
conS2_015_013G1_concoct_0.fa	Bacteria	5449	104	58	100	0	0	5723126	57761	5583	5583	14262	363	301	291	1851	1726	35.6	6.03	-100	-1	-1	0	104	0	0	0	0
conS2_016_000G1_concoct_1.fa	Bacteria	5449	104	58	98.28	0	0	2569887	18429	2395	2395	116854	388	328	320	2822	2722	34.9	4.49	-100	-1	-1	1	103	0	0	0	0
conS2_016_000G1_concoct_12.fa	Bacteria	5449	104	58	98.28	0	0	7121071	73362	6515	6515	14776	369	307	296	2426	2329	38.1	4.68	-100	-1	-1	1	103	0	0	0	0
conS2_016_000G1_concoct_13.fa	Bacteria	5449	104	58	100	0	0	2560116	18842	2338	2338	17377	402	329	320	1765	1680	35.6	5.17	-100	-1	-1	0	104	0	0	0	0
conS2_016_000G1_concoct_25.fa	Bacteria	5449	104	58	55.22	1.33	0	3021565	58105	3901	3901	1744	268	217	202	1228	1121	42.8	2.88	-100	-1	-1	48	52	4	0	0	0
conS2_016_000G1_concoct_34.fa	Bacteria	5449	104	58	96.55	0	0	1800571	35472	1800	1800	10066	359	303	284	2638	2383	38	7.84	-100	-1	-1	2	102	0	0	0	0
conS2_016_000G1_concoct_35.fa	Bacteria	5449	104	58	98.28	3.45	0	2902087	34790	2864	2864	38580	351	291	279	2654	2474	38.5	6.33	-100	-1	-1	1	101	2	0	0	0
conS2_016_000G1_concoct_39.fa	Bacteria	5449	104	58	100	0	0	2150854	20057	1867	1867	45415	420	347	336	3240	3041	35.3	6.47	-100	-1	-1	0	104	0	0	0	0
conS2_016_000G1_concoct_8.fa	Bacteria	5449	104	58	93.1	0	0	4756124	65235	4470	4470	20759	370	305	290	3793	3433	36.6	6.81	-100	-1	-1	28	76	0	0	0	0
conS2_016_007G1_concoct_27.fa	Bacteria	5449	104	58	98.28	0	0	2359112	38308	2219	2219	38435	356	298	281	10184	8933	36.7	10.6	-100	-1	-1	1	103	0	0	0	0
conS2_016_011G1_concoct_48.fa	Bacteria	5449	104	58	53.16	0	0	4828088	50036	5264	5264	2095	336	272	262	2893	2819	36.1	5.23	-100	-1	-1	69	35	0	0	0	0
conS2_016_013G1_concoct_34.fa	Bacteria	5449	104	58	60.69	0	0	5657519	60908	5749	5749	3893	356	291	280	3160	3077	36.3	6.11	-100	-1	-1	63	41	0	0	0	0
conS2_016_014G1_concoct_23.fa	Bacteria	5449	104	58	78.24	0	0	4702795	46083	4567	4567	19487	359	304	294	1650	1590	35.6	6.03	-100	-1	-1	48	56	0	0	0	0
conS2_016_016G1_concoct_10.fa	Bacteria	5449	104	58	98.28	0	0	2972574	40526	2963	2963	28311	362	297	283	2033	1911	34.7	6.28	-100	-1	-1	1	103	0	0	0	0
conS2_016_016G1_concoct_16.fa	Bacteria	5449	104	58	76.08	0	0	5573257	60840	5344	5344	17379	372	307	295	1863	1811	35.4	7.01	-100	-1	-1	51	53	0	0	0	0
conS2_016_016G1_concoct_8.fa	Bacteria	5449	104	58	85.85	0	0	4467658	49178	4164	4164	29531	382	317	305	4082	3825	35.7	6.17	-100	-1	-1	43	61	0	0	0	0
conS2_016_019G1_concoct_2.fa	Bacteria	5449	104	58	98.28	0	0	1707868	33236	1654	1654	48166	374	315	295	4652	4285	40.4	5.74	-100	-1	-1	1	103	0	0	0	0
conS2_016_026G1_concoct_33.fa	Bacteria	5449	104	58	84.98	0	0	4763596	53410	4548	4548	14048	376	315	303	6001	5598	35.5	5.82	-100	-1	-1	45	59	0	0	0	0
conS2_016_027G1_concoct_15.fa	Bacteria	5449	104	58	100	0	0	1902797	15815	1712	1712	35833	407	331	322	1862	1762	34	4.77	-100	-1	-1	0	104	0	0	0	0
conS2_016_028G1_concoct_25.fa	Bacteria	5449	104	58	84.57	0	0	4715083	53325	4372	4372	42752	380	321	309	3731	3441	36.2	6.24	-100	-1	-1	46	58	0	0	0	0
conS2_017_000G1_concoct_13.fa	Bacteria	5449	104	58	98.28	0	0	1795233	34609	1711	1711	23326	376	317	296	4655	4295	40.4	4.71	-100	-1	-1	1	103	0	0	0	0
conS2_017_000G1_concoct_31.fa	Bacteria	5449	104	58	100	0	0	2094962	19501	1750	1750	121494	424	357	346	3237	3063	35.1	6.72	-100	-1	-1	0	104	0	0	0	0
conS2_017_006G1_concoct_33.fa	Bacteria	5449	104	58	100	0	0	4897594	56913	4617	4617	101093	378	313	300	3207	3104	36.2	6.43	-100	-1	-1	0	104	0	0	0	0
conS2_017_008G1_concoct_18.fa	Bacteria	5449	104	58	85.42	0.47	0	1710043	27152	2138	2138	1880	287	224	211	1055	1004	36.9	0	-100	-1	-1	14	87	3	0	0	0
conS2_017_012G1_concoct_8.fa	Bacteria	5449	104	58	84.85	0	0	4835148	55233	4587	4587	45110	374	313	301	3736	3451	36.2	6.53	-100	-1	-1	44	60	0	0	0	0
conS2_017_020G1_concoct_16.fa	Bacteria	5449	104	58	56.79	0	0	1586523	20655	2232	2232	1445	263	206	197	1092	1060	34.6	0	-100	-1	-1	49	55	0	0	0	0
conS2_017_020G1_concoct_7.fa	Bacteria	5449	104	58	83.73	0	0	5832104	61799	5462	5462	50808	374	316	305	3159	3078	36.1	5.81	-100	-1	-1	44	60	0	0	0	0
conS2_017_023G1_concoct_6.fa	Bacteria	5449	104	58	100	0	0	2648618	35000	2688	2688	9244	352	292	279	2005	1886	34.5	6.5	-100	-1	-1	0	104	0	0	0	0
conS2_018_000G1_concoct_1.fa	Bacteria	5449	104	58	51.24	1.72	0	1005195	13917	1524	1524	1528	234	183	174	996	960	35.4	0	-100	-1	-1	60	43	1	0	0	0
conS2_018_000G1_concoct_20.fa	Bacteria	5449	104	58	100	0	0	4070265	72584	3768	3768	46614	361	303	284	2910	2731	42.6	4.63	-100	-1	-1	0	104	0	0	0	0
conS2_018_000G1_concoct_21.fa	Bacteria	5449	104	58	100	4.23	23.81	2580060	38507	2774	2774	4431	329	266	252	1825	1716	35	5.83	-100	-1	-1	0	83	21	0	0	0
conS2_018_000G1_concoct_22.fa	Bacteria	5449	104	58	98.28	0	0	2567268	42876	2512	2512	6012	350	287	270	10184	8933	36.8	10.33	-100	-1	-1	1	103	0	0	0	0
conS2_018_000G1_concoct_26.fa	Bacteria	5449	104	58	98.28	0	0	2884320	39329	2810	2810	17143	367	304	290	2033	1907	34.4	6.37	-100	-1	-1	1	103	0	0	0	0
conS2_018_000G1_concoct_27.fa	Bacteria	5449	104	58	100	0.86	0	2097822	28201	1940	1940	54914	375	320	305	2948	2623	37.8	7.54	-100	-1	-1	0	103	1	0	0	0
conS2_018_000G1_concoct_4.fa	Bacteria	5449	104	58	95.77	0	0	2025219	29721	1993	1993	63913	354	304	290	2067	1964	35.3	6.46	-100	-1	-1	21	83	0	0	0	0
conS2_018_000G1_concoct_6.fa	Bacteria	5449	104	58	100	0	0	2448146	37512	2158	2158	8829	405	330	312	2563	2399	37.5	4.24	-100	-1	-1	0	104	0	0	0	0
conS2_018_009G1_concoct_12.fa	Bacteria	5449	104	58	91.38	0	0	4220467	36090	3949	3949	19766	379	312	303	2266	2166	37.2	5.28	-100	-1	-1	19	85	0	0	0	0
conS2_018_012G1_concoct_5.fa	Bacteria	5449	104	58	100	0	0	4875067	56733	4600	4600	29552	381	312	300	3263	3075	36.2	6.31	-100	-1	-1	0	104	0	0	0	0
conS2_018_017G1_concoct_13.fa	Bacteria	5449	104	58	58.39	1.72	0	4354086	42868	4620	4620	3566	339	280	270	1445	1396	35.6	5.8	-100	-1	-1	64	39	1	0	0	0
conS2_018_020G1_concoct_6.fa	Bacteria	5449	104	58	79.87	0	0	5629983	59472	5258	5258	33467	373	316	305	2990	2913	36.1	5.86	-100	-1	-1	42	62	0	0	0	0
conS2_CON_000E1_concoct_12.fa	Bacteria	5449	104	58	59.18	0	0	3259251	36358	3684	3684	3626	317	258	248	1354	1314	36.4	5.56	-100	-1	-1	54	50	0	0	0	0
conS2_CON_000E1_concoct_16.fa	Bacteria	5449	104	58	54.05	1.72	0	1079324	9707	1395	1395	1767	275	212	205	1180	1138	35	0	-100	-1	-1	55	48	1	0	0	0
conS2_CON_002E1_concoct_3.fa	Bacteria	5449	104	58	67.6	0	0	3238362	32344	3946	3946	3817	290	234	225	1753	1700	35.9	5.83	-100	-1	-1	22	82	0	0	0	0
conS2_CON_003E1_concoct_22.fa	Bacteria	5449	104	58	79.67	4.45	14.29	3741211	42585	4966	4966	2202	276	219	211	1700	1655	36.4	4.81	-100	-1	-1	19	78	7	0	0	0
con_SP_CRL_000G1_concoct_16.fa	Bacteria	5449	104	58	100	0	0	2498657	18004	2272	2272	37952	398	329	321	1766	1684	35.7	5.52	-100	-1	-1	0	104	0	0	0	0
con_SP_CRL_000G1_concoct_18.fa	Bacteria	5449	104	58	55.61	0.31	0	999827	18742	1350	1350	1614	300	228	214	1401	1309	40.4	7.02	-100	-1	-1	38	64	2	0	0	0
con_SP_CRL_000G1_concoct_24.fa	Bacteria	5449	104	58	88.79	0.16	0	1537681	22510	1838	1838	2288	313	253	241	1443	1302	31	7.18	-100	-1	-1	8	95	1	0	0	0
con_SP_CRL_000G1_concoct_31.fa	Bacteria	5449	104	58	84.48	0	0	2455342	37026	2361	2361	24436	349	298	283	2394	2250	35.5	9.39	-100	-1	-1	37	67	0	0	0	0
con_SP_CRL_015G1_concoct_0.fa	Bacteria	5449	104	58	98.28	0	0	2903484	38999	2794	2794	220242	368	306	292	1867	1752	34.5	6.26	-100	-1	-1	1	103	0	0	0	0
con_SP_CRL_018G1_concoct_1.fa	Bacteria	5449	104	58	97.93	0	0	2171253	36140	2168	2169	11605	354	292	275	2749	2471	36.4	10.95	-100	-1	-1	2	102	0	0	0	0
con_SP_CRL_022G1_concoct_14.fa	Bacteria	5449	104	58	98.28	0	0	1794832	34222	1737	1737	23883	378	313	293	4473	4084	41.1	3.35	-100	-1	-1	1	103	0	0	0	0
con_SP_CRL_022G1_concoct_8.fa	Bacteria	5449	104	58	98.28	0	0	2274789	36765	2167	2167	9958	357	296	279	10184	8929	36.8	10.33	-100	-1	-1	1	103	0	0	0	0
con_SP_CRL_022G2_concoct_6.fa	Bacteria	5449	104	58	98.28	0	0	2682363	42329	2541	2541	16777	355	298	281	10415	9149	35.3	10.33	-100	-1	-1	1	103	0	0	0	0
conN1_003_086G1_concoct_21.fa	Bacteria	5449	104	58	55.02	15.1	5.41	668321	10287	784	784	1997	324	251	237	1157	1115	41.9	6.6	-100	-1	-1	29	40	34	1	0	0
conN2_070_057G1_concoct_22.fa	Bacteria	5449	104	58	64.73	10.14	0	1487256	28262	2100	2100	1540	262	213	200	1212	1115	40.9	7.15	-100	-1	-1	32	53	19	0	0	0
conN4_206_021G1_concoct_18.fa	Bacteria	5449	104	58	72.54	17.3	11.54	1690473	32569	2420	2420	1412	266	212	198	1048	992	40.9	3.29	-100	-1	-1	28	52	23	1	0	0
