# Supplementary material for: Machine Learning Leveraging Genomes from Metagenomes Identifies Influential Antibiotic Resistance Genes in the Infant Gut Microbiome
Source: mSystems. 2018 Jan 9;3(1):e00123-17. doi: 10.1128/mSystems.00123-17 (PMC5758725; doi:10.1128/mSystems.00123-17)
Supplement: TABLE S4 [file sys001182161st4.xls]

## Sheet: resfams_HMM_output.txt
35_020_scaffold_1874_1	-	AAC3	RF0002	4.8e-141	479.3	0.6	5.4e-141	479.1	0.6	1	1	0	0	1	1	1	1	#	205 #	1065 # 1 # ;gc_cont=0.598
35_022_scaffold_319_1	-	AAC3	RF0002	4.8e-141	479.3	0.6	5.4e-141	479.1	0.6	1	1	0	0	1	1	1	1	#	205 #	1065 # 1 # ;gc_cont=0.598
35_023_scaffold_1375_1	-	AAC3	RF0002	4.8e-141	479.3	0.6	5.4e-141	479.1	0.6	1	1	0	0	1	1	1	1	#	205 #	1065 # 1 # ;gc_cont=0.598
35_024_scaffold_2621_2	-	AAC3	RF0002	4.8e-141	479.3	0.6	5.4e-141	479.1	0.6	1	1	0	0	1	1	1	1	#	214 #	1074 # -1 # ;gc_cont=0.599
N2_035_000G1_scaffold_3619_1	-	AAC3	RF0002	4.8e-141	479.3	0.6	5.4e-141	479.1	0.6	1	1	0	0	1	1	1	1	#	205 #	1065 # 1 # ;gc_cont=0.598
N1_008_000G1_scaffold_2236_2	-	AAC3	RF0002	8e-141	478.6	0.4	9e-141	478.4	0.4	1	1	0	0	1	1	1	1	#	214 #	1074 # -1 # ;gc_cont=0.599
N1_019_000G1_scaffold_5797_2	-	AAC3	RF0002	8e-141	478.6	0.4	9e-141	478.4	0.4	1	1	0	0	1	1	1	1	#	214 #	1074 # -1 # ;gc_cont=0.599
N4_131_000G1_scaffold_4764_2	-	AAC3	RF0002	8e-141	478.6	0.4	9e-141	478.4	0.4	1	1	0	0	1	1	1	1	#	863 #	1723 # 1 # ;gc_cont=0.598
N4_131_006G1_scaffold_1309_2	-	AAC3	RF0002	8e-141	478.6	0.4	9e-141	478.4	0.4	1	1	0	0	1	1	1	1	#	216 #	1076 # -1 # ;gc_cont=0.599
N4_131_009G1_scaffold_132_2	-	AAC3	RF0002	8e-141	478.6	0.4	9e-141	478.4	0.4	1	1	0	0	1	1	1	1	#	216 #	1076 # -1 # ;gc_cont=0.599
N4_131_015G1_scaffold_809_2	-	AAC3	RF0002	8e-141	478.6	0.4	9e-141	478.4	0.4	1	1	0	0	1	1	1	1	#	933 #	1793 # 1 # ;gc_cont=0.598
N4_131_023G1_scaffold_5057_2	-	AAC3	RF0002	8e-141	478.6	0.4	9e-141	478.4	0.4	1	1	0	0	1	1	1	1	#	214 #	1074 # -1 # ;gc_cont=0.599
b008-d007_scaffold_1147_2	-	AAC3	RF0002	8e-141	478.6	0.4	9e-141	478.4	0.4	1	1	0	0	1	1	1	1	#	216 #	1076 # -1 # ;gc_cont=0.599
b008-d008_scaffold_774_2	-	AAC3	RF0002	8e-141	478.6	0.4	9e-141	478.4	0.4	1	1	0	0	1	1	1	1	#	214 #	1074 # -1 # ;gc_cont=0.599
b008-d009_scaffold_127_2	-	AAC3	RF0002	8e-141	478.6	0.4	9e-141	478.4	0.4	1	1	0	0	1	1	1	1	#	927 #	1787 # 1 # ;gc_cont=0.598
b008-d010_scaffold_324_2	-	AAC3	RF0002	8e-141	478.6	0.4	9e-141	478.4	0.4	1	1	0	0	1	1	1	1	#	216 #	1076 # -1 # ;gc_cont=0.599
b008-d031_scaffold_361_2	-	AAC3	RF0002	8e-141	478.6	0.4	9e-141	478.4	0.4	1	1	0	0	1	1	1	1	#	933 #	1793 # 1 # ;gc_cont=0.598
N4_100_000G1_scaffold_125_24	-	AAC3	RF0002	1.6e-61	218.2	0.1	2.7e-61	217.5	0.1	1.3	1	1	0	1	1	1	1	#	24015	# 24800 # -1 # ;gc_cont=0.426
N4_100_009G1_scaffold_28_24	-	AAC3	RF0002	1.6e-61	218.2	0.1	2.7e-61	217.5	0.1	1.3	1	1	0	1	1	1	1	#	24015	# 24800 # -1 # ;gc_cont=0.426
JBBB008I_scaffold_143_20	-	AAC3	RF0002	4.3e-59	210.3	0	7.4e-59	209.5	0	1.3	1	1	0	1	1	1	1	#	24574	# 25377 # 1 # ;gc_cont=0.332
JBBB008J_scaffold_142_20	-	AAC3	RF0002	4.3e-59	210.3	0	7.4e-59	209.5	0	1.3	1	1	0	1	1	1	1	#	24574	# 25377 # 1 # ;gc_cont=0.332
JBBB008K_scaffold_135_20	-	AAC3	RF0002	4.3e-59	210.3	0	7.4e-59	209.5	0	1.3	1	1	0	1	1	1	1	#	24574	# 25377 # 1 # ;gc_cont=0.332
S2_002_000G1_scaffold_209_15	-	AAC3	RF0002	4.3e-59	210.3	0	7.4e-59	209.5	0	1.3	1	1	0	1	1	1	1	#	17322	# 18125 # -1 # ;gc_cont=0.332
174_007_scaffold_1783_5	-	AAC3	RF0002	9.9e-59	209.1	0	1.7e-58	208.3	0	1.3	1	1	0	1	1	1	1	#	2671	# 3462 # -1 # ;gc_cont=0.336
N3_174_000G1_scaffold_1849_5	-	AAC3	RF0002	9.9e-59	209.1	0	1.7e-58	208.3	0	1.3	1	1	0	1	1	1	1	#	2671	# 3462 # -1 # ;gc_cont=0.336
N1_009_000G1_scaffold_3185_2	-	AAC3	RF0002	3e-58	207.5	0	5e-58	206.8	0	1.3	1	1	0	1	1	1	1	#	440 #	1243 # 1 # ;gc_cont=0.331
b009-d038_scaffold_278_4	-	AAC3	RF0002	3e-58	207.5	0	5e-58	206.8	0	1.3	1	1	0	1	1	1	1	#	3955	# 4758 # -1 # ;gc_cont=0.331
b009-d045_scaffold_1034_1	-	AAC3	RF0002	3e-58	207.5	0	5e-58	206.8	0	1.3	1	1	0	1	1	1	1	#	456 #	1259 # 1 # ;gc_cont=0.331
N1_009_000G1_scaffold_899_15	-	AAC3	RF0002	6.6e-57	203.1	0	1e-56	202.4	0	1.2	1	0	0	1	1	1	1	#	14125	# 14928 # -1 # ;gc_cont=0.318
N4_159_000G1_scaffold_77_39	-	AAC3	RF0002	6.6e-57	203.1	0	1e-56	202.4	0	1.2	1	0	0	1	1	1	1	#	42058	# 42861 # -1 # ;gc_cont=0.318
N4_159_053G1_scaffold_30_39	-	AAC3	RF0002	6.6e-57	203.1	0	1e-56	202.4	0	1.2	1	0	0	1	1	1	1	#	42058	# 42861 # -1 # ;gc_cont=0.318
b009-d011_scaffold_15_128	-	AAC3	RF0002	6.6e-57	203.1	0	1e-56	202.4	0	1.2	1	0	0	1	1	1	1	#	13939	1 # 140194 # 1 # ;gc_cont=0.318
b009-d013_scaffold_279_17	-	AAC3	RF0002	6.6e-57	203.1	0	1e-56	202.4	0	1.2	1	0	0	1	1	1	1	#	16295	# 17098 # -1 # ;gc_cont=0.318
b009-d015_scaffold_450_2	-	AAC3	RF0002	6.6e-57	203.1	0	1e-56	202.4	0	1.2	1	0	0	1	1	1	1	#	482 #	1285 # 1 # ;gc_cont=0.318
b009-d016_scaffold_12_19	-	AAC3	RF0002	6.6e-57	203.1	0	1e-56	202.4	0	1.2	1	0	0	1	1	1	1	#	20301	# 21104 # -1 # ;gc_cont=0.318
39_003_scaffold_409_10	-	AAC3	RF0002	7e-57	203	0	1.1e-56	202.4	0	1.2	1	0	0	1	1	1	1	#	8394	# 9197 # -1 # ;gc_cont=0.320
N2_038_000G1_scaffold_417_10	-	AAC3	RF0002	7e-57	203	0	1.1e-56	202.4	0	1.2	1	0	0	1	1	1	1	#	8400	# 9203 # -1 # ;gc_cont=0.320
N2_039_000G1_scaffold_1175_10	-	AAC3	RF0002	7e-57	203	0	1.1e-56	202.4	0	1.2	1	0	0	1	1	1	1	#	8394	# 9197 # -1 # ;gc_cont=0.320
N4_206_000G1_scaffold_75_75	-	AAC3	RF0002	7e-57	203	0	1.1e-56	202.4	0	1.2	1	0	0	1	1	1	1	#	80527	# 81330 # 1 # ;gc_cont=0.320
N4_206_052G1_scaffold_35_75	-	AAC3	RF0002	7e-57	203	0	1.1e-56	202.4	0	1.2	1	0	0	1	1	1	1	#	80527	# 81330 # 1 # ;gc_cont=0.320
174_001_scaffold_34_90	-	AAC3	RF0002	9.6e-57	202.6	0	1.4e-56	202.1	0	1.1	1	0	0	1	1	1	1	#	97325	# 98128 # 1 # ;gc_cont=0.323
174_002_scaffold_15_93	-	AAC3	RF0002	9.6e-57	202.6	0	1.4e-56	202.1	0	1.1	1	0	0	1	1	1	1	#	10265	5 # 103458 # 1 # ;gc_cont=0.323
174_003_scaffold_20_90	-	AAC3	RF0002	9.6e-57	202.6	0	1.4e-56	202.1	0	1.1	1	0	0	1	1	1	1	#	97325	# 98128 # 1 # ;gc_cont=0.323
174_004_scaffold_21_93	-	AAC3	RF0002	9.6e-57	202.6	0	1.4e-56	202.1	0	1.1	1	0	0	1	1	1	1	#	10268	5 # 103488 # 1 # ;gc_cont=0.323
174_005_scaffold_64_17	-	AAC3	RF0002	9.6e-57	202.6	0	1.4e-56	202.1	0	1.1	1	0	0	1	1	1	1	#	16672	# 17475 # -1 # ;gc_cont=0.323
174_006_scaffold_272_14	-	AAC3	RF0002	9.6e-57	202.6	0	1.4e-56	202.1	0	1.1	1	0	0	1	1	1	1	#	13519	# 14322 # -1 # ;gc_cont=0.323
174_007_scaffold_79_17	-	AAC3	RF0002	9.6e-57	202.6	0	1.4e-56	202.1	0	1.1	1	0	0	1	1	1	1	#	16647	# 17450 # -1 # ;gc_cont=0.323
JBBB014K_scaffold_386_14	-	AAC3	RF0002	9.6e-57	202.6	0	1.4e-56	202.1	0	1.1	1	0	0	1	1	1	1	#	13995	# 14798 # -1 # ;gc_cont=0.323
JBBB014L_scaffold_118_101	-	AAC3	RF0002	9.6e-57	202.6	0	1.4e-56	202.1	0	1.1	1	0	0	1	1	1	1	#	85083	# 85886 # -1 # ;gc_cont=0.323
JBBB015A_scaffold_766_6	-	AAC3	RF0002	9.6e-57	202.6	0	1.4e-56	202.1	0	1.1	1	0	0	1	1	1	1	#	3488	# 4291 # -1 # ;gc_cont=0.323
N1_003_000G1_scaffold_1818_3	-	AAC3	RF0002	9.6e-57	202.6	0	1.4e-56	202.1	0	1.1	1	0	0	1	1	1	1	#	2273	# 3076 # 1 # ;gc_cont=0.323
N1_019_000G1_scaffold_314_10	-	AAC3	RF0002	9.6e-57	202.6	0	1.4e-56	202.1	0	1.1	1	0	0	1	1	1	1	#	8314	# 9117 # -1 # ;gc_cont=0.323
N1_023_000G1_scaffold_170_35	-	AAC3	RF0002	9.6e-57	202.6	0	1.4e-56	202.1	0	1.1	1	0	0	1	1	1	1	#	38126	# 38929 # -1 # ;gc_cont=0.323
N3_174_000G1_scaffold_56_17	-	AAC3	RF0002	9.6e-57	202.6	0	1.4e-56	202.1	0	1.1	1	0	0	1	1	1	1	#	16694	# 17497 # -1 # ;gc_cont=0.323
N4_152_000G1_scaffold_111_26	-	AAC3	RF0002	9.6e-57	202.6	0	1.4e-56	202.1	0	1.1	1	0	0	1	1	1	1	#	27661	# 28464 # -1 # ;gc_cont=0.323
N4_152_021G1_scaffold_117_26	-	AAC3	RF0002	9.6e-57	202.6	0	1.4e-56	202.1	0	1.1	1	0	0	1	1	1	1	#	27661	# 28464 # -1 # ;gc_cont=0.323
N4_166_000G1_scaffold_114_42	-	AAC3	RF0002	9.6e-57	202.6	0	1.4e-56	202.1	0	1.1	1	0	0	1	1	1	1	#	42349	# 43152 # -1 # ;gc_cont=0.323
N4_166_027G1_scaffold_99_42	-	AAC3	RF0002	9.6e-57	202.6	0	1.4e-56	202.1	0	1.1	1	0	0	1	1	1	1	#	43290	# 44093 # -1 # ;gc_cont=0.323
N4_167_000G1_scaffold_306_40	-	AAC3	RF0002	9.6e-57	202.6	0	1.4e-56	202.1	0	1.1	1	0	0	1	1	1	1	#	41266	# 42069 # 1 # ;gc_cont=0.323
N4_167_066G1_scaffold_186_4	-	AAC3	RF0002	9.6e-57	202.6	0	1.4e-56	202.1	0	1.1	1	0	0	1	1	1	1	#	2219	# 3022 # -1 # ;gc_cont=0.323
N4_167_072G1_scaffold_214_40	-	AAC3	RF0002	9.6e-57	202.6	0	1.4e-56	202.1	0	1.1	1	0	0	1	1	1	1	#	41266	# 42069 # 1 # ;gc_cont=0.323
N4_188_000G1_scaffold_11_101	-	AAC3	RF0002	9.6e-57	202.6	0	1.4e-56	202.1	0	1.1	1	0	0	1	1	1	1	#	85083	# 85886 # -1 # ;gc_cont=0.323
N4_188_038G1_scaffold_4_101	-	AAC3	RF0002	9.6e-57	202.6	0	1.4e-56	202.1	0	1.1	1	0	0	1	1	1	1	#	85063	# 85866 # -1 # ;gc_cont=0.323
N4_188_045G1_scaffold_3_101	-	AAC3	RF0002	9.6e-57	202.6	0	1.4e-56	202.1	0	1.1	1	0	0	1	1	1	1	#	85083	# 85886 # -1 # ;gc_cont=0.323
N4_210_000G1_scaffold_65_42	-	AAC3	RF0002	9.6e-57	202.6	0	1.4e-56	202.1	0	1.1	1	0	0	1	1	1	1	#	42349	# 43152 # -1 # ;gc_cont=0.323
N4_210_013G1_scaffold_75_42	-	AAC3	RF0002	9.6e-57	202.6	0	1.4e-56	202.1	0	1.1	1	0	0	1	1	1	1	#	42349	# 43152 # -1 # ;gc_cont=0.323
N4_211_000G1_scaffold_114_42	-	AAC3	RF0002	9.6e-57	202.6	0	1.4e-56	202.1	0	1.1	1	0	0	1	1	1	1	#	42349	# 43152 # -1 # ;gc_cont=0.323
N4_211_008G1_scaffold_38_42	-	AAC3	RF0002	9.6e-57	202.6	0	1.4e-56	202.1	0	1.1	1	0	0	1	1	1	1	#	42349	# 43152 # -1 # ;gc_cont=0.323
N4_211_010G1_scaffold_77_42	-	AAC3	RF0002	9.6e-57	202.6	0	1.4e-56	202.1	0	1.1	1	0	0	1	1	1	1	#	42349	# 43152 # -1 # ;gc_cont=0.323
N4_211_016G1_scaffold_61_42	-	AAC3	RF0002	9.6e-57	202.6	0	1.4e-56	202.1	0	1.1	1	0	0	1	1	1	1	#	42349	# 43152 # -1 # ;gc_cont=0.323
N4_212_008G1_scaffold_74_42	-	AAC3	RF0002	9.6e-57	202.6	0	1.4e-56	202.1	0	1.1	1	0	0	1	1	1	1	#	42349	# 43152 # -1 # ;gc_cont=0.323
N4_214_000G1_scaffold_106_42	-	AAC3	RF0002	9.6e-57	202.6	0	1.4e-56	202.1	0	1.1	1	0	0	1	1	1	1	#	42349	# 43152 # -1 # ;gc_cont=0.323
N4_214_024G1_scaffold_87_30	-	AAC3	RF0002	9.6e-57	202.6	0	1.4e-56	202.1	0	1.1	1	0	0	1	1	1	1	#	30535	# 31338 # 1 # ;gc_cont=0.323
S2_008_000G1_scaffold_111_101	-	AAC3	RF0002	9.6e-57	202.6	0	1.4e-56	202.1	0	1.1	1	0	0	1	1	1	1	#	85083	# 85886 # -1 # ;gc_cont=0.323
b003-d086_scaffold_519_3	-	AAC3	RF0002	9.6e-57	202.6	0	1.4e-56	202.1	0	1.1	1	0	0	1	1	1	1	#	2273	# 3076 # 1 # ;gc_cont=0.323
b009-d024_scaffold_1449_1	-	AAC3	RF0002	9.6e-57	202.6	0	1.4e-56	202.1	0	1.1	1	0	0	1	1	1	1	#	413 #	1216 # -1 # ;gc_cont=0.323
b009-d045_scaffold_529_12	-	AAC3	RF0002	9.6e-57	202.6	0	1.4e-56	202.1	0	1.1	1	0	0	1	1	1	1	#	12007	# 12810 # -1 # ;gc_cont=0.323
b019-d056_scaffold_109_51	-	AAC3	RF0002	9.6e-57	202.6	0	1.4e-56	202.1	0	1.1	1	0	0	1	1	1	1	#	51119	# 51922 # 1 # ;gc_cont=0.323
b023-d021_scaffold_110_20	-	AAC3	RF0002	9.6e-57	202.6	0	1.4e-56	202.1	0	1.1	1	0	0	1	1	1	1	#	21349	# 22152 # -1 # ;gc_cont=0.323
b023-d029_scaffold_899_2	-	AAC3	RF0002	9.6e-57	202.6	0	1.4e-56	202.1	0	1.1	1	0	0	1	1	1	1	#	762 #	1565 # 1 # ;gc_cont=0.323
N1_014_000G1_scaffold_574_10	-	AAC3	RF0002	2.9e-56	201	0.1	4.6e-56	200.3	0.1	1.3	1	0	0	1	1	1	1	#	7296	# 8114 # 1 # ;gc_cont=0.602
b014-d006_scaffold_226_10	-	AAC3	RF0002	2.9e-56	201	0.1	4.6e-56	200.3	0.1	1.3	1	0	0	1	1	1	1	#	7296	# 8114 # 1 # ;gc_cont=0.602
N4_005_000G1_scaffold_187_12	-	AAC3	RF0002	7.2e-56	199.7	0	1.1e-55	199.1	0	1.2	1	0	0	1	1	1	1	#	14169	# 14972 # 1 # ;gc_cont=0.449
N4_005_026G1_scaffold_118_12	-	AAC3	RF0002	7.2e-56	199.7	0	1.1e-55	199.1	0	1.2	1	0	0	1	1	1	1	#	14169	# 14972 # 1 # ;gc_cont=0.449
173_001_scaffold_4747_1	-	AAC3	RF0002	8.4e-56	199.5	0	1.1e-55	199	0	1.2	1	0	0	1	1	1	1	#	3 # 8	12 # 1 # ;gc_cont=0.320
1014A0615_scaffold_380_5	-	AAC3	RF0002	8.7e-56	199.4	0	1.2e-55	198.9	0	1.2	1	0	0	1	1	1	1	#	2860	# 3663 # -1 # ;gc_cont=0.320
1016A0617_scaffold_72_49	-	AAC3	RF0002	8.7e-56	199.4	0	1.2e-55	198.9	0	1.2	1	0	0	1	1	1	1	#	50776	# 51579 # -1 # ;gc_cont=0.320
1017A0618_scaffold_61_49	-	AAC3	RF0002	8.7e-56	199.4	0	1.2e-55	198.9	0	1.2	1	0	0	1	1	1	1	#	50613	# 51416 # -1 # ;gc_cont=0.320
1018A0619_scaffold_55_49	-	AAC3	RF0002	8.7e-56	199.4	0	1.2e-55	198.9	0	1.2	1	0	0	1	1	1	1	#	50776	# 51579 # -1 # ;gc_cont=0.320
1021A0622_scaffold_64_49	-	AAC3	RF0002	8.7e-56	199.4	0	1.2e-55	198.9	0	1.2	1	0	0	1	1	1	1	#	50776	# 51579 # -1 # ;gc_cont=0.320
1022A0623_scaffold_89_49	-	AAC3	RF0002	8.7e-56	199.4	0	1.2e-55	198.9	0	1.2	1	0	0	1	1	1	1	#	50776	# 51579 # -1 # ;gc_cont=0.320
1023A0624_scaffold_94_49	-	AAC3	RF0002	8.7e-56	199.4	0	1.2e-55	198.9	0	1.2	1	0	0	1	1	1	1	#	50776	# 51579 # -1 # ;gc_cont=0.320
1024A0625_scaffold_56_49	-	AAC3	RF0002	8.7e-56	199.4	0	1.2e-55	198.9	0	1.2	1	0	0	1	1	1	1	#	50776	# 51579 # -1 # ;gc_cont=0.320
1026A0627_scaffold_59_49	-	AAC3	RF0002	8.7e-56	199.4	0	1.2e-55	198.9	0	1.2	1	0	0	1	1	1	1	#	50776	# 51579 # -1 # ;gc_cont=0.320
1030A0701_scaffold_76_49	-	AAC3	RF0002	8.7e-56	199.4	0	1.2e-55	198.9	0	1.2	1	0	0	1	1	1	1	#	50776	# 51579 # -1 # ;gc_cont=0.320
1218A0721_scaffold_83_49	-	AAC3	RF0002	8.7e-56	199.4	0	1.2e-55	198.9	0	1.2	1	0	0	1	1	1	1	#	50776	# 51579 # -1 # ;gc_cont=0.320
1219A0722_scaffold_32_49	-	AAC3	RF0002	8.7e-56	199.4	0	1.2e-55	198.9	0	1.2	1	0	0	1	1	1	1	#	50776	# 51579 # -1 # ;gc_cont=0.320
1220A0723_scaffold_79_49	-	AAC3	RF0002	8.7e-56	199.4	0	1.2e-55	198.9	0	1.2	1	0	0	1	1	1	1	#	50776	# 51579 # -1 # ;gc_cont=0.320
1221A0724_scaffold_62_49	-	AAC3	RF0002	8.7e-56	199.4	0	1.2e-55	198.9	0	1.2	1	0	0	1	1	1	1	#	50776	# 51579 # -1 # ;gc_cont=0.320
1222A0725_scaffold_58_35	-	AAC3	RF0002	8.7e-56	199.4	0	1.2e-55	198.9	0	1.2	1	0	0	1	1	1	1	#	33540	# 34343 # 1 # ;gc_cont=0.321
1223A0726_scaffold_50_49	-	AAC3	RF0002	8.7e-56	199.4	0	1.2e-55	198.9	0	1.2	1	0	0	1	1	1	1	#	50776	# 51579 # -1 # ;gc_cont=0.320
1224A0727_scaffold_78_49	-	AAC3	RF0002	8.7e-56	199.4	0	1.2e-55	198.9	0	1.2	1	0	0	1	1	1	1	#	50776	# 51579 # -1 # ;gc_cont=0.320
1225A0728_scaffold_63_49	-	AAC3	RF0002	8.7e-56	199.4	0	1.2e-55	198.9	0	1.2	1	0	0	1	1	1	1	#	50776	# 51579 # -1 # ;gc_cont=0.320
1226A0729_scaffold_105_49	-	AAC3	RF0002	8.7e-56	199.4	0	1.2e-55	198.9	0	1.2	1	0	0	1	1	1	1	#	50776	# 51579 # -1 # ;gc_cont=0.320
1227A0730_scaffold_47_35	-	AAC3	RF0002	8.7e-56	199.4	0	1.2e-55	198.9	0	1.2	1	0	0	1	1	1	1	#	33540	# 34343 # 1 # ;gc_cont=0.321
173_002_scaffold_187_35	-	AAC3	RF0002	8.7e-56	199.4	0	1.2e-55	198.9	0	1.2	1	0	0	1	1	1	1	#	38070	# 38873 # -1 # ;gc_cont=0.320
173_003_scaffold_308_29	-	AAC3	RF0002	8.7e-56	199.4	0	1.2e-55	198.9	0	1.2	1	0	0	1	1	1	1	#	30267	# 31070 # -1 # ;gc_cont=0.320
173_005_scaffold_578_6	-	AAC3	RF0002	8.7e-56	199.4	0	1.2e-55	198.9	0	1.2	1	0	0	1	1	1	1	#	4113	# 4916 # -1 # ;gc_cont=0.320
175_008_scaffold_62_35	-	AAC3	RF0002	8.7e-56	199.4	0	1.2e-55	198.9	0	1.2	1	0	0	1	1	1	1	#	38041	# 38844 # -1 # ;gc_cont=0.320
176_005_scaffold_664_14	-	AAC3	RF0002	8.7e-56	199.4	0	1.2e-55	198.9	0	1.2	1	0	0	1	1	1	1	#	13605	# 14408 # -1 # ;gc_cont=0.320
176_006_scaffold_354_17	-	AAC3	RF0002	8.7e-56	199.4	0	1.2e-55	198.9	0	1.2	1	0	0	1	1	1	1	#	16651	# 17454 # -1 # ;gc_cont=0.320
176_007_scaffold_97_35	-	AAC3	RF0002	8.7e-56	199.4	0	1.2e-55	198.9	0	1.2	1	0	0	1	1	1	1	#	38084	# 38887 # -1 # ;gc_cont=0.320
178_001_scaffold_3511_1	-	AAC3	RF0002	8.7e-56	199.4	0	1.2e-55	198.9	0	1.2	1	0	0	1	1	1	1	#	238 #	1041 # -1 # ;gc_cont=0.320
178_002_scaffold_415_17	-	AAC3	RF0002	8.7e-56	199.4	0	1.2e-55	198.9	0	1.2	1	0	0	1	1	1	1	#	16653	# 17456 # -1 # ;gc_cont=0.320
178_003_scaffold_63_35	-	AAC3	RF0002	8.7e-56	199.4	0	1.2e-55	198.9	0	1.2	1	0	0	1	1	1	1	#	38078	# 38881 # -1 # ;gc_cont=0.320
178_004_scaffold_52_18	-	AAC3	RF0002	8.7e-56	199.4	0	1.2e-55	198.9	0	1.2	1	0	0	1	1	1	1	#	17712	# 18515 # -1 # ;gc_cont=0.320
178_005_scaffold_41_35	-	AAC3	RF0002	8.7e-56	199.4	0	1.2e-55	198.9	0	1.2	1	0	0	1	1	1	1	#	38066	# 38869 # -1 # ;gc_cont=0.320
178_006_scaffold_691_1	-	AAC3	RF0002	8.7e-56	199.4	0	1.2e-55	198.9	0	1.2	1	0	0	1	1	1	1	#	272 #	1075 # -1 # ;gc_cont=0.320
N3_173_000G1_scaffold_915_4	-	AAC3	RF0002	8.7e-56	199.4	0	1.2e-55	198.9	0	1.2	1	0	0	1	1	1	1	#	2120	# 2923 # -1 # ;gc_cont=0.320
N3_175_000G1_scaffold_125_35	-	AAC3	RF0002	8.7e-56	199.4	0	1.2e-55	198.9	0	1.2	1	0	0	1	1	1	1	#	38010	# 38813 # -1 # ;gc_cont=0.320
N3_176_scaffold_116_49	-	AAC3	RF0002	8.7e-56	199.4	0	1.2e-55	198.9	0	1.2	1	0	0	1	1	1	1	#	50776	# 51579 # -1 # ;gc_cont=0.320
N3_178_000G1_scaffold_110_35	-	AAC3	RF0002	8.7e-56	199.4	0	1.2e-55	198.9	0	1.2	1	0	0	1	1	1	1	#	38118	# 38921 # -1 # ;gc_cont=0.320
N4_103_000G1_scaffold_66_49	-	AAC3	RF0002	8.7e-56	199.4	0	1.2e-55	198.9	0	1.2	1	0	0	1	1	1	1	#	50713	# 51516 # -1 # ;gc_cont=0.320
N4_103_020G1_scaffold_66_35	-	AAC3	RF0002	8.7e-56	199.4	0	1.2e-55	198.9	0	1.2	1	0	0	1	1	1	1	#	33538	# 34341 # 1 # ;gc_cont=0.321
N4_103_028G1_scaffold_52_49	-	AAC3	RF0002	8.7e-56	199.4	0	1.2e-55	198.9	0	1.2	1	0	0	1	1	1	1	#	50713	# 51516 # -1 # ;gc_cont=0.320
N4_176_051G1_scaffold_105_49	-	AAC3	RF0002	8.7e-56	199.4	0	1.2e-55	198.9	0	1.2	1	0	0	1	1	1	1	#	50776	# 51579 # -1 # ;gc_cont=0.320
N4_179_000G1_scaffold_165_49	-	AAC3	RF0002	8.7e-56	199.4	0	1.2e-55	198.9	0	1.2	1	0	0	1	1	1	1	#	50691	# 51494 # -1 # ;gc_cont=0.320
N4_179_018G1_scaffold_103_35	-	AAC3	RF0002	8.7e-56	199.4	0	1.2e-55	198.9	0	1.2	1	0	0	1	1	1	1	#	33538	# 34341 # 1 # ;gc_cont=0.321
N4_179_023G1_scaffold_109_49	-	AAC3	RF0002	8.7e-56	199.4	0	1.2e-55	198.9	0	1.2	1	0	0	1	1	1	1	#	50696	# 51499 # -1 # ;gc_cont=0.320
N4_189_000G1_scaffold_83_35	-	AAC3	RF0002	8.7e-56	199.4	0	1.2e-55	198.9	0	1.2	1	0	0	1	1	1	1	#	33540	# 34343 # 1 # ;gc_cont=0.321
N4_189_014G1_scaffold_50_49	-	AAC3	RF0002	8.7e-56	199.4	0	1.2e-55	198.9	0	1.2	1	0	0	1	1	1	1	#	50776	# 51579 # -1 # ;gc_cont=0.320
N4_189_020G1_scaffold_69_35	-	AAC3	RF0002	8.7e-56	199.4	0	1.2e-55	198.9	0	1.2	1	0	0	1	1	1	1	#	33540	# 34343 # 1 # ;gc_cont=0.321
N4_189_032G1_scaffold_93_49	-	AAC3	RF0002	8.7e-56	199.4	0	1.2e-55	198.9	0	1.2	1	0	0	1	1	1	1	#	50776	# 51579 # -1 # ;gc_cont=0.320
N4_189_040G1_scaffold_93_49	-	AAC3	RF0002	8.7e-56	199.4	0	1.2e-55	198.9	0	1.2	1	0	0	1	1	1	1	#	50776	# 51579 # -1 # ;gc_cont=0.320
N4_208_000G1_scaffold_33_128	-	AAC3	RF0002	8.7e-56	199.4	0	1.2e-55	198.9	0	1.2	1	0	0	1	1	1	1	#	14439	3 # 145196 # 1 # ;gc_cont=0.321
N4_208_040G1_scaffold_38_49	-	AAC3	RF0002	8.7e-56	199.4	0	1.2e-55	198.9	0	1.2	1	0	0	1	1	1	1	#	50618	# 51421 # -1 # ;gc_cont=0.320
N4_208_046G1_scaffold_97_128	-	AAC3	RF0002	8.7e-56	199.4	0	1.2e-55	198.9	0	1.2	1	0	0	1	1	1	1	#	14434	9 # 145152 # 1 # ;gc_cont=0.321
N4_212_014G1_scaffold_164_27	-	AAC3	RF0002	8.7e-56	199.4	0	1.2e-55	198.9	0	1.2	1	0	0	1	1	1	1	#	28174	# 28977 # 1 # ;gc_cont=0.321
N4_212_018G1_scaffold_158_29	-	AAC3	RF0002	8.7e-56	199.4	0	1.2e-55	198.9	0	1.2	1	0	0	1	1	1	1	#	30601	# 31404 # -1 # ;gc_cont=0.320
N4_212_020G1_scaffold_531_6	-	AAC3	RF0002	8.7e-56	199.4	0	1.2e-55	198.9	0	1.2	1	0	0	1	1	1	1	#	4244	# 5047 # -1 # ;gc_cont=0.320
S2_010_000G1_scaffold_109_49	-	AAC3	RF0002	8.7e-56	199.4	0	1.2e-55	198.9	0	1.2	1	0	0	1	1	1	1	#	50776	# 51579 # -1 # ;gc_cont=0.320
S2_012_000G1_scaffold_356_49	-	AAC3	RF0002	8.7e-56	199.4	0	1.2e-55	198.9	0	1.2	1	0	0	1	1	1	1	#	50173	# 50976 # -1 # ;gc_cont=0.320
N1_003_000G1_scaffold_53_159	-	AAC3	RF0002	1.4e-54	195.4	0	2.8e-54	194.5	0	1.4	1	1	0	1	1	1	1	#	15622	7 # 157039 # 1 # ;gc_cont=0.306
b003-d021_scaffold_160_4	-	AAC3	RF0002	1.4e-54	195.4	0	2.8e-54	194.5	0	1.4	1	1	0	1	1	1	1	#	2461	# 3273 # 1 # ;gc_cont=0.306
b003-d022_scaffold_120_4	-	AAC3	RF0002	1.4e-54	195.4	0	2.8e-54	194.5	0	1.4	1	1	0	1	1	1	1	#	2455	# 3267 # 1 # ;gc_cont=0.306
b003-d025_scaffold_252_6	-	AAC3	RF0002	1.4e-54	195.4	0	2.8e-54	194.5	0	1.4	1	1	0	1	1	1	1	#	6331	# 7143 # 1 # ;gc_cont=0.306
b003-d028_scaffold_334_3	-	AAC3	RF0002	1.4e-54	195.4	0	2.8e-54	194.5	0	1.4	1	1	0	1	1	1	1	#	1324	# 2136 # 1 # ;gc_cont=0.306
N4_189_000G1_scaffold_32_158	-	AAC3	RF0002	6.8e-54	193.2	0	1.6e-53	192	0	1.5	1	1	0	1	1	1	1	#	15624	6 # 157058 # 1 # ;gc_cont=0.305
N4_189_014G1_scaffold_21_158	-	AAC3	RF0002	6.8e-54	193.2	0	1.6e-53	192	0	1.5	1	1	0	1	1	1	1	#	15624	6 # 157058 # 1 # ;gc_cont=0.305
N4_189_020G1_scaffold_30_158	-	AAC3	RF0002	6.8e-54	193.2	0	1.6e-53	192	0	1.5	1	1	0	1	1	1	1	#	15624	6 # 157058 # 1 # ;gc_cont=0.305
N4_189_032G1_scaffold_228_25	-	AAC3	RF0002	6.8e-54	193.2	0	1.6e-53	192	0	1.5	1	1	0	1	1	1	1	#	26385	# 27197 # 1 # ;gc_cont=0.305
N4_189_040G1_scaffold_115_56	-	AAC3	RF0002	6.8e-54	193.2	0	1.6e-53	192	0	1.5	1	1	0	1	1	1	1	#	61866	# 62678 # 1 # ;gc_cont=0.305
1806A1011_scaffold_18_338	-	AAC3	RF0002	8.4e-54	192.9	0.2	1.2e-53	192.4	0.2	1.2	1	0	0	1	1	1	1	#	40197	0 # 402803 # 1 # ;gc_cont=0.741
1807A1012_scaffold_247_27	-	AAC3	RF0002	8.4e-54	192.9	0.2	1.2e-53	192.4	0.2	1.2	1	0	0	1	1	1	1	#	32762	# 33595 # 1 # ;gc_cont=0.741
ECA3_scaffold_1683_1	-	AAC3	RF0002	8.4e-54	192.9	0.2	1.2e-53	192.4	0.2	1.2	1	0	0	1	1	1	1	#	208 #	1041 # 1 # ;gc_cont=0.741
S2_012_000G1_scaffold_4031_1	-	AAC3	RF0002	8.4e-54	192.9	0.2	1.2e-53	192.4	0.2	1.2	1	0	0	1	1	1	1	#	55 #	888 # 1 # ;gc_cont=0.741
S2_018_000G1_scaffold_45_5	-	AAC3	RF0002	8.4e-54	192.9	0.2	1.2e-53	192.4	0.2	1.2	1	0	0	1	1	1	1	#	4332	# 5165 # 1 # ;gc_cont=0.741
S2_CON_scaffold_2985_1	-	AAC3	RF0002	8.4e-54	192.9	0.2	1.2e-53	192.4	0.2	1.2	1	0	0	1	1	1	1	#	208 #	1041 # 1 # ;gc_cont=0.741
174_006_scaffold_1919_1	-	AAC3	RF0002	1.2e-53	192.4	0	2e-53	191.7	0	1.3	1	1	0	1	1	1	1	#	1 # 7	56 # -1 # ;gc_cont=0.341
38_015_scaffold_6341_1	-	AAC3	RF0002	4.9e-53	190.4	0	7.1e-53	189.9	0	1.2	1	0	0	1	1	1	1	#	3 # 7	73 # -1 # ;gc_cont=0.324
N4_142_000G1_scaffold_716_5	-	AAC3	RF0002	8.2e-53	189.7	0	1.9e-52	188.5	0	1.5	1	1	0	1	1	1	1	#	3617	# 4429 # -1 # ;gc_cont=0.304
N4_142_020G1_scaffold_194_3	-	AAC3	RF0002	8.2e-53	189.7	0	1.9e-52	188.5	0	1.5	1	1	0	1	1	1	1	#	1238	# 2050 # 1 # ;gc_cont=0.303
b009-d014_scaffold_1704_2	-	AAC3	RF0002	1.8e-52	188.6	0	2e-52	188.4	0	1	1	0	0	1	1	1	1	#	707 #	1465 # 1 # ;gc_cont=0.325
N4_160_000G1_scaffold_0_17	-	AAC3	RF0002	3.7e-52	187.5	0	8.5e-52	186.3	0	1.5	1	1	0	1	1	1	1	#	14257	# 15090 # 1 # ;gc_cont=0.302
N4_160_053G1_scaffold_0_719	-	AAC3	RF0002	3.7e-52	187.5	0	8.5e-52	186.3	0	1.5	1	1	0	1	1	1	1	#	73519	5 # 736028 # -1 # ;gc_cont=0.302
N4_212_010G1_scaffold_382_30	-	AAC3	RF0002	4.6e-52	187.2	0	5.2e-52	187	0	1	1	0	0	1	1	1	1	#	29534	# 30301 # 1 # ;gc_cont=0.332
N4_212_000G1_scaffold_1682_20	-	AAC3	RF0002	4.9e-52	187.1	0	5.5e-52	187	0	1	1	0	0	1	1	1	1	#	18375	# 19094 # 1 # ;gc_cont=0.326
N4_212_012G1_scaffold_716_19	-	AAC3	RF0002	5.6e-52	186.9	0	6.3e-52	186.8	0	1	1	0	0	1	1	1	1	#	18619	# 19314 # 1 # ;gc_cont=0.333
S2_016_000G1_scaffold_340_4	-	AAC3	RF0002	3.2e-51	184.4	0.1	5.4e-51	183.7	0.1	1.2	1	0	0	1	1	1	1	#	2570	# 3385 # -1 # ;gc_cont=0.610
173_001_scaffold_138_1	-	AAC3	RF0002	1.8e-50	182	0	2.4e-50	181.6	0	1.2	1	0	0	1	1	1	1	#	313 #	1134 # -1 # ;gc_cont=0.493
173_002_scaffold_191_1	-	AAC3	RF0002	1.8e-50	182	0	2.4e-50	181.6	0	1.2	1	0	0	1	1	1	1	#	313 #	1134 # -1 # ;gc_cont=0.493
173_003_scaffold_167_1	-	AAC3	RF0002	1.8e-50	182	0	2.4e-50	181.6	0	1.2	1	0	0	1	1	1	1	#	313 #	1134 # -1 # ;gc_cont=0.493
N3_173_000G1_scaffold_258_1	-	AAC3	RF0002	1.8e-50	182	0	2.4e-50	181.6	0	1.2	1	0	0	1	1	1	1	#	313 #	1134 # -1 # ;gc_cont=0.493
0417A0120_scaffold_171_38	-	AAC3	RF0002	8.1e-47	170	0	1.4e-46	169.2	0	1.3	1	1	0	1	1	1	1	#	36117	# 36926 # 1 # ;gc_cont=0.320
0418A0121_scaffold_1242_2	-	AAC3	RF0002	8.1e-47	170	0	1.4e-46	169.2	0	1.3	1	1	0	1	1	1	1	#	248 #	1057 # -1 # ;gc_cont=0.319
0419A0122_scaffold_1300_2	-	AAC3	RF0002	8.1e-47	170	0	1.4e-46	169.2	0	1.3	1	1	0	1	1	1	1	#	1983	# 2792 # 1 # ;gc_cont=0.320
JBBB010L_scaffold_8_188	-	AAC3	RF0002	8.1e-47	170	0	1.4e-46	169.2	0	1.3	1	1	0	1	1	1	1	#	19701	6 # 197825 # 1 # ;gc_cont=0.320
JBBB011I_myIDBA_UD_scaffold_736_4	-	AAC3	RF0002	8.1e-47	170	0	1.4e-46	169.2	0	1.3	1	1	0	1	1	1	1	#	3199	# 4008 # 1 # ;gc_cont=0.320
S2_004_000G1_scaffold_51_11	-	AAC3	RF0002	8.1e-47	170	0	1.4e-46	169.2	0	1.3	1	1	0	1	1	1	1	#	10577	# 11386 # -1 # ;gc_cont=0.319
N4_125_000G1_scaffold_8_200	-	AAC3	RF0002	9.4e-47	169.8	0	1.7e-46	168.9	0	1.3	1	1	0	1	1	1	1	#	17544	5 # 176251 # 1 # ;gc_cont=0.318
N4_125_015G1_scaffold_7_84	-	AAC3	RF0002	9.4e-47	169.8	0	1.7e-46	168.9	0	1.3	1	1	0	1	1	1	1	#	82036	# 82842 # -1 # ;gc_cont=0.317
N4_166_000G1_scaffold_20_87	-	AAC3	RF0002	1.1e-46	169.6	0	1.9e-46	168.8	0	1.3	1	1	0	1	1	1	1	#	82279	# 83085 # -1 # ;gc_cont=0.316
N4_166_027G1_scaffold_16_121	-	AAC3	RF0002	1.1e-46	169.6	0	1.9e-46	168.8	0	1.3	1	1	0	1	1	1	1	#	11928	7 # 120093 # 1 # ;gc_cont=0.317
N4_104_000G1_scaffold_580_20	-	AAC3	RF0002	1.3e-46	169.3	0	2.4e-46	168.4	0	1.3	1	1	0	1	1	1	1	#	17843	# 18649 # 1 # ;gc_cont=0.317
N4_104_013G1_scaffold_250_20	-	AAC3	RF0002	1.3e-46	169.3	0	2.4e-46	168.4	0	1.3	1	1	0	1	1	1	1	#	17843	# 18649 # 1 # ;gc_cont=0.317
175_006_scaffold_3849_1	-	AAC3	RF0002	7.2e-46	166.9	0	1.1e-45	166.2	0	1.3	1	0	0	1	1	1	1	#	3 # 8	00 # -1 # ;gc_cont=0.313
N3_175_000G1_scaffold_7810_1	-	AAC3	RF0002	7.2e-46	166.9	0	1.1e-45	166.2	0	1.3	1	0	0	1	1	1	1	#	3 # 8	00 # -1 # ;gc_cont=0.313
JBBB007H_scaffold_677_2	-	AAC3	RF0002	4e-44	161.2	0	4.6e-44	160.9	0	1	1	0	0	1	1	1	1	#	1172	# 1882 # 1 # ;gc_cont=0.318
JBBB007I_scaffold_8_137	-	AAC3	RF0002	4e-44	161.2	0	4.6e-44	160.9	0	1	1	0	0	1	1	1	1	#	13378	9 # 134499 # 1 # ;gc_cont=0.318
JBBB008H_scaffold_10_138	-	AAC3	RF0002	4e-44	161.2	0	4.6e-44	160.9	0	1	1	0	0	1	1	1	1	#	13378	2 # 134492 # 1 # ;gc_cont=0.318
S2_002_000G1_scaffold_3_137	-	AAC3	RF0002	4e-44	161.2	0	4.6e-44	160.9	0	1	1	0	0	1	1	1	1	#	13378	1 # 134491 # 1 # ;gc_cont=0.318
N4_107_000G1_scaffold_184_30	-	AAC3	RF0002	8.1e-44	160.1	0	1.2e-43	159.6	0	1.2	1	0	0	1	1	1	1	#	23960	# 24790 # 1 # ;gc_cont=0.307
N4_107_023G1_scaffold_125_37	-	AAC3	RF0002	8.1e-44	160.1	0	1.2e-43	159.6	0	1.2	1	0	0	1	1	1	1	#	37622	# 38452 # -1 # ;gc_cont=0.307
N4_107_026G1_scaffold_132_37	-	AAC3	RF0002	8.1e-44	160.1	0	1.2e-43	159.6	0	1.2	1	0	0	1	1	1	1	#	37622	# 38452 # -1 # ;gc_cont=0.307
N4_107_030G1_scaffold_134_37	-	AAC3	RF0002	8.1e-44	160.1	0	1.2e-43	159.6	0	1.2	1	0	0	1	1	1	1	#	37622	# 38452 # -1 # ;gc_cont=0.307
N4_212_000G1_scaffold_1032_16	-	AAC3	RF0002	3.7e-37	138.3	0	5.3e-37	137.8	0	1.1	1	0	0	1	1	1	1	#	13460	# 14269 # 1 # ;gc_cont=0.465
N4_101_000G1_scaffold_24_86	-	AAC3	RF0002	3.5e-36	135.1	0	4.4e-36	134.7	0	1.1	1	0	0	1	1	1	1	#	10252	4 # 103339 # 1 # ;gc_cont=0.317
N4_101_012G1_scaffold_83_22	-	AAC3	RF0002	3.5e-36	135.1	0	4.4e-36	134.7	0	1.1	1	0	0	1	1	1	1	#	29478	# 30293 # 1 # ;gc_cont=0.317
N4_101_015G1_scaffold_135_15	-	AAC3	RF0002	3.5e-36	135.1	0	4.4e-36	134.7	0	1.1	1	0	0	1	1	1	1	#	18508	# 19323 # 1 # ;gc_cont=0.317
N4_101_017G1_scaffold_38_86	-	AAC3	RF0002	3.5e-36	135.1	0	4.4e-36	134.7	0	1.1	1	0	0	1	1	1	1	#	10252	4 # 103339 # 1 # ;gc_cont=0.317
N4_094_000G1_scaffold_2672_2	-	AAC3	RF0002	5.2e-36	134.5	0	5.8e-36	134.4	0	1.1	1	0	0	1	1	1	1	#	1725	# 2540 # 1 # ;gc_cont=0.305
N4_094_012G1_scaffold_1003_2	-	AAC3	RF0002	5.2e-36	134.5	0	5.8e-36	134.4	0	1.1	1	0	0	1	1	1	1	#	1725	# 2540 # 1 # ;gc_cont=0.305
S2_004_000G1_scaffold_19654_2	-	AAC3	RF0002	2.7e-35	132.2	0	3.4e-35	131.8	0	1.1	1	0	0	1	1	1	1	#	199 #	1002 # 1 # ;gc_cont=0.302
N4_160_000G1_scaffold_1673_4	-	AAC3	RF0002	3.1e-35	132	0	3.6e-35	131.8	0	1.1	1	0	0	1	1	1	1	#	2215	# 3030 # -1 # ;gc_cont=0.306
N4_160_053G1_scaffold_642_2	-	AAC3	RF0002	3.1e-35	132	0	3.6e-35	131.8	0	1.1	1	0	0	1	1	1	1	#	430 #	1245 # 1 # ;gc_cont=0.305
N1_014_000G1_scaffold_671_5	-	AAC3	RF0002	3.2e-35	131.9	0	3.7e-35	131.7	0	1.1	1	0	0	1	1	1	1	#	3145	# 3960 # -1 # ;gc_cont=0.315
b014-d009_scaffold_226_8	-	AAC3	RF0002	3.2e-35	131.9	0	3.7e-35	131.7	0	1.1	1	0	0	1	1	1	1	#	9754	# 10569 # 1 # ;gc_cont=0.314
Felix_001_scaffold_46_35	-	AAC3	RF0002	6.9e-35	130.8	0	8.3e-35	130.6	0	1	1	0	0	1	1	1	1	#	26017	# 26832 # -1 # ;gc_cont=0.350
N3_183_000G1_scaffold_46_35	-	AAC3	RF0002	6.9e-35	130.8	0	8.3e-35	130.6	0	1	1	0	0	1	1	1	1	#	26017	# 26832 # -1 # ;gc_cont=0.350
N4_124_000G1_scaffold_1134_3	-	AAC3	RF0002	7e-35	130.8	0	8.5e-35	130.5	0	1	1	0	0	1	1	1	1	#	1697	# 2512 # -1 # ;gc_cont=0.349
N4_124_033G1_scaffold_599_3	-	AAC3	RF0002	7e-35	130.8	0	8.5e-35	130.5	0	1	1	0	0	1	1	1	1	#	1697	# 2512 # -1 # ;gc_cont=0.349
N4_124_039G1_scaffold_4703_1	-	AAC3	RF0002	2e-34	129.3	0	2.4e-34	129.1	0	1	1	0	0	1	1	1	1	#	366 #	1025 # 1 # ;gc_cont=0.364
N4_189_000G1_scaffold_17_5	-	AAC3	RF0002	1.2e-33	126.7	0	1.7e-33	126.2	0	1.1	1	0	0	1	1	1	1	#	1832	# 2641 # -1 # ;gc_cont=0.470
N4_189_032G1_scaffold_436_5	-	AAC3	RF0002	1.2e-33	126.7	0	1.7e-33	126.2	0	1.1	1	0	0	1	1	1	1	#	1832	# 2641 # -1 # ;gc_cont=0.470
N4_189_040G1_scaffold_15_5	-	AAC3	RF0002	1.2e-33	126.7	0	1.7e-33	126.2	0	1.1	1	0	0	1	1	1	1	#	1832	# 2641 # -1 # ;gc_cont=0.470
N4_100_000G1_scaffold_3773_1	-	AAC3	RF0002	2.3e-33	125.8	0	4.7e-33	124.8	0	1.4	1	1	0	1	1	1	1	#	3 # 5	42 # 1 # ;gc_cont=0.439
N4_100_007G1_scaffold_1526_1	-	AAC3	RF0002	2.3e-33	125.8	0	4.7e-33	124.8	0	1.4	1	1	0	1	1	1	1	#	3 # 5	42 # 1 # ;gc_cont=0.439
N4_101_000G1_scaffold_35_2	-	AAC3	RF0002	5.4e-33	124.6	0	6.5e-33	124.3	0	1.1	1	0	0	1	1	1	1	#	936 #	1742 # 1 # ;gc_cont=0.375
N4_101_017G1_scaffold_277_24	-	AAC3	RF0002	5.4e-33	124.6	0	6.5e-33	124.3	0	1.1	1	0	0	1	1	1	1	#	17111	# 17917 # -1 # ;gc_cont=0.375
N4_101_027G1_scaffold_32_117	-	AAC3	RF0002	5.4e-33	124.6	0	6.5e-33	124.3	0	1.1	1	0	0	1	1	1	1	#	10595	9 # 106765 # -1 # ;gc_cont=0.375
N4_101_038G1_scaffold_322_2	-	AAC3	RF0002	5.4e-33	124.6	0	6.5e-33	124.3	0	1.1	1	0	0	1	1	1	1	#	936 #	1742 # 1 # ;gc_cont=0.375
N4_101_042G1_scaffold_371_2	-	AAC3	RF0002	5.4e-33	124.6	0	6.5e-33	124.3	0	1.1	1	0	0	1	1	1	1	#	936 #	1742 # 1 # ;gc_cont=0.375
1806A1011_scaffold_4184_2	-	AAC3	RF0002	2.6e-32	122.4	0	3.1e-32	122.1	0	1	1	0	0	1	1	1	1	#	163 #	843 # 1 # ;gc_cont=0.329
JBBB009I_scaffold_504_2	-	AAC3	RF0002	3.1e-32	122.1	0	4e-32	121.8	0	1.1	1	0	0	1	1	1	1	#	247 #	1077 # 1 # ;gc_cont=0.314
N1_004_000G1_scaffold_5086_2	-	AAC3	RF0002	3.1e-32	122.1	0	4e-32	121.8	0	1.1	1	0	0	1	1	1	1	#	156 #	986 # 1 # ;gc_cont=0.314
N4_160_010G1_scaffold_4034_1	-	AAC3	RF0002	3.6e-32	121.9	0	4.7e-32	121.5	0	1.1	1	0	0	1	1	1	1	#	384 #	1253 # 1 # ;gc_cont=0.310
N4_214_011G1_scaffold_1507_1	-	AAC3	RF0002	3.6e-32	121.9	0	4.7e-32	121.5	0	1.1	1	0	0	1	1	1	1	#	302 #	1171 # 1 # ;gc_cont=0.310
1807A1012_scaffold_5350_2	-	AAC3	RF0002	4.4e-32	121.6	0	6.1e-32	121.2	0	1.1	1	0	0	1	1	1	1	#	164 #	988 # 1 # ;gc_cont=0.360
N4_124_037G1_scaffold_1228_3	-	AAC3	RF0002	6.4e-32	121.1	0	7.3e-32	120.9	0	1	1	0	0	1	1	1	1	#	1697	# 2449 # -1 # ;gc_cont=0.357
N4_205_000G1_scaffold_2185_1	-	AAC3	RF0002	7.1e-32	120.9	0	9.2e-32	120.6	0	1.1	1	0	0	1	1	1	1	#	29 #	856 # -1 # ;gc_cont=0.342
N4_205_052G1_scaffold_1214_2	-	AAC3	RF0002	7.1e-32	120.9	0	9.2e-32	120.6	0	1.1	1	0	0	1	1	1	1	#	1753	# 2580 # 1 # ;gc_cont=0.342
N4_087_000G1_scaffold_10_101	-	AAC3	RF0002	7.1e-32	120.9	0	9.2e-32	120.6	0	1	1	0	0	1	1	1	1	#	10831	7 # 109135 # 1 # ;gc_cont=0.342
N4_087_009G1_scaffold_2_283	-	AAC3	RF0002	7.1e-32	120.9	0	9.2e-32	120.6	0	1	1	0	0	1	1	1	1	#	26947	8 # 270296 # -1 # ;gc_cont=0.341
38_002_scaffold_3230_1	-	AAC3	RF0002	9.6e-32	120.5	0	1.5e-31	119.9	0	1.3	1	1	0	1	1	1	1	#	1 # 5	13 # 1 # ;gc_cont=0.324
S2_010_000G1_scaffold_8436_1	-	AAC3	RF0002	1.1e-31	120.3	0	1.5e-31	119.9	0	1.1	1	0	0	1	1	1	1	#	68 #	937 # -1 # ;gc_cont=0.309
Felix_001_scaffold_308_3	-	AAC3	RF0002	1.3e-31	120	0	1.7e-31	119.7	0	1	1	0	0	1	1	1	1	#	1076	# 1885 # -1 # ;gc_cont=0.338
N3_183_000G1_scaffold_308_3	-	AAC3	RF0002	1.3e-31	120	0	1.7e-31	119.7	0	1	1	0	0	1	1	1	1	#	1076	# 1885 # -1 # ;gc_cont=0.338
N4_114_000G1_scaffold_551_12	-	AAC3	RF0002	1.6e-30	116.5	0	1.9e-29	113	0	2.4	1	1	0	1	1	1	1	#	12281	# 13048 # 1 # ;gc_cont=0.324
N4_114_030G1_scaffold_431_12	-	AAC3	RF0002	1.6e-30	116.5	0	1.9e-29	113	0	2.4	1	1	0	1	1	1	1	#	12281	# 13048 # 1 # ;gc_cont=0.324
N4_082_000G1_scaffold_583_3	-	AAC3	RF0002	2.9e-30	115.6	0	3.7e-29	112	0	2.4	1	1	0	1	1	1	1	#	1699	# 2466 # -1 # ;gc_cont=0.320
N4_082_014G1_scaffold_216_3	-	AAC3	RF0002	2.9e-30	115.6	0	3.7e-29	112	0	2.4	1	1	0	1	1	1	1	#	1699	# 2466 # -1 # ;gc_cont=0.320
N4_082_020G1_scaffold_4869_1	-	AAC3	RF0002	2.9e-30	115.6	0	3.7e-29	112	0	2.4	1	1	0	1	1	1	1	#	62 #	829 # 1 # ;gc_cont=0.320
N4_082_024G1_scaffold_439_13	-	AAC3	RF0002	2.9e-30	115.6	0	3.7e-29	112	0	2.4	1	1	0	1	1	1	1	#	13919	# 14686 # 1 # ;gc_cont=0.320
N4_083_000G1_scaffold_500_13	-	AAC3	RF0002	2.9e-30	115.6	0	3.7e-29	112	0	2.4	1	1	0	1	1	1	1	#	13919	# 14686 # 1 # ;gc_cont=0.320
N4_083_020G1_scaffold_451_13	-	AAC3	RF0002	2.9e-30	115.6	0	3.7e-29	112	0	2.4	1	1	0	1	1	1	1	#	13919	# 14686 # 1 # ;gc_cont=0.320
N4_083_024G1_scaffold_374_13	-	AAC3	RF0002	2.9e-30	115.6	0	3.7e-29	112	0	2.4	1	1	0	1	1	1	1	#	13919	# 14686 # 1 # ;gc_cont=0.320
N4_212_020G1_scaffold_515_5	-	AAC3	RF0002	1.6e-29	113.2	0	2.2e-29	112.8	0	1.1	1	0	0	1	1	1	1	#	1843	# 2547 # -1 # ;gc_cont=0.471
S2_014_000G1_scaffold_10293_2	-	AAC3	RF0002	4.2e-29	111.8	0	4.4e-28	108.5	0	2.4	1	1	0	1	1	1	1	#	293 #	1306 # 1 # ;gc_cont=0.329
N1_014_000G1_scaffold_605_8	-	AAC3	RF0002	9e-28	107.5	0.8	8.1e-27	104.3	0.8	2.2	1	1	0	1	1	1	1	#	7710	# 8501 # 1 # ;gc_cont=0.554
b014-d006_scaffold_11_13	-	AAC3	RF0002	9e-28	107.5	0.8	8.1e-27	104.3	0.8	2.2	1	1	0	1	1	1	1	#	7980	# 8771 # -1 # ;gc_cont=0.556
b003-d026_scaffold_1425_3	-	AAC3	RF0002	2.4e-25	99.5	0	2.8e-25	99.3	0	1	1	0	0	1	1	1	1	#	1341	# 1739 # 1 # ;gc_cont=0.343
JBBB008I_scaffold_4433_3	-	AAC3	RF0002	5.5e-25	98.3	0	6.7e-25	98.1	0	1	1	0	0	1	1	1	1	#	841 #	1311 # -1 # ;gc_cont=0.304
N4_101_015G1_scaffold_809_1	-	AAC3	RF0002	3.2e-22	89.3	0	3.3e-22	89.2	0	1.1	1	0	0	1	1	1	1	#	2 # 6	01 # 1 # ;gc_cont=0.367
173_001_scaffold_156_2	-	AAC3	RF0002	3.7e-22	89	0	1.7e-21	86.9	0	1.8	1	1	0	1	1	1	1	#	1209	# 1985 # 1 # ;gc_cont=0.602
173_002_scaffold_206_2	-	AAC3	RF0002	3.7e-22	89	0	1.7e-21	86.9	0	1.8	1	1	0	1	1	1	1	#	1209	# 1985 # 1 # ;gc_cont=0.602
173_003_scaffold_183_2	-	AAC3	RF0002	3.7e-22	89	0	1.7e-21	86.9	0	1.8	1	1	0	1	1	1	1	#	1209	# 1985 # 1 # ;gc_cont=0.602
N3_173_000G1_scaffold_292_2	-	AAC3	RF0002	3.7e-22	89	0	1.7e-21	86.9	0	1.8	1	1	0	1	1	1	1	#	1209	# 1985 # 1 # ;gc_cont=0.602
N4_208_000G1_scaffold_4218_1	-	AAC3	RF0002	7.6e-21	84.7	0	9.1e-21	84.5	0	1.2	1	0	0	1	1	1	1	#	1 # 7	11 # 1 # ;gc_cont=0.312
N4_116_000G1_scaffold_6207_3	-	AAC3	RF0002	1.2e-16	71	0	1.3e-16	70.8	0	1	1	0	0	1	1	1	1	#	1108	# 1428 # 1 # ;gc_cont=0.340
176_005_scaffold_2167_1	-	AAC3	RF0002	1.4e-14	64.2	0	5.1e-12	55.8	0	2	1	1	0	1	1	1	1	#	2 # 6	43 # -1 # ;gc_cont=0.276
176_006_scaffold_5223_2	-	AAC3	RF0002	3.8e-14	62.7	0	1.2e-11	54.6	0	2.1	1	1	0	1	1	1	1	#	214 #	1074 # -1 # ;gc_cont=0.257
N3_176_scaffold_1515_2	-	AAC3	RF0002	3.8e-14	62.7	0	1.2e-11	54.6	0	2.1	1	1	0	1	1	1	1	#	316 #	1176 # -1 # ;gc_cont=0.257
JBBB015F_scaffold_1290_1	-	AAC3	RF0002	4.8e-14	62.4	0	1.4e-13	60.9	0	1.6	1	1	0	1	1	1	1	#	3 # 6	44 # -1 # ;gc_cont=0.305
JBBB015E_scaffold_113_8	-	AAC3	RF0002	1.4e-13	60.9	0	3.7e-13	59.5	0	1.5	1	1	0	1	1	1	1	#	6244	# 7146 # -1 # ;gc_cont=0.295
JBBB015G_scaffold_107_8	-	AAC3	RF0002	1.4e-13	60.9	0	3.7e-13	59.5	0	1.5	1	1	0	1	1	1	1	#	6244	# 7146 # -1 # ;gc_cont=0.295
JBBB015H_scaffold_123_8	-	AAC3	RF0002	1.4e-13	60.9	0	3.7e-13	59.5	0	1.5	1	1	0	1	1	1	1	#	6244	# 7146 # -1 # ;gc_cont=0.295
JBBB015I_scaffold_112_49	-	AAC3	RF0002	1.4e-13	60.9	0	3.7e-13	59.5	0	1.5	1	1	0	1	1	1	1	#	57110	# 58012 # 1 # ;gc_cont=0.295
JBBB015J_scaffold_119_8	-	AAC3	RF0002	1.4e-13	60.9	0	3.7e-13	59.5	0	1.5	1	1	0	1	1	1	1	#	6244	# 7146 # -1 # ;gc_cont=0.295
JBBB015K_scaffold_136_8	-	AAC3	RF0002	1.4e-13	60.9	0	3.7e-13	59.5	0	1.5	1	1	0	1	1	1	1	#	6244	# 7146 # -1 # ;gc_cont=0.295
JBBB015L_scaffold_117_8	-	AAC3	RF0002	1.4e-13	60.9	0	3.7e-13	59.5	0	1.5	1	1	0	1	1	1	1	#	6244	# 7146 # -1 # ;gc_cont=0.295
JBBB016A_scaffold_97_8	-	AAC3	RF0002	1.4e-13	60.9	0	3.7e-13	59.5	0	1.5	1	1	0	1	1	1	1	#	6244	# 7146 # -1 # ;gc_cont=0.295
JBBB016B_scaffold_96_8	-	AAC3	RF0002	1.4e-13	60.9	0	3.7e-13	59.5	0	1.5	1	1	0	1	1	1	1	#	6244	# 7146 # -1 # ;gc_cont=0.295
JBBB016C_scaffold_121_8	-	AAC3	RF0002	1.4e-13	60.9	0	3.7e-13	59.5	0	1.5	1	1	0	1	1	1	1	#	6244	# 7146 # -1 # ;gc_cont=0.295
JBBB016D_scaffold_124_8	-	AAC3	RF0002	1.4e-13	60.9	0	3.7e-13	59.5	0	1.5	1	1	0	1	1	1	1	#	6244	# 7146 # -1 # ;gc_cont=0.295
JBBB016E_scaffold_95_8	-	AAC3	RF0002	1.4e-13	60.9	0	3.7e-13	59.5	0	1.5	1	1	0	1	1	1	1	#	6244	# 7146 # -1 # ;gc_cont=0.295
JBBB016F_scaffold_116_49	-	AAC3	RF0002	1.4e-13	60.9	0	3.7e-13	59.5	0	1.5	1	1	0	1	1	1	1	#	57110	# 58012 # 1 # ;gc_cont=0.295
JBBB016G_scaffold_46_8	-	AAC3	RF0002	1.4e-13	60.9	0	3.7e-13	59.5	0	1.5	1	1	0	1	1	1	1	#	6244	# 7146 # -1 # ;gc_cont=0.295
JBBB016H_scaffold_123_8	-	AAC3	RF0002	1.4e-13	60.9	0	3.7e-13	59.5	0	1.5	1	1	0	1	1	1	1	#	6244	# 7146 # -1 # ;gc_cont=0.295
JBBB016I_scaffold_116_8	-	AAC3	RF0002	1.4e-13	60.9	0	3.7e-13	59.5	0	1.5	1	1	0	1	1	1	1	#	6244	# 7146 # -1 # ;gc_cont=0.295
JBBB016J_scaffold_64_49	-	AAC3	RF0002	1.4e-13	60.9	0	3.7e-13	59.5	0	1.5	1	1	0	1	1	1	1	#	57110	# 58012 # 1 # ;gc_cont=0.295
JBBB016L_scaffold_462_2	-	AAC3	RF0002	1.4e-13	60.9	0	3.7e-13	59.5	0	1.5	1	1	0	1	1	1	1	#	430 #	1332 # 1 # ;gc_cont=0.295
S2_010_000G1_scaffold_5384_1	-	AAC3	RF0002	1.4e-13	60.9	0	3.7e-13	59.5	0	1.5	1	1	0	1	1	1	1	#	48 #	950 # 1 # ;gc_cont=0.295
S2_011_000G1_scaffold_158_8	-	AAC3	RF0002	1.4e-13	60.9	0	3.7e-13	59.5	0	1.5	1	1	0	1	1	1	1	#	6244	# 7146 # -1 # ;gc_cont=0.295
N4_160_053G1_scaffold_2095_1	-	AAC3	RF0002	9.3e-13	58.2	0	9.6e-13	58.1	0	1.2	1	0	0	1	1	1	1	#	3 # 5	69 # 1 # ;gc_cont=0.282
1225A0728_scaffold_73_5	-	AAC3	RF0002	2.9e-12	56.6	0.1	1.2e-10	51.2	0.1	2	1	1	0	1	1	1	1	#	3139	# 3903 # -1 # ;gc_cont=0.675
S2_012_000G1_scaffold_129_5	-	AAC3	RF0002	2.9e-12	56.6	0.1	1.2e-10	51.2	0.1	2	1	1	0	1	1	1	1	#	3139	# 3903 # -1 # ;gc_cont=0.675
JBBB009B_scaffold_1211_3	-	AAC3	RF0002	9.7e-12	54.8	0	1e-11	54.8	0	1.2	1	0	0	1	1	1	1	#	1083	# 1673 # -1 # ;gc_cont=0.274
N2_031_000G1_scaffold_453_1	-	AAC3	RF0002	2.3e-11	53.6	0.1	2.5e-11	53.5	0.1	1.1	1	0	0	1	1	1	1	#	3 # 2	51 # -1 # ;gc_cont=0.610
1627A0914_scaffold_3059_1	-	AAC3	RF0002	2.8e-11	53.3	0.3	2.8e-11	53.3	0.3	1	1	0	0	1	1	1	1	#	1 # 2	01 # -1 # ;gc_cont=0.592
N1_009_000G1_scaffold_4_78 -		AAC6-I	RF0004	5.6e-37 13	7.3 0.	2 7	.1e-37 13	6.9 0.	2 1.	1 1	0	0	1	1	1	1	# 7	63	77 # 7	6910 # 1 # ;gc_cont=0.343
N4_139_000G1_scaffold_60_5 -		AAC6-I	RF0004	5.6e-37 13	7.3 0.	2 7	.1e-37 13	6.9 0.	2 1.	1 1	0	0	1	1	1	1	# 3	49	1 # 40	24 # -1 # ;gc_cont=0.339
N4_139_027G1_scaffold_48_5 -		AAC6-I	RF0004	5.6e-37 13	7.3 0.	2 7	.1e-37 13	6.9 0.	2 1.	1 1	0	0	1	1	1	1	# 3	49	1 # 40	24 # -1 # ;gc_cont=0.339
b009-d045_scaffold_3_78 -		AAC6-I	RF0004	5.6e-37 13	7.3 0.	2 7	.1e-37 13	6.9 0.	2 1.	1 1	0	0	1	1	1	1	# 7	63	77 # 7	6910 # 1 # ;gc_cont=0.343
N4_082_000G1_scaffold_134_25 -		AAC6-I	RF0004	1.7e-35 13	2.5 0.	0 2	.1e-35 13	2.2 0.	0 1.	0 1	0	0	1	1	1	1	# 3	3	77 # 3	0919 # -1 # ;gc_cont=0.378
N4_082_014G1_scaffold_80_33 -		AAC6-I	RF0004	1.7e-35 13	2.5 0.	0 2	.1e-35 13	2.2 0.	0 1.	0 1	0	0	1	1	1	1	# 3	31	17 # 3	3659 # 1 # ;gc_cont=0.378
N4_082_024G1_scaffold_71_54 -		AAC6-I	RF0004	1.7e-35 13	2.5 0.	0 2	.1e-35 13	2.2 0.	0 1.	0 1	0	0	1	1	1	1	# 5	96	84 # 6	0226 # 1 # ;gc_cont=0.378
N4_083_000G1_scaffold_107_25 -		AAC6-I	RF0004	1.7e-35 13	2.5 0.	0 2	.1e-35 13	2.2 0.	0 1.	0 1	0	0	1	1	1	1	# 3	3	77 # 3	0919 # -1 # ;gc_cont=0.378
N4_083_020G1_scaffold_110_54 -		AAC6-I	RF0004	1.7e-35 13	2.5 0.	0 2	.1e-35 13	2.2 0.	0 1.	0 1	0	0	1	1	1	1	# 5	96	84 # 6	0226 # 1 # ;gc_cont=0.378
N4_083_024G1_scaffold_56_85 -		AAC6-I	RF0004	1.7e-35 13	2.5 0.	0 2	.1e-35 13	2.2 0.	0 1.	0 1	0	0	1	1	1	1	# 9	10	82 # 9	1624 # 1 # ;gc_cont=0.378
N4_141_000G1_scaffold_124_44 -		AAC6-I	RF0004	2.5e-33 12	5.4 0.	0	3e-33 12	5.1 0.	0 1.	0 1	0	0	1	1	1	1	# 4	57	56 # 4	6307 # 1 # ;gc_cont=0.429
N4_141_037G1_scaffold_80_18 -		AAC6-I	RF0004	2.5e-33 12	5.4 0.	0	3e-33 12	5.1 0.	0 1.	0 1	0	0	1	1	1	1	# 1	89	38 # 1	9489 # -1 # ;gc_cont=0.431
39_011_scaffold_208_2 -		AAC6-I	RF0004	2.1e-32 12	2.4 0.	0 2	.5e-32 12	2.1 0.	0 1.	0 1	0	0	1	1	1	1	# 1	17	3 # 17	21 # 1 # ;gc_cont=0.399
39_015_scaffold_46_35 -		AAC6-I	RF0004	2.1e-32 12	2.4 0.	0 2	.5e-32 12	2.1 0.	0 1.	0 1	0	0	1	1	1	1	# 4	31	22 # 4	3670 # 1 # ;gc_cont=0.399
71_018_scaffold_214_22 -		AAC6-I	RF0004	2.2e-32 12	2.3 0.	0 2	.5e-32 12	2.1 0.	0 1.	0 1	0	0	1	1	1	1	# 2	3	88 # 2	0933 # -1 # ;gc_cont=0.397
71_003_scaffold_36_49 -		AAC6-I	RF0004	2.2e-32 12	2.3 0.	0 2	.6e-32 12	2.1 0.	0 1.	0 1	0	0	1	1	1	1	# 5	7	05 # 5	1253 # -1 # ;gc_cont=0.399
71_007_scaffold_75_5 -		AAC6-I	RF0004	2.2e-32 12	2.3 0.	0 2	.6e-32 12	2.1 0.	0 1.	0 1	0	0	1	1	1	1	# 6	52	6 # 70	74 # 1 # ;gc_cont=0.397
71_008_scaffold_1971_1 -		AAC6-I	RF0004	2.2e-32 12	2.3 0.	0 2	.6e-32 12	2.1 0.	0 1.	0 1	0	0	1	1	1	1	# 2	52	# 800	# -1 # ;gc_cont=0.399
N1_003_000G1_scaffold_1158_8 -		AAC6-I	RF0004	2.2e-32 12	2.3 0.	0 2	.6e-32 12	2.1 0.	0 1.	0 1	0	0	1	1	1	1	# 9	71	4 # 10	262 # 1 # ;gc_cont=0.399
N2_071_000G1_scaffold_48_49 -		AAC6-I	RF0004	2.2e-32 12	2.3 0.	0 2	.6e-32 12	2.1 0.	0 1.	0 1	0	0	1	1	1	1	# 5	7	05 # 5	1253 # -1 # ;gc_cont=0.399
N4_151_000G1_scaffold_54_10 -		AAC6-I	RF0004	2.2e-32 12	2.3 0.	0 2	.6e-32 12	2.1 0.	0 1.	0 1	0	0	1	1	1	1	# 1	31	21 # 1	3669 # 1 # ;gc_cont=0.399
N4_151_006G1_scaffold_39_10 -		AAC6-I	RF0004	2.2e-32 12	2.3 0.	0 2	.6e-32 12	2.1 0.	0 1.	0 1	0	0	1	1	1	1	# 1	31	21 # 1	3669 # 1 # ;gc_cont=0.399
N4_151_014G1_scaffold_206_10 -		AAC6-I	RF0004	2.2e-32 12	2.3 0.	0 2	.6e-32 12	2.1 0.	0 1.	0 1	0	0	1	1	1	1	# 1	31	21 # 1	3669 # 1 # ;gc_cont=0.399
N4_151_017G1_scaffold_244_3 -		AAC6-I	RF0004	2.2e-32 12	2.3 0.	0 2	.6e-32 12	2.1 0.	0 1.	0 1	0	0	1	1	1	1	# 2	57	1 # 31	19 # 1 # ;gc_cont=0.399
60_005_scaffold_52_1 -		AAC6-I	RF0004	2.2e-32 12	2.3 0.	0 2	.6e-32 12	2.1 0.	0 1.	0 1	0	0	1	1	1	1	# 2	27	# 775	# -1 # ;gc_cont=0.399
60_007_scaffold_71_1 -		AAC6-I	RF0004	2.2e-32 12	2.3 0.	0 2	.6e-32 12	2.1 0.	0 1.	0 1	0	0	1	1	1	1	# 2	27	# 775	# -1 # ;gc_cont=0.399
60_008_scaffold_1097_2 -		AAC6-I	RF0004	2.2e-32 12	2.3 0.	0 2	.6e-32 12	2.1 0.	0 1.	0 1	0	0	1	1	1	1	# 8	4	# 135	2 # 1 # ;gc_cont=0.397
60_010_scaffold_567_7 -		AAC6-I	RF0004	2.2e-32 12	2.3 0.	0 2	.6e-32 12	2.1 0.	0 1.	0 1	0	0	1	1	1	1	# 8	89	9 # 94	47 # 1 # ;gc_cont=0.397
N1_023_000G1_scaffold_1361_1 -		AAC6-I	RF0004	2.2e-32 12	2.3 0.	0 2	.6e-32 12	2.1 0.	0 1.	0 1	0	0	1	1	1	1	# 2	27	# 775	# -1 # ;gc_cont=0.399
N2_060_000G1_scaffold_212_44 -		AAC6-I	RF0004	2.2e-32 12	2.3 0.	0 2	.6e-32 12	2.1 0.	0 1.	0 1	0	0	1	1	1	1	# 4	48	70 # 4	5418 # 1 # ;gc_cont=0.397
b023-d042_scaffold_309_33 -		AAC6-I	RF0004	2.2e-32 12	2.3 0.	0 2	.6e-32 12	2.1 0.	0 1.	0 1	0	0	1	1	1	1	# 3	41	11 # 3	4659 # -1 # ;gc_cont=0.399
b023-d050_scaffold_238_33 -		AAC6-I	RF0004	2.2e-32 12	2.3 0.	0 2	.6e-32 12	2.1 0.	0 1.	0 1	0	0	1	1	1	1	# 3	41	34 # 3	4682 # -1 # ;gc_cont=0.399
b023-d055_scaffold_516_1 -		AAC6-I	RF0004	2.2e-32 12	2.3 0.	0 2	.6e-32 12	2.1 0.	0 1.	0 1	0	0	1	1	1	1	# 2	27	# 775	# -1 # ;gc_cont=0.399
N1_004_000G1_scaffold_110_34 -		AAC6-I	RF0004	1.1e-31 12	0.0 0.	0 1	.3e-31 11	9.8 0.	0 1.	0 1	0	0	1	1	1	1	# 3	21	68 # 3	2716 # 1 # ;gc_cont=0.423
b004-d016_scaffold_21_34 -		AAC6-I	RF0004	1.1e-31 12	0.0 0.	0 1	.3e-31 11	9.8 0.	0 1.	0 1	0	0	1	1	1	1	# 3	21	68 # 3	2716 # 1 # ;gc_cont=0.423
b004-d018_scaffold_23_64 -		AAC6-I	RF0004	1.1e-31 12	0.0 0.	0 1	.3e-31 11	9.8 0.	0 1.	0 1	0	0	1	1	1	1	# 6	51	85 # 6	5733 # -1 # ;gc_cont=0.426
b004-d021_scaffold_49_34 -		AAC6-I	RF0004	1.1e-31 12	0.0 0.	0 1	.3e-31 11	9.8 0.	0 1.	0 1	0	0	1	1	1	1	# 3	21	68 # 3	2716 # 1 # ;gc_cont=0.423
N4_082_000G1_scaffold_167_70 -		AAC6-I	RF0004	1.5e-31 11	9.6 0.	0 1	.7e-31 11	9.4 0.	0 1.	0 1	0	0	1	1	1	1	# 6	97	44 # 7	0292 # -1 # ;gc_cont=0.406
N4_082_020G1_scaffold_103_1 -		AAC6-I	RF0004	1.5e-31 11	9.6 0.	0 1	.7e-31 11	9.4 0.	0 1.	0 1	0	0	1	1	1	1	# 2	32	# 780	# 1 # ;gc_cont=0.404
N4_082_024G1_scaffold_99_1 -		AAC6-I	RF0004	1.5e-31 11	9.6 0.	0 1	.7e-31 11	9.4 0.	0 1.	0 1	0	0	1	1	1	1	# 2	32	# 780	# 1 # ;gc_cont=0.404
N4_083_000G1_scaffold_143_70 -		AAC6-I	RF0004	1.5e-31 11	9.6 0.	0 1	.7e-31 11	9.4 0.	0 1.	0 1	0	0	1	1	1	1	# 6	97	44 # 7	0292 # -1 # ;gc_cont=0.406
N4_083_020G1_scaffold_141_1 -		AAC6-I	RF0004	1.5e-31 11	9.6 0.	0 1	.7e-31 11	9.4 0.	0 1.	0 1	0	0	1	1	1	1	# 2	32	# 780	# 1 # ;gc_cont=0.404
N4_083_024G1_scaffold_87_1 -		AAC6-I	RF0004	1.5e-31 11	9.6 0.	0 1	.7e-31 11	9.4 0.	0 1.	0 1	0	0	1	1	1	1	# 2	32	# 780	# 1 # ;gc_cont=0.404
N4_206_038G1_scaffold_1777_1 -		AAC6-I	RF0004	1.5e-31 11	9.6 0.	0 1	.7e-31 11	9.4 0.	0 1.	0 1	0	0	1	1	1	1	# 9	8	# 646	# 1 # ;gc_cont=0.404
N4_210_000G1_scaffold_97_39 -		AAC6-I	RF0004	1.5e-31 11	9.6 0.	0 1	.7e-31 11	9.4 0.	0 1.	0 1	0	0	1	1	1	1	# 3	95	30 # 4	0078 # -1 # ;gc_cont=0.408
N4_210_013G1_scaffold_109_39 -		AAC6-I	RF0004	1.5e-31 11	9.6 0.	0 1	.7e-31 11	9.4 0.	0 1.	0 1	0	0	1	1	1	1	# 3	95	30 # 4	0078 # -1 # ;gc_cont=0.408
N4_211_000G1_scaffold_120_39 -		AAC6-I	RF0004	1.5e-31 11	9.6 0.	0 1	.7e-31 11	9.4 0.	0 1.	0 1	0	0	1	1	1	1	# 3	95	30 # 4	0078 # -1 # ;gc_cont=0.408
N4_211_008G1_scaffold_60_39 -		AAC6-I	RF0004	1.5e-31 11	9.6 0.	0 1	.7e-31 11	9.4 0.	0 1.	0 1	0	0	1	1	1	1	# 3	95	30 # 4	0078 # -1 # ;gc_cont=0.408
N4_211_010G1_scaffold_84_39 -		AAC6-I	RF0004	1.5e-31 11	9.6 0.	0 1	.7e-31 11	9.4 0.	0 1.	0 1	0	0	1	1	1	1	# 3	95	30 # 4	0078 # -1 # ;gc_cont=0.408
N4_211_016G1_scaffold_108_39 -		AAC6-I	RF0004	1.5e-31 11	9.6 0.	0 1	.7e-31 11	9.4 0.	0 1.	0 1	0	0	1	1	1	1	# 3	95	30 # 4	0078 # -1 # ;gc_cont=0.408
172_008_scaffold_40_11 -		AAC6-I	RF0004	3.7e-31 11	8.3 0.	0 4	.4e-31 11	8.1 0.	0 1.	0 1	0	0	1	1	1	1	# 1	31	19 # 1	3667 # 1 # ;gc_cont=0.397
38_002_scaffold_76_11 -		AAC6-I	RF0004	3.7e-31 11	8.3 0.	0 4	.4e-31 11	8.1 0.	0 1.	0 1	0	0	1	1	1	1	# 1	31	19 # 1	3667 # 1 # ;gc_cont=0.397
38_005_scaffold_61_11 -		AAC6-I	RF0004	3.7e-31 11	8.3 0.	0 4	.4e-31 11	8.1 0.	0 1.	0 1	0	0	1	1	1	1	# 1	31	19 # 1	3667 # 1 # ;gc_cont=0.397
39_003_scaffold_56_12 -		AAC6-I	RF0004	3.7e-31 11	8.3 0.	0 4	.4e-31 11	8.1 0.	0 1.	0 1	0	0	1	1	1	1	# 1	30	75 # 1	3623 # 1 # ;gc_cont=0.397
N1_019_000G1_scaffold_167_11 -		AAC6-I	RF0004	3.7e-31 11	8.3 0.	0 4	.4e-31 11	8.1 0.	0 1.	0 1	0	0	1	1	1	1	# 1	31	19 # 1	3667 # 1 # ;gc_cont=0.397
N2_038_000G1_scaffold_138_11 -		AAC6-I	RF0004	3.7e-31 11	8.3 0.	0 4	.4e-31 11	8.1 0.	0 1.	0 1	0	0	1	1	1	1	# 1	31	19 # 1	3667 # 1 # ;gc_cont=0.397
N2_039_000G1_scaffold_19592_1 -		AAC6-I	RF0004	3.7e-31 11	8.3 0.	0 4	.4e-31 11	8.1 0.	0 1.	0 1	0	0	1	1	1	1	# 8	7	# 635	# 1 # ;gc_cont=0.397
N3_172_000G1_scaffold_60_11 -		AAC6-I	RF0004	3.7e-31 11	8.3 0.	0 4	.4e-31 11	8.1 0.	0 1.	0 1	0	0	1	1	1	1	# 1	31	19 # 1	3667 # 1 # ;gc_cont=0.397
b019-d011_scaffold_41_66 -		AAC6-I	RF0004	3.7e-31 11	8.3 0.	0 4	.4e-31 11	8.1 0.	0 1.	0 1	0	0	1	1	1	1	# 6	53	70 # 6	5918 # -1 # ;gc_cont=0.399
b019-d012_scaffold_49_66 -		AAC6-I	RF0004	3.7e-31 11	8.3 0.	0 4	.4e-31 11	8.1 0.	0 1.	0 1	0	0	1	1	1	1	# 6	53	70 # 6	5918 # -1 # ;gc_cont=0.399
b019-d014_scaffold_54_5 -		AAC6-I	RF0004	3.7e-31 11	8.3 0.	0 4	.4e-31 11	8.1 0.	0 1.	0 1	0	0	1	1	1	1	# 5	9	3 # 56	41 # 1 # ;gc_cont=0.397
b019-d018_scaffold_65_8 -		AAC6-I	RF0004	3.7e-31 11	8.3 0.	0 4	.4e-31 11	8.1 0.	0 1.	0 1	0	0	1	1	1	1	# 9	0	3 # 95	51 # 1 # ;gc_cont=0.397
b019-d019_scaffold_526_7 -		AAC6-I	RF0004	3.7e-31 11	8.3 0.	0 4	.4e-31 11	8.1 0.	0 1.	0 1	0	0	1	1	1	1	# 7	92	1 # 84	69 # 1 # ;gc_cont=0.397
b019-d020_scaffold_2557_2 -		AAC6-I	RF0004	3.7e-31 11	8.3 0.	0 4	.4e-31 11	8.1 0.	0 1.	0 1	0	0	1	1	1	1	# 1	7	2 # 16	20 # -1 # ;gc_cont=0.399
b019-d026_scaffold_20_11 -		AAC6-I	RF0004	3.7e-31 11	8.3 0.	0 4	.4e-31 11	8.1 0.	0 1.	0 1	0	0	1	1	1	1	# 1	31	19 # 1	3667 # 1 # ;gc_cont=0.397
b019-d027_scaffold_8_11 -		AAC6-I	RF0004	3.7e-31 11	8.3 0.	0 4	.4e-31 11	8.1 0.	0 1.	0 1	0	0	1	1	1	1	# 1	31	19 # 1	3667 # 1 # ;gc_cont=0.397
b019-d057_scaffold_211_5 -		AAC6-I	RF0004	3.7e-31 11	8.3 0.	0 4	.4e-31 11	8.1 0.	0 1.	0 1	0	0	1	1	1	1	# 5	60	2 # 61	50 # 1 # ;gc_cont=0.397
178_004_scaffold_2835_2 -		AAC6-I	RF0004	6.4e-31 11	7.5 0.	0 7	.7e-31 11	7.3 0.	0 1.	0 1	0	0	1	1	1	1	# 1	30	4 # 18	52 # -1 # ;gc_cont=0.430
178_005_scaffold_728_1 -		AAC6-I	RF0004	6.4e-31 11	7.5 0.	0 7	.7e-31 11	7.3 0.	0 1.	0 1	0	0	1	1	1	1	# 1	85	# 733	# 1 # ;gc_cont=0.426
178_006_scaffold_3535_1 -		AAC6-I	RF0004	6.4e-31 11	7.5 0.	0 7	.7e-31 11	7.3 0.	0 1.	0 1	0	0	1	1	1	1	# 4	23	# 971	# 1 # ;gc_cont=0.426
178_007_scaffold_5183_1 -		AAC6-I	RF0004	6.4e-31 11	7.5 0.	0 7	.7e-31 11	7.3 0.	0 1.	0 1	0	0	1	1	1	1	# 5	37	# 108	5 # 1 # ;gc_cont=0.426
N3_178_000G1_scaffold_100_1 -		AAC6-I	RF0004	6.4e-31 11	7.5 0.	0 7	.7e-31 11	7.3 0.	0 1.	0 1	0	0	1	1	1	1	# 2	81	# 829	# 1 # ;gc_cont=0.426
N4_139_000G1_scaffold_197_35 -		AAC6-I	RF0004	1e-30 11	6.9 0.	0 1	.2e-30 11	6.6 0.	0 1.	0 1	0	0	1	1	1	1	# 3	36	50 # 3	4198 # 1 # ;gc_cont=0.426
N4_139_007G1_scaffold_33_35 -		AAC6-I	RF0004	1e-30 11	6.9 0.	0 1	.2e-30 11	6.6 0.	0 1.	0 1	0	0	1	1	1	1	# 3	36	50 # 3	4198 # 1 # ;gc_cont=0.426
N4_139_013G1_scaffold_129_35 -		AAC6-I	RF0004	1e-30 11	6.9 0.	0 1	.2e-30 11	6.6 0.	0 1.	0 1	0	0	1	1	1	1	# 3	36	50 # 3	4198 # 1 # ;gc_cont=0.426
N4_139_027G1_scaffold_173_35 -		AAC6-I	RF0004	1e-30 11	6.9 0.	0 1	.2e-30 11	6.6 0.	0 1.	0 1	0	0	1	1	1	1	# 3	36	50 # 3	4198 # 1 # ;gc_cont=0.426
N4_155_000G1_scaffold_119_76 -		AAC6-I	RF0004	2.1e-30 11	5.8 0.	0 2	.5e-30 11	5.6 0.	0 1.	0 1	0	0	1	1	1	1	# 7	58	83 # 7	6431 # -1 # ;gc_cont=0.430
N4_155_006G1_scaffold_65_1 -		AAC6-I	RF0004	2.1e-30 11	5.8 0.	0 2	.5e-30 11	5.6 0.	0 1.	0 1	0	0	1	1	1	1	# 2	81	# 829	# 1 # ;gc_cont=0.426
N4_155_009G1_scaffold_94_76 -		AAC6-I	RF0004	2.1e-30 11	5.8 0.	0 2	.5e-30 11	5.6 0.	0 1.	0 1	0	0	1	1	1	1	# 7	58	83 # 7	6431 # -1 # ;gc_cont=0.430
N4_155_013G1_scaffold_766_1 -		AAC6-I	RF0004	2.1e-30 11	5.8 0.	0 2	.5e-30 11	5.6 0.	0 1.	0 1	0	0	1	1	1	1	# 2	86	# 834	# 1 # ;gc_cont=0.426
b019-d017_scaffold_90_2 -		AAC6-I	RF0004	6.9e-30 11	4.2 0.	0 8	.1e-30 11	3.9 0.	0 1.	0 1	0	0	1	1	1	1	# 2	45	# 793	# 1 # ;gc_cont=0.395
172_009_scaffold_638_2 -		AAC6-I	RF0004	4.2e-28 10	8.3 0.	1 4	.8e-28 10	8.1 0.	1 1.	0 1	0	0	1	1	1	1	# 1	15	0 # 15	60 # -1 # ;gc_cont=0.401
173_001_scaffold_1291_1 -		AAC6-I	RF0004	2.4e-26 10	2.6 0.	0 2	.8e-26 10	2.4 0.	0 1.	0 1	0	0	1	1	1	1	# 2	3	# 544	# -1 # ;gc_cont=0.400
173_002_scaffold_163_14 -		AAC6-I	RF0004	2.4e-26 10	2.6 0.	0 2	.8e-26 10	2.4 0.	0 1.	0 1	0	0	1	1	1	1	# 1	42	13 # 1	4734 # 1 # ;gc_cont=0.400
173_003_scaffold_140_44 -		AAC6-I	RF0004	2.4e-26 10	2.6 0.	0 2	.8e-26 10	2.4 0.	0 1.	0 1	0	0	1	1	1	1	# 4	25	47 # 4	3068 # -1 # ;gc_cont=0.400
173_005_scaffold_97_14 -		AAC6-I	RF0004	2.4e-26 10	2.6 0.	0 2	.8e-26 10	2.4 0.	0 1.	0 1	0	0	1	1	1	1	# 1	42	13 # 1	4734 # 1 # ;gc_cont=0.400
173_006_scaffold_988_2 -		AAC6-I	RF0004	2.4e-26 10	2.6 0.	0 2	.8e-26 10	2.4 0.	0 1.	0 1	0	0	1	1	1	1	# 1	39	9 # 19	20 # -1 # ;gc_cont=0.400
N3_173_000G1_scaffold_216_14 -		AAC6-I	RF0004	2.4e-26 10	2.6 0.	0 2	.8e-26 10	2.4 0.	0 1.	0 1	0	0	1	1	1	1	# 1	42	13 # 1	4734 # 1 # ;gc_cont=0.400
71_016_scaffold_2037_1 -		AAC6-I	RF0004	3.4e-26 10	2.1 0.	0 3	.9e-26 10	1.9 0.	0 1.	0 1	0	0	1	1	1	1	# 2	#	499 #	-1 # ;gc_cont=0.398
71_015_scaffold_251_9 -		AAC6-I	RF0004	5.9e-26 10	1.3 0.	1 6	.4e-26 10	1.2 0.	1 1.	0 1	0	0	1	1	1	1	# 8	87	2 # 92	19 # -1 # ;gc_cont=0.388
N2_061_000G1_scaffold_916_3 -		AAC6-I	RF0004	1.3e-23 9	3.8 0.	0 1	.5e-23 9	3.5 0.	0 1.	0 1	0	0	1	1	1	1	# 1	43	3 # 19	93 # 1 # ;gc_cont=0.399
61_013_scaffold_1542_1 -		AAC6-I	RF0004	6.2e-20 8	1.7 0.	0	7e-20 8	1.5 0.	0 1.	0 1	0	0	1	1	1	1	# 2	6	# 502	# -1 # ;gc_cont=0.394
N4_114_000G1_scaffold_160_54 -		AAC6-I	RF0004	1.6e-17 7	3.8 0.	2 1	.7e-17 7	3.8 0.	2 1.	0 1	0	0	1	1	1	1	# 5	31	95 # 5	3416 # 1 # ;gc_cont=0.342
N4_114_030G1_scaffold_143_54 -		AAC6-I	RF0004	1.6e-17 7	3.8 0.	2 1	.7e-17 7	3.8 0.	2 1.	0 1	0	0	1	1	1	1	# 5	31	95 # 5	3416 # 1 # ;gc_cont=0.342
N3_177_scaffold_9038_2 -		AAC6-I	RF0004	1.2e-11 5	4.7 0.	0 1	.4e-11 5	4.5 0.	0 1.	0 1	0	0	1	1	1	1	# 1	26	5 # 16	75 # 1 # ;gc_cont=0.409
N4_151_000G1_scaffold_2527_6	-	AAC6-Ib	RF000	5 3.9e-12	8 434.7	0	1 4.6e-12	8 434.4	0.1	1	1	0	0	1	1	1		1	# 3149	# 3820 # -1 # ;gc_cont=0.537
35_002_scaffold_2194_2	-	AAC6-Ib	RF000	5 1.1e-12	7 433.2	0	1 1.3e-12	7 433.0	0.1	1	1	0	0	1	1	1		1	# 383	# 988 # -1 # ;gc_cont=0.526
35_004_scaffold_2023_2	-	AAC6-Ib	RF000	5 1.1e-12	7 433.2	0	1 1.3e-12	7 433.0	0.1	1	1	0	0	1	1	1		1	# 385	# 990 # -1 # ;gc_cont=0.526
35_006_scaffold_1668_2	-	AAC6-Ib	RF000	5 1.1e-12	7 433.2	0	1 1.3e-12	7 433.0	0.1	1	1	0	0	1	1	1		1	# 385	# 990 # -1 # ;gc_cont=0.526
35_008_scaffold_2325_2	-	AAC6-Ib	RF000	5 1.1e-12	7 433.2	0	1 1.3e-12	7 433.0	0.1	1	1	0	0	1	1	1		1	# 385	# 990 # -1 # ;gc_cont=0.526
35_010_scaffold_2245_2	-	AAC6-Ib	RF000	5 1.1e-12	7 433.2	0	1 1.3e-12	7 433.0	0.1	1	1	0	0	1	1	1		1	# 385	# 990 # -1 # ;gc_cont=0.526
35_012_scaffold_1951_2	-	AAC6-Ib	RF000	5 1.1e-12	7 433.2	0	1 1.3e-12	7 433.0	0.1	1	1	0	0	1	1	1		1	# 385	# 990 # -1 # ;gc_cont=0.526
35_014_scaffold_1369_2	-	AAC6-Ib	RF000	5 1.1e-12	7 433.2	0	1 1.3e-12	7 433.0	0.1	1	1	0	0	1	1	1		1	# 383	# 988 # -1 # ;gc_cont=0.526
35_016_scaffold_4508_1	-	AAC6-Ib	RF000	5 1.1e-12	7 433.2	0	1 1.3e-12	7 433.0	0.1	1	1	0	0	1	1	1		1	# 134	# 739 # 1 # ;gc_cont=0.528
35_018_scaffold_3045_1	-	AAC6-Ib	RF000	5 1.1e-12	7 433.2	0	1 1.3e-12	7 433.0	0.1	1	1	0	0	1	1	1		1	# 134	# 739 # 1 # ;gc_cont=0.528
35_020_scaffold_3140_2	-	AAC6-Ib	RF000	5 1.1e-12	7 433.2	0	1 1.3e-12	7 433.0	0.1	1	1	0	0	1	1	1		1	# 383	# 988 # -1 # ;gc_cont=0.526
35_022_scaffold_3723_2	-	AAC6-Ib	RF000	5 1.1e-12	7 433.2	0	1 1.3e-12	7 433.0	0.1	1	1	0	0	1	1	1		1	# 383	# 988 # -1 # ;gc_cont=0.526
35_023_scaffold_2794_2	-	AAC6-Ib	RF000	5 1.1e-12	7 433.2	0	1 1.3e-12	7 433.0	0.1	1	1	0	0	1	1	1		1	# 385	# 990 # -1 # ;gc_cont=0.526
N2_035_000G1_scaffold_5526_2	-	AAC6-Ib	RF000	5 1.1e-12	7 433.2	0	1 1.3e-12	7 433.0	0.1	1	1	0	0	1	1	1		1	# 385	# 990 # -1 # ;gc_cont=0.526
JBBB012F_myIDBA_UD_scaffold_311_1	-	AAC6-Ib	RF000	5 4.1e-12	5 424.8	0	1 4.7e-12	5 424.6	0.1	1	1	0	0	1	1	1		1	# 145	# 744 # 1 # ;gc_cont=0.533
JBBB012G_myIDBA_UD_scaffold_224_1	-	AAC6-Ib	RF000	5 4.1e-12	5 424.8	0	1 4.7e-12	5 424.6	0.1	1	1	0	0	1	1	1		1	# 145	# 744 # 1 # ;gc_cont=0.533
JBBB012H_myIDBA_UD_scaffold_868_1	-	AAC6-Ib	RF000	5 4.1e-12	5 424.8	0	1 4.7e-12	5 424.6	0.1	1	1	0	0	1	1	1		1	# 145	# 744 # 1 # ;gc_cont=0.533
JBBB012I_myIDBA_UD_scaffold_371_1	-	AAC6-Ib	RF000	5 4.1e-12	5 424.8	0	1 4.7e-12	5 424.6	0.1	1	1	0	0	1	1	1		1	# 144	# 743 # 1 # ;gc_cont=0.533
JBBB012J_myIDBA_UD_scaffold_1128_1	-	AAC6-Ib	RF000	5 4.1e-12	5 424.8	0	1 4.7e-12	5 424.6	0.1	1	1	0	0	1	1	1		1	# 144	# 743 # 1 # ;gc_cont=0.533
JBBB012K_myIDBA_UD_scaffold_1174_1	-	AAC6-Ib	RF000	5 4.1e-12	5 424.8	0	1 4.7e-12	5 424.6	0.1	1	1	0	0	1	1	1		1	# 144	# 743 # 1 # ;gc_cont=0.533
JBBB012L_myIDBA_UD_scaffold_2342_3	-	AAC6-Ib	RF000	5 4.1e-12	5 424.8	0	1 4.7e-12	5 424.6	0.1	1	1	0	0	1	1	1		1	# 1639	# 2238 # -1 # ;gc_cont=0.532
JBBB013A_myIDBA_UD_scaffold_1627_3	-	AAC6-Ib	RF000	5 4.1e-12	5 424.8	0	1 4.7e-12	5 424.6	0.1	1	1	0	0	1	1	1		1	# 1640	# 2239 # -1 # ;gc_cont=0.532
JBBB013B_myIDBA_UD_scaffold_254_3	-	AAC6-Ib	RF000	5 4.1e-12	5 424.8	0	1 4.7e-12	5 424.6	0.1	1	1	0	0	1	1	1		1	# 1640	# 2239 # -1 # ;gc_cont=0.532
JBBB013C_myIDBA_UD_scaffold_2495_3	-	AAC6-Ib	RF000	5 4.1e-12	5 424.8	0	1 4.7e-12	5 424.6	0.1	1	1	0	0	1	1	1		1	# 1639	# 2238 # -1 # ;gc_cont=0.532
JBBB013D_myIDBA_UD_scaffold_2740_3	-	AAC6-Ib	RF000	5 4.1e-12	5 424.8	0	1 4.7e-12	5 424.6	0.1	1	1	0	0	1	1	1		1	# 1639	# 2238 # -1 # ;gc_cont=0.532
JBBB013E_myIDBA_UD_scaffold_3037_3	-	AAC6-Ib	RF000	5 4.1e-12	5 424.8	0	1 4.7e-12	5 424.6	0.1	1	1	0	0	1	1	1		1	# 1639	# 2238 # -1 # ;gc_cont=0.532
JBBB013F_myIDBA_UD_scaffold_3755_3	-	AAC6-Ib	RF000	5 4.1e-12	5 424.8	0	1 4.7e-12	5 424.6	0.1	1	1	0	0	1	1	1		1	# 1639	# 2238 # -1 # ;gc_cont=0.532
JBBB013G_myIDBA_UD_scaffold_2185_3	-	AAC6-Ib	RF000	5 4.1e-12	5 424.8	0	1 4.7e-12	5 424.6	0.1	1	1	0	0	1	1	1		1	# 1639	# 2238 # -1 # ;gc_cont=0.532
JBBB013J_myIDBA_UD_scaffold_2582_3	-	AAC6-Ib	RF000	5 4.1e-12	5 424.8	0	1 4.7e-12	5 424.6	0.1	1	1	0	0	1	1	1		1	# 1639	# 2238 # -1 # ;gc_cont=0.532
JBBB013K_myIDBA_UD_scaffold_2832_3	-	AAC6-Ib	RF000	5 4.1e-12	5 424.8	0	1 4.7e-12	5 424.6	0.1	1	1	0	0	1	1	1		1	# 1639	# 2238 # -1 # ;gc_cont=0.532
JBBB013L_myIDBA_UD_scaffold_3199_1	-	AAC6-Ib	RF000	5 4.1e-12	5 424.8	0	1 4.7e-12	5 424.6	0.1	1	1	0	0	1	1	1		1	# 145	# 744 # 1 # ;gc_cont=0.533
S2_008_000G1_scaffold_5734_3	-	AAC6-Ib	RF000	5 4.1e-12	5 424.8	0	1 4.7e-12	5 424.6	0.1	1	1	0	0	1	1	1		1	# 1638	# 2237 # -1 # ;gc_cont=0.532
N4_083_000G1_scaffold_1_385	-	ABC_efflux	RF00	07 1.2e-1	84 625.	3 0	.1 1.3e-1	84 625.	1 0.	1 1.	0	1	0	0	1	1	1	1	# 434	673 # 436484 # 1 # ;gc_cont=0.636
N4_083_014G1_scaffold_1_283	-	ABC_efflux	RF00	07 1.2e-1	84 625.	3 0	.1 1.3e-1	84 625.	1 0.	1 1.	0	1	0	0	1	1	1	1	# 328	162 # 329973 # 1 # ;gc_cont=0.636
N4_083_020G1_scaffold_7_62	-	ABC_efflux	RF00	07 1.2e-1	84 625.	3 0	.1 1.3e-1	84 625.	1 0.	1 1.	0	1	0	0	1	1	1	1	# 742	43 # 76054 # -1 # ;gc_cont=0.636
175_002_scaffold_424_4	-	ABC_efflux	RF00	07 2.4e-1	84 624.	3 0	.1 2.8e-1	84 624.	1 0.	1 1.	0	1	0	0	1	1	1	1	# 339	5 # 5206 # -1 # ;gc_cont=0.635
175_007_scaffold_1628_2	-	ABC_efflux	RF00	07 2.4e-1	84 624.	3 0	.1 2.8e-1	84 624.	1 0.	1 1.	0	1	0	0	1	1	1	1	# 756	# 2567 # 1 # ;gc_cont=0.635
JBBB006A_scaffold_343_4	-	ABC_efflux	RF00	07 2.4e-1	84 624.	3 0	.1 2.8e-1	84 624.	1 0.	1 1.	0	1	0	0	1	1	1	1	# 339	3 # 5204 # -1 # ;gc_cont=0.635
JBBB006B_scaffold_1_282	-	ABC_efflux	RF00	07 2.4e-1	84 624.	3 0	.1 2.8e-1	84 624.	1 0.	1 1.	0	1	0	0	1	1	1	1	# 326	472 # 328283 # 1 # ;gc_cont=0.635
N3_175_000G1_scaffold_2_187	-	ABC_efflux	RF00	07 2.4e-1	84 624.	3 0	.1 2.8e-1	84 624.	1 0.	1 1.	0	1	0	0	1	1	1	1	# 207	666 # 209477 # -1 # ;gc_cont=0.635
N4_082_000G1_scaffold_16_312	-	ABC_efflux	RF00	07 2.4e-1	84 624.	3 0	.1 2.8e-1	84 624.	1 0.	1 1.	0	1	0	0	1	1	1	1	# 342	578 # 344389 # -1 # ;gc_cont=0.635
N4_082_006G1_scaffold_3_312	-	ABC_efflux	RF00	07 2.4e-1	84 624.	3 0	.1 2.8e-1	84 624.	1 0.	1 1.	0	1	0	0	1	1	1	1	# 342	689 # 344500 # -1 # ;gc_cont=0.635
N1_018_000G1_scaffold_2_314	-	ABC_efflux	RF00	07 3.7e-1	84 623.	7 0	.1 4.3e-1	84 623.	5 0.	1 1.	0	1	0	0	1	1	1	1	# 343	441 # 345252 # -1 # ;gc_cont=0.635
b018-d011_scaffold_360_5	-	ABC_efflux	RF00	07 3.7e-1	84 623.	7 0	.1 4.3e-1	84 623.	5 0.	1 1.	0	1	0	0	1	1	1	1	# 461	9 # 6430 # -1 # ;gc_cont=0.635
b018-d013_scaffold_100_9	-	ABC_efflux	RF00	07 3.7e-1	84 623.	7 0	.1 4.3e-1	84 623.	5 0.	1 1.	0	1	0	0	1	1	1	1	# 854	5 # 10356 # -1 # ;gc_cont=0.632
b018-d016_scaffold_68_10	-	ABC_efflux	RF00	07 3.7e-1	84 623.	7 0	.1 4.3e-1	84 623.	5 0.	1 1.	0	1	0	0	1	1	1	1	# 963	7 # 11448 # -1 # ;gc_cont=0.635
b018-d019_scaffold_253_2	-	ABC_efflux	RF00	07 3.7e-1	84 623.	7 0	.1 4.3e-1	84 623.	5 0.	1 1.	0	1	0	0	1	1	1	1	# 604	# 2415 # 1 # ;gc_cont=0.634
JBBB006I_scaffold_2_312	-	ABC_efflux	RF00	07 8e-1	84 622.	6 0	.1 9.1e-1	84 622.	4 0.	1 1.	0	1	0	0	1	1	1	1	# 342	823 # 344634 # -1 # ;gc_cont=0.634
JBBB006J_scaffold_3_312	-	ABC_efflux	RF00	07 8e-1	84 622.	6 0	.1 9.1e-1	84 622.	4 0.	1 1.	0	1	0	0	1	1	1	1	# 342	823 # 344634 # -1 # ;gc_cont=0.634
JBBB006L_scaffold_8_277	-	ABC_efflux	RF00	07 8e-1	84 622.	6 0	.1 9.1e-1	84 622.	4 0.	1 1.	0	1	0	0	1	1	1	1	# 317	462 # 319273 # 1 # ;gc_cont=0.634
JBBB007A_scaffold_241_11	-	ABC_efflux	RF00	07 8e-1	84 622.	6 0	.1 9.1e-1	84 622.	4 0.	1 1.	0	1	0	0	1	1	1	1	# 101	39 # 11950 # -1 # ;gc_cont=0.634
JBBB007B_scaffold_182_11	-	ABC_efflux	RF00	07 8e-1	84 622.	6 0	.1 9.1e-1	84 622.	4 0.	1 1.	0	1	0	0	1	1	1	1	# 106	15 # 12426 # -1 # ;gc_cont=0.634
S2_014_000G1_scaffold_130_25	-	ABC_efflux	RF00	07 8e-1	84 622.	6 0	.1 9.1e-1	84 622.	4 0.	1 1.	0	1	0	0	1	1	1	1	# 286	88 # 30499 # -1 # ;gc_cont=0.634
60_002_scaffold_358_6	-	ABC_efflux	RF00	07 1.1e-1	83 622.	2 0	.1 1.2e-1	83 622.	0 0.	1 1.	0	1	0	0	1	1	1	1	# 684	0 # 8651 # -1 # ;gc_cont=0.634
N1_008_000G1_scaffold_22_58	-	ABC_efflux	RF00	07 1.1e-1	83 622.	2 0	.1 1.2e-1	83 622.	0 0.	1 1.	0	1	0	0	1	1	1	1	# 789	67 # 80778 # 1 # ;gc_cont=0.634
N1_023_000G1_scaffold_29_62	-	ABC_efflux	RF00	07 1.1e-1	83 622.	2 0	.1 1.2e-1	83 622.	0 0.	1 1.	0	1	0	0	1	1	1	1	# 742	50 # 76061 # -1 # ;gc_cont=0.634
N2_060_000G1_scaffold_1103_2	-	ABC_efflux	RF00	07 1.1e-1	83 622.	2 0	.1 1.2e-1	83 622.	0 0.	1 1.	0	1	0	0	1	1	1	1	# 563	# 2374 # 1 # ;gc_cont=0.634
N4_150_000G1_scaffold_1687_2	-	ABC_efflux	RF00	07 1.1e-1	83 622.	2 0	.1 1.2e-1	83 622.	0 0.	1 1.	0	1	0	0	1	1	1	1	# 723	# 2534 # 1 # ;gc_cont=0.634
b008-d028_scaffold_13_58	-	ABC_efflux	RF00	07 1.1e-1	83 622.	2 0	.1 1.2e-1	83 622.	0 0.	1 1.	0	1	0	0	1	1	1	1	# 789	67 # 80778 # 1 # ;gc_cont=0.634
b023-d014_scaffold_245_4	-	ABC_efflux	RF00	07 1.1e-1	83 622.	2 0	.1 1.2e-1	83 622.	0 0.	1 1.	0	1	0	0	1	1	1	1	# 290	1 # 4712 # 1 # ;gc_cont=0.634
b023-d015_scaffold_86_9	-	ABC_efflux	RF00	07 1.1e-1	83 622.	2 0	.1 1.2e-1	83 622.	0 0.	1 1.	0	1	0	0	1	1	1	1	# 938	7 # 11198 # 1 # ;gc_cont=0.634
0414A0117_scaffold_0_316	-	ABC_efflux	RF00	07 2.2e-1	83 621.	1 0	.1 2.5e-1	83 620.	9 0.	1 1.	0	1	0	0	1	1	1	1	# 343	490 # 345301 # -1 # ;gc_cont=0.633
0415A0118_scaffold_0_316	-	ABC_efflux	RF00	07 2.2e-1	83 621.	1 0	.1 2.5e-1	83 620.	9 0.	1 1.	0	1	0	0	1	1	1	1	# 343	490 # 345301 # -1 # ;gc_cont=0.633
0416A0119_scaffold_0_316	-	ABC_efflux	RF00	07 2.2e-1	83 621.	1 0	.1 2.5e-1	83 620.	9 0.	1 1.	0	1	0	0	1	1	1	1	# 343	490 # 345301 # -1 # ;gc_cont=0.633
0417A0120_scaffold_0_316	-	ABC_efflux	RF00	07 2.2e-1	83 621.	1 0	.1 2.5e-1	83 620.	9 0.	1 1.	0	1	0	0	1	1	1	1	# 343	490 # 345301 # -1 # ;gc_cont=0.633
0418A0121_scaffold_0_316	-	ABC_efflux	RF00	07 2.2e-1	83 621.	1 0	.1 2.5e-1	83 620.	9 0.	1 1.	0	1	0	0	1	1	1	1	# 343	490 # 345301 # -1 # ;gc_cont=0.633
0419A0122_scaffold_0_271	-	ABC_efflux	RF00	07 2.2e-1	83 621.	1 0	.1 2.5e-1	83 620.	9 0.	1 1.	0	1	0	0	1	1	1	1	# 308	398 # 310209 # 1 # ;gc_cont=0.633
0420A0123_scaffold_0_271	-	ABC_efflux	RF00	07 2.2e-1	83 621.	1 0	.1 2.5e-1	83 620.	9 0.	1 1.	0	1	0	0	1	1	1	1	# 308	392 # 310203 # 1 # ;gc_cont=0.633
173_004_scaffold_2_217	-	ABC_efflux	RF00	07 2.2e-1	83 621.	1 0	.1 2.5e-1	83 620.	9 0.	1 1.	0	1	0	0	1	1	1	1	# 236	509 # 238320 # -1 # ;gc_cont=0.633
61_007_scaffold_0_280	-	ABC_efflux	RF00	07 2.2e-1	83 621.	1 0	.1 2.5e-1	83 620.	9 0.	1 1.	0	1	0	0	1	1	1	1	# 321	727 # 323538 # 1 # ;gc_cont=0.632
61_008_scaffold_2_280	-	ABC_efflux	RF00	07 2.2e-1	83 621.	1 0	.1 2.5e-1	83 620.	9 0.	1 1.	0	1	0	0	1	1	1	1	# 321	802 # 323613 # 1 # ;gc_cont=0.632
64_008_scaffold_532_6	-	ABC_efflux	RF00	07 2.2e-1	83 621.	1 0	.1 2.5e-1	83 620.	9 0.	1 1.	0	1	0	0	1	1	1	1	# 429	0 # 6101 # 1 # ;gc_cont=0.633
65_006_scaffold_1_263	-	ABC_efflux	RF00	07 2.2e-1	83 621.	1 0	.1 2.5e-1	83 620.	9 0.	1 1.	0	1	0	0	1	1	1	1	# 300	605 # 302416 # 1 # ;gc_cont=0.633
65_007_scaffold_0_315	-	ABC_efflux	RF00	07 2.2e-1	83 621.	1 0	.1 2.5e-1	83 620.	9 0.	1 1.	0	1	0	0	1	1	1	1	# 343	491 # 345302 # -1 # ;gc_cont=0.633
JBBB002J_scaffold_2_263	-	ABC_efflux	RF00	07 2.2e-1	83 621.	1 0	.1 2.5e-1	83 620.	9 0.	1 1.	0	1	0	0	1	1	1	1	# 300	645 # 302456 # 1 # ;gc_cont=0.633
JBBB002K_scaffold_0_263	-	ABC_efflux	RF00	07 2.2e-1	83 621.	1 0	.1 2.5e-1	83 620.	9 0.	1 1.	0	1	0	0	1	1	1	1	# 300	645 # 302456 # 1 # ;gc_cont=0.633
JBBB002L_scaffold_0_263	-	ABC_efflux	RF00	07 2.2e-1	83 621.	1 0	.1 2.5e-1	83 620.	9 0.	1 1.	0	1	0	0	1	1	1	1	# 300	645 # 302456 # 1 # ;gc_cont=0.633
JBBB010I_scaffold_112_20	-	ABC_efflux	RF00	07 2.2e-1	83 621.	1 0	.1 2.5e-1	83 620.	9 0.	1 1.	0	1	0	0	1	1	1	1	# 250	83 # 26894 # 1 # ;gc_cont=0.633
JBBB011H_myIDBA_UD_scaffold_0_316	-	ABC_efflux	RF00	07 2.2e-1	83 621.	1 0	.1 2.5e-1	83 620.	9 0.	1 1.	0	1	0	0	1	1	1	1	# 343	490 # 345301 # -1 # ;gc_cont=0.633
JBBB011I_myIDBA_UD_scaffold_0_316	-	ABC_efflux	RF00	07 2.2e-1	83 621.	1 0	.1 2.5e-1	83 620.	9 0.	1 1.	0	1	0	0	1	1	1	1	# 343	490 # 345301 # -1 # ;gc_cont=0.633
JBBB011J_myIDBA_UD_scaffold_0_136	-	ABC_efflux	RF00	07 2.2e-1	83 621.	1 0	.1 2.5e-1	83 620.	9 0.	1 1.	0	1	0	0	1	1	1	1	# 164	658 # 166469 # 1 # ;gc_cont=0.633
JBBB014B_scaffold_0_315	-	ABC_efflux	RF00	07 2.2e-1	83 621.	1 0	.1 2.5e-1	83 620.	9 0.	1 1.	0	1	0	0	1	1	1	1	# 343	491 # 345302 # -1 # ;gc_cont=0.633
JBBB014C_scaffold_0_315	-	ABC_efflux	RF00	07 2.2e-1	83 621.	1 0	.1 2.5e-1	83 620.	9 0.	1 1.	0	1	0	0	1	1	1	1	# 343	491 # 345302 # -1 # ;gc_cont=0.633
JBBB014D_scaffold_0_315	-	ABC_efflux	RF00	07 2.2e-1	83 621.	1 0	.1 2.5e-1	83 620.	9 0.	1 1.	0	1	0	0	1	1	1	1	# 343	491 # 345302 # -1 # ;gc_cont=0.633
JBBB014E_scaffold_0_315	-	ABC_efflux	RF00	07 2.2e-1	83 621.	1 0	.1 2.5e-1	83 620.	9 0.	1 1.	0	1	0	0	1	1	1	1	# 343	491 # 345302 # -1 # ;gc_cont=0.633
JBBB014F_scaffold_1_315	-	ABC_efflux	RF00	07 2.2e-1	83 621.	1 0	.1 2.5e-1	83 620.	9 0.	1 1.	0	1	0	0	1	1	1	1	# 343	449 # 345260 # -1 # ;gc_cont=0.633
JBBB014G_scaffold_0_315	-	ABC_efflux	RF00	07 2.2e-1	83 621.	1 0	.1 2.5e-1	83 620.	9 0.	1 1.	0	1	0	0	1	1	1	1	# 343	491 # 345302 # -1 # ;gc_cont=0.633
JBBB014H_scaffold_0_278	-	ABC_efflux	RF00	07 2.2e-1	83 621.	1 0	.1 2.5e-1	83 620.	9 0.	1 1.	0	1	0	0	1	1	1	1	# 316	957 # 318768 # 1 # ;gc_cont=0.633
JBBB014I_scaffold_0_315	-	ABC_efflux	RF00	07 2.2e-1	83 621.	1 0	.1 2.5e-1	83 620.	9 0.	1 1.	0	1	0	0	1	1	1	1	# 343	491 # 345302 # -1 # ;gc_cont=0.633
JBBB014K_scaffold_7_194	-	ABC_efflux	RF00	07 2.2e-1	83 621.	1 0	.1 2.5e-1	83 620.	9 0.	1 1.	0	1	0	0	1	1	1	1	# 217	294 # 219105 # -1 # ;gc_cont=0.633
JBBB014L_scaffold_0_315	-	ABC_efflux	RF00	07 2.2e-1	83 621.	1 0	.1 2.5e-1	83 620.	9 0.	1 1.	0	1	0	0	1	1	1	1	# 343	491 # 345302 # -1 # ;gc_cont=0.633
JBBB015A_scaffold_0_315	-	ABC_efflux	RF00	07 2.2e-1	83 621.	1 0	.1 2.5e-1	83 620.	9 0.	1 1.	0	1	0	0	1	1	1	1	# 343	491 # 345302 # -1 # ;gc_cont=0.633
N1_004_000G1_scaffold_2_315	-	ABC_efflux	RF00	07 2.2e-1	83 621.	1 0	.1 2.5e-1	83 620.	9 0.	1 1.	0	1	0	0	1	1	1	1	# 343	491 # 345302 # -1 # ;gc_cont=0.633
N1_014_000G1_scaffold_0_315	-	ABC_efflux	RF00	07 2.2e-1	83 621.	1 0	.1 2.5e-1	83 620.	9 0.	1 1.	0	1	0	0	1	1	1	1	# 343	491 # 345302 # -1 # ;gc_cont=0.633
N2_061_000G1_scaffold_0_280	-	ABC_efflux	RF00	07 2.2e-1	83 621.	1 0	.1 2.5e-1	83 620.	9 0.	1 1.	0	1	0	0	1	1	1	1	# 321	802 # 323613 # 1 # ;gc_cont=0.632
N2_064_000G1_scaffold_0_315	-	ABC_efflux	RF00	07 2.2e-1	83 621.	1 0	.1 2.5e-1	83 620.	9 0.	1 1.	0	1	0	0	1	1	1	1	# 343	491 # 345302 # -1 # ;gc_cont=0.633
N2_065_000G1_scaffold_0_278	-	ABC_efflux	RF00	07 2.2e-1	83 621.	1 0	.1 2.5e-1	83 620.	9 0.	1 1.	0	1	0	0	1	1	1	1	# 316	945 # 318756 # 1 # ;gc_cont=0.633
N3_173_000G1_scaffold_0_217	-	ABC_efflux	RF00	07 2.2e-1	83 621.	1 0	.1 2.5e-1	83 620.	9 0.	1 1.	0	1	0	0	1	1	1	1	# 236	509 # 238320 # -1 # ;gc_cont=0.633
N4_005_000G1_scaffold_0_315	-	ABC_efflux	RF00	07 2.2e-1	83 621.	1 0	.1 2.5e-1	83 620.	9 0.	1 1.	0	1	0	0	1	1	1	1	# 343	491 # 345302 # -1 # ;gc_cont=0.633
N4_005_008G1_scaffold_0_263	-	ABC_efflux	RF00	07 2.2e-1	83 621.	1 0	.1 2.5e-1	83 620.	9 0.	1 1.	0	1	0	0	1	1	1	1	# 300	645 # 302456 # 1 # ;gc_cont=0.633
N4_087_000G1_scaffold_1_271	-	ABC_efflux	RF00	07 2.2e-1	83 621.	1 0	.1 2.5e-1	83 620.	9 0.	1 1.	0	1	0	0	1	1	1	1	# 308	392 # 310203 # 1 # ;gc_cont=0.633
N4_087_015G1_scaffold_0_316	-	ABC_efflux	RF00	07 2.2e-1	83 621.	1 0	.1 2.5e-1	83 620.	9 0.	1 1.	0	1	0	0	1	1	1	1	# 343	490 # 345301 # -1 # ;gc_cont=0.633
N4_154_000G1_scaffold_0_315	-	ABC_efflux	RF00	07 2.2e-1	83 621.	1 0	.1 2.5e-1	83 620.	9 0.	1 1.	0	1	0	0	1	1	1	1	# 343	491 # 345302 # -1 # ;gc_cont=0.633
N4_154_013G1_scaffold_240_20	-	ABC_efflux	RF00	07 2.2e-1	83 621.	1 0	.1 2.5e-1	83 620.	9 0.	1 1.	0	1	0	0	1	1	1	1	# 236	09 # 25420 # 1 # ;gc_cont=0.633
N4_154_020G1_scaffold_1_97	-	ABC_efflux	RF00	07 2.2e-1	83 621.	1 0	.1 2.5e-1	83 620.	9 0.	1 1.	0	1	0	0	1	1	1	1	# 113	010 # 114821 # -1 # ;gc_cont=0.633
N4_166_000G1_scaffold_267_17	-	ABC_efflux	RF00	07 2.2e-1	83 621.	1 0	.1 2.5e-1	83 620.	9 0.	1 1.	0	1	0	0	1	1	1	1	# 167	47 # 18558 # -1 # ;gc_cont=0.633
N4_166_020G1_scaffold_0_271	-	ABC_efflux	RF00	07 2.2e-1	83 621.	1 0	.1 2.5e-1	83 620.	9 0.	1 1.	0	1	0	0	1	1	1	1	# 308	392 # 310203 # 1 # ;gc_cont=0.633
N4_188_000G1_scaffold_0_263	-	ABC_efflux	RF00	07 2.2e-1	83 621.	1 0	.1 2.5e-1	83 620.	9 0.	1 1.	0	1	0	0	1	1	1	1	# 300	591 # 302402 # 1 # ;gc_cont=0.633
N4_188_019G1_scaffold_0_315	-	ABC_efflux	RF00	07 2.2e-1	83 621.	1 0	.1 2.5e-1	83 620.	9 0.	1 1.	0	1	0	0	1	1	1	1	# 343	491 # 345302 # -1 # ;gc_cont=0.633
N4_188_025G1_scaffold_0_263	-	ABC_efflux	RF00	07 2.2e-1	83 621.	1 0	.1 2.5e-1	83 620.	9 0.	1 1.	0	1	0	0	1	1	1	1	# 300	645 # 302456 # 1 # ;gc_cont=0.633
N4_188_038G1_scaffold_765_4	-	ABC_efflux	RF00	07 2.2e-1	83 621.	1 0	.1 2.5e-1	83 620.	9 0.	1 1.	0	1	0	0	1	1	1	1	# 253	3 # 4344 # 1 # ;gc_cont=0.633
S2_004_000G1_scaffold_2_286	-	ABC_efflux	RF00	07 2.2e-1	83 621.	1 0	.1 2.5e-1	83 620.	9 0.	1 1.	0	1	0	0	1	1	1	1	# 324	588 # 326399 # 1 # ;gc_cont=0.633
S2_005_scaffold_36_61	-	ABC_efflux	RF00	07 2.2e-1	83 621.	1 0	.1 2.5e-1	83 620.	9 0.	1 1.	0	1	0	0	1	1	1	1	# 719	02 # 73713 # -1 # ;gc_cont=0.633
S2_008_000G1_scaffold_0_315	-	ABC_efflux	RF00	07 2.2e-1	83 621.	1 0	.1 2.5e-1	83 620.	9 0.	1 1.	0	1	0	0	1	1	1	1	# 343	491 # 345302 # -1 # ;gc_cont=0.633
b004-d009_scaffold_0_278	-	ABC_efflux	RF00	07 2.2e-1	83 621.	1 0	.1 2.5e-1	83 620.	9 0.	1 1.	0	1	0	0	1	1	1	1	# 316	945 # 318756 # 1 # ;gc_cont=0.633
b004-d010_scaffold_0_278	-	ABC_efflux	RF00	07 2.2e-1	83 621.	1 0	.1 2.5e-1	83 620.	9 0.	1 1.	0	1	0	0	1	1	1	1	# 316	903 # 318714 # 1 # ;gc_cont=0.633
b004-d012_scaffold_0_315	-	ABC_efflux	RF00	07 2.2e-1	83 621.	1 0	.1 2.5e-1	83 620.	9 0.	1 1.	0	1	0	0	1	1	1	1	# 343	491 # 345302 # -1 # ;gc_cont=0.633
b004-d013_scaffold_47_31	-	ABC_efflux	RF00	07 2.2e-1	83 621.	1 0	.1 2.5e-1	83 620.	9 0.	1 1.	0	1	0	0	1	1	1	1	# 421	05 # 43916 # 1 # ;gc_cont=0.633
b004-d014_scaffold_284_5	-	ABC_efflux	RF00	07 2.2e-1	83 621.	1 0	.1 2.5e-1	83 620.	9 0.	1 1.	0	1	0	0	1	1	1	1	# 464	3 # 6454 # -1 # ;gc_cont=0.633
b004-d015_scaffold_4_279	-	ABC_efflux	RF00	07 2.2e-1	83 621.	1 0	.1 2.5e-1	83 620.	9 0.	1 1.	0	1	0	0	1	1	1	1	# 319	059 # 320870 # 1 # ;gc_cont=0.633
b014-d006_scaffold_0_315	-	ABC_efflux	RF00	07 2.2e-1	83 621.	1 0	.1 2.5e-1	83 620.	9 0.	1 1.	0	1	0	0	1	1	1	1	# 343	491 # 345302 # -1 # ;gc_cont=0.633
1226A0729_scaffold_569_6	-	ABC_efflux	RF00	07 7.2e-1	81 612.	8 3	.4 8.1e-1	81 612.	6 3.	4 1.	0	1	0	0	1	1	1	1	# 341	8 # 5136 # 1 # ;gc_cont=0.390
N2_066_000G1_scaffold_1706_2	-	ABC_efflux	RF00	07 7.8e-1	81 612.	7 3	.4 8.8e-1	81 612.	5 3.	4 1.	0	1	0	0	1	1	1	1	# 287	# 2014 # 1 # ;gc_cont=0.387
S2_012_000G1_scaffold_634_18	-	ABC_efflux	RF00	07 7.8e-1	81 612.	7 3	.4 8.8e-1	81 612.	5 3.	4 1.	0	1	0	0	1	1	1	1	# 123	88 # 14115 # -1 # ;gc_cont=0.388
S2_017_000G1_scaffold_624_5	-	ABC_efflux	RF00	07 1.6e-1	80 611.	6 3	.9 1.9e-1	80 611.	5 3.	9 1.	0	1	0	0	1	1	1	1	# 223	2 # 3959 # 1 # ;gc_cont=0.388
39_009_scaffold_347_15	-	ABC_efflux	RF00	07 8.1e-1	79 606.	0 3	.7 9.2e-1	79 605.	9 3.	7 1.	0	1	0	0	1	1	1	1	# 101	22 # 11849 # -1 # ;gc_cont=0.376
N2_039_000G1_scaffold_404_18	-	ABC_efflux	RF00	07 8.1e-1	79 606.	0 3	.7 9.2e-1	79 605.	9 3.	7 1.	0	1	0	0	1	1	1	1	# 160	08 # 17735 # 1 # ;gc_cont=0.376
b018-d010_scaffold_187_1	-	ABC_efflux	RF00	07 1.8e-1	74 591.	7 0	.3 2.2e-1	74 591.	4 0.	3 1.	0	1	0	0	1	1	1	1	# 2 #	1618 # 1 # ;gc_cont=0.643
N4_107_000G1_scaffold_556_9	-	ABC_efflux	RF00	07 2.3e-1	74 591.	3 2	.3 2.6e-1	74 591.	2 2.	3 1.	0	1	0	0	1	1	1	1	# 699	6 # 8723 # 1 # ;gc_cont=0.383
N4_107_034G1_scaffold_596_5	-	ABC_efflux	RF00	07 2.3e-1	74 591.	3 2	.3 2.6e-1	74 591.	2 2.	3 1.	0	1	0	0	1	1	1	1	# 227	5 # 4002 # 1 # ;gc_cont=0.383
N4_171_000G1_scaffold_18_113	-	ABC_efflux	RF00	07 7.5e-1	73 586.	4 2	.4 8.5e-1	73 586.	2 2.	4 1.	0	1	0	0	1	1	1	1	# 111	113 # 112840 # -1 # ;gc_cont=0.376
N4_171_017G1_scaffold_6_109	-	ABC_efflux	RF00	07 7.5e-1	73 586.	4 2	.4 8.5e-1	73 586.	2 2.	4 1.	0	1	0	0	1	1	1	1	# 107	812 # 109539 # 1 # ;gc_cont=0.376
N4_171_026G1_scaffold_6_113	-	ABC_efflux	RF00	07 7.5e-1	73 586.	4 2	.4 8.5e-1	73 586.	2 2.	4 1.	0	1	0	0	1	1	1	1	# 111	113 # 112840 # -1 # ;gc_cont=0.376
JBBB005L_scaffold_9_45	-	ABC_efflux	RF00	07 3.1e-1	71 581.	0 0	.1 3.5e-1	71 580.	9 0.	1 1.	0	1	0	0	1	1	1	1	# 553	01 # 57109 # 1 # ;gc_cont=0.609
S2_014_000G1_scaffold_184_45	-	ABC_efflux	RF00	07 3.1e-1	71 581.	0 0	.1 3.5e-1	71 580.	9 0.	1 1.	0	1	0	0	1	1	1	1	# 551	59 # 56967 # 1 # ;gc_cont=0.609
1210A0713_scaffold_67_25	-	ABC_efflux	RF00	07 2.2e-1	63 555.	1 2	.3 2.5e-1	63 554.	9 2.	3 1.	0	1	0	0	1	1	1	1	# 211	34 # 22870 # 1 # ;gc_cont=0.329
1211A0714_scaffold_53_6	-	ABC_efflux	RF00	07 2.2e-1	63 555.	1 2	.3 2.5e-1	63 554.	9 2.	3 1.	0	1	0	0	1	1	1	1	# 563	8 # 7374 # -1 # ;gc_cont=0.329
1212A0715_scaffold_36_6	-	ABC_efflux	RF00	07 2.2e-1	63 555.	1 2	.3 2.5e-1	63 554.	9 2.	3 1.	0	1	0	0	1	1	1	1	# 563	8 # 7374 # -1 # ;gc_cont=0.329
1213A0716_scaffold_60_6	-	ABC_efflux	RF00	07 2.2e-1	63 555.	1 2	.3 2.5e-1	63 554.	9 2.	3 1.	0	1	0	0	1	1	1	1	# 563	8 # 7374 # -1 # ;gc_cont=0.329
1214A0717_scaffold_53_6	-	ABC_efflux	RF00	07 2.2e-1	63 555.	1 2	.3 2.5e-1	63 554.	9 2.	3 1.	0	1	0	0	1	1	1	1	# 563	8 # 7374 # -1 # ;gc_cont=0.329
1215A0718_scaffold_112_6	-	ABC_efflux	RF00	07 2.2e-1	63 555.	1 2	.3 2.5e-1	63 554.	9 2.	3 1.	0	1	0	0	1	1	1	1	# 563	8 # 7374 # -1 # ;gc_cont=0.329
1216A0719_scaffold_73_6	-	ABC_efflux	RF00	07 2.2e-1	63 555.	1 2	.3 2.5e-1	63 554.	9 2.	3 1.	0	1	0	0	1	1	1	1	# 563	8 # 7374 # -1 # ;gc_cont=0.329
1217A0720_scaffold_98_25	-	ABC_efflux	RF00	07 2.2e-1	63 555.	1 2	.3 2.5e-1	63 554.	9 2.	3 1.	0	1	0	0	1	1	1	1	# 211	34 # 22870 # 1 # ;gc_cont=0.329
1218A0721_scaffold_143_6	-	ABC_efflux	RF00	07 2.2e-1	63 555.	1 2	.3 2.5e-1	63 554.	9 2.	3 1.	0	1	0	0	1	1	1	1	# 563	8 # 7374 # -1 # ;gc_cont=0.329
1220A0723_scaffold_194_25	-	ABC_efflux	RF00	07 2.2e-1	63 555.	1 2	.3 2.5e-1	63 554.	9 2.	3 1.	0	1	0	0	1	1	1	1	# 211	34 # 22870 # 1 # ;gc_cont=0.329
1221A0724_scaffold_182_6	-	ABC_efflux	RF00	07 2.2e-1	63 555.	1 2	.3 2.5e-1	63 554.	9 2.	3 1.	0	1	0	0	1	1	1	1	# 563	8 # 7374 # -1 # ;gc_cont=0.329
1222A0725_scaffold_279_3	-	ABC_efflux	RF00	07 2.2e-1	63 555.	1 2	.3 2.5e-1	63 554.	9 2.	3 1.	0	1	0	0	1	1	1	1	# 223	4 # 3970 # 1 # ;gc_cont=0.329
1224A0727_scaffold_275_25	-	ABC_efflux	RF00	07 2.2e-1	63 555.	1 2	.3 2.5e-1	63 554.	9 2.	3 1.	0	1	0	0	1	1	1	1	# 211	34 # 22870 # 1 # ;gc_cont=0.329
JBBB007H_scaffold_62_25	-	ABC_efflux	RF00	07 2.2e-1	63 555.	1 2	.3 2.5e-1	63 554.	9 2.	3 1.	0	1	0	0	1	1	1	1	# 210	87 # 22823 # 1 # ;gc_cont=0.329
JBBB007I_scaffold_69_6	-	ABC_efflux	RF00	07 2.2e-1	63 555.	1 2	.3 2.5e-1	63 554.	9 2.	3 1.	0	1	0	0	1	1	1	1	# 563	8 # 7374 # -1 # ;gc_cont=0.329
JBBB007J_scaffold_49_6	-	ABC_efflux	RF00	07 2.2e-1	63 555.	1 2	.3 2.5e-1	63 554.	9 2.	3 1.	0	1	0	0	1	1	1	1	# 563	8 # 7374 # -1 # ;gc_cont=0.329
JBBB007K_scaffold_52_6	-	ABC_efflux	RF00	07 2.2e-1	63 555.	1 2	.3 2.5e-1	63 554.	9 2.	3 1.	0	1	0	0	1	1	1	1	# 563	8 # 7374 # -1 # ;gc_cont=0.329
JBBB007L_scaffold_56_6	-	ABC_efflux	RF00	07 2.2e-1	63 555.	1 2	.3 2.5e-1	63 554.	9 2.	3 1.	0	1	0	0	1	1	1	1	# 563	8 # 7374 # -1 # ;gc_cont=0.329
JBBB008A_scaffold_21_6	-	ABC_efflux	RF00	07 2.2e-1	63 555.	1 2	.3 2.5e-1	63 554.	9 2.	3 1.	0	1	0	0	1	1	1	1	# 563	8 # 7374 # -1 # ;gc_cont=0.329
JBBB008B_scaffold_15_175	-	ABC_efflux	RF00	07 2.2e-1	63 555.	1 2	.3 2.5e-1	63 554.	9 2.	3 1.	0	1	0	0	1	1	1	1	# 165	005 # 166741 # 1 # ;gc_cont=0.329
JBBB008C_scaffold_47_6	-	ABC_efflux	RF00	07 2.2e-1	63 555.	1 2	.3 2.5e-1	63 554.	9 2.	3 1.	0	1	0	0	1	1	1	1	# 563	8 # 7374 # -1 # ;gc_cont=0.329
JBBB008D_scaffold_43_6	-	ABC_efflux	RF00	07 2.2e-1	63 555.	1 2	.3 2.5e-1	63 554.	9 2.	3 1.	0	1	0	0	1	1	1	1	# 563	8 # 7374 # -1 # ;gc_cont=0.329
JBBB008E_scaffold_98_6	-	ABC_efflux	RF00	07 2.2e-1	63 555.	1 2	.3 2.5e-1	63 554.	9 2.	3 1.	0	1	0	0	1	1	1	1	# 563	8 # 7374 # -1 # ;gc_cont=0.329
JBBB008F_scaffold_146_75	-	ABC_efflux	RF00	07 2.2e-1	63 555.	1 2	.3 2.5e-1	63 554.	9 2.	3 1.	0	1	0	0	1	1	1	1	# 717	78 # 73514 # 1 # ;gc_cont=0.329
JBBB008G_scaffold_198_25	-	ABC_efflux	RF00	07 2.2e-1	63 555.	1 2	.3 2.5e-1	63 554.	9 2.	3 1.	0	1	0	0	1	1	1	1	# 210	75 # 22811 # 1 # ;gc_cont=0.326
JBBB008H_scaffold_185_25	-	ABC_efflux	RF00	07 2.2e-1	63 555.	1 2	.3 2.5e-1	63 554.	9 2.	3 1.	0	1	0	0	1	1	1	1	# 210	87 # 22823 # 1 # ;gc_cont=0.329
JBBB008I_scaffold_153_6	-	ABC_efflux	RF00	07 2.2e-1	63 555.	1 2	.3 2.5e-1	63 554.	9 2.	3 1.	0	1	0	0	1	1	1	1	# 563	8 # 7374 # -1 # ;gc_cont=0.329
JBBB008J_scaffold_384_45	-	ABC_efflux	RF00	07 2.2e-1	63 555.	1 2	.3 2.5e-1	63 554.	9 2.	3 1.	0	1	0	0	1	1	1	1	# 441	29 # 45865 # 1 # ;gc_cont=0.326
JBBB008K_scaffold_632_9	-	ABC_efflux	RF00	07 2.2e-1	63 555.	1 2	.3 2.5e-1	63 554.	9 2.	3 1.	0	1	0	0	1	1	1	1	# 704	1 # 8777 # 1 # ;gc_cont=0.326
JBBB008L_scaffold_224_11	-	ABC_efflux	RF00	07 2.2e-1	63 555.	1 2	.3 2.5e-1	63 554.	9 2.	3 1.	0	1	0	0	1	1	1	1	# 878	7 # 10523 # 1 # ;gc_cont=0.326
JBBB009B_scaffold_44_59	-	ABC_efflux	RF00	07 2.2e-1	63 555.	1 2	.3 2.5e-1	63 554.	9 2.	3 1.	0	1	0	0	1	1	1	1	# 610	41 # 62777 # 1 # ;gc_cont=0.326
JBBB009C_scaffold_92_25	-	ABC_efflux	RF00	07 2.2e-1	63 555.	1 2	.3 2.5e-1	63 554.	9 2.	3 1.	0	1	0	0	1	1	1	1	# 210	75 # 22811 # 1 # ;gc_cont=0.326
JBBB009D_scaffold_138_7	-	ABC_efflux	RF00	07 2.2e-1	63 555.	1 2	.3 2.5e-1	63 554.	9 2.	3 1.	0	1	0	0	1	1	1	1	# 565	7 # 7393 # 1 # ;gc_cont=0.326
JBBB009F_scaffold_105_6	-	ABC_efflux	RF00	07 2.2e-1	63 555.	1 2	.3 2.5e-1	63 554.	9 2.	3 1.	0	1	0	0	1	1	1	1	# 563	9 # 7375 # -1 # ;gc_cont=0.326
JBBB009H_scaffold_336_3	-	ABC_efflux	RF00	07 2.2e-1	63 555.	1 2	.3 2.5e-1	63 554.	9 2.	3 1.	0	1	0	0	1	1	1	1	# 218	8 # 3924 # 1 # ;gc_cont=0.326
JBBB009I_scaffold_193_10	-	ABC_efflux	RF00	07 2.2e-1	63 555.	1 2	.3 2.5e-1	63 554.	9 2.	3 1.	0	1	0	0	1	1	1	1	# 839	0 # 10126 # 1 # ;gc_cont=0.326
JBBB010A_scaffold_182_25	-	ABC_efflux	RF00	07 2.2e-1	63 555.	1 2	.3 2.5e-1	63 554.	9 2.	3 1.	0	1	0	0	1	1	1	1	# 210	75 # 22811 # 1 # ;gc_cont=0.326
JBBB010C_scaffold_178_25	-	ABC_efflux	RF00	07 2.2e-1	63 555.	1 2	.3 2.5e-1	63 554.	9 2.	3 1.	0	1	0	0	1	1	1	1	# 210	75 # 22811 # 1 # ;gc_cont=0.326
N4_083_000G1_scaffold_352_25	-	ABC_efflux	RF00	07 2.2e-1	63 555.	1 2	.3 2.5e-1	63 554.	9 2.	3 1.	0	1	0	0	1	1	1	1	# 210	12 # 22748 # 1 # ;gc_cont=0.329
N4_083_014G1_scaffold_568_1	-	ABC_efflux	RF00	07 2.2e-1	63 555.	1 2	.3 2.5e-1	63 554.	9 2.	3 1.	0	1	0	0	1	1	1	1	# 316	# 2052 # 1 # ;gc_cont=0.329
N4_124_000G1_scaffold_420_25	-	ABC_efflux	RF00	07 2.2e-1	63 555.	1 2	.3 2.5e-1	63 554.	9 2.	3 1.	0	1	0	0	1	1	1	1	# 209	56 # 22692 # 1 # ;gc_cont=0.328
N4_124_007G1_scaffold_641_1	-	ABC_efflux	RF00	07 2.2e-1	63 555.	1 2	.3 2.5e-1	63 554.	9 2.	3 1.	0	1	0	0	1	1	1	1	# 368	# 2104 # 1 # ;gc_cont=0.328
N4_128_000G1_scaffold_280_25	-	ABC_efflux	RF00	07 2.2e-1	63 555.	1 2	.3 2.5e-1	63 554.	9 2.	3 1.	0	1	0	0	1	1	1	1	# 210	16 # 22752 # 1 # ;gc_cont=0.326
N4_128_010G2_scaffold_387_2	-	ABC_efflux	RF00	07 2.2e-1	63 555.	1 2	.3 2.5e-1	63 554.	9 2.	3 1.	0	1	0	0	1	1	1	1	# 454	# 2190 # 1 # ;gc_cont=0.326
N4_159_000G1_scaffold_216_25	-	ABC_efflux	RF00	07 2.2e-1	63 555.	1 2	.3 2.5e-1	63 554.	9 2.	3 1.	0	1	0	0	1	1	1	1	# 210	75 # 22811 # 1 # ;gc_cont=0.326
N4_159_039G1_scaffold_55_25	-	ABC_efflux	RF00	07 2.2e-1	63 555.	1 2	.3 2.5e-1	63 554.	9 2.	3 1.	0	1	0	0	1	1	1	1	# 210	75 # 22811 # 1 # ;gc_cont=0.326
N4_159_053G1_scaffold_135_14	-	ABC_efflux	RF00	07 2.2e-1	63 555.	1 2	.3 2.5e-1	63 554.	9 2.	3 1.	0	1	0	0	1	1	1	1	# 112	01 # 12937 # 1 # ;gc_cont=0.326
N4_160_000G1_scaffold_172_6	-	ABC_efflux	RF00	07 2.2e-1	63 555.	1 2	.3 2.5e-1	63 554.	9 2.	3 1.	0	1	0	0	1	1	1	1	# 563	9 # 7375 # -1 # ;gc_cont=0.326
N4_160_039G1_scaffold_54_61	-	ABC_efflux	RF00	07 2.2e-1	63 555.	1 2	.3 2.5e-1	63 554.	9 2.	3 1.	0	1	0	0	1	1	1	1	# 606	37 # 62373 # 1 # ;gc_cont=0.326
N4_160_053G1_scaffold_73_60	-	ABC_efflux	RF00	07 2.2e-1	63 555.	1 2	.3 2.5e-1	63 554.	9 2.	3 1.	0	1	0	0	1	1	1	1	# 610	14 # 62750 # 1 # ;gc_cont=0.326
N4_171_000G1_scaffold_170_12	-	ABC_efflux	RF00	07 2.2e-1	63 555.	1 2	.3 2.5e-1	63 554.	9 2.	3 1.	0	1	0	0	1	1	1	1	# 996	4 # 11700 # 1 # ;gc_cont=0.328
N4_171_017G1_scaffold_93_6	-	ABC_efflux	RF00	07 2.2e-1	63 555.	1 2	.3 2.5e-1	63 554.	9 2.	3 1.	0	1	0	0	1	1	1	1	# 563	8 # 7374 # -1 # ;gc_cont=0.329
N4_171_026G1_scaffold_67_6	-	ABC_efflux	RF00	07 2.2e-1	63 555.	1 2	.3 2.5e-1	63 554.	9 2.	3 1.	0	1	0	0	1	1	1	1	# 563	8 # 7374 # -1 # ;gc_cont=0.329
S2_002_000G1_scaffold_511_6	-	ABC_efflux	RF00	07 2.2e-1	63 555.	1 2	.3 2.5e-1	63 554.	9 2.	3 1.	0	1	0	0	1	1	1	1	# 545	7 # 7193 # -1 # ;gc_cont=0.329
S2_003_000G1_scaffold_126_6	-	ABC_efflux	RF00	07 2.2e-1	63 555.	1 2	.3 2.5e-1	63 554.	9 2.	3 1.	0	1	0	0	1	1	1	1	# 563	9 # 7375 # -1 # ;gc_cont=0.326
S2_003_013G1_scaffold_150_25	-	ABC_efflux	RF00	07 2.2e-1	63 555.	1 2	.3 2.5e-1	63 554.	9 2.	3 1.	0	1	0	0	1	1	1	1	# 208	91 # 22627 # 1 # ;gc_cont=0.326
S2_012_000G1_scaffold_251_60	-	ABC_efflux	RF00	07 2.2e-1	63 555.	1 2	.3 2.5e-1	63 554.	9 2.	3 1.	0	1	0	0	1	1	1	1	# 607	73 # 62509 # 1 # ;gc_cont=0.329
JBBB006C_scaffold_402_2	-	ABC_efflux	RF00	07 4.3e-1	63 554.	2 2	.3 4.8e-1	63 554.	0 2.	3 1.	0	1	0	0	1	1	1	1	# 824	# 2596 # 1 # ;gc_cont=0.332
JBBB006H_scaffold_84_6	-	ABC_efflux	RF00	07 4.3e-1	63 554.	2 2	.3 4.8e-1	63 554.	0 2.	3 1.	0	1	0	0	1	1	1	1	# 569	6 # 7468 # -1 # ;gc_cont=0.332
S2_014_000G1_scaffold_87_97	-	ABC_efflux	RF00	07 4.3e-1	63 554.	2 2	.3 4.8e-1	63 554.	0 2.	3 1.	0	1	0	0	1	1	1	1	# 101	285 # 103057 # 1 # ;gc_cont=0.332
1219A0722_scaffold_475_2	-	ABC_efflux	RF00	07 9.5e-1	63 553.	0 2	.4 1.1e-1	62 552.	9 2.	4 1.	0	1	0	0	1	1	1	1	# 109	9 # 2835 # 1 # ;gc_cont=0.330
ALL_scaffold_235_26	-	ABC_efflux	RF00	07 1.6e-1	62 552.	3 2	.3 1.8e-1	62 552.	1 2.	3 1.	0	1	0	0	1	1	1	1	# 210	12 # 22748 # 1 # ;gc_cont=0.328
SP_CRL_022G1_scaffold_97_26	-	ABC_efflux	RF00	07 1.6e-1	62 552.	3 2	.3 1.8e-1	62 552.	1 2.	3 1.	0	1	0	0	1	1	1	1	# 210	22 # 22758 # 1 # ;gc_cont=0.328
SP_CRL_022G2_scaffold_83_26	-	ABC_efflux	RF00	07 1.6e-1	62 552.	3 2	.3 1.8e-1	62 552.	1 2.	3 1.	0	1	0	0	1	1	1	1	# 210	22 # 22758 # 1 # ;gc_cont=0.328
SP_CRL_023G1_scaffold_93_26	-	ABC_efflux	RF00	07 1.6e-1	62 552.	3 2	.3 1.8e-1	62 552.	1 2.	3 1.	0	1	0	0	1	1	1	1	# 210	22 # 22758 # 1 # ;gc_cont=0.328
SP_CRL_024G1_scaffold_99_26	-	ABC_efflux	RF00	07 1.6e-1	62 552.	3 2	.3 1.8e-1	62 552.	1 2.	3 1.	0	1	0	0	1	1	1	1	# 210	12 # 22748 # 1 # ;gc_cont=0.328
N1_019_000G1_scaffold_471_25	-	ABC_efflux	RF00	07 4.2e-1	62 550.	9 2	.1 4.7e-1	62 550.	7 2.	1 1.	0	1	0	0	1	1	1	1	# 208	97 # 22633 # 1 # ;gc_cont=0.329
N1_021_000G1_scaffold_260_6	-	ABC_efflux	RF00	07 4.2e-1	62 550.	9 2	.1 4.7e-1	62 550.	7 2.	1 1.	0	1	0	0	1	1	1	1	# 563	9 # 7375 # -1 # ;gc_cont=0.330
N1_023_000G1_scaffold_758_25	-	ABC_efflux	RF00	07 4.2e-1	62 550.	9 2	.1 4.7e-1	62 550.	7 2.	1 1.	0	1	0	0	1	1	1	1	# 208	97 # 22633 # 1 # ;gc_cont=0.329
b019-d011_scaffold_115_6	-	ABC_efflux	RF00	07 4.2e-1	62 550.	9 2	.1 4.7e-1	62 550.	7 2.	1 1.	0	1	0	0	1	1	1	1	# 563	9 # 7375 # -1 # ;gc_cont=0.330
b019-d012_scaffold_134_46	-	ABC_efflux	RF00	07 4.2e-1	62 550.	9 2	.1 4.7e-1	62 550.	7 2.	1 1.	0	1	0	0	1	1	1	1	# 467	26 # 48462 # 1 # ;gc_cont=0.329
b019-d018_scaffold_134_25	-	ABC_efflux	RF00	07 4.2e-1	62 550.	9 2	.1 4.7e-1	62 550.	7 2.	1 1.	0	1	0	0	1	1	1	1	# 205	74 # 22310 # 1 # ;gc_cont=0.329
b019-d019_scaffold_432_4	-	ABC_efflux	RF00	07 4.2e-1	62 550.	9 2	.1 4.7e-1	62 550.	7 2.	1 1.	0	1	0	0	1	1	1	1	# 257	4 # 4310 # 1 # ;gc_cont=0.329
b021-d012_scaffold_92_6	-	ABC_efflux	RF00	07 4.2e-1	62 550.	9 2	.1 4.7e-1	62 550.	7 2.	1 1.	0	1	0	0	1	1	1	1	# 563	9 # 7375 # -1 # ;gc_cont=0.330
b021-d013_scaffold_62_46	-	ABC_efflux	RF00	07 4.2e-1	62 550.	9 2	.1 4.7e-1	62 550.	7 2.	1 1.	0	1	0	0	1	1	1	1	# 467	44 # 48480 # 1 # ;gc_cont=0.329
b021-d015_scaffold_90_6	-	ABC_efflux	RF00	07 4.2e-1	62 550.	9 2	.1 4.7e-1	62 550.	7 2.	1 1.	0	1	0	0	1	1	1	1	# 563	9 # 7375 # -1 # ;gc_cont=0.330
b021-d016_scaffold_126_25	-	ABC_efflux	RF00	07 4.2e-1	62 550.	9 2	.1 4.7e-1	62 550.	7 2.	1 1.	0	1	0	0	1	1	1	1	# 208	97 # 22633 # 1 # ;gc_cont=0.329
b021-d017_scaffold_143_25	-	ABC_efflux	RF00	07 4.2e-1	62 550.	9 2	.1 4.7e-1	62 550.	7 2.	1 1.	0	1	0	0	1	1	1	1	# 208	97 # 22633 # 1 # ;gc_cont=0.329
b021-d018_scaffold_122_4	-	ABC_efflux	RF00	07 4.2e-1	62 550.	9 2	.1 4.7e-1	62 550.	7 2.	1 1.	0	1	0	0	1	1	1	1	# 324	0 # 4976 # -1 # ;gc_cont=0.330
b021-d019_scaffold_531_2	-	ABC_efflux	RF00	07 4.2e-1	62 550.	9 2	.1 4.7e-1	62 550.	7 2.	1 1.	0	1	0	0	1	1	1	1	# 720	# 2456 # 1 # ;gc_cont=0.329
b021-d021_scaffold_240_7	-	ABC_efflux	RF00	07 4.2e-1	62 550.	9 2	.1 4.7e-1	62 550.	7 2.	1 1.	0	1	0	0	1	1	1	1	# 458	5 # 6321 # 1 # ;gc_cont=0.329
b021-d023_scaffold_198_3	-	ABC_efflux	RF00	07 4.2e-1	62 550.	9 2	.1 4.7e-1	62 550.	7 2.	1 1.	0	1	0	0	1	1	1	1	# 208	5 # 3821 # 1 # ;gc_cont=0.329
b021-d024_scaffold_737_1	-	ABC_efflux	RF00	07 4.2e-1	62 550.	9 2	.1 4.7e-1	62 550.	7 2.	1 1.	0	1	0	0	1	1	1	1	# 154	# 1890 # 1 # ;gc_cont=0.329
b021-d027_scaffold_186_25	-	ABC_efflux	RF00	07 4.2e-1	62 550.	9 2	.1 4.7e-1	62 550.	7 2.	1 1.	0	1	0	0	1	1	1	1	# 208	97 # 22633 # 1 # ;gc_cont=0.329
b023-d013_scaffold_89_25	-	ABC_efflux	RF00	07 4.2e-1	62 550.	9 2	.1 4.7e-1	62 550.	7 2.	1 1.	0	1	0	0	1	1	1	1	# 208	97 # 22633 # 1 # ;gc_cont=0.329
b004-d016_scaffold_274_3	-	ABC_efflux	RF00	07 5.4e-1	62 550.	5 1	.3 6.1e-1	62 550.	4 1.	3 1.	0	1	0	0	1	1	1	1	# 176	6 # 3211 # -1 # ;gc_cont=0.642
N1_003_000G1_scaffold_536_25	-	ABC_efflux	RF00	07 5.7e-1	62 550.	5 2	.9 6.4e-1	62 550.	3 2.	9 1.	0	1	0	0	1	1	1	1	# 210	76 # 22812 # 1 # ;gc_cont=0.328
N4_095_000G1_scaffold_303_25	-	ABC_efflux	RF00	07 5.7e-1	62 550.	5 2	.9 6.4e-1	62 550.	3 2.	9 1.	0	1	0	0	1	1	1	1	# 211	35 # 22871 # 1 # ;gc_cont=0.328
N4_095_025G1_scaffold_260_25	-	ABC_efflux	RF00	07 5.7e-1	62 550.	5 2	.9 6.4e-1	62 550.	3 2.	9 1.	0	1	0	0	1	1	1	1	# 211	35 # 22871 # 1 # ;gc_cont=0.328
b003-d017_scaffold_95_25	-	ABC_efflux	RF00	07 5.7e-1	62 550.	5 2	.9 6.4e-1	62 550.	3 2.	9 1.	0	1	0	0	1	1	1	1	# 210	86 # 22822 # 1 # ;gc_cont=0.328
b003-d019_scaffold_87_25	-	ABC_efflux	RF00	07 5.7e-1	62 550.	5 2	.9 6.4e-1	62 550.	3 2.	9 1.	0	1	0	0	1	1	1	1	# 210	76 # 22812 # 1 # ;gc_cont=0.328
b003-d078_scaffold_278_7	-	ABC_efflux	RF00	07 5.7e-1	62 550.	5 2	.9 6.4e-1	62 550.	3 2.	9 1.	0	1	0	0	1	1	1	1	# 469	2 # 6428 # 1 # ;gc_cont=0.328
b003-d086_scaffold_1240_3	-	ABC_efflux	RF00	07 5.7e-1	62 550.	5 2	.9 6.4e-1	62 550.	3 2.	9 1.	0	1	0	0	1	1	1	1	# 189	9 # 3635 # 1 # ;gc_cont=0.328
b018-d017_scaffold_166_1	-	ABC_efflux	RF00	07 3.8e-1	61 547.	8 1	.4 4.2e-1	61 547.	6 1.	4 1.	0	1	0	0	1	1	1	1	# 2 #	1429 # 1 # ;gc_cont=0.647
b019-d017_scaffold_528_3	-	ABC_efflux	RF00	07 5.9e-1	61 547.	1 1	.9 6.7e-1	61 546.	9 1.	9 1.	0	1	0	0	1	1	1	1	# 219	2 # 3928 # 1 # ;gc_cont=0.329
64_006_scaffold_1815_2	-	ABC_efflux	RF00	07 1.6e-1	58 539.	1 0	.0 1.8e-1	58 538.	9 0.	0 1.	0	1	0	0	1	1	1	1	# 662	# 2263 # 1 # ;gc_cont=0.626
JBBB006D_scaffold_98_1	-	ABC_efflux	RF00	07 1.3e-1	57 536.	1 2	.0 1.4e-1	57 535.	9 2.	0 1.	0	1	0	0	1	1	1	1	# 3 #	1715 # -1 # ;gc_cont=0.331
b019-d013_scaffold_1718_1	-	ABC_efflux	RF00	07 2e-1	57 535.	5 1	.8 2.2e-1	57 535.	3 1.	8 1.	0	1	0	0	1	1	1	1	# 1 #	1620 # 1 # ;gc_cont=0.335
JBBB006E_scaffold_724_1	-	ABC_efflux	RF00	07 4.8e-1	57 534.	2 1	.2 5.9e-1	57 533.	9 1.	2 1.	0	1	0	0	1	1	1	1	# 1 #	1557 # 1 # ;gc_cont=0.334
88_007_scaffold_214_12	-	ABC_efflux	RF00	07 2.5e-1	54 525.	3 2	.6 2.8e-1	54 525.	1 2.	6 1.	0	1	0	0	1	1	1	1	# 103	44 # 12080 # 1 # ;gc_cont=0.304
ALL_scaffold_33_98	-	ABC_efflux	RF00	07 2.5e-1	54 525.	3 2	.6 2.8e-1	54 525.	1 2.	6 1.	0	1	0	0	1	1	1	1	# 955	42 # 97278 # 1 # ;gc_cont=0.304
JBBB004E_scaffold_114_6	-	ABC_efflux	RF00	07 2.5e-1	54 525.	3 2	.6 2.8e-1	54 525.	1 2.	6 1.	0	1	0	0	1	1	1	1	# 517	5 # 6911 # -1 # ;gc_cont=0.305
N1_004_000G1_scaffold_104_6	-	ABC_efflux	RF00	07 2.5e-1	54 525.	3 2	.6 2.8e-1	54 525.	1 2.	6 1.	0	1	0	0	1	1	1	1	# 517	5 # 6911 # -1 # ;gc_cont=0.305
N1_009_000G1_scaffold_74_98	-	ABC_efflux	RF00	07 2.5e-1	54 525.	3 2	.6 2.8e-1	54 525.	1 2.	6 1.	0	1	0	0	1	1	1	1	# 955	42 # 97278 # 1 # ;gc_cont=0.304
N2_088_000G1_scaffold_523_6	-	ABC_efflux	RF00	07 2.5e-1	54 525.	3 2	.6 2.8e-1	54 525.	1 2.	6 1.	0	1	0	0	1	1	1	1	# 517	5 # 6911 # -1 # ;gc_cont=0.305
N4_005_000G1_scaffold_114_98	-	ABC_efflux	RF00	07 2.5e-1	54 525.	3 2	.6 2.8e-1	54 525.	1 2.	6 1.	0	1	0	0	1	1	1	1	# 955	42 # 97278 # 1 # ;gc_cont=0.304
N4_005_008G1_scaffold_33_98	-	ABC_efflux	RF00	07 2.5e-1	54 525.	3 2	.6 2.8e-1	54 525.	1 2.	6 1.	0	1	0	0	1	1	1	1	# 955	42 # 97278 # 1 # ;gc_cont=0.304
N4_089_000G1_scaffold_535_6	-	ABC_efflux	RF00	07 2.5e-1	54 525.	3 2	.6 2.8e-1	54 525.	1 2.	6 1.	0	1	0	0	1	1	1	1	# 517	5 # 6911 # -1 # ;gc_cont=0.305
N4_094_000G1_scaffold_687_7	-	ABC_efflux	RF00	07 2.5e-1	54 525.	3 2	.6 2.8e-1	54 525.	1 2.	6 1.	0	1	0	0	1	1	1	1	# 560	7 # 7343 # 1 # ;gc_cont=0.304
N4_095_000G1_scaffold_77_98	-	ABC_efflux	RF00	07 2.5e-1	54 525.	3 2	.6 2.8e-1	54 525.	1 2.	6 1.	0	1	0	0	1	1	1	1	# 955	42 # 97278 # 1 # ;gc_cont=0.304
N4_095_019G1_scaffold_45_98	-	ABC_efflux	RF00	07 2.5e-1	54 525.	3 2	.6 2.8e-1	54 525.	1 2.	6 1.	0	1	0	0	1	1	1	1	# 955	42 # 97278 # 1 # ;gc_cont=0.304
N4_141_000G1_scaffold_61_98	-	ABC_efflux	RF00	07 2.5e-1	54 525.	3 2	.6 2.8e-1	54 525.	1 2.	6 1.	0	1	0	0	1	1	1	1	# 955	42 # 97278 # 1 # ;gc_cont=0.304
N4_141_008G1_scaffold_15_6	-	ABC_efflux	RF00	07 2.5e-1	54 525.	3 2	.6 2.8e-1	54 525.	1 2.	6 1.	0	1	0	0	1	1	1	1	# 517	5 # 6911 # -1 # ;gc_cont=0.305
N4_152_000G1_scaffold_49_98	-	ABC_efflux	RF00	07 2.5e-1	54 525.	3 2	.6 2.8e-1	54 525.	1 2.	6 1.	0	1	0	0	1	1	1	1	# 955	42 # 97278 # 1 # ;gc_cont=0.304
N4_152_006G1_scaffold_27_6	-	ABC_efflux	RF00	07 2.5e-1	54 525.	3 2	.6 2.8e-1	54 525.	1 2.	6 1.	0	1	0	0	1	1	1	1	# 517	5 # 6911 # -1 # ;gc_cont=0.305
N4_189_000G1_scaffold_513_6	-	ABC_efflux	RF00	07 2.5e-1	54 525.	3 2	.6 2.8e-1	54 525.	1 2.	6 1.	0	1	0	0	1	1	1	1	# 517	5 # 6911 # -1 # ;gc_cont=0.305
N4_207_000G1_scaffold_70_6	-	ABC_efflux	RF00	07 2.5e-1	54 525.	3 2	.6 2.8e-1	54 525.	1 2.	6 1.	0	1	0	0	1	1	1	1	# 517	5 # 6911 # -1 # ;gc_cont=0.305
N4_207_024G1_scaffold_43_98	-	ABC_efflux	RF00	07 2.5e-1	54 525.	3 2	.6 2.8e-1	54 525.	1 2.	6 1.	0	1	0	0	1	1	1	1	# 955	42 # 97278 # 1 # ;gc_cont=0.304
N4_207_025G1_scaffold_49_98	-	ABC_efflux	RF00	07 2.5e-1	54 525.	3 2	.6 2.8e-1	54 525.	1 2.	6 1.	0	1	0	0	1	1	1	1	# 955	42 # 97278 # 1 # ;gc_cont=0.304
N4_207_026G1_scaffold_59_98	-	ABC_efflux	RF00	07 2.5e-1	54 525.	3 2	.6 2.8e-1	54 525.	1 2.	6 1.	0	1	0	0	1	1	1	1	# 955	42 # 97278 # 1 # ;gc_cont=0.304
N4_214_000G1_scaffold_78_98	-	ABC_efflux	RF00	07 2.5e-1	54 525.	3 2	.6 2.8e-1	54 525.	1 2.	6 1.	0	1	0	0	1	1	1	1	# 955	42 # 97278 # 1 # ;gc_cont=0.304
N4_214_011G1_scaffold_19_98	-	ABC_efflux	RF00	07 2.5e-1	54 525.	3 2	.6 2.8e-1	54 525.	1 2.	6 1.	0	1	0	0	1	1	1	1	# 955	42 # 97278 # 1 # ;gc_cont=0.304
S2_009_000G1_scaffold_875_2	-	ABC_efflux	RF00	07 2.5e-1	54 525.	3 2	.6 2.8e-1	54 525.	1 2.	6 1.	0	1	0	0	1	1	1	1	# 518	# 2254 # 1 # ;gc_cont=0.305
SP_CRL_018G1_scaffold_17_67	-	ABC_efflux	RF00	07 2.5e-1	54 525.	3 2	.6 2.8e-1	54 525.	1 2.	6 1.	0	1	0	0	1	1	1	1	# 637	88 # 65524 # 1 # ;gc_cont=0.304
SP_CRL_019G1_scaffold_316_2	-	ABC_efflux	RF00	07 2.5e-1	54 525.	3 2	.6 2.8e-1	54 525.	1 2.	6 1.	0	1	0	0	1	1	1	1	# 375	# 2111 # -1 # ;gc_cont=0.305
b009-d006_scaffold_22_98	-	ABC_efflux	RF00	07 2.5e-1	54 525.	3 2	.6 2.8e-1	54 525.	1 2.	6 1.	0	1	0	0	1	1	1	1	# 955	42 # 97278 # 1 # ;gc_cont=0.304
70_001_scaffold_53_69	-	ABC_efflux	RF00	07 4.8e-1	53 521.	0 5	.8 5.4e-1	53 520.	8 5.	8 1.	0	1	0	0	1	1	1	1	# 633	49 # 65085 # 1 # ;gc_cont=0.307
70_002_scaffold_51_69	-	ABC_efflux	RF00	07 4.8e-1	53 521.	0 5	.8 5.4e-1	53 520.	8 5.	8 1.	0	1	0	0	1	1	1	1	# 633	49 # 65085 # 1 # ;gc_cont=0.307
JBBB008F_scaffold_144_26	-	ABC_efflux	RF00	07 4.8e-1	53 521.	0 5	.8 5.4e-1	53 520.	8 5.	8 1.	0	1	0	0	1	1	1	1	# 216	05 # 23341 # 1 # ;gc_cont=0.307
JBBB009A_scaffold_67_6	-	ABC_efflux	RF00	07 4.8e-1	53 521.	0 5	.8 5.4e-1	53 520.	8 5.	8 1.	0	1	0	0	1	1	1	1	# 564	8 # 7384 # -1 # ;gc_cont=0.307
JBBB009B_scaffold_19_70	-	ABC_efflux	RF00	07 4.8e-1	53 521.	0 5	.8 5.4e-1	53 520.	8 5.	8 1.	0	1	0	0	1	1	1	1	# 641	51 # 65887 # 1 # ;gc_cont=0.307
N1_003_000G1_scaffold_219_70	-	ABC_efflux	RF00	07 4.8e-1	53 521.	0 5	.8 5.4e-1	53 520.	8 5.	8 1.	0	1	0	0	1	1	1	1	# 641	50 # 65886 # 1 # ;gc_cont=0.307
N1_014_000G1_scaffold_383_29	-	ABC_efflux	RF00	07 4.8e-1	53 521.	0 5	.8 5.4e-1	53 520.	8 5.	8 1.	0	1	0	0	1	1	1	1	# 236	73 # 25409 # 1 # ;gc_cont=0.307
N1_017_000G1_scaffold_1624_1	-	ABC_efflux	RF00	07 4.8e-1	53 521.	0 5	.8 5.4e-1	53 520.	8 5.	8 1.	0	1	0	0	1	1	1	1	# 343	# 2079 # 1 # ;gc_cont=0.307
N2_070_000G1_scaffold_220_69	-	ABC_efflux	RF00	07 4.8e-1	53 521.	0 5	.8 5.4e-1	53 520.	8 5.	8 1.	0	1	0	0	1	1	1	1	# 633	50 # 65086 # 1 # ;gc_cont=0.307
N4_116_000G1_scaffold_143_52	-	ABC_efflux	RF00	07 4.8e-1	53 521.	0 5	.8 5.4e-1	53 520.	8 5.	8 1.	0	1	0	0	1	1	1	1	# 502	58 # 51994 # 1 # ;gc_cont=0.307
N4_116_013G1_scaffold_61_52	-	ABC_efflux	RF00	07 4.8e-1	53 521.	0 5	.8 5.4e-1	53 520.	8 5.	8 1.	0	1	0	0	1	1	1	1	# 502	58 # 51994 # 1 # ;gc_cont=0.307
N4_159_000G1_scaffold_321_18	-	ABC_efflux	RF00	07 4.8e-1	53 521.	0 5	.8 5.4e-1	53 520.	8 5.	8 1.	0	1	0	0	1	1	1	1	# 142	74 # 16010 # 1 # ;gc_cont=0.307
N4_171_000G1_scaffold_76_6	-	ABC_efflux	RF00	07 4.8e-1	53 521.	0 5	.8 5.4e-1	53 520.	8 5.	8 1.	0	1	0	0	1	1	1	1	# 594	0 # 7676 # -1 # ;gc_cont=0.307
N4_171_005G1_scaffold_40_6	-	ABC_efflux	RF00	07 4.8e-1	53 521.	0 5	.8 5.4e-1	53 520.	8 5.	8 1.	0	1	0	0	1	1	1	1	# 564	7 # 7383 # -1 # ;gc_cont=0.307
N4_212_000G1_scaffold_497_31	-	ABC_efflux	RF00	07 4.8e-1	53 521.	0 5	.8 5.4e-1	53 520.	8 5.	8 1.	0	1	0	0	1	1	1	1	# 261	30 # 27866 # 1 # ;gc_cont=0.307
N4_212_008G1_scaffold_117_31	-	ABC_efflux	RF00	07 4.8e-1	53 521.	0 5	.8 5.4e-1	53 520.	8 5.	8 1.	0	1	0	0	1	1	1	1	# 261	30 # 27866 # 1 # ;gc_cont=0.307
N4_214_000G1_scaffold_111_6	-	ABC_efflux	RF00	07 4.8e-1	53 521.	0 5	.8 5.4e-1	53 520.	8 5.	8 1.	0	1	0	0	1	1	1	1	# 562	3 # 7359 # -1 # ;gc_cont=0.307
N4_214_011G1_scaffold_31_70	-	ABC_efflux	RF00	07 4.8e-1	53 521.	0 5	.8 5.4e-1	53 520.	8 5.	8 1.	0	1	0	0	1	1	1	1	# 644	56 # 66192 # 1 # ;gc_cont=0.307
S2_002_000G1_scaffold_389_6	-	ABC_efflux	RF00	07 4.8e-1	53 521.	0 5	.8 5.4e-1	53 520.	8 5.	8 1.	0	1	0	0	1	1	1	1	# 558	7 # 7323 # -1 # ;gc_cont=0.307
S2_003_000G1_scaffold_61_6	-	ABC_efflux	RF00	07 4.8e-1	53 521.	0 5	.8 5.4e-1	53 520.	8 5.	8 1.	0	1	0	0	1	1	1	1	# 564	8 # 7384 # -1 # ;gc_cont=0.307
b003-d013_scaffold_146_6	-	ABC_efflux	RF00	07 4.8e-1	53 521.	0 5	.8 5.4e-1	53 520.	8 5.	8 1.	0	1	0	0	1	1	1	1	# 564	7 # 7383 # -1 # ;gc_cont=0.307
b017-d009_scaffold_715_2	-	ABC_efflux	RF00	07 4.8e-1	53 521.	0 5	.8 5.4e-1	53 520.	8 5.	8 1.	0	1	0	0	1	1	1	1	# 107	1 # 2807 # -1 # ;gc_cont=0.307
N1_009_000G1_scaffold_118_72	-	ABC_efflux	RF00	07 8.9e-1	53 520.	1 1	.9 1e-1	52 520.	0 1.	9 1.	0	1	0	0	1	1	1	1	# 697	62 # 71498 # 1 # ;gc_cont=0.333
N4_207_000G1_scaffold_59_104	-	ABC_efflux	RF00	07 8.9e-1	53 520.	1 1	.9 1e-1	52 520.	0 1.	9 1.	0	1	0	0	1	1	1	1	# 106	279 # 108015 # 1 # ;gc_cont=0.333
N4_207_026G1_scaffold_50_6	-	ABC_efflux	RF00	07 8.9e-1	53 520.	1 1	.9 1e-1	52 520.	0 1.	9 1.	0	1	0	0	1	1	1	1	# 570	9 # 7445 # -1 # ;gc_cont=0.333
b009-d006_scaffold_37_6	-	ABC_efflux	RF00	07 8.9e-1	53 520.	1 1	.9 1e-1	52 520.	0 1.	9 1.	0	1	0	0	1	1	1	1	# 565	2 # 7388 # -1 # ;gc_cont=0.332
b003-d015_scaffold_167_1	-	ABC_efflux	RF00	07 1.7e-1	52 519.	2 5	.2 1.9e-1	52 519.	1 5.	2 1.	0	1	0	0	1	1	1	1	# 2 #	1681 # 1 # ;gc_cont=0.309
1212A0715_scaffold_40_6	-	ABC_efflux	RF00	07 3.3e-1	52 518.	2 2	.0 3.8e-1	52 518.	1 2.	0 1.	0	1	0	0	1	1	1	1	# 568	1 # 7417 # -1 # ;gc_cont=0.332
1213A0716_scaffold_88_6	-	ABC_efflux	RF00	07 3.3e-1	52 518.	2 2	.0 3.8e-1	52 518.	1 2.	0 1.	0	1	0	0	1	1	1	1	# 568	1 # 7417 # -1 # ;gc_cont=0.332
1214A0717_scaffold_39_6	-	ABC_efflux	RF00	07 3.3e-1	52 518.	2 2	.0 3.8e-1	52 518.	1 2.	0 1.	0	1	0	0	1	1	1	1	# 568	1 # 7417 # -1 # ;gc_cont=0.332
1215A0718_scaffold_84_6	-	ABC_efflux	RF00	07 3.3e-1	52 518.	2 2	.0 3.8e-1	52 518.	1 2.	0 1.	0	1	0	0	1	1	1	1	# 568	1 # 7417 # -1 # ;gc_cont=0.332
N4_155_000G1_scaffold_109_6	-	ABC_efflux	RF00	07 3.3e-1	52 518.	2 2	.0 3.8e-1	52 518.	1 2.	0 1.	0	1	0	0	1	1	1	1	# 569	1 # 7427 # -1 # ;gc_cont=0.333
N4_155_006G1_scaffold_42_6	-	ABC_efflux	RF00	07 3.3e-1	52 518.	2 2	.0 3.8e-1	52 518.	1 2.	0 1.	0	1	0	0	1	1	1	1	# 569	1 # 7427 # -1 # ;gc_cont=0.333
N4_210_008G1_scaffold_19_6	-	ABC_efflux	RF00	07 3.3e-1	52 518.	2 2	.0 3.8e-1	52 518.	1 2.	0 1.	0	1	0	0	1	1	1	1	# 568	1 # 7417 # -1 # ;gc_cont=0.332
S2_012_000G1_scaffold_178_52	-	ABC_efflux	RF00	07 3.3e-1	52 518.	2 2	.0 3.8e-1	52 518.	1 2.	0 1.	0	1	0	0	1	1	1	1	# 509	51 # 52687 # 1 # ;gc_cont=0.333
1222A0725_scaffold_885_2	-	ABC_efflux	RF00	07 4.7e-1	52 517.	7 2	.6 5.3e-1	52 517.	6 2.	6 1.	0	1	0	0	1	1	1	1	# 410	# 2146 # -1 # ;gc_cont=0.324
S2_014_000G1_scaffold_6528_1	-	ABC_efflux	RF00	07 7.4e-1	52 517.	1 0	.5 8.3e-1	52 516.	9 0.	5 1.	0	1	0	0	1	1	1	1	# 2 #	1471 # 1 # ;gc_cont=0.596
N4_116_000G1_scaffold_78_6	-	ABC_efflux	RF00	07 1.4e-1	51 516.	2 1	.6 1.5e-1	51 516.	1 1.	6 1.	0	1	0	0	1	1	1	1	# 569	2 # 7428 # -1 # ;gc_cont=0.332
N4_116_010G1_scaffold_30_6	-	ABC_efflux	RF00	07 1.4e-1	51 516.	2 1	.6 1.5e-1	51 516.	1 1.	6 1.	0	1	0	0	1	1	1	1	# 569	2 # 7428 # -1 # ;gc_cont=0.332
b003-d022_scaffold_330_3	-	ABC_efflux	RF00	07 1.6e-1	51 516.	0 2	.6 1.8e-1	51 515.	8 2.	6 1.	0	1	0	0	1	1	1	1	# 192	3 # 3659 # 1 # ;gc_cont=0.324
N4_139_000G1_scaffold_723_8	-	ABC_efflux	RF00	07 2e-1	51 515.	7 1	.9 2.3e-1	51 515.	5 1.	9 1.	0	1	0	0	1	1	1	1	# 678	9 # 8435 # 1 # ;gc_cont=0.338
N4_139_007G1_scaffold_132_6	-	ABC_efflux	RF00	07 2e-1	51 515.	7 1	.9 2.3e-1	51 515.	5 1.	9 1.	0	1	0	0	1	1	1	1	# 570	9 # 7355 # -1 # ;gc_cont=0.338
N4_104_010G1_scaffold_913_1	-	ABC_efflux	RF00	07 2.7e-1	51 515.	3 2	.2 3e-1	51 515.	1 2.	2 1.	0	1	0	0	1	1	1	1	# 3 #	1730 # 1 # ;gc_cont=0.324
1210A0713_scaffold_32_56	-	ABC_efflux	RF00	07 2.8e-1	51 515.	2 2	.4 3.2e-1	51 515.	0 2.	4 1.	0	1	0	0	1	1	1	1	# 551	46 # 56882 # 1 # ;gc_cont=0.322
1211A0714_scaffold_69_30	-	ABC_efflux	RF00	07 2.8e-1	51 515.	2 2	.4 3.2e-1	51 515.	0 2.	4 1.	0	1	0	0	1	1	1	1	# 258	88 # 27624 # 1 # ;gc_cont=0.322
1213A0716_scaffold_41_6	-	ABC_efflux	RF00	07 2.8e-1	51 515.	2 2	.4 3.2e-1	51 515.	0 2.	4 1.	0	1	0	0	1	1	1	1	# 553	6 # 7272 # -1 # ;gc_cont=0.324
1220A0723_scaffold_248_14	-	ABC_efflux	RF00	07 2.8e-1	51 515.	2 2	.4 3.2e-1	51 515.	0 2.	4 1.	0	1	0	0	1	1	1	1	# 120	26 # 13762 # 1 # ;gc_cont=0.322
1509A0818_scaffold_7_103	-	ABC_efflux	RF00	07 2.8e-1	51 515.	2 2	.4 3.2e-1	51 515.	0 2.	4 1.	0	1	0	0	1	1	1	1	# 102	972 # 104708 # 1 # ;gc_cont=0.322
1511A0820_scaffold_6_122	-	ABC_efflux	RF00	07 2.8e-1	51 515.	2 2	.4 3.2e-1	51 515.	0 2.	4 1.	0	1	0	0	1	1	1	1	# 115	340 # 117076 # 1 # ;gc_cont=0.322
1607A0825_scaffold_4_6	-	ABC_efflux	RF00	07 2.8e-1	51 515.	2 2	.4 3.2e-1	51 515.	0 2.	4 1.	0	1	0	0	1	1	1	1	# 554	9 # 7285 # -1 # ;gc_cont=0.324
1810A1015_scaffold_27_6	-	ABC_efflux	RF00	07 2.8e-1	51 515.	2 2	.4 3.2e-1	51 515.	0 2.	4 1.	0	1	0	0	1	1	1	1	# 554	9 # 7285 # -1 # ;gc_cont=0.324
35_002_scaffold_513_3	-	ABC_efflux	RF00	07 2.8e-1	51 515.	2 2	.4 3.2e-1	51 515.	0 2.	4 1.	0	1	0	0	1	1	1	1	# 219	0 # 3926 # -1 # ;gc_cont=0.324
35_004_scaffold_324_3	-	ABC_efflux	RF00	07 2.8e-1	51 515.	2 2	.4 3.2e-1	51 515.	0 2.	4 1.	0	1	0	0	1	1	1	1	# 235	3 # 4089 # -1 # ;gc_cont=0.324
35_006_scaffold_105_36	-	ABC_efflux	RF00	07 2.8e-1	51 515.	2 2	.4 3.2e-1	51 515.	0 2.	4 1.	0	1	0	0	1	1	1	1	# 326	89 # 34425 # 1 # ;gc_cont=0.322
38_006_scaffold_29_6	-	ABC_efflux	RF00	07 2.8e-1	51 515.	2 2	.4 3.2e-1	51 515.	0 2.	4 1.	0	1	0	0	1	1	1	1	# 556	6 # 7302 # -1 # ;gc_cont=0.324
38_012_scaffold_76_71	-	ABC_efflux	RF00	07 2.8e-1	51 515.	2 2	.4 3.2e-1	51 515.	0 2.	4 1.	0	1	0	0	1	1	1	1	# 662	22 # 67958 # 1 # ;gc_cont=0.322
38_014_scaffold_80_56	-	ABC_efflux	RF00	07 2.8e-1	51 515.	2 2	.4 3.2e-1	51 515.	0 2.	4 1.	0	1	0	0	1	1	1	1	# 551	46 # 56882 # 1 # ;gc_cont=0.322
39_002_scaffold_49_73	-	ABC_efflux	RF00	07 2.8e-1	51 515.	2 2	.4 3.2e-1	51 515.	0 2.	4 1.	0	1	0	0	1	1	1	1	# 712	81 # 73017 # 1 # ;gc_cont=0.322
39_013_scaffold_52_37	-	ABC_efflux	RF00	07 2.8e-1	51 515.	2 2	.4 3.2e-1	51 515.	0 2.	4 1.	0	1	0	0	1	1	1	1	# 343	99 # 36135 # 1 # ;gc_cont=0.322
61_007_scaffold_110_38	-	ABC_efflux	RF00	07 2.8e-1	51 515.	2 2	.4 3.2e-1	51 515.	0 2.	4 1.	0	1	0	0	1	1	1	1	# 359	74 # 37710 # 1 # ;gc_cont=0.322
64_003_scaffold_84_50	-	ABC_efflux	RF00	07 2.8e-1	51 515.	2 2	.4 3.2e-1	51 515.	0 2.	4 1.	0	1	0	0	1	1	1	1	# 491	46 # 50882 # 1 # ;gc_cont=0.322
66_022_scaffold_49_67	-	ABC_efflux	RF00	07 2.8e-1	51 515.	2 2	.4 3.2e-1	51 515.	0 2.	4 1.	0	1	0	0	1	1	1	1	# 635	15 # 65251 # 1 # ;gc_cont=0.322
70_001_scaffold_425_7	-	ABC_efflux	RF00	07 2.8e-1	51 515.	2 2	.4 3.2e-1	51 515.	0 2.	4 1.	0	1	0	0	1	1	1	1	# 548	4 # 7220 # -1 # ;gc_cont=0.324
70_002_scaffold_59_83	-	ABC_efflux	RF00	07 2.8e-1	51 515.	2 2	.4 3.2e-1	51 515.	0 2.	4 1.	0	1	0	0	1	1	1	1	# 768	53 # 78589 # 1 # ;gc_cont=0.322
70_004_scaffold_227_3	-	ABC_efflux	RF00	07 2.8e-1	51 515.	2 2	.4 3.2e-1	51 515.	0 2.	4 1.	0	1	0	0	1	1	1	1	# 278	0 # 4516 # -1 # ;gc_cont=0.324
70_007_scaffold_21_122	-	ABC_efflux	RF00	07 2.8e-1	51 515.	2 2	.4 3.2e-1	51 515.	0 2.	4 1.	0	1	0	0	1	1	1	1	# 115	400 # 117136 # 1 # ;gc_cont=0.322
93_004_scaffold_44_6	-	ABC_efflux	RF00	07 2.8e-1	51 515.	2 2	.4 3.2e-1	51 515.	0 2.	4 1.	0	1	0	0	1	1	1	1	# 553	6 # 7272 # -1 # ;gc_cont=0.324
93_010_scaffold_63_6	-	ABC_efflux	RF00	07 2.8e-1	51 515.	2 2	.4 3.2e-1	51 515.	0 2.	4 1.	0	1	0	0	1	1	1	1	# 553	6 # 7272 # -1 # ;gc_cont=0.324
JBBB006A_scaffold_15_104	-	ABC_efflux	RF00	07 2.8e-1	51 515.	2 2	.4 3.2e-1	51 515.	0 2.	4 1.	0	1	0	0	1	1	1	1	# 102	793 # 104529 # 1 # ;gc_cont=0.322
JBBB006B_scaffold_77_6	-	ABC_efflux	RF00	07 2.8e-1	51 515.	2 2	.4 3.2e-1	51 515.	0 2.	4 1.	0	1	0	0	1	1	1	1	# 554	9 # 7285 # -1 # ;gc_cont=0.324
JBBB006H_scaffold_134_6	-	ABC_efflux	RF00	07 2.8e-1	51 515.	2 2	.4 3.2e-1	51 515.	0 2.	4 1.	0	1	0	0	1	1	1	1	# 557	2 # 7308 # -1 # ;gc_cont=0.324
JBBB007I_scaffold_88_24	-	ABC_efflux	RF00	07 2.8e-1	51 515.	2 2	.4 3.2e-1	51 515.	0 2.	4 1.	0	1	0	0	1	1	1	1	# 200	35 # 21771 # 1 # ;gc_cont=0.322
JBBB007J_scaffold_37_6	-	ABC_efflux	RF00	07 2.8e-1	51 515.	2 2	.4 3.2e-1	51 515.	0 2.	4 1.	0	1	0	0	1	1	1	1	# 553	6 # 7272 # -1 # ;gc_cont=0.324
JBBB007K_scaffold_72_24	-	ABC_efflux	RF00	07 2.8e-1	51 515.	2 2	.4 3.2e-1	51 515.	0 2.	4 1.	0	1	0	0	1	1	1	1	# 200	35 # 21771 # 1 # ;gc_cont=0.322
JBBB007L_scaffold_34_123	-	ABC_efflux	RF00	07 2.8e-1	51 515.	2 2	.4 3.2e-1	51 515.	0 2.	4 1.	0	1	0	0	1	1	1	1	# 114	982 # 116718 # 1 # ;gc_cont=0.322
JBBB008A_scaffold_28_6	-	ABC_efflux	RF00	07 2.8e-1	51 515.	2 2	.4 3.2e-1	51 515.	0 2.	4 1.	0	1	0	0	1	1	1	1	# 553	6 # 7272 # -1 # ;gc_cont=0.324
JBBB008B_scaffold_38_6	-	ABC_efflux	RF00	07 2.8e-1	51 515.	2 2	.4 3.2e-1	51 515.	0 2.	4 1.	0	1	0	0	1	1	1	1	# 553	6 # 7272 # -1 # ;gc_cont=0.324
JBBB008C_scaffold_72_24	-	ABC_efflux	RF00	07 2.8e-1	51 515.	2 2	.4 3.2e-1	51 515.	0 2.	4 1.	0	1	0	0	1	1	1	1	# 200	35 # 21771 # 1 # ;gc_cont=0.322
JBBB008E_scaffold_42_6	-	ABC_efflux	RF00	07 2.8e-1	51 515.	2 2	.4 3.2e-1	51 515.	0 2.	4 1.	0	1	0	0	1	1	1	1	# 553	6 # 7272 # -1 # ;gc_cont=0.324
JBBB008F_scaffold_149_37	-	ABC_efflux	RF00	07 2.8e-1	51 515.	2 2	.4 3.2e-1	51 515.	0 2.	4 1.	0	1	0	0	1	1	1	1	# 341	92 # 35928 # 1 # ;gc_cont=0.322
JBBB008G_scaffold_217_24	-	ABC_efflux	RF00	07 2.8e-1	51 515.	2 2	.4 3.2e-1	51 515.	0 2.	4 1.	0	1	0	0	1	1	1	1	# 184	59 # 20195 # 1 # ;gc_cont=0.322
JBBB008J_scaffold_84_6	-	ABC_efflux	RF00	07 2.8e-1	51 515.	2 2	.4 3.2e-1	51 515.	0 2.	4 1.	0	1	0	0	1	1	1	1	# 557	2 # 7308 # -1 # ;gc_cont=0.324
JBBB008K_scaffold_228_25	-	ABC_efflux	RF00	07 2.8e-1	51 515.	2 2	.4 3.2e-1	51 515.	0 2.	4 1.	0	1	0	0	1	1	1	1	# 200	35 # 21771 # 1 # ;gc_cont=0.322
JBBB008L_scaffold_22_6	-	ABC_efflux	RF00	07 2.8e-1	51 515.	2 2	.4 3.2e-1	51 515.	0 2.	4 1.	0	1	0	0	1	1	1	1	# 553	6 # 7272 # -1 # ;gc_cont=0.324
JBBB009A_scaffold_35_103	-	ABC_efflux	RF00	07 2.8e-1	51 515.	2 2	.4 3.2e-1	51 515.	0 2.	4 1.	0	1	0	0	1	1	1	1	# 102	941 # 104677 # 1 # ;gc_cont=0.322
JBBB009B_scaffold_39_86	-	ABC_efflux	RF00	07 2.8e-1	51 515.	2 2	.4 3.2e-1	51 515.	0 2.	4 1.	0	1	0	0	1	1	1	1	# 822	31 # 83967 # 1 # ;gc_cont=0.322
JBBB009C_scaffold_8_6	-	ABC_efflux	RF00	07 2.8e-1	51 515.	2 2	.4 3.2e-1	51 515.	0 2.	4 1.	0	1	0	0	1	1	1	1	# 557	2 # 7308 # -1 # ;gc_cont=0.324
JBBB009D_scaffold_10_6	-	ABC_efflux	RF00	07 2.8e-1	51 515.	2 2	.4 3.2e-1	51 515.	0 2.	4 1.	0	1	0	0	1	1	1	1	# 557	2 # 7308 # -1 # ;gc_cont=0.324
JBBB009F_scaffold_57_6	-	ABC_efflux	RF00	07 2.8e-1	51 515.	2 2	.4 3.2e-1	51 515.	0 2.	4 1.	0	1	0	0	1	1	1	1	# 557	2 # 7308 # -1 # ;gc_cont=0.324
JBBB009H_scaffold_53_6	-	ABC_efflux	RF00	07 2.8e-1	51 515.	2 2	.4 3.2e-1	51 515.	0 2.	4 1.	0	1	0	0	1	1	1	1	# 557	2 # 7308 # -1 # ;gc_cont=0.324
JBBB009I_scaffold_53_6	-	ABC_efflux	RF00	07 2.8e-1	51 515.	2 2	.4 3.2e-1	51 515.	0 2.	4 1.	0	1	0	0	1	1	1	1	# 557	2 # 7308 # -1 # ;gc_cont=0.324
JBBB009J_scaffold_142_21	-	ABC_efflux	RF00	07 2.8e-1	51 515.	2 2	.4 3.2e-1	51 515.	0 2.	4 1.	0	1	0	0	1	1	1	1	# 166	15 # 18351 # 1 # ;gc_cont=0.322
JBBB009K_scaffold_67_6	-	ABC_efflux	RF00	07 2.8e-1	51 515.	2 2	.4 3.2e-1	51 515.	0 2.	4 1.	0	1	0	0	1	1	1	1	# 557	2 # 7308 # -1 # ;gc_cont=0.324
JBBB009L_scaffold_66_6	-	ABC_efflux	RF00	07 2.8e-1	51 515.	2 2	.4 3.2e-1	51 515.	0 2.	4 1.	0	1	0	0	1	1	1	1	# 557	2 # 7308 # -1 # ;gc_cont=0.324
JBBB010A_scaffold_70_6	-	ABC_efflux	RF00	07 2.8e-1	51 515.	2 2	.4 3.2e-1	51 515.	0 2.	4 1.	0	1	0	0	1	1	1	1	# 557	2 # 7308 # -1 # ;gc_cont=0.324
JBBB010B_scaffold_65_6	-	ABC_efflux	RF00	07 2.8e-1	51 515.	2 2	.4 3.2e-1	51 515.	0 2.	4 1.	0	1	0	0	1	1	1	1	# 557	2 # 7308 # -1 # ;gc_cont=0.324
JBBB010C_scaffold_121_38	-	ABC_efflux	RF00	07 2.8e-1	51 515.	2 2	.4 3.2e-1	51 515.	0 2.	4 1.	0	1	0	0	1	1	1	1	# 348	25 # 36561 # 1 # ;gc_cont=0.322
JBBB014B_scaffold_24_6	-	ABC_efflux	RF00	07 2.8e-1	51 515.	2 2	.4 3.2e-1	51 515.	0 2.	4 1.	0	1	0	0	1	1	1	1	# 554	9 # 7285 # -1 # ;gc_cont=0.324
JBBB014C_scaffold_59_6	-	ABC_efflux	RF00	07 2.8e-1	51 515.	2 2	.4 3.2e-1	51 515.	0 2.	4 1.	0	1	0	0	1	1	1	1	# 554	9 # 7285 # -1 # ;gc_cont=0.324
JBBB014D_scaffold_88_6	-	ABC_efflux	RF00	07 2.8e-1	51 515.	2 2	.4 3.2e-1	51 515.	0 2.	4 1.	0	1	0	0	1	1	1	1	# 554	9 # 7285 # -1 # ;gc_cont=0.324
JBBB014G_scaffold_95_6	-	ABC_efflux	RF00	07 2.8e-1	51 515.	2 2	.4 3.2e-1	51 515.	0 2.	4 1.	0	1	0	0	1	1	1	1	# 557	2 # 7308 # -1 # ;gc_cont=0.324
N1_009_000G1_scaffold_438_68	-	ABC_efflux	RF00	07 2.8e-1	51 515.	2 2	.4 3.2e-1	51 515.	0 2.	4 1.	0	1	0	0	1	1	1	1	# 652	17 # 66953 # 1 # ;gc_cont=0.322
N1_017_000G1_scaffold_73_78	-	ABC_efflux	RF00	07 2.8e-1	51 515.	2 2	.4 3.2e-1	51 515.	0 2.	4 1.	0	1	0	0	1	1	1	1	# 748	08 # 76544 # 1 # ;gc_cont=0.322
N2_035_000G1_scaffold_1579_3	-	ABC_efflux	RF00	07 2.8e-1	51 515.	2 2	.4 3.2e-1	51 515.	0 2.	4 1.	0	1	0	0	1	1	1	1	# 245	5 # 4191 # -1 # ;gc_cont=0.324
N2_038_000G1_scaffold_355_6	-	ABC_efflux	RF00	07 2.8e-1	51 515.	2 2	.4 3.2e-1	51 515.	0 2.	4 1.	0	1	0	0	1	1	1	1	# 553	6 # 7272 # -1 # ;gc_cont=0.324
N2_061_000G1_scaffold_111_103	-	ABC_efflux	RF00	07 2.8e-1	51 515.	2 2	.4 3.2e-1	51 515.	0 2.	4 1.	0	1	0	0	1	1	1	1	# 102	911 # 104647 # 1 # ;gc_cont=0.322
N4_082_000G1_scaffold_608_6	-	ABC_efflux	RF00	07 2.8e-1	51 515.	2 2	.4 3.2e-1	51 515.	0 2.	4 1.	0	1	0	0	1	1	1	1	# 553	6 # 7272 # -1 # ;gc_cont=0.324
N4_082_007G1_scaffold_28_6	-	ABC_efflux	RF00	07 2.8e-1	51 515.	2 2	.4 3.2e-1	51 515.	0 2.	4 1.	0	1	0	0	1	1	1	1	# 553	6 # 7272 # -1 # ;gc_cont=0.324
N4_082_014G1_scaffold_304_6	-	ABC_efflux	RF00	07 2.8e-1	51 515.	2 2	.4 3.2e-1	51 515.	0 2.	4 1.	0	1	0	0	1	1	1	1	# 553	6 # 7272 # -1 # ;gc_cont=0.324
N4_087_000G1_scaffold_397_37	-	ABC_efflux	RF00	07 2.8e-1	51 515.	2 2	.4 3.2e-1	51 515.	0 2.	4 1.	0	1	0	0	1	1	1	1	# 343	99 # 36135 # 1 # ;gc_cont=0.322
N4_087_009G1_scaffold_119_37	-	ABC_efflux	RF00	07 2.8e-1	51 515.	2 2	.4 3.2e-1	51 515.	0 2.	4 1.	0	1	0	0	1	1	1	1	# 343	99 # 36135 # 1 # ;gc_cont=0.322
N4_089_000G1_scaffold_1028_2	-	ABC_efflux	RF00	07 2.8e-1	51 515.	2 2	.4 3.2e-1	51 515.	0 2.	4 1.	0	1	0	0	1	1	1	1	# 945	# 2681 # 1 # ;gc_cont=0.322
N4_089_008G1_scaffold_423_2	-	ABC_efflux	RF00	07 2.8e-1	51 515.	2 2	.4 3.2e-1	51 515.	0 2.	4 1.	0	1	0	0	1	1	1	1	# 871	# 2607 # 1 # ;gc_cont=0.322
N4_089_008G2_scaffold_619_2	-	ABC_efflux	RF00	07 2.8e-1	51 515.	2 2	.4 3.2e-1	51 515.	0 2.	4 1.	0	1	0	0	1	1	1	1	# 257	# 1993 # -1 # ;gc_cont=0.324
N4_100_000G1_scaffold_127_51	-	ABC_efflux	RF00	07 2.8e-1	51 515.	2 2	.4 3.2e-1	51 515.	0 2.	4 1.	0	1	0	0	1	1	1	1	# 484	34 # 50170 # 1 # ;gc_cont=0.322
N4_100_011G1_scaffold_12_122	-	ABC_efflux	RF00	07 2.8e-1	51 515.	2 2	.4 3.2e-1	51 515.	0 2.	4 1.	0	1	0	0	1	1	1	1	# 115	400 # 117136 # 1 # ;gc_cont=0.322
N4_100_014G1_scaffold_65_6	-	ABC_efflux	RF00	07 2.8e-1	51 515.	2 2	.4 3.2e-1	51 515.	0 2.	4 1.	0	1	0	0	1	1	1	1	# 554	9 # 7285 # -1 # ;gc_cont=0.324
N4_105_000G1_scaffold_139_6	-	ABC_efflux	RF00	07 2.8e-1	51 515.	2 2	.4 3.2e-1	51 515.	0 2.	4 1.	0	1	0	0	1	1	1	1	# 489	7 # 6633 # -1 # ;gc_cont=0.324
N4_105_010G1_scaffold_164_24	-	ABC_efflux	RF00	07 2.8e-1	51 515.	2 2	.4 3.2e-1	51 515.	0 2.	4 1.	0	1	0	0	1	1	1	1	# 200	17 # 21753 # 1 # ;gc_cont=0.322
N4_105_011G1_scaffold_74_6	-	ABC_efflux	RF00	07 2.8e-1	51 515.	2 2	.4 3.2e-1	51 515.	0 2.	4 1.	0	1	0	0	1	1	1	1	# 554	9 # 7285 # -1 # ;gc_cont=0.324
N4_115_014G1_scaffold_21_6	-	ABC_efflux	RF00	07 2.8e-1	51 515.	2 2	.4 3.2e-1	51 515.	0 2.	4 1.	0	1	0	0	1	1	1	1	# 554	9 # 7285 # -1 # ;gc_cont=0.324
N4_116_000G1_scaffold_181_6	-	ABC_efflux	RF00	07 2.8e-1	51 515.	2 2	.4 3.2e-1	51 515.	0 2.	4 1.	0	1	0	0	1	1	1	1	# 553	6 # 7272 # -1 # ;gc_cont=0.324
N4_116_008G1_scaffold_36_6	-	ABC_efflux	RF00	07 2.8e-1	51 515.	2 2	.4 3.2e-1	51 515.	0 2.	4 1.	0	1	0	0	1	1	1	1	# 553	6 # 7272 # -1 # ;gc_cont=0.324
N4_116_010G1_scaffold_54_6	-	ABC_efflux	RF00	07 2.8e-1	51 515.	2 2	.4 3.2e-1	51 515.	0 2.	4 1.	0	1	0	0	1	1	1	1	# 553	6 # 7272 # -1 # ;gc_cont=0.324
N4_116_013G1_scaffold_52_6	-	ABC_efflux	RF00	07 2.8e-1	51 515.	2 2	.4 3.2e-1	51 515.	0 2.	4 1.	0	1	0	0	1	1	1	1	# 553	6 # 7272 # -1 # ;gc_cont=0.324
N4_126_000G1_scaffold_742_3	-	ABC_efflux	RF00	07 2.8e-1	51 515.	2 2	.4 3.2e-1	51 515.	0 2.	4 1.	0	1	0	0	1	1	1	1	# 194	3 # 3679 # 1 # ;gc_cont=0.322
N4_126_007G1_scaffold_81_6	-	ABC_efflux	RF00	07 2.8e-1	51 515.	2 2	.4 3.2e-1	51 515.	0 2.	4 1.	0	1	0	0	1	1	1	1	# 553	6 # 7272 # -1 # ;gc_cont=0.324
N4_129_000G1_scaffold_569_6	-	ABC_efflux	RF00	07 2.8e-1	51 515.	2 2	.4 3.2e-1	51 515.	0 2.	4 1.	0	1	0	0	1	1	1	1	# 553	6 # 7272 # -1 # ;gc_cont=0.324
N4_129_029G1_scaffold_26_6	-	ABC_efflux	RF00	07 2.8e-1	51 515.	2 2	.4 3.2e-1	51 515.	0 2.	4 1.	0	1	0	0	1	1	1	1	# 553	6 # 7272 # -1 # ;gc_cont=0.324
N4_137_010G1_scaffold_621_2	-	ABC_efflux	RF00	07 2.8e-1	51 515.	2 2	.4 3.2e-1	51 515.	0 2.	4 1.	0	1	0	0	1	1	1	1	# 160	1 # 3337 # -1 # ;gc_cont=0.324
N4_141_000G1_scaffold_104_6	-	ABC_efflux	RF00	07 2.8e-1	51 515.	2 2	.4 3.2e-1	51 515.	0 2.	4 1.	0	1	0	0	1	1	1	1	# 553	6 # 7272 # -1 # ;gc_cont=0.324
N4_141_008G1_scaffold_31_6	-	ABC_efflux	RF00	07 2.8e-1	51 515.	2 2	.4 3.2e-1	51 515.	0 2.	4 1.	0	1	0	0	1	1	1	1	# 553	6 # 7272 # -1 # ;gc_cont=0.324
N4_142_000G1_scaffold_141_6	-	ABC_efflux	RF00	07 2.8e-1	51 515.	2 2	.4 3.2e-1	51 515.	0 2.	4 1.	0	1	0	0	1	1	1	1	# 553	6 # 7272 # -1 # ;gc_cont=0.324
N4_142_008G1_scaffold_5_6	-	ABC_efflux	RF00	07 2.8e-1	51 515.	2 2	.4 3.2e-1	51 515.	0 2.	4 1.	0	1	0	0	1	1	1	1	# 553	6 # 7272 # -1 # ;gc_cont=0.324
N4_160_010G1_scaffold_64_56	-	ABC_efflux	RF00	07 2.8e-1	51 515.	2 2	.4 3.2e-1	51 515.	0 2.	4 1.	0	1	0	0	1	1	1	1	# 550	50 # 56786 # 1 # ;gc_cont=0.322
N4_180_000G1_scaffold_89_6	-	ABC_efflux	RF00	07 2.8e-1	51 515.	2 2	.4 3.2e-1	51 515.	0 2.	4 1.	0	1	0	0	1	1	1	1	# 557	2 # 7308 # -1 # ;gc_cont=0.324
N4_207_008G1_scaffold_35_6	-	ABC_efflux	RF00	07 2.8e-1	51 515.	2 2	.4 3.2e-1	51 515.	0 2.	4 1.	0	1	0	0	1	1	1	1	# 489	7 # 6633 # -1 # ;gc_cont=0.324
N4_212_000G1_scaffold_1648_6	-	ABC_efflux	RF00	07 2.8e-1	51 515.	2 2	.4 3.2e-1	51 515.	0 2.	4 1.	0	1	0	0	1	1	1	1	# 553	6 # 7272 # -1 # ;gc_cont=0.324
N4_213_000G1_scaffold_44_6	-	ABC_efflux	RF00	07 2.8e-1	51 515.	2 2	.4 3.2e-1	51 515.	0 2.	4 1.	0	1	0	0	1	1	1	1	# 554	9 # 7285 # -1 # ;gc_cont=0.324
S2_003_000G1_scaffold_120_6	-	ABC_efflux	RF00	07 2.8e-1	51 515.	2 2	.4 3.2e-1	51 515.	0 2.	4 1.	0	1	0	0	1	1	1	1	# 557	2 # 7308 # -1 # ;gc_cont=0.324
S2_003_013G1_scaffold_57_75	-	ABC_efflux	RF00	07 2.8e-1	51 515.	2 2	.4 3.2e-1	51 515.	0 2.	4 1.	0	1	0	0	1	1	1	1	# 721	09 # 73845 # 1 # ;gc_cont=0.322
S2_010_000G1_scaffold_54_6	-	ABC_efflux	RF00	07 2.8e-1	51 515.	2 2	.4 3.2e-1	51 515.	0 2.	4 1.	0	1	0	0	1	1	1	1	# 553	6 # 7272 # -1 # ;gc_cont=0.324
S2_014_000G1_scaffold_193_56	-	ABC_efflux	RF00	07 2.8e-1	51 515.	2 2	.4 3.2e-1	51 515.	0 2.	4 1.	0	1	0	0	1	1	1	1	# 550	50 # 56786 # 1 # ;gc_cont=0.322
S2_015_000G1_scaffold_131_8	-	ABC_efflux	RF00	07 2.8e-1	51 515.	2 2	.4 3.2e-1	51 515.	0 2.	4 1.	0	1	0	0	1	1	1	1	# 616	9 # 7905 # 1 # ;gc_cont=0.322
S2_016_000G1_scaffold_269_43	-	ABC_efflux	RF00	07 2.8e-1	51 515.	2 2	.4 3.2e-1	51 515.	0 2.	4 1.	0	1	0	0	1	1	1	1	# 431	55 # 44891 # 1 # ;gc_cont=0.322
S2_018_000G1_scaffold_224_6	-	ABC_efflux	RF00	07 2.8e-1	51 515.	2 2	.4 3.2e-1	51 515.	0 2.	4 1.	0	1	0	0	1	1	1	1	# 552	9 # 7265 # -1 # ;gc_cont=0.324
b003-d013_scaffold_126_6	-	ABC_efflux	RF00	07 2.8e-1	51 515.	2 2	.4 3.2e-1	51 515.	0 2.	4 1.	0	1	0	0	1	1	1	1	# 524	9 # 6985 # 1 # ;gc_cont=0.322
b003-d023_scaffold_9_6	-	ABC_efflux	RF00	07 2.8e-1	51 515.	2 2	.4 3.2e-1	51 515.	0 2.	4 1.	0	1	0	0	1	1	1	1	# 552	9 # 7265 # -1 # ;gc_cont=0.324
b003-d025_scaffold_47_102	-	ABC_efflux	RF00	07 2.8e-1	51 515.	2 2	.4 3.2e-1	51 515.	0 2.	4 1.	0	1	0	0	1	1	1	1	# 102	942 # 104678 # 1 # ;gc_cont=0.322
b003-d026_scaffold_47_6	-	ABC_efflux	RF00	07 2.8e-1	51 515.	2 2	.4 3.2e-1	51 515.	0 2.	4 1.	0	1	0	0	1	1	1	1	# 553	6 # 7272 # -1 # ;gc_cont=0.324
b003-d027_scaffold_93_62	-	ABC_efflux	RF00	07 2.8e-1	51 515.	2 2	.4 3.2e-1	51 515.	0 2.	4 1.	0	1	0	0	1	1	1	1	# 596	64 # 61400 # 1 # ;gc_cont=0.322
b003-d028_scaffold_82_6	-	ABC_efflux	RF00	07 2.8e-1	51 515.	2 2	.4 3.2e-1	51 515.	0 2.	4 1.	0	1	0	0	1	1	1	1	# 553	6 # 7272 # -1 # ;gc_cont=0.324
b003-d052_scaffold_594_5	-	ABC_efflux	RF00	07 2.8e-1	51 515.	2 2	.4 3.2e-1	51 515.	0 2.	4 1.	0	1	0	0	1	1	1	1	# 433	4 # 6070 # -1 # ;gc_cont=0.324
b009-d006_scaffold_38_6	-	ABC_efflux	RF00	07 2.8e-1	51 515.	2 2	.4 3.2e-1	51 515.	0 2.	4 1.	0	1	0	0	1	1	1	1	# 553	6 # 7272 # -1 # ;gc_cont=0.324
b009-d007_scaffold_70_37	-	ABC_efflux	RF00	07 2.8e-1	51 515.	2 2	.4 3.2e-1	51 515.	0 2.	4 1.	0	1	0	0	1	1	1	1	# 343	99 # 36135 # 1 # ;gc_cont=0.322
b009-d008_scaffold_70_6	-	ABC_efflux	RF00	07 2.8e-1	51 515.	2 2	.4 3.2e-1	51 515.	0 2.	4 1.	0	1	0	0	1	1	1	1	# 553	6 # 7272 # -1 # ;gc_cont=0.324
b009-d009_scaffold_30_6	-	ABC_efflux	RF00	07 2.8e-1	51 515.	2 2	.4 3.2e-1	51 515.	0 2.	4 1.	0	1	0	0	1	1	1	1	# 553	6 # 7272 # -1 # ;gc_cont=0.324
b014-d006_scaffold_33_6	-	ABC_efflux	RF00	07 2.8e-1	51 515.	2 2	.4 3.2e-1	51 515.	0 2.	4 1.	0	1	0	0	1	1	1	1	# 554	9 # 7285 # -1 # ;gc_cont=0.324
b014-d007_scaffold_76_6	-	ABC_efflux	RF00	07 2.8e-1	51 515.	2 2	.4 3.2e-1	51 515.	0 2.	4 1.	0	1	0	0	1	1	1	1	# 553	6 # 7272 # -1 # ;gc_cont=0.324
b014-d008_scaffold_44_6	-	ABC_efflux	RF00	07 2.8e-1	51 515.	2 2	.4 3.2e-1	51 515.	0 2.	4 1.	0	1	0	0	1	1	1	1	# 553	6 # 7272 # -1 # ;gc_cont=0.324
b014-d009_scaffold_264_4	-	ABC_efflux	RF00	07 2.8e-1	51 515.	2 2	.4 3.2e-1	51 515.	0 2.	4 1.	0	1	0	0	1	1	1	1	# 309	9 # 4835 # 1 # ;gc_cont=0.322
b017-d009_scaffold_2_6	-	ABC_efflux	RF00	07 2.8e-1	51 515.	2 2	.4 3.2e-1	51 515.	0 2.	4 1.	0	1	0	0	1	1	1	1	# 554	9 # 7285 # -1 # ;gc_cont=0.324
b019-d010_scaffold_14_103	-	ABC_efflux	RF00	07 2.8e-1	51 515.	2 2	.4 3.2e-1	51 515.	0 2.	4 1.	0	1	0	0	1	1	1	1	# 102	855 # 104591 # 1 # ;gc_cont=0.322
176_003_scaffold_841_1	-	ABC_efflux	RF00	07 2.9e-1	51 515.	2 2	.5 3.2e-1	51 515.	0 2.	5 1.	0	1	0	0	1	1	1	1	# 1 #	1731 # -1 # ;gc_cont=0.325
0414A0117_scaffold_69_6	-	ABC_efflux	RF00	07 2.9e-1	51 515.	1 2	.5 3.3e-1	51 515.	0 2.	5 1.	0	1	0	0	1	1	1	1	# 553	6 # 7272 # -1 # ;gc_cont=0.324
0415A0118_scaffold_85_50	-	ABC_efflux	RF00	07 2.9e-1	51 515.	1 2	.5 3.3e-1	51 515.	0 2.	5 1.	0	1	0	0	1	1	1	1	# 490	54 # 50790 # 1 # ;gc_cont=0.322
0416A0119_scaffold_46_93	-	ABC_efflux	RF00	07 2.9e-1	51 515.	1 2	.5 3.3e-1	51 515.	0 2.	5 1.	0	1	0	0	1	1	1	1	# 915	74 # 93310 # 1 # ;gc_cont=0.322
0417A0120_scaffold_185_40	-	ABC_efflux	RF00	07 2.9e-1	51 515.	1 2	.5 3.3e-1	51 515.	0 2.	5 1.	0	1	0	0	1	1	1	1	# 372	39 # 38975 # 1 # ;gc_cont=0.322
1212A0715_scaffold_83_39	-	ABC_efflux	RF00	07 2.9e-1	51 515.	1 2	.5 3.3e-1	51 515.	0 2.	5 1.	0	1	0	0	1	1	1	1	# 339	76 # 35712 # 1 # ;gc_cont=0.322
1214A0717_scaffold_78_37	-	ABC_efflux	RF00	07 2.9e-1	51 515.	1 2	.5 3.3e-1	51 515.	0 2.	5 1.	0	1	0	0	1	1	1	1	# 342	77 # 36013 # 1 # ;gc_cont=0.322
1215A0718_scaffold_115_35	-	ABC_efflux	RF00	07 2.9e-1	51 515.	1 2	.5 3.3e-1	51 515.	0 2.	5 1.	0	1	0	0	1	1	1	1	# 315	61 # 33297 # 1 # ;gc_cont=0.322
1216A0719_scaffold_43_42	-	ABC_efflux	RF00	07 2.9e-1	51 515.	1 2	.5 3.3e-1	51 515.	0 2.	5 1.	0	1	0	0	1	1	1	1	# 416	79 # 43415 # 1 # ;gc_cont=0.322
173_004_scaffold_512_2	-	ABC_efflux	RF00	07 2.9e-1	51 515.	1 2	.5 3.3e-1	51 515.	0 2.	5 1.	0	1	0	0	1	1	1	1	# 379	# 2115 # 1 # ;gc_cont=0.322
173_005_scaffold_745_2	-	ABC_efflux	RF00	07 2.9e-1	51 515.	1 2	.5 3.3e-1	51 515.	0 2.	5 1.	0	1	0	0	1	1	1	1	# 621	# 2357 # 1 # ;gc_cont=0.322
174_001_scaffold_139_37	-	ABC_efflux	RF00	07 2.9e-1	51 515.	1 2	.5 3.3e-1	51 515.	0 2.	5 1.	0	1	0	0	1	1	1	1	# 343	99 # 36135 # 1 # ;gc_cont=0.322
175_002_scaffold_1122_2	-	ABC_efflux	RF00	07 2.9e-1	51 515.	1 2	.5 3.3e-1	51 515.	0 2.	5 1.	0	1	0	0	1	1	1	1	# 160	9 # 3345 # -1 # ;gc_cont=0.324
176_001_scaffold_238_9	-	ABC_efflux	RF00	07 2.9e-1	51 515.	1 2	.5 3.3e-1	51 515.	0 2.	5 1.	0	1	0	0	1	1	1	1	# 811	3 # 9849 # 1 # ;gc_cont=0.322
176_004_scaffold_428_11	-	ABC_efflux	RF00	07 2.9e-1	51 515.	1 2	.5 3.3e-1	51 515.	0 2.	5 1.	0	1	0	0	1	1	1	1	# 901	5 # 10751 # 1 # ;gc_cont=0.322
176_007_scaffold_1578_2	-	ABC_efflux	RF00	07 2.9e-1	51 515.	1 2	.5 3.3e-1	51 515.	0 2.	5 1.	0	1	0	0	1	1	1	1	# 115	# 1851 # 1 # ;gc_cont=0.322
182_001_scaffold_332_4	-	ABC_efflux	RF00	07 2.9e-1	51 515.	1 2	.5 3.3e-1	51 515.	0 2.	5 1.	0	1	0	0	1	1	1	1	# 325	5 # 4991 # 1 # ;gc_cont=0.322
182_002_scaffold_65_6	-	ABC_efflux	RF00	07 2.9e-1	51 515.	1 2	.5 3.3e-1	51 515.	0 2.	5 1.	0	1	0	0	1	1	1	1	# 553	6 # 7272 # -1 # ;gc_cont=0.324
38_010_scaffold_1586_3	-	ABC_efflux	RF00	07 2.9e-1	51 515.	1 2	.5 3.3e-1	51 515.	0 2.	5 1.	0	1	0	0	1	1	1	1	# 192	1 # 3657 # -1 # ;gc_cont=0.324
39_001_scaffold_95_55	-	ABC_efflux	RF00	07 2.9e-1	51 515.	1 2	.5 3.3e-1	51 515.	0 2.	5 1.	0	1	0	0	1	1	1	1	# 551	91 # 56927 # 1 # ;gc_cont=0.322
39_004_scaffold_96_55	-	ABC_efflux	RF00	07 2.9e-1	51 515.	1 2	.5 3.3e-1	51 515.	0 2.	5 1.	0	1	0	0	1	1	1	1	# 551	25 # 56861 # 1 # ;gc_cont=0.322
39_006_scaffold_201_32	-	ABC_efflux	RF00	07 2.9e-1	51 515.	1 2	.5 3.3e-1	51 515.	0 2.	5 1.	0	1	0	0	1	1	1	1	# 279	45 # 29681 # 1 # ;gc_cont=0.322
60_002_scaffold_354_6	-	ABC_efflux	RF00	07 2.9e-1	51 515.	1 2	.5 3.3e-1	51 515.	0 2.	5 1.	0	1	0	0	1	1	1	1	# 553	6 # 7272 # -1 # ;gc_cont=0.324
64_002_scaffold_73_6	-	ABC_efflux	RF00	07 2.9e-1	51 515.	1 2	.5 3.3e-1	51 515.	0 2.	5 1.	0	1	0	0	1	1	1	1	# 551	6 # 7252 # -1 # ;gc_cont=0.324
64_006_scaffold_36_6	-	ABC_efflux	RF00	07 2.9e-1	51 515.	1 2	.5 3.3e-1	51 515.	0 2.	5 1.	0	1	0	0	1	1	1	1	# 551	6 # 7252 # -1 # ;gc_cont=0.324
70_003_scaffold_148_16	-	ABC_efflux	RF00	07 2.9e-1	51 515.	1 2	.5 3.3e-1	51 515.	0 2.	5 1.	0	1	0	0	1	1	1	1	# 128	94 # 14630 # 1 # ;gc_cont=0.322
93_009_scaffold_71_56	-	ABC_efflux	RF00	07 2.9e-1	51 515.	1 2	.5 3.3e-1	51 515.	0 2.	5 1.	0	1	0	0	1	1	1	1	# 555	24 # 57260 # 1 # ;gc_cont=0.322
ALL_scaffold_71_55	-	ABC_efflux	RF00	07 2.9e-1	51 515.	1 2	.5 3.3e-1	51 515.	0 2.	5 1.	0	1	0	0	1	1	1	1	# 550	52 # 56788 # 1 # ;gc_cont=0.322
JBBB008D_scaffold_29_55	-	ABC_efflux	RF00	07 2.9e-1	51 515.	1 2	.5 3.3e-1	51 515.	0 2.	5 1.	0	1	0	0	1	1	1	1	# 550	47 # 56783 # 1 # ;gc_cont=0.322
JBBB010D_scaffold_122_6	-	ABC_efflux	RF00	07 2.9e-1	51 515.	1 2	.5 3.3e-1	51 515.	0 2.	5 1.	0	1	0	0	1	1	1	1	# 553	6 # 7272 # -1 # ;gc_cont=0.324
JBBB010F_scaffold_47_37	-	ABC_efflux	RF00	07 2.9e-1	51 515.	1 2	.5 3.3e-1	51 515.	0 2.	5 1.	0	1	0	0	1	1	1	1	# 340	80 # 35816 # 1 # ;gc_cont=0.322
JBBB010G_scaffold_21_6	-	ABC_efflux	RF00	07 2.9e-1	51 515.	1 2	.5 3.3e-1	51 515.	0 2.	5 1.	0	1	0	0	1	1	1	1	# 553	6 # 7272 # -1 # ;gc_cont=0.324
JBBB010H_scaffold_28_6	-	ABC_efflux	RF00	07 2.9e-1	51 515.	1 2	.5 3.3e-1	51 515.	0 2.	5 1.	0	1	0	0	1	1	1	1	# 521	6 # 6952 # -1 # ;gc_cont=0.323
JBBB010I_scaffold_183_37	-	ABC_efflux	RF00	07 2.9e-1	51 515.	1 2	.5 3.3e-1	51 515.	0 2.	5 1.	0	1	0	0	1	1	1	1	# 343	57 # 36093 # 1 # ;gc_cont=0.322
JBBB010J_scaffold_91_37	-	ABC_efflux	RF00	07 2.9e-1	51 515.	1 2	.5 3.3e-1	51 515.	0 2.	5 1.	0	1	0	0	1	1	1	1	# 344	00 # 36136 # 1 # ;gc_cont=0.322
JBBB010K_scaffold_35_6	-	ABC_efflux	RF00	07 2.9e-1	51 515.	1 2	.5 3.3e-1	51 515.	0 2.	5 1.	0	1	0	0	1	1	1	1	# 553	6 # 7272 # -1 # ;gc_cont=0.323
JBBB011H_myIDBA_UD_scaffold_103_6	-	ABC_efflux	RF00	07 2.9e-1	51 515.	1 2	.5 3.3e-1	51 515.	0 2.	5 1.	0	1	0	0	1	1	1	1	# 553	6 # 7272 # -1 # ;gc_cont=0.323
JBBB012K_myIDBA_UD_scaffold_342_9	-	ABC_efflux	RF00	07 2.9e-1	51 515.	1 2	.5 3.3e-1	51 515.	0 2.	5 1.	0	1	0	0	1	1	1	1	# 858	7 # 10323 # 1 # ;gc_cont=0.322
JBBB014E_scaffold_127_6	-	ABC_efflux	RF00	07 2.9e-1	51 515.	1 2	.5 3.3e-1	51 515.	0 2.	5 1.	0	1	0	0	1	1	1	1	# 553	6 # 7272 # -1 # ;gc_cont=0.324
JBBB014F_scaffold_133_6	-	ABC_efflux	RF00	07 2.9e-1	51 515.	1 2	.5 3.3e-1	51 515.	0 2.	5 1.	0	1	0	0	1	1	1	1	# 553	6 # 7272 # -1 # ;gc_cont=0.324
JBBB014K_scaffold_680_3	-	ABC_efflux	RF00	07 2.9e-1	51 515.	1 2	.5 3.3e-1	51 515.	0 2.	5 1.	0	1	0	0	1	1	1	1	# 194	3 # 3679 # 1 # ;gc_cont=0.322
JBBB014L_scaffold_217_6	-	ABC_efflux	RF00	07 2.9e-1	51 515.	1 2	.5 3.3e-1	51 515.	0 2.	5 1.	0	1	0	0	1	1	1	1	# 553	6 # 7272 # -1 # ;gc_cont=0.324
N1_008_000G1_scaffold_131_49	-	ABC_efflux	RF00	07 2.9e-1	51 515.	1 2	.5 3.3e-1	51 515.	0 2.	5 1.	0	1	0	0	1	1	1	1	# 489	74 # 50710 # 1 # ;gc_cont=0.322
N1_011_000G1_scaffold_111_37	-	ABC_efflux	RF00	07 2.9e-1	51 515.	1 2	.5 3.3e-1	51 515.	0 2.	5 1.	0	1	0	0	1	1	1	1	# 343	06 # 36042 # 1 # ;gc_cont=0.322
N1_018_000G1_scaffold_54_102	-	ABC_efflux	RF00	07 2.9e-1	51 515.	1 2	.5 3.3e-1	51 515.	0 2.	5 1.	0	1	0	0	1	1	1	1	# 102	970 # 104706 # 1 # ;gc_cont=0.322
N1_019_000G1_scaffold_258_6	-	ABC_efflux	RF00	07 2.9e-1	51 515.	1 2	.5 3.3e-1	51 515.	0 2.	5 1.	0	1	0	0	1	1	1	1	# 553	6 # 7272 # -1 # ;gc_cont=0.323
N1_021_000G1_scaffold_1319_4	-	ABC_efflux	RF00	07 2.9e-1	51 515.	1 2	.5 3.3e-1	51 515.	0 2.	5 1.	0	1	0	0	1	1	1	1	# 216	5 # 3901 # -1 # ;gc_cont=0.324
N2_039_000G1_scaffold_239_37	-	ABC_efflux	RF00	07 2.9e-1	51 515.	1 2	.5 3.3e-1	51 515.	0 2.	5 1.	0	1	0	0	1	1	1	1	# 343	99 # 36135 # 1 # ;gc_cont=0.322
N2_060_000G1_scaffold_1093_6	-	ABC_efflux	RF00	07 2.9e-1	51 515.	1 2	.5 3.3e-1	51 515.	0 2.	5 1.	0	1	0	0	1	1	1	1	# 553	6 # 7272 # -1 # ;gc_cont=0.324
N2_064_000G1_scaffold_387_6	-	ABC_efflux	RF00	07 2.9e-1	51 515.	1 2	.5 3.3e-1	51 515.	0 2.	5 1.	0	1	0	0	1	1	1	1	# 553	6 # 7272 # -1 # ;gc_cont=0.324
N2_093_000G1_scaffold_120_37	-	ABC_efflux	RF00	07 2.9e-1	51 515.	1 2	.5 3.3e-1	51 515.	0 2.	5 1.	0	1	0	0	1	1	1	1	# 344	38 # 36174 # 1 # ;gc_cont=0.322
N3_172_000G1_scaffold_2146_3	-	ABC_efflux	RF00	07 2.9e-1	51 515.	1 2	.5 3.3e-1	51 515.	0 2.	5 1.	0	1	0	0	1	1	1	1	# 159	0 # 3326 # 1 # ;gc_cont=0.322
N3_173_000G1_scaffold_313_38	-	ABC_efflux	RF00	07 2.9e-1	51 515.	1 2	.5 3.3e-1	51 515.	0 2.	5 1.	0	1	0	0	1	1	1	1	# 347	79 # 36515 # 1 # ;gc_cont=0.322
N3_174_000G1_scaffold_334_6	-	ABC_efflux	RF00	07 2.9e-1	51 515.	1 2	.5 3.3e-1	51 515.	0 2.	5 1.	0	1	0	0	1	1	1	1	# 489	7 # 6633 # -1 # ;gc_cont=0.324
N3_175_000G1_scaffold_631_17	-	ABC_efflux	RF00	07 2.9e-1	51 515.	1 2	.5 3.3e-1	51 515.	0 2.	5 1.	0	1	0	0	1	1	1	1	# 137	84 # 15520 # 1 # ;gc_cont=0.322
N3_176_scaffold_874_11	-	ABC_efflux	RF00	07 2.9e-1	51 515.	1 2	.5 3.3e-1	51 515.	0 2.	5 1.	0	1	0	0	1	1	1	1	# 901	5 # 10751 # 1 # ;gc_cont=0.322
N3_182_000G1_scaffold_76_6	-	ABC_efflux	RF00	07 2.9e-1	51 515.	1 2	.5 3.3e-1	51 515.	0 2.	5 1.	0	1	0	0	1	1	1	1	# 553	6 # 7272 # -1 # ;gc_cont=0.324
N4_087_015G1_scaffold_552_8	-	ABC_efflux	RF00	07 2.9e-1	51 515.	1 2	.5 3.3e-1	51 515.	0 2.	5 1.	0	1	0	0	1	1	1	1	# 697	0 # 8706 # 1 # ;gc_cont=0.322
N4_094_000G1_scaffold_1123_3	-	ABC_efflux	RF00	07 2.9e-1	51 515.	1 2	.5 3.3e-1	51 515.	0 2.	5 1.	0	1	0	0	1	1	1	1	# 287	5 # 4611 # -1 # ;gc_cont=0.324
N4_094_008G1_scaffold_126_20	-	ABC_efflux	RF00	07 2.9e-1	51 515.	1 2	.5 3.3e-1	51 515.	0 2.	5 1.	0	1	0	0	1	1	1	1	# 168	31 # 18567 # 1 # ;gc_cont=0.322
N4_094_018G1_scaffold_176_30	-	ABC_efflux	RF00	07 2.9e-1	51 515.	1 2	.5 3.3e-1	51 515.	0 2.	5 1.	0	1	0	0	1	1	1	1	# 257	87 # 27523 # 1 # ;gc_cont=0.322
N4_097_000G1_scaffold_724_3	-	ABC_efflux	RF00	07 2.9e-1	51 515.	1 2	.5 3.3e-1	51 515.	0 2.	5 1.	0	1	0	0	1	1	1	1	# 179	3 # 3529 # 1 # ;gc_cont=0.322
N4_100_017G1_scaffold_34_6	-	ABC_efflux	RF00	07 2.9e-1	51 515.	1 2	.5 3.3e-1	51 515.	0 2.	5 1.	0	1	0	0	1	1	1	1	# 553	6 # 7272 # -1 # ;gc_cont=0.324
N4_101_012G1_scaffold_22_6	-	ABC_efflux	RF00	07 2.9e-1	51 515.	1 2	.5 3.3e-1	51 515.	0 2.	5 1.	0	1	0	0	1	1	1	1	# 553	6 # 7272 # -1 # ;gc_cont=0.324
N4_101_015G1_scaffold_82_6	-	ABC_efflux	RF00	07 2.9e-1	51 515.	1 2	.5 3.3e-1	51 515.	0 2.	5 1.	0	1	0	0	1	1	1	1	# 553	6 # 7272 # -1 # ;gc_cont=0.324
N4_101_017G1_scaffold_42_102	-	ABC_efflux	RF00	07 2.9e-1	51 515.	1 2	.5 3.3e-1	51 515.	0 2.	5 1.	0	1	0	0	1	1	1	1	# 102	970 # 104706 # 1 # ;gc_cont=0.322
N4_104_000G1_scaffold_212_55	-	ABC_efflux	RF00	07 2.9e-1	51 515.	1 2	.5 3.3e-1	51 515.	0 2.	5 1.	0	1	0	0	1	1	1	1	# 551	51 # 56887 # 1 # ;gc_cont=0.322
N4_104_013G1_scaffold_88_6	-	ABC_efflux	RF00	07 2.9e-1	51 515.	1 2	.5 3.3e-1	51 515.	0 2.	5 1.	0	1	0	0	1	1	1	1	# 553	6 # 7272 # -1 # ;gc_cont=0.323
N4_105_016G1_scaffold_667_9	-	ABC_efflux	RF00	07 2.9e-1	51 515.	1 2	.5 3.3e-1	51 515.	0 2.	5 1.	0	1	0	0	1	1	1	1	# 733	4 # 9070 # 1 # ;gc_cont=0.322
N4_106_000G1_scaffold_139_37	-	ABC_efflux	RF00	07 2.9e-1	51 515.	1 2	.5 3.3e-1	51 515.	0 2.	5 1.	0	1	0	0	1	1	1	1	# 343	99 # 36135 # 1 # ;gc_cont=0.322
N4_106_028G1_scaffold_108_104	-	ABC_efflux	RF00	07 2.9e-1	51 515.	1 2	.5 3.3e-1	51 515.	0 2.	5 1.	0	1	0	0	1	1	1	1	# 102	358 # 104094 # 1 # ;gc_cont=0.322
N4_106_051G1_scaffold_54_69	-	ABC_efflux	RF00	07 2.9e-1	51 515.	1 2	.5 3.3e-1	51 515.	0 2.	5 1.	0	1	0	0	1	1	1	1	# 660	13 # 67749 # 1 # ;gc_cont=0.322
N4_115_000G1_scaffold_211_6	-	ABC_efflux	RF00	07 2.9e-1	51 515.	1 2	.5 3.3e-1	51 515.	0 2.	5 1.	0	1	0	0	1	1	1	1	# 489	7 # 6633 # -1 # ;gc_cont=0.324
N4_115_024G1_scaffold_138_10	-	ABC_efflux	RF00	07 2.9e-1	51 515.	1 2	.5 3.3e-1	51 515.	0 2.	5 1.	0	1	0	0	1	1	1	1	# 888	2 # 10618 # 1 # ;gc_cont=0.322
N4_116_019G1_scaffold_216_14	-	ABC_efflux	RF00	07 2.9e-1	51 515.	1 2	.5 3.3e-1	51 515.	0 2.	5 1.	0	1	0	0	1	1	1	1	# 114	09 # 13145 # 1 # ;gc_cont=0.322
N4_124_007G1_scaffold_253_10	-	ABC_efflux	RF00	07 2.9e-1	51 515.	1 2	.5 3.3e-1	51 515.	0 2.	5 1.	0	1	0	0	1	1	1	1	# 888	2 # 10618 # 1 # ;gc_cont=0.322
N4_125_000G1_scaffold_271_21	-	ABC_efflux	RF00	07 2.9e-1	51 515.	1 2	.5 3.3e-1	51 515.	0 2.	5 1.	0	1	0	0	1	1	1	1	# 169	63 # 18699 # 1 # ;gc_cont=0.322
N4_125_011G1_scaffold_137_21	-	ABC_efflux	RF00	07 2.9e-1	51 515.	1 2	.5 3.3e-1	51 515.	0 2.	5 1.	0	1	0	0	1	1	1	1	# 169	63 # 18699 # 1 # ;gc_cont=0.322
N4_126_010G1_scaffold_171_24	-	ABC_efflux	RF00	07 2.9e-1	51 515.	1 2	.5 3.3e-1	51 515.	0 2.	5 1.	0	1	0	0	1	1	1	1	# 200	35 # 21771 # 1 # ;gc_cont=0.322
N4_129_012G1_scaffold_150_25	-	ABC_efflux	RF00	07 2.9e-1	51 515.	1 2	.5 3.3e-1	51 515.	0 2.	5 1.	0	1	0	0	1	1	1	1	# 209	79 # 22715 # 1 # ;gc_cont=0.322
N4_129_016G1_scaffold_206_24	-	ABC_efflux	RF00	07 2.9e-1	51 515.	1 2	.5 3.3e-1	51 515.	0 2.	5 1.	0	1	0	0	1	1	1	1	# 200	35 # 21771 # 1 # ;gc_cont=0.322
N4_137_000G1_scaffold_112_6	-	ABC_efflux	RF00	07 2.9e-1	51 515.	1 2	.5 3.3e-1	51 515.	0 2.	5 1.	0	1	0	0	1	1	1	1	# 553	6 # 7272 # -1 # ;gc_cont=0.324
N4_137_005G1_scaffold_65_6	-	ABC_efflux	RF00	07 2.9e-1	51 515.	1 2	.5 3.3e-1	51 515.	0 2.	5 1.	0	1	0	0	1	1	1	1	# 553	6 # 7272 # -1 # ;gc_cont=0.324
N4_138_000G1_scaffold_76_56	-	ABC_efflux	RF00	07 2.9e-1	51 515.	1 2	.5 3.3e-1	51 515.	0 2.	5 1.	0	1	0	0	1	1	1	1	# 553	24 # 57060 # 1 # ;gc_cont=0.322
N4_138_010G1_scaffold_232_25	-	ABC_efflux	RF00	07 2.9e-1	51 515.	1 2	.5 3.3e-1	51 515.	0 2.	5 1.	0	1	0	0	1	1	1	1	# 211	48 # 22884 # 1 # ;gc_cont=0.322
N4_139_013G1_scaffold_106_57	-	ABC_efflux	RF00	07 2.9e-1	51 515.	1 2	.5 3.3e-1	51 515.	0 2.	5 1.	0	1	0	0	1	1	1	1	# 567	42 # 58478 # 1 # ;gc_cont=0.322
N4_151_000G1_scaffold_1166_4	-	ABC_efflux	RF00	07 2.9e-1	51 515.	1 2	.5 3.3e-1	51 515.	0 2.	5 1.	0	1	0	0	1	1	1	1	# 310	7 # 4843 # -1 # ;gc_cont=0.324
N4_154_006G1_scaffold_290_13	-	ABC_efflux	RF00	07 2.9e-1	51 515.	1 2	.5 3.3e-1	51 515.	0 2.	5 1.	0	1	0	0	1	1	1	1	# 109	38 # 12674 # 1 # ;gc_cont=0.322
N4_155_006G1_scaffold_359_12	-	ABC_efflux	RF00	07 2.9e-1	51 515.	1 2	.5 3.3e-1	51 515.	0 2.	5 1.	0	1	0	0	1	1	1	1	# 103	43 # 12079 # 1 # ;gc_cont=0.322
N4_160_000G1_scaffold_230_38	-	ABC_efflux	RF00	07 2.9e-1	51 515.	1 2	.5 3.3e-1	51 515.	0 2.	5 1.	0	1	0	0	1	1	1	1	# 347	61 # 36497 # 1 # ;gc_cont=0.322
N4_160_024G1_scaffold_74_102	-	ABC_efflux	RF00	07 2.9e-1	51 515.	1 2	.5 3.3e-1	51 515.	0 2.	5 1.	0	1	0	0	1	1	1	1	# 102	777 # 104513 # 1 # ;gc_cont=0.322
N4_167_000G1_scaffold_1573_3	-	ABC_efflux	RF00	07 2.9e-1	51 515.	1 2	.5 3.3e-1	51 515.	0 2.	5 1.	0	1	0	0	1	1	1	1	# 822	# 2558 # -1 # ;gc_cont=0.324
N4_167_020G1_scaffold_761_3	-	ABC_efflux	RF00	07 2.9e-1	51 515.	1 2	.5 3.3e-1	51 515.	0 2.	5 1.	0	1	0	0	1	1	1	1	# 822	# 2558 # -1 # ;gc_cont=0.324
N4_171_000G1_scaffold_228_6	-	ABC_efflux	RF00	07 2.9e-1	51 515.	1 2	.5 3.3e-1	51 515.	0 2.	5 1.	0	1	0	0	1	1	1	1	# 464	2 # 6378 # -1 # ;gc_cont=0.324
N4_171_017G1_scaffold_154_2	-	ABC_efflux	RF00	07 2.9e-1	51 515.	1 2	.5 3.3e-1	51 515.	0 2.	5 1.	0	1	0	0	1	1	1	1	# 128	6 # 3022 # -1 # ;gc_cont=0.324
N4_189_000G1_scaffold_103_69	-	ABC_efflux	RF00	07 2.9e-1	51 515.	1 2	.5 3.3e-1	51 515.	0 2.	5 1.	0	1	0	0	1	1	1	1	# 656	94 # 67430 # 1 # ;gc_cont=0.322
N4_189_020G1_scaffold_230_19	-	ABC_efflux	RF00	07 2.9e-1	51 515.	1 2	.5 3.3e-1	51 515.	0 2.	5 1.	0	1	0	0	1	1	1	1	# 149	47 # 16683 # 1 # ;gc_cont=0.322
N4_189_032G1_scaffold_440_18	-	ABC_efflux	RF00	07 2.9e-1	51 515.	1 2	.5 3.3e-1	51 515.	0 2.	5 1.	0	1	0	0	1	1	1	1	# 139	09 # 15645 # 1 # ;gc_cont=0.322
N4_205_000G1_scaffold_165_6	-	ABC_efflux	RF00	07 2.9e-1	51 515.	1 2	.5 3.3e-1	51 515.	0 2.	5 1.	0	1	0	0	1	1	1	1	# 553	6 # 7272 # -1 # ;gc_cont=0.324
N4_205_016G1_scaffold_271_6	-	ABC_efflux	RF00	07 2.9e-1	51 515.	1 2	.5 3.3e-1	51 515.	0 2.	5 1.	0	1	0	0	1	1	1	1	# 553	6 # 7272 # -1 # ;gc_cont=0.324
N4_206_000G1_scaffold_788_2	-	ABC_efflux	RF00	07 2.9e-1	51 515.	1 2	.5 3.3e-1	51 515.	0 2.	5 1.	0	1	0	0	1	1	1	1	# 559	# 2295 # -1 # ;gc_cont=0.324
N4_206_016G1_scaffold_210_13	-	ABC_efflux	RF00	07 2.9e-1	51 515.	1 2	.5 3.3e-1	51 515.	0 2.	5 1.	0	1	0	0	1	1	1	1	# 106	65 # 12401 # 1 # ;gc_cont=0.322
N4_206_021G1_scaffold_643_3	-	ABC_efflux	RF00	07 2.9e-1	51 515.	1 2	.5 3.3e-1	51 515.	0 2.	5 1.	0	1	0	0	1	1	1	1	# 177	9 # 3515 # 1 # ;gc_cont=0.322
N4_207_000G1_scaffold_262_24	-	ABC_efflux	RF00	07 2.9e-1	51 515.	1 2	.5 3.3e-1	51 515.	0 2.	5 1.	0	1	0	0	1	1	1	1	# 200	35 # 21771 # 1 # ;gc_cont=0.322
N4_207_024G1_scaffold_197_6	-	ABC_efflux	RF00	07 2.9e-1	51 515.	1 2	.5 3.3e-1	51 515.	0 2.	5 1.	0	1	0	0	1	1	1	1	# 553	6 # 7272 # -1 # ;gc_cont=0.324
N4_207_025G1_scaffold_96_55	-	ABC_efflux	RF00	07 2.9e-1	51 515.	1 2	.5 3.3e-1	51 515.	0 2.	5 1.	0	1	0	0	1	1	1	1	# 551	56 # 56892 # 1 # ;gc_cont=0.322
N4_207_026G1_scaffold_115_55	-	ABC_efflux	RF00	07 2.9e-1	51 515.	1 2	.5 3.3e-1	51 515.	0 2.	5 1.	0	1	0	0	1	1	1	1	# 551	56 # 56892 # 1 # ;gc_cont=0.322
S2_004_000G1_scaffold_487_37	-	ABC_efflux	RF00	07 2.9e-1	51 515.	1 2	.5 3.3e-1	51 515.	0 2.	5 1.	0	1	0	0	1	1	1	1	# 339	47 # 35683 # 1 # ;gc_cont=0.322
S2_006_000G1_scaffold_152_49	-	ABC_efflux	RF00	07 2.9e-1	51 515.	1 2	.5 3.3e-1	51 515.	0 2.	5 1.	0	1	0	0	1	1	1	1	# 491	17 # 50853 # 1 # ;gc_cont=0.322
S2_009_000G1_scaffold_50_6	-	ABC_efflux	RF00	07 2.9e-1	51 515.	1 2	.5 3.3e-1	51 515.	0 2.	5 1.	0	1	0	0	1	1	1	1	# 553	6 # 7272 # -1 # ;gc_cont=0.324
S2_012_000G1_scaffold_310_38	-	ABC_efflux	RF00	07 2.9e-1	51 515.	1 2	.5 3.3e-1	51 515.	0 2.	5 1.	0	1	0	0	1	1	1	1	# 338	39 # 35575 # 1 # ;gc_cont=0.322
S2_017_000G1_scaffold_72_6	-	ABC_efflux	RF00	07 2.9e-1	51 515.	1 2	.5 3.3e-1	51 515.	0 2.	5 1.	0	1	0	0	1	1	1	1	# 553	6 # 7272 # -1 # ;gc_cont=0.324
SP_CRL_015G1_scaffold_28_7	-	ABC_efflux	RF00	07 2.9e-1	51 515.	1 2	.5 3.3e-1	51 515.	0 2.	5 1.	0	1	0	0	1	1	1	1	# 553	6 # 7272 # -1 # ;gc_cont=0.324
SP_CRL_015G2_scaffold_12_56	-	ABC_efflux	RF00	07 2.9e-1	51 515.	1 2	.5 3.3e-1	51 515.	0 2.	5 1.	0	1	0	0	1	1	1	1	# 554	70 # 57206 # 1 # ;gc_cont=0.322
SP_CRL_016G1_scaffold_10_6	-	ABC_efflux	RF00	07 2.9e-1	51 515.	1 2	.5 3.3e-1	51 515.	0 2.	5 1.	0	1	0	0	1	1	1	1	# 553	6 # 7272 # -1 # ;gc_cont=0.324
SP_CRL_017G1_scaffold_116_3	-	ABC_efflux	RF00	07 2.9e-1	51 515.	1 2	.5 3.3e-1	51 515.	0 2.	5 1.	0	1	0	0	1	1	1	1	# 207	2 # 3808 # 1 # ;gc_cont=0.322
SP_CRL_017G2_scaffold_13_57	-	ABC_efflux	RF00	07 2.9e-1	51 515.	1 2	.5 3.3e-1	51 515.	0 2.	5 1.	0	1	0	0	1	1	1	1	# 572	18 # 58954 # 1 # ;gc_cont=0.322
SP_CRL_018G1_scaffold_22_57	-	ABC_efflux	RF00	07 2.9e-1	51 515.	1 2	.5 3.3e-1	51 515.	0 2.	5 1.	0	1	0	0	1	1	1	1	# 572	18 # 58954 # 1 # ;gc_cont=0.322
SP_CRL_019G1_scaffold_11_55	-	ABC_efflux	RF00	07 2.9e-1	51 515.	1 2	.5 3.3e-1	51 515.	0 2.	5 1.	0	1	0	0	1	1	1	1	# 551	56 # 56892 # 1 # ;gc_cont=0.322
SP_CRL_022G1_scaffold_34_6	-	ABC_efflux	RF00	07 2.9e-1	51 515.	1 2	.5 3.3e-1	51 515.	0 2.	5 1.	0	1	0	0	1	1	1	1	# 553	6 # 7272 # -1 # ;gc_cont=0.324
SP_CRL_022G2_scaffold_24_6	-	ABC_efflux	RF00	07 2.9e-1	51 515.	1 2	.5 3.3e-1	51 515.	0 2.	5 1.	0	1	0	0	1	1	1	1	# 553	6 # 7272 # -1 # ;gc_cont=0.324
SP_CRL_024G1_scaffold_44_6	-	ABC_efflux	RF00	07 2.9e-1	51 515.	1 2	.5 3.3e-1	51 515.	0 2.	5 1.	0	1	0	0	1	1	1	1	# 553	6 # 7272 # -1 # ;gc_cont=0.324
b003-d018_scaffold_94_13	-	ABC_efflux	RF00	07 2.9e-1	51 515.	1 2	.5 3.3e-1	51 515.	0 2.	5 1.	0	1	0	0	1	1	1	1	# 106	65 # 12401 # 1 # ;gc_cont=0.322
b008-d028_scaffold_81_6	-	ABC_efflux	RF00	07 2.9e-1	51 515.	1 2	.5 3.3e-1	51 515.	0 2.	5 1.	0	1	0	0	1	1	1	1	# 493	4 # 6670 # -1 # ;gc_cont=0.324
b009-d011_scaffold_102_56	-	ABC_efflux	RF00	07 2.9e-1	51 515.	1 2	.5 3.3e-1	51 515.	0 2.	5 1.	0	1	0	0	1	1	1	1	# 552	61 # 56997 # 1 # ;gc_cont=0.322
b011-d011_scaffold_37_79	-	ABC_efflux	RF00	07 2.9e-1	51 515.	1 2	.5 3.3e-1	51 515.	0 2.	5 1.	0	1	0	0	1	1	1	1	# 778	40 # 79576 # 1 # ;gc_cont=0.322
b011-d013_scaffold_30_79	-	ABC_efflux	RF00	07 2.9e-1	51 515.	1 2	.5 3.3e-1	51 515.	0 2.	5 1.	0	1	0	0	1	1	1	1	# 766	44 # 78380 # 1 # ;gc_cont=0.322
b017-d010_scaffold_89_37	-	ABC_efflux	RF00	07 2.9e-1	51 515.	1 2	.5 3.3e-1	51 515.	0 2.	5 1.	0	1	0	0	1	1	1	1	# 343	99 # 36135 # 1 # ;gc_cont=0.322
b017-d011_scaffold_73_38	-	ABC_efflux	RF00	07 2.9e-1	51 515.	1 2	.5 3.3e-1	51 515.	0 2.	5 1.	0	1	0	0	1	1	1	1	# 349	43 # 36679 # 1 # ;gc_cont=0.322
b018-d010_scaffold_23_6	-	ABC_efflux	RF00	07 2.9e-1	51 515.	1 2	.5 3.3e-1	51 515.	0 2.	5 1.	0	1	0	0	1	1	1	1	# 553	6 # 7272 # -1 # ;gc_cont=0.324
b018-d011_scaffold_489_3	-	ABC_efflux	RF00	07 2.9e-1	51 515.	1 2	.5 3.3e-1	51 515.	0 2.	5 1.	0	1	0	0	1	1	1	1	# 251	4 # 4250 # -1 # ;gc_cont=0.324
b019-d011_scaffold_61_49	-	ABC_efflux	RF00	07 2.9e-1	51 515.	1 2	.5 3.3e-1	51 515.	0 2.	5 1.	0	1	0	0	1	1	1	1	# 486	61 # 50397 # 1 # ;gc_cont=0.322
b019-d012_scaffold_71_50	-	ABC_efflux	RF00	07 2.9e-1	51 515.	1 2	.5 3.3e-1	51 515.	0 2.	5 1.	0	1	0	0	1	1	1	1	# 491	79 # 50915 # 1 # ;gc_cont=0.322
b019-d015_scaffold_312_6	-	ABC_efflux	RF00	07 2.9e-1	51 515.	1 2	.5 3.3e-1	51 515.	0 2.	5 1.	0	1	0	0	1	1	1	1	# 553	6 # 7272 # -1 # ;gc_cont=0.323
b019-d019_scaffold_451_6	-	ABC_efflux	RF00	07 2.9e-1	51 515.	1 2	.5 3.3e-1	51 515.	0 2.	5 1.	0	1	0	0	1	1	1	1	# 553	6 # 7272 # -1 # ;gc_cont=0.324
b019-d020_scaffold_50_48	-	ABC_efflux	RF00	07 2.9e-1	51 515.	1 2	.5 3.3e-1	51 515.	0 2.	5 1.	0	1	0	0	1	1	1	1	# 478	22 # 49558 # 1 # ;gc_cont=0.322
b019-d026_scaffold_38_6	-	ABC_efflux	RF00	07 2.9e-1	51 515.	1 2	.5 3.3e-1	51 515.	0 2.	5 1.	0	1	0	0	1	1	1	1	# 553	6 # 7272 # -1 # ;gc_cont=0.323
b021-d016_scaffold_143_21	-	ABC_efflux	RF00	07 2.9e-1	51 515.	1 2	.5 3.3e-1	51 515.	0 2.	5 1.	0	1	0	0	1	1	1	1	# 173	80 # 19116 # 1 # ;gc_cont=0.322
b021-d017_scaffold_199_6	-	ABC_efflux	RF00	07 2.9e-1	51 515.	1 2	.5 3.3e-1	51 515.	0 2.	5 1.	0	1	0	0	1	1	1	1	# 561	6 # 7352 # -1 # ;gc_cont=0.324
b021-d019_scaffold_583_1	-	ABC_efflux	RF00	07 2.9e-1	51 515.	1 2	.5 3.3e-1	51 515.	0 2.	5 1.	0	1	0	0	1	1	1	1	# 193	# 1929 # 1 # ;gc_cont=0.322
b021-d021_scaffold_572_2	-	ABC_efflux	RF00	07 2.9e-1	51 515.	1 2	.5 3.3e-1	51 515.	0 2.	5 1.	0	1	0	0	1	1	1	1	# 540	# 2276 # 1 # ;gc_cont=0.322
b021-d027_scaffold_208_22	-	ABC_efflux	RF00	07 2.9e-1	51 515.	1 2	.5 3.3e-1	51 515.	0 2.	5 1.	0	1	0	0	1	1	1	1	# 173	51 # 19087 # 1 # ;gc_cont=0.322
SP_CRL_023G1_scaffold_199_6	-	ABC_efflux	RF00	07 3e-1	51 515.	1 2	.5 3.4e-1	51 514.	9 2.	5 1.	0	1	0	0	1	1	1	1	# 561	6 # 7352 # -1 # ;gc_cont=0.324
1218A0721_scaffold_198_13	-	ABC_efflux	RF00	07 3.1e-1	51 515.	1 2	.4 3.5e-1	51 514.	9 2.	4 1.	0	1	0	0	1	1	1	1	# 111	44 # 12880 # 1 # ;gc_cont=0.323
JBBB010L_scaffold_239_13	-	ABC_efflux	RF00	07 4e-1	51 514.	7 2	.8 4.5e-1	51 514.	5 2.	8 1.	0	1	0	0	1	1	1	1	# 110	67 # 12803 # 1 # ;gc_cont=0.322
N4_168_000G1_scaffold_15_133	-	ABC_efflux	RF00	07 5.2e-1	51 514.	3 1	.9 5.9e-1	51 514.	1 1.	9 1.	0	1	0	0	1	1	1	1	# 127	018 # 128754 # 1 # ;gc_cont=0.322
N4_168_023G1_scaffold_17_6	-	ABC_efflux	RF00	07 5.2e-1	51 514.	3 1	.9 5.9e-1	51 514.	1 1.	9 1.	0	1	0	0	1	1	1	1	# 553	6 # 7272 # -1 # ;gc_cont=0.323
N4_154_009G1_scaffold_402_3	-	ABC_efflux	RF00	07 5.7e-1	51 514.	2 2	.6 6.4e-1	51 514.	0 2.	6 1.	0	1	0	0	1	1	1	1	# 217	3 # 3912 # -1 # ;gc_cont=0.330
66_002_scaffold_220_6	-	ABC_efflux	RF00	07 5.9e-1	51 514.	1 2	.6 6.7e-1	51 513.	9 2.	6 1.	0	1	0	0	1	1	1	1	# 510	7 # 6843 # -1 # ;gc_cont=0.328
b003-d011_scaffold_125_2	-	ABC_efflux	RF00	07 5.9e-1	51 514.	1 2	.6 6.7e-1	51 513.	9 2.	6 1.	0	1	0	0	1	1	1	1	# 852	# 2588 # 1 # ;gc_cont=0.326
b019-d017_scaffold_1029_1	-	ABC_efflux	RF00	07 6.1e-1	51 514.	1 2	.6 6.8e-1	51 513.	9 2.	6 1.	0	1	0	0	1	1	1	1	# 3 #	1694 # 1 # ;gc_cont=0.324
JBBB014I_scaffold_685_2	-	ABC_efflux	RF00	07 6.3e-1	51 514.	0 2	.4 7.1e-1	51 513.	9 2.	4 1.	0	1	0	0	1	1	1	1	# 106	4 # 2800 # -1 # ;gc_cont=0.324
S2_005_scaffold_235_6	-	ABC_efflux	RF00	07 6.3e-1	51 514.	0 2	.4 7.1e-1	51 513.	9 2.	4 1.	0	1	0	0	1	1	1	1	# 551	9 # 7255 # -1 # ;gc_cont=0.324
1211A0714_scaffold_377_5	-	ABC_efflux	RF00	07 7.5e-1	51 513.	8 2	.0 8.4e-1	51 513.	6 2.	0 1.	0	1	0	0	1	1	1	1	# 353	0 # 5176 # -1 # ;gc_cont=0.338
N4_210_000G1_scaffold_266_15	-	ABC_efflux	RF00	07 7.5e-1	51 513.	8 2	.0 8.4e-1	51 513.	6 2.	0 1.	0	1	0	0	1	1	1	1	# 124	08 # 14054 # 1 # ;gc_cont=0.338
N4_210_013G1_scaffold_518_6	-	ABC_efflux	RF00	07 1.2e-1	50 513.	1 1	.8 1.3e-1	50 513.	0 1.	8 1.	0	1	0	0	1	1	1	1	# 505	1 # 6787 # -1 # ;gc_cont=0.326
N2_031_000G1_scaffold_241_6	-	ABC_efflux	RF00	07 1.3e-1	50 513.	0 2	.5 1.4e-1	50 512.	9 2.	5 1.	0	1	0	0	1	1	1	1	# 552	2 # 7258 # -1 # ;gc_cont=0.328
N4_151_006G1_scaffold_375_6	-	ABC_efflux	RF00	07 1.3e-1	50 513.	0 2	.4 1.4e-1	50 512.	8 2.	4 1.	0	1	0	0	1	1	1	1	# 553	6 # 7272 # -1 # ;gc_cont=0.324
66_004_scaffold_305_2	-	ABC_efflux	RF00	07 1.3e-1	50 513.	0 2	.5 1.4e-1	50 512.	8 2.	5 1.	0	1	0	0	1	1	1	1	# 943	# 2679 # 1 # ;gc_cont=0.326
66_014_scaffold_471_3	-	ABC_efflux	RF00	07 1.3e-1	50 513.	0 2	.5 1.4e-1	50 512.	8 2.	5 1.	0	1	0	0	1	1	1	1	# 158	4 # 3320 # 1 # ;gc_cont=0.326
66_015_scaffold_22_6	-	ABC_efflux	RF00	07 1.3e-1	50 513.	0 2	.5 1.4e-1	50 512.	8 2.	5 1.	0	1	0	0	1	1	1	1	# 552	1 # 7257 # -1 # ;gc_cont=0.328
66_016_scaffold_18_6	-	ABC_efflux	RF00	07 1.3e-1	50 513.	0 2	.5 1.4e-1	50 512.	8 2.	5 1.	0	1	0	0	1	1	1	1	# 552	1 # 7257 # -1 # ;gc_cont=0.328
69_002_scaffold_340_6	-	ABC_efflux	RF00	07 1.3e-1	50 513.	0 2	.5 1.4e-1	50 512.	8 2.	5 1.	0	1	0	0	1	1	1	1	# 515	2 # 6888 # 1 # ;gc_cont=0.326
71_003_scaffold_87_6	-	ABC_efflux	RF00	07 1.3e-1	50 513.	0 2	.5 1.4e-1	50 512.	8 2.	5 1.	0	1	0	0	1	1	1	1	# 552	1 # 7257 # -1 # ;gc_cont=0.328
71_005_scaffold_486_4	-	ABC_efflux	RF00	07 1.3e-1	50 513.	0 2	.5 1.4e-1	50 512.	8 2.	5 1.	0	1	0	0	1	1	1	1	# 233	7 # 4073 # 1 # ;gc_cont=0.326
71_006_scaffold_39_6	-	ABC_efflux	RF00	07 1.3e-1	50 513.	0 2	.5 1.4e-1	50 512.	8 2.	5 1.	0	1	0	0	1	1	1	1	# 552	1 # 7257 # -1 # ;gc_cont=0.328
71_008_scaffold_440_9	-	ABC_efflux	RF00	07 1.3e-1	50 513.	0 2	.5 1.4e-1	50 512.	8 2.	5 1.	0	1	0	0	1	1	1	1	# 767	9 # 9415 # 1 # ;gc_cont=0.326
71_018_scaffold_43_6	-	ABC_efflux	RF00	07 1.3e-1	50 513.	0 2	.5 1.4e-1	50 512.	8 2.	5 1.	0	1	0	0	1	1	1	1	# 552	1 # 7257 # -1 # ;gc_cont=0.328
71_021_scaffold_814_3	-	ABC_efflux	RF00	07 1.3e-1	50 513.	0 2	.5 1.4e-1	50 512.	8 2.	5 1.	0	1	0	0	1	1	1	1	# 170	0 # 3436 # 1 # ;gc_cont=0.326
88_007_scaffold_304_5	-	ABC_efflux	RF00	07 1.3e-1	50 513.	0 2	.5 1.4e-1	50 512.	8 2.	5 1.	0	1	0	0	1	1	1	1	# 344	3 # 5179 # 1 # ;gc_cont=0.326
JBBB014H_scaffold_1170_2	-	ABC_efflux	RF00	07 1.3e-1	50 513.	0 2	.5 1.4e-1	50 512.	8 2.	5 1.	0	1	0	0	1	1	1	1	# 127	7 # 3013 # -1 # ;gc_cont=0.328
N2_066_000G1_scaffold_1280_3	-	ABC_efflux	RF00	07 1.3e-1	50 513.	0 2	.5 1.4e-1	50 512.	8 2.	5 1.	0	1	0	0	1	1	1	1	# 242	8 # 4164 # -1 # ;gc_cont=0.328
N2_069_000G1_scaffold_98_6	-	ABC_efflux	RF00	07 1.3e-1	50 513.	0 2	.5 1.4e-1	50 512.	8 2.	5 1.	0	1	0	0	1	1	1	1	# 552	1 # 7257 # -1 # ;gc_cont=0.328
N2_071_000G1_scaffold_888_8	-	ABC_efflux	RF00	07 1.3e-1	50 513.	0 2	.5 1.4e-1	50 512.	8 2.	5 1.	0	1	0	0	1	1	1	1	# 678	7 # 8523 # 1 # ;gc_cont=0.326
N2_088_000G1_scaffold_743_5	-	ABC_efflux	RF00	07 1.3e-1	50 513.	0 2	.5 1.4e-1	50 512.	8 2.	5 1.	0	1	0	0	1	1	1	1	# 344	3 # 5179 # 1 # ;gc_cont=0.326
N4_083_000G1_scaffold_636_10	-	ABC_efflux	RF00	07 1.3e-1	50 513.	0 2	.5 1.4e-1	50 512.	8 2.	5 1.	0	1	0	0	1	1	1	1	# 830	2 # 10038 # 1 # ;gc_cont=0.326
N4_083_014G1_scaffold_758_4	-	ABC_efflux	RF00	07 1.3e-1	50 513.	0 2	.5 1.4e-1	50 512.	8 2.	5 1.	0	1	0	0	1	1	1	1	# 249	8 # 4234 # 1 # ;gc_cont=0.326
N4_094_023G1_scaffold_341_7	-	ABC_efflux	RF00	07 1.3e-1	50 513.	0 2	.5 1.4e-1	50 512.	8 2.	5 1.	0	1	0	0	1	1	1	1	# 589	6 # 7632 # 1 # ;gc_cont=0.326
N4_101_027G1_scaffold_295_10	-	ABC_efflux	RF00	07 1.3e-1	50 513.	0 2	.5 1.4e-1	50 512.	8 2.	5 1.	0	1	0	0	1	1	1	1	# 828	1 # 10017 # 1 # ;gc_cont=0.326
N4_154_020G1_scaffold_400_26	-	ABC_efflux	RF00	07 1.3e-1	50 513.	0 2	.5 1.4e-1	50 512.	8 2.	5 1.	0	1	0	0	1	1	1	1	# 213	26 # 23062 # 1 # ;gc_cont=0.326
N4_155_013G1_scaffold_606_6	-	ABC_efflux	RF00	07 1.3e-1	50 513.	0 2	.5 1.4e-1	50 512.	8 2.	5 1.	0	1	0	0	1	1	1	1	# 442	4 # 6160 # 1 # ;gc_cont=0.326
N4_188_000G1_scaffold_191_6	-	ABC_efflux	RF00	07 1.3e-1	50 513.	0 2	.5 1.4e-1	50 512.	8 2.	5 1.	0	1	0	0	1	1	1	1	# 552	1 # 7257 # -1 # ;gc_cont=0.328
N4_188_025G1_scaffold_37_6	-	ABC_efflux	RF00	07 1.3e-1	50 513.	0 2	.5 1.4e-1	50 512.	8 2.	5 1.	0	1	0	0	1	1	1	1	# 552	1 # 7257 # -1 # ;gc_cont=0.328
b003-d021_scaffold_53_49	-	ABC_efflux	RF00	07 1.3e-1	50 513.	0 2	.5 1.4e-1	50 512.	8 2.	5 1.	0	1	0	0	1	1	1	1	# 488	66 # 50602 # 1 # ;gc_cont=0.326
b014-d011_scaffold_395_3	-	ABC_efflux	RF00	07 1.3e-1	50 513.	0 2	.5 1.4e-1	50 512.	8 2.	5 1.	0	1	0	0	1	1	1	1	# 234	4 # 4080 # -1 # ;gc_cont=0.328
b014-d012_scaffold_181_6	-	ABC_efflux	RF00	07 1.3e-1	50 513.	0 2	.5 1.4e-1	50 512.	8 2.	5 1.	0	1	0	0	1	1	1	1	# 552	1 # 7257 # -1 # ;gc_cont=0.328
b021-d013_scaffold_390_6	-	ABC_efflux	RF00	07 1.3e-1	50 513.	0 2	.5 1.4e-1	50 512.	8 2.	5 1.	0	1	0	0	1	1	1	1	# 552	2 # 7258 # -1 # ;gc_cont=0.328
b021-d015_scaffold_200_6	-	ABC_efflux	RF00	07 1.3e-1	50 513.	0 2	.5 1.4e-1	50 512.	8 2.	5 1.	0	1	0	0	1	1	1	1	# 566	9 # 7405 # -1 # ;gc_cont=0.328
b023-d013_scaffold_197_2	-	ABC_efflux	RF00	07 1.3e-1	50 513.	0 2	.5 1.4e-1	50 512.	8 2.	5 1.	0	1	0	0	1	1	1	1	# 945	# 2681 # 1 # ;gc_cont=0.326
70_001_scaffold_361_6	-	ABC_efflux	RF00	07 1.6e-1	50 512.	7 3	.0 1.8e-1	50 512.	5 3.	0 1.	0	1	0	0	1	1	1	1	# 488	6 # 6622 # -1 # ;gc_cont=0.325
N1_009_000G1_scaffold_1320_1	-	ABC_efflux	RF00	07 1.6e-1	50 512.	7 3	.0 1.8e-1	50 512.	5 3.	0 1.	0	1	0	0	1	1	1	1	# 108	# 1844 # -1 # ;gc_cont=0.325
N2_038_000G1_scaffold_2179_2	-	ABC_efflux	RF00	07 1.6e-1	50 512.	7 3	.0 1.8e-1	50 512.	5 3.	0 1.	0	1	0	0	1	1	1	1	# 132	6 # 3062 # -1 # ;gc_cont=0.325
N2_070_000G1_scaffold_1165_6	-	ABC_efflux	RF00	07 1.6e-1	50 512.	7 3	.0 1.8e-1	50 512.	5 3.	0 1.	0	1	0	0	1	1	1	1	# 488	6 # 6622 # -1 # ;gc_cont=0.325
N4_087_000G1_scaffold_2343_1	-	ABC_efflux	RF00	07 1.6e-1	50 512.	7 3	.0 1.8e-1	50 512.	5 3.	0 1.	0	1	0	0	1	1	1	1	# 127	# 1863 # -1 # ;gc_cont=0.325
N4_087_009G1_scaffold_1082_1	-	ABC_efflux	RF00	07 1.6e-1	50 512.	7 3	.0 1.8e-1	50 512.	5 3.	0 1.	0	1	0	0	1	1	1	1	# 127	# 1863 # -1 # ;gc_cont=0.325
N4_115_000G1_scaffold_569_12	-	ABC_efflux	RF00	07 1.6e-1	50 512.	7 3	.0 1.8e-1	50 512.	5 3.	0 1.	0	1	0	0	1	1	1	1	# 998	6 # 11722 # 1 # ;gc_cont=0.325
N4_115_014G1_scaffold_225_1	-	ABC_efflux	RF00	07 1.6e-1	50 512.	7 3	.0 1.8e-1	50 512.	5 3.	0 1.	0	1	0	0	1	1	1	1	# 110	# 1846 # -1 # ;gc_cont=0.325
N4_115_019G1_scaffold_135_1	-	ABC_efflux	RF00	07 1.6e-1	50 512.	7 3	.0 1.8e-1	50 512.	5 3.	0 1.	0	1	0	0	1	1	1	1	# 110	# 1846 # -1 # ;gc_cont=0.325
N4_116_000G1_scaffold_377_6	-	ABC_efflux	RF00	07 1.6e-1	50 512.	7 3	.0 1.8e-1	50 512.	5 3.	0 1.	0	1	0	0	1	1	1	1	# 488	6 # 6622 # -1 # ;gc_cont=0.325
N4_116_013G1_scaffold_187_6	-	ABC_efflux	RF00	07 1.6e-1	50 512.	7 3	.0 1.8e-1	50 512.	5 3.	0 1.	0	1	0	0	1	1	1	1	# 488	6 # 6622 # -1 # ;gc_cont=0.325
b009-d006_scaffold_256_1	-	ABC_efflux	RF00	07 1.6e-1	50 512.	7 3	.0 1.8e-1	50 512.	5 3.	0 1.	0	1	0	0	1	1	1	1	# 110	# 1846 # -1 # ;gc_cont=0.325
70_011_scaffold_4303_1	-	ABC_efflux	RF00	07 1.7e-1	50 512.	6 2	.2 1.9e-1	50 512.	5 2.	2 1.	0	1	0	0	1	1	1	1	# 200	# 1909 # 1 # ;gc_cont=0.326
JBBB007G_scaffold_12_6	-	ABC_efflux	RF00	07 1.9e-1	50 512.	4 2	.5 2.2e-1	50 512.	3 2.	5 1.	0	1	0	0	1	1	1	1	# 553	6 # 7272 # -1 # ;gc_cont=0.323
JBBB007H_scaffold_64_37	-	ABC_efflux	RF00	07 1.9e-1	50 512.	4 2	.5 2.2e-1	50 512.	3 2.	5 1.	0	1	0	0	1	1	1	1	# 341	74 # 35910 # 1 # ;gc_cont=0.322
JBBB008I_scaffold_412_13	-	ABC_efflux	RF00	07 1.9e-1	50 512.	4 2	.5 2.2e-1	50 512.	3 2.	5 1.	0	1	0	0	1	1	1	1	# 111	20 # 12856 # 1 # ;gc_cont=0.322
S2_002_000G1_scaffold_420_6	-	ABC_efflux	RF00	07 1.9e-1	50 512.	4 2	.5 2.2e-1	50 512.	3 2.	5 1.	0	1	0	0	1	1	1	1	# 553	6 # 7272 # -1 # ;gc_cont=0.323
N1_004_000G1_scaffold_1836_1	-	ABC_efflux	RF00	07 2.5e-1	50 512.	0 1	.9 2.8e-1	50 511.	9 1.	9 1.	0	1	0	0	1	1	1	1	# 2 #	1681 # 1 # ;gc_cont=0.325
N4_129_000G1_scaffold_811_6	-	ABC_efflux	RF00	07 3e-1	50 511.	8 1	.6 3.4e-1	50 511.	6 1.	6 1.	0	1	0	0	1	1	1	1	# 569	2 # 7338 # -1 # ;gc_cont=0.338
N4_129_012G1_scaffold_369_3	-	ABC_efflux	RF00	07 3e-1	50 511.	8 1	.6 3.4e-1	50 511.	6 1.	6 1.	0	1	0	0	1	1	1	1	# 128	4 # 2930 # 1 # ;gc_cont=0.338
N4_115_006G1_scaffold_390_3	-	ABC_efflux	RF00	07 3.8e-1	50 511.	4 1	.7 4.3e-1	50 511.	3 1.	7 1.	0	1	0	0	1	1	1	1	# 274	4 # 4396 # -1 # ;gc_cont=0.327
64_018_scaffold_3170_1	-	ABC_efflux	RF00	07 6.7e-1	50 510.	6 1	.7 7.5e-1	50 510.	5 1.	7 1.	0	1	0	0	1	1	1	1	# 1 #	1350 # 1 # ;gc_cont=0.647
b011-d014_scaffold_567_3	-	ABC_efflux	RF00	07 1.7e-1	49 509.	3 2	.8 1.9e-1	49 509.	2 2.	8 1.	0	1	0	0	1	1	1	1	# 740	# 2476 # -1 # ;gc_cont=0.323
JBBB015A_scaffold_932_4	-	ABC_efflux	RF00	07 2.4e-1	49 508.	8 3	.4 2.7e-1	49 508.	7 3.	4 1.	0	1	0	0	1	1	1	1	# 318	2 # 4918 # 1 # ;gc_cont=0.322
b021-d026_scaffold_1636_1	-	ABC_efflux	RF00	07 4e-1	49 508.	1 0	.6 4.4e-1	49 507.	9 0.	6 1.	0	1	0	0	1	1	1	1	# 1 #	1449 # -1 # ;gc_cont=0.336
N4_124_011G1_scaffold_46_6	-	ABC_efflux	RF00	07 6.6e-1	49 507.	4 2	.7 7.4e-1	49 507.	2 2.	7 1.	0	1	0	0	1	1	1	1	# 552	1 # 7257 # -1 # ;gc_cont=0.327
N4_124_011G2_scaffold_341_26	-	ABC_efflux	RF00	07 6.6e-1	49 507.	4 2	.7 7.4e-1	49 507.	2 2.	7 1.	0	1	0	0	1	1	1	1	# 213	26 # 23062 # 1 # ;gc_cont=0.326
N4_159_024G1_scaffold_322_3	-	ABC_efflux	RF00	07 6.6e-1	49 507.	4 2	.7 7.4e-1	49 507.	2 2.	7 1.	0	1	0	0	1	1	1	1	# 193	4 # 3670 # 1 # ;gc_cont=0.326
N4_159_031G1_scaffold_95_6	-	ABC_efflux	RF00	07 6.6e-1	49 507.	4 2	.7 7.4e-1	49 507.	2 2.	7 1.	0	1	0	0	1	1	1	1	# 552	1 # 7257 # -1 # ;gc_cont=0.327
39_009_scaffold_4232_2	-	ABC_efflux	RF00	07 9.7e-1	46 496.	9 1	.7 1.2e-1	45 496.	6 1.	7 1.	0	1	0	0	1	1	1	1	# 414	# 1970 # -1 # ;gc_cont=0.328
JBBB011K_myIDBA_UD_scaffold_1150_1	-	ABC_efflux	RF00	07 1.5e-1	45 496.	3 1	.4 1.8e-1	45 496.	0 1.	4 1.	0	1	0	0	1	1	1	1	# 1 #	1566 # 1 # ;gc_cont=0.328
JBBB011I_myIDBA_UD_scaffold_3595_1	-	ABC_efflux	RF00	07 1.5e-1	45 496.	3 1	.4 1.8e-1	45 496.	0 1.	4 1.	0	1	0	0	1	1	1	1	# 1 #	1563 # 1 # ;gc_cont=0.328
N4_213_030G1_scaffold_1359_2	-	ABC_efflux	RF00	07 1.8e-1	45 496.	0 1	.5 2.2e-1	45 495.	7 1.	5 1.	0	1	0	0	1	1	1	1	# 77	# 1633 # -1 # ;gc_cont=0.328
N4_168_021G1_scaffold_742_1	-	ABC_efflux	RF00	07 2.9e-1	45 495.	4 0	.9 3.5e-1	45 495.	1 0.	9 1.	0	1	0	0	1	1	1	1	# 3 #	1568 # 1 # ;gc_cont=0.328
b003-d021_scaffold_504_2	-	ABC_efflux	RF00	07 3.9e-1	41 481.	7 6	.1 4.4e-1	41 481.	5 6.	1 1.	0	1	0	0	1	1	1	1	# 539	# 2212 # -1 # ;gc_cont=0.324
b003-d078_scaffold_476_2	-	ABC_efflux	RF00	07 3.9e-1	41 481.	7 6	.1 4.4e-1	41 481.	5 6.	1 1.	0	1	0	0	1	1	1	1	# 352	# 2025 # -1 # ;gc_cont=0.324
1210A0713_scaffold_40_38	-	ABC_efflux	RF00	07 4e-1	41 481.	7 6	.0 4.6e-1	41 481.	5 6.	0 1.	0	1	0	0	1	1	1	1	# 409	46 # 42619 # -1 # ;gc_cont=0.324
1211A0714_scaffold_17_126	-	ABC_efflux	RF00	07 4e-1	41 481.	7 6	.0 4.6e-1	41 481.	5 6.	0 1.	0	1	0	0	1	1	1	1	# 131	660 # 133333 # -1 # ;gc_cont=0.324
1212A0715_scaffold_23_135	-	ABC_efflux	RF00	07 4e-1	41 481.	7 6	.0 4.6e-1	41 481.	5 6.	0 1.	0	1	0	0	1	1	1	1	# 138	503 # 140176 # -1 # ;gc_cont=0.324
1213A0716_scaffold_21_176	-	ABC_efflux	RF00	07 4e-1	41 481.	7 6	.0 4.6e-1	41 481.	5 6.	0 1.	0	1	0	0	1	1	1	1	# 178	945 # 180618 # 1 # ;gc_cont=0.324
1214A0717_scaffold_21_151	-	ABC_efflux	RF00	07 4e-1	41 481.	7 6	.0 4.6e-1	41 481.	5 6.	0 1.	0	1	0	0	1	1	1	1	# 147	189 # 148862 # -1 # ;gc_cont=0.324
1215A0718_scaffold_41_142	-	ABC_efflux	RF00	07 4e-1	41 481.	7 6	.0 4.6e-1	41 481.	5 6.	0 1.	0	1	0	0	1	1	1	1	# 141	378 # 143051 # -1 # ;gc_cont=0.324
1216A0719_scaffold_41_38	-	ABC_efflux	RF00	07 4e-1	41 481.	7 6	.0 4.6e-1	41 481.	5 6.	0 1.	0	1	0	0	1	1	1	1	# 409	46 # 42619 # -1 # ;gc_cont=0.324
1217A0720_scaffold_61_14	-	ABC_efflux	RF00	07 4e-1	41 481.	7 6	.0 4.6e-1	41 481.	5 6.	0 1.	0	1	0	0	1	1	1	1	# 936	3 # 11036 # 1 # ;gc_cont=0.324
1218A0721_scaffold_99_13	-	ABC_efflux	RF00	07 4e-1	41 481.	7 6	.0 4.6e-1	41 481.	5 6.	0 1.	0	1	0	0	1	1	1	1	# 940	3 # 11076 # 1 # ;gc_cont=0.324
1220A0723_scaffold_130_13	-	ABC_efflux	RF00	07 4e-1	41 481.	7 6	.0 4.6e-1	41 481.	5 6.	0 1.	0	1	0	0	1	1	1	1	# 940	3 # 11076 # 1 # ;gc_cont=0.324
1221A0724_scaffold_147_6	-	ABC_efflux	RF00	07 4e-1	41 481.	7 6	.0 4.6e-1	41 481.	5 6.	0 1.	0	1	0	0	1	1	1	1	# 456	8 # 6241 # 1 # ;gc_cont=0.324
1222A0725_scaffold_91_13	-	ABC_efflux	RF00	07 4e-1	41 481.	7 6	.0 4.6e-1	41 481.	5 6.	0 1.	0	1	0	0	1	1	1	1	# 940	3 # 11076 # 1 # ;gc_cont=0.324
1224A0727_scaffold_150_13	-	ABC_efflux	RF00	07 4e-1	41 481.	7 6	.0 4.6e-1	41 481.	5 6.	0 1.	0	1	0	0	1	1	1	1	# 940	3 # 11076 # 1 # ;gc_cont=0.324
JBBB007H_scaffold_32_38	-	ABC_efflux	RF00	07 4e-1	41 481.	7 6	.0 4.6e-1	41 481.	5 6.	0 1.	0	1	0	0	1	1	1	1	# 409	46 # 42619 # -1 # ;gc_cont=0.324
JBBB007I_scaffold_10_701	-	ABC_efflux	RF00	07 4e-1	41 481.	7 6	.0 4.6e-1	41 481.	5 6.	0 1.	0	1	0	0	1	1	1	1	# 711	487 # 713160 # -1 # ;gc_cont=0.324
JBBB007J_scaffold_4_176	-	ABC_efflux	RF00	07 4e-1	41 481.	7 6	.0 4.6e-1	41 481.	5 6.	0 1.	0	1	0	0	1	1	1	1	# 182	282 # 183955 # 1 # ;gc_cont=0.324
JBBB007K_scaffold_5_177	-	ABC_efflux	RF00	07 4e-1	41 481.	7 6	.0 4.6e-1	41 481.	5 6.	0 1.	0	1	0	0	1	1	1	1	# 182	742 # 184415 # 1 # ;gc_cont=0.324
JBBB007L_scaffold_5_701	-	ABC_efflux	RF00	07 4e-1	41 481.	7 6	.0 4.6e-1	41 481.	5 6.	0 1.	0	1	0	0	1	1	1	1	# 711	182 # 712855 # -1 # ;gc_cont=0.324
JBBB008A_scaffold_5_396	-	ABC_efflux	RF00	07 4e-1	41 481.	7 6	.0 4.6e-1	41 481.	5 6.	0 1.	0	1	0	0	1	1	1	1	# 383	606 # 385279 # -1 # ;gc_cont=0.324
JBBB008B_scaffold_2_176	-	ABC_efflux	RF00	07 4e-1	41 481.	7 6	.0 4.6e-1	41 481.	5 6.	0 1.	0	1	0	0	1	1	1	1	# 182	661 # 184334 # 1 # ;gc_cont=0.324
JBBB008C_scaffold_2_702	-	ABC_efflux	RF00	07 4e-1	41 481.	7 6	.0 4.6e-1	41 481.	5 6.	0 1.	0	1	0	0	1	1	1	1	# 711	530 # 713203 # -1 # ;gc_cont=0.324
JBBB008D_scaffold_2_701	-	ABC_efflux	RF00	07 4e-1	41 481.	7 6	.0 4.6e-1	41 481.	5 6.	0 1.	0	1	0	0	1	1	1	1	# 711	347 # 713020 # -1 # ;gc_cont=0.324
JBBB008E_scaffold_65_130	-	ABC_efflux	RF00	07 4e-1	41 481.	7 6	.0 4.6e-1	41 481.	5 6.	0 1.	0	1	0	0	1	1	1	1	# 127	806 # 129479 # 1 # ;gc_cont=0.324
JBBB008F_scaffold_136_75	-	ABC_efflux	RF00	07 4e-1	41 481.	7 6	.0 4.6e-1	41 481.	5 6.	0 1.	0	1	0	0	1	1	1	1	# 726	18 # 74291 # 1 # ;gc_cont=0.324
JBBB008H_scaffold_123_13	-	ABC_efflux	RF00	07 4e-1	41 481.	7 6	.0 4.6e-1	41 481.	5 6.	0 1.	0	1	0	0	1	1	1	1	# 938	9 # 11062 # 1 # ;gc_cont=0.324
JBBB008I_scaffold_115_131	-	ABC_efflux	RF00	07 4e-1	41 481.	7 6	.0 4.6e-1	41 481.	5 6.	0 1.	0	1	0	0	1	1	1	1	# 122	141 # 123814 # 1 # ;gc_cont=0.324
N1_003_000G1_scaffold_116_76	-	ABC_efflux	RF00	07 4e-1	41 481.	7 6	.0 4.6e-1	41 481.	5 6.	0 1.	0	1	0	0	1	1	1	1	# 735	35 # 75208 # 1 # ;gc_cont=0.324
N4_095_000G1_scaffold_59_38	-	ABC_efflux	RF00	07 4e-1	41 481.	7 6	.0 4.6e-1	41 481.	5 6.	0 1.	0	1	0	0	1	1	1	1	# 409	47 # 42620 # -1 # ;gc_cont=0.324
N4_095_019G1_scaffold_428_3	-	ABC_efflux	RF00	07 4e-1	41 481.	7 6	.0 4.6e-1	41 481.	5 6.	0 1.	0	1	0	0	1	1	1	1	# 138	2 # 3055 # -1 # ;gc_cont=0.324
N4_095_025G1_scaffold_162_19	-	ABC_efflux	RF00	07 4e-1	41 481.	7 6	.0 4.6e-1	41 481.	5 6.	0 1.	0	1	0	0	1	1	1	1	# 161	47 # 17820 # 1 # ;gc_cont=0.324
S2_012_000G1_scaffold_92_135	-	ABC_efflux	RF00	07 4e-1	41 481.	7 6	.0 4.6e-1	41 481.	5 6.	0 1.	0	1	0	0	1	1	1	1	# 138	956 # 140629 # -1 # ;gc_cont=0.324
b003-d017_scaffold_49_18	-	ABC_efflux	RF00	07 4e-1	41 481.	7 6	.0 4.6e-1	41 481.	5 6.	0 1.	0	1	0	0	1	1	1	1	# 130	23 # 14696 # 1 # ;gc_cont=0.324
b003-d019_scaffold_56_21	-	ABC_efflux	RF00	07 4e-1	41 481.	7 6	.0 4.6e-1	41 481.	5 6.	0 1.	0	1	0	0	1	1	1	1	# 176	42 # 19315 # 1 # ;gc_cont=0.324
JBBB006C_scaffold_243_6	-	ABC_efflux	RF00	07 4.2e-1	41 481.	6 5	.9 4.7e-1	41 481.	5 5.	9 1.	0	1	0	0	1	1	1	1	# 428	8 # 5961 # -1 # ;gc_cont=0.326
JBBB006D_scaffold_144_20	-	ABC_efflux	RF00	07 4.2e-1	41 481.	6 5	.9 4.7e-1	41 481.	5 5.	9 1.	0	1	0	0	1	1	1	1	# 204	42 # 22115 # -1 # ;gc_cont=0.326
JBBB006H_scaffold_65_122	-	ABC_efflux	RF00	07 4.2e-1	41 481.	6 5	.9 4.7e-1	41 481.	5 5.	9 1.	0	1	0	0	1	1	1	1	# 115	637 # 117310 # 1 # ;gc_cont=0.327
S2_014_000G1_scaffold_64_104	-	ABC_efflux	RF00	07 4.2e-1	41 481.	6 5	.9 4.7e-1	41 481.	5 5.	9 1.	0	1	0	0	1	1	1	1	# 116	485 # 118158 # -1 # ;gc_cont=0.326
JBBB008G_scaffold_167_13	-	ABC_efflux	RF00	07 4.7e-1	41 481.	5 5	.9 5.3e-1	41 481.	3 5.	9 1.	0	1	0	0	1	1	1	1	# 926	7 # 10940 # 1 # ;gc_cont=0.325
JBBB008J_scaffold_121_75	-	ABC_efflux	RF00	07 4.7e-1	41 481.	5 5	.9 5.3e-1	41 481.	3 5.	9 1.	0	1	0	0	1	1	1	1	# 724	99 # 74172 # 1 # ;gc_cont=0.325
JBBB008L_scaffold_125_31	-	ABC_efflux	RF00	07 4.7e-1	41 481.	5 5	.9 5.3e-1	41 481.	3 5.	9 1.	0	1	0	0	1	1	1	1	# 282	45 # 29918 # 1 # ;gc_cont=0.326
JBBB009A_scaffold_303_6	-	ABC_efflux	RF00	07 4.7e-1	41 481.	5 5	.9 5.3e-1	41 481.	3 5.	9 1.	0	1	0	0	1	1	1	1	# 367	7 # 5350 # -1 # ;gc_cont=0.324
JBBB009B_scaffold_7_94	-	ABC_efflux	RF00	07 4.7e-1	41 481.	5 5	.9 5.3e-1	41 481.	3 5.	9 1.	0	1	0	0	1	1	1	1	# 879	86 # 89659 # 1 # ;gc_cont=0.325
JBBB009C_scaffold_6_116	-	ABC_efflux	RF00	07 4.7e-1	41 481.	5 5	.9 5.3e-1	41 481.	3 5.	9 1.	0	1	0	0	1	1	1	1	# 125	778 # 127451 # -1 # ;gc_cont=0.324
JBBB009D_scaffold_257_4	-	ABC_efflux	RF00	07 4.7e-1	41 481.	5 5	.9 5.3e-1	41 481.	3 5.	9 1.	0	1	0	0	1	1	1	1	# 229	5 # 3968 # -1 # ;gc_cont=0.324
JBBB009F_scaffold_31_94	-	ABC_efflux	RF00	07 4.7e-1	41 481.	5 5	.9 5.3e-1	41 481.	3 5.	9 1.	0	1	0	0	1	1	1	1	# 879	87 # 89660 # 1 # ;gc_cont=0.325
JBBB009H_scaffold_111_32	-	ABC_efflux	RF00	07 4.7e-1	41 481.	5 5	.9 5.3e-1	41 481.	3 5.	9 1.	0	1	0	0	1	1	1	1	# 298	90 # 31563 # 1 # ;gc_cont=0.325
JBBB009I_scaffold_118_10	-	ABC_efflux	RF00	07 4.7e-1	41 481.	5 5	.9 5.3e-1	41 481.	3 5.	9 1.	0	1	0	0	1	1	1	1	# 669	3 # 8366 # 1 # ;gc_cont=0.325
JBBB010A_scaffold_36_75	-	ABC_efflux	RF00	07 4.7e-1	41 481.	5 5	.9 5.3e-1	41 481.	3 5.	9 1.	0	1	0	0	1	1	1	1	# 729	13 # 74586 # 1 # ;gc_cont=0.325
JBBB010C_scaffold_28_75	-	ABC_efflux	RF00	07 4.7e-1	41 481.	5 5	.9 5.3e-1	41 481.	3 5.	9 1.	0	1	0	0	1	1	1	1	# 729	13 # 74586 # 1 # ;gc_cont=0.325
N4_128_000G1_scaffold_70_75	-	ABC_efflux	RF00	07 4.7e-1	41 481.	5 5	.9 5.3e-1	41 481.	3 5.	9 1.	0	1	0	0	1	1	1	1	# 729	13 # 74586 # 1 # ;gc_cont=0.325
N4_128_010G1_scaffold_148_20	-	ABC_efflux	RF00	07 4.7e-1	41 481.	5 5	.9 5.3e-1	41 481.	3 5.	9 1.	0	1	0	0	1	1	1	1	# 166	24 # 18297 # 1 # ;gc_cont=0.325
N4_159_000G1_scaffold_40_75	-	ABC_efflux	RF00	07 4.7e-1	41 481.	5 5	.9 5.3e-1	41 481.	3 5.	9 1.	0	1	0	0	1	1	1	1	# 729	13 # 74586 # 1 # ;gc_cont=0.325
N4_159_039G1_scaffold_6_127	-	ABC_efflux	RF00	07 4.7e-1	41 481.	5 5	.9 5.3e-1	41 481.	3 5.	9 1.	0	1	0	0	1	1	1	1	# 120	621 # 122294 # 1 # ;gc_cont=0.325
N4_159_053G1_scaffold_25_75	-	ABC_efflux	RF00	07 4.7e-1	41 481.	5 5	.9 5.3e-1	41 481.	3 5.	9 1.	0	1	0	0	1	1	1	1	# 729	13 # 74586 # 1 # ;gc_cont=0.325
N4_160_000G1_scaffold_45_127	-	ABC_efflux	RF00	07 4.7e-1	41 481.	5 5	.9 5.3e-1	41 481.	3 5.	9 1.	0	1	0	0	1	1	1	1	# 120	663 # 122336 # 1 # ;gc_cont=0.325
N4_160_039G1_scaffold_14_127	-	ABC_efflux	RF00	07 4.7e-1	41 481.	5 5	.9 5.3e-1	41 481.	3 5.	9 1.	0	1	0	0	1	1	1	1	# 120	675 # 122348 # 1 # ;gc_cont=0.325
N4_160_053G1_scaffold_17_75	-	ABC_efflux	RF00	07 4.7e-1	41 481.	5 5	.9 5.3e-1	41 481.	3 5.	9 1.	0	1	0	0	1	1	1	1	# 729	13 # 74586 # 1 # ;gc_cont=0.325
S2_003_000G1_scaffold_26_116	-	ABC_efflux	RF00	07 4.7e-1	41 481.	5 5	.9 5.3e-1	41 481.	3 5.	9 1.	0	1	0	0	1	1	1	1	# 125	825 # 127498 # -1 # ;gc_cont=0.324
S2_003_013G1_scaffold_30_38	-	ABC_efflux	RF00	07 4.7e-1	41 481.	5 5	.9 5.3e-1	41 481.	3 5.	9 1.	0	1	0	0	1	1	1	1	# 409	53 # 42626 # -1 # ;gc_cont=0.324
ALL_scaffold_94_14	-	ABC_efflux	RF00	07 4.7e-1	41 481.	5 6	.1 5.3e-1	41 481.	3 6.	1 1.	0	1	0	0	1	1	1	1	# 948	3 # 11156 # 1 # ;gc_cont=0.323
N4_083_000G1_scaffold_81_39	-	ABC_efflux	RF00	07 4.7e-1	41 481.	5 6	.1 5.3e-1	41 481.	3 6.	1 1.	0	1	0	0	1	1	1	1	# 409	96 # 42669 # -1 # ;gc_cont=0.323
N4_083_014G1_scaffold_332_11	-	ABC_efflux	RF00	07 4.7e-1	41 481.	5 6	.1 5.3e-1	41 481.	3 6.	1 1.	0	1	0	0	1	1	1	1	# 875	6 # 10429 # -1 # ;gc_cont=0.323
SP_CRL_022G1_scaffold_21_76	-	ABC_efflux	RF00	07 4.7e-1	41 481.	5 6	.1 5.3e-1	41 481.	3 6.	1 1.	0	1	0	0	1	1	1	1	# 732	64 # 74937 # 1 # ;gc_cont=0.323
SP_CRL_022G2_scaffold_22_93	-	ABC_efflux	RF00	07 4.7e-1	41 481.	5 6	.1 5.3e-1	41 481.	3 6.	1 1.	0	1	0	0	1	1	1	1	# 921	43 # 93816 # 1 # ;gc_cont=0.323
SP_CRL_023G1_scaffold_19_67	-	ABC_efflux	RF00	07 4.7e-1	41 481.	5 6	.1 5.3e-1	41 481.	3 6.	1 1.	0	1	0	0	1	1	1	1	# 652	78 # 66951 # 1 # ;gc_cont=0.324
SP_CRL_024G1_scaffold_51_13	-	ABC_efflux	RF00	07 4.7e-1	41 481.	5 6	.1 5.3e-1	41 481.	3 6.	1 1.	0	1	0	0	1	1	1	1	# 953	7 # 11210 # 1 # ;gc_cont=0.323
N4_124_000G1_scaffold_159_54	-	ABC_efflux	RF00	07 8.2e-1	41 480.	7 6	.0 9.3e-1	41 480.	5 6.	0 1.	0	1	0	0	1	1	1	1	# 538	59 # 55532 # 1 # ;gc_cont=0.323
N4_124_007G1_scaffold_1324_2	-	ABC_efflux	RF00	07 8.2e-1	41 480.	7 6	.0 9.3e-1	41 480.	5 6.	0 1.	0	1	0	0	1	1	1	1	# 600	# 2273 # -1 # ;gc_cont=0.323
N4_171_000G1_scaffold_60_131	-	ABC_efflux	RF00	07 8.2e-1	41 480.	7 6	.0 9.3e-1	41 480.	5 6.	0 1.	0	1	0	0	1	1	1	1	# 136	769 # 138442 # -1 # ;gc_cont=0.323
N4_171_017G1_scaffold_20_14	-	ABC_efflux	RF00	07 8.2e-1	41 480.	7 6	.0 9.3e-1	41 480.	5 6.	0 1.	0	1	0	0	1	1	1	1	# 842	7 # 10100 # 1 # ;gc_cont=0.323
N4_171_026G1_scaffold_22_131	-	ABC_efflux	RF00	07 8.2e-1	41 480.	7 6	.0 9.3e-1	41 480.	5 6.	0 1.	0	1	0	0	1	1	1	1	# 136	791 # 138464 # -1 # ;gc_cont=0.323
N1_019_000G1_scaffold_10_213	-	ABC_efflux	RF00	07 1.1e-1	40 480.	2 6	.5 1.3e-1	40 480.	0 6.	5 1.	0	1	0	0	1	1	1	1	# 225	020 # 226693 # -1 # ;gc_cont=0.323
N1_021_000G1_scaffold_1_213	-	ABC_efflux	RF00	07 1.1e-1	40 480.	2 6	.5 1.3e-1	40 480.	0 6.	5 1.	0	1	0	0	1	1	1	1	# 225	020 # 226693 # -1 # ;gc_cont=0.323
N1_023_000G1_scaffold_12_85	-	ABC_efflux	RF00	07 1.1e-1	40 480.	2 6	.5 1.3e-1	40 480.	0 6.	5 1.	0	1	0	0	1	1	1	1	# 833	63 # 85036 # 1 # ;gc_cont=0.323
b019-d011_scaffold_13_85	-	ABC_efflux	RF00	07 1.1e-1	40 480.	2 6	.5 1.3e-1	40 480.	0 6.	5 1.	0	1	0	0	1	1	1	1	# 833	63 # 85036 # 1 # ;gc_cont=0.323
b019-d012_scaffold_5_213	-	ABC_efflux	RF00	07 1.1e-1	40 480.	2 6	.5 1.3e-1	40 480.	0 6.	5 1.	0	1	0	0	1	1	1	1	# 225	020 # 226693 # -1 # ;gc_cont=0.323
b019-d014_scaffold_630_2	-	ABC_efflux	RF00	07 1.1e-1	40 480.	2 6	.5 1.3e-1	40 480.	0 6.	5 1.	0	1	0	0	1	1	1	1	# 904	# 2577 # 1 # ;gc_cont=0.323
b019-d017_scaffold_545_7	-	ABC_efflux	RF00	07 1.1e-1	40 480.	2 6	.5 1.3e-1	40 480.	0 6.	5 1.	0	1	0	0	1	1	1	1	# 533	4 # 7007 # 1 # ;gc_cont=0.323
b019-d018_scaffold_725_2	-	ABC_efflux	RF00	07 1.1e-1	40 480.	2 6	.5 1.3e-1	40 480.	0 6.	5 1.	0	1	0	0	1	1	1	1	# 107	5 # 2748 # 1 # ;gc_cont=0.323
b019-d019_scaffold_115_11	-	ABC_efflux	RF00	07 1.1e-1	40 480.	2 6	.5 1.3e-1	40 480.	0 6.	5 1.	0	1	0	0	1	1	1	1	# 707	9 # 8752 # 1 # ;gc_cont=0.323
b021-d012_scaffold_12_106	-	ABC_efflux	RF00	07 1.1e-1	40 480.	2 6	.5 1.3e-1	40 480.	0 6.	5 1.	0	1	0	0	1	1	1	1	# 119	632 # 121305 # -1 # ;gc_cont=0.323
b021-d013_scaffold_0_213	-	ABC_efflux	RF00	07 1.1e-1	40 480.	2 6	.5 1.3e-1	40 480.	0 6.	5 1.	0	1	0	0	1	1	1	1	# 225	020 # 226693 # -1 # ;gc_cont=0.323
b021-d015_scaffold_2_85	-	ABC_efflux	RF00	07 1.1e-1	40 480.	2 6	.5 1.3e-1	40 480.	0 6.	5 1.	0	1	0	0	1	1	1	1	# 833	63 # 85036 # 1 # ;gc_cont=0.323
b021-d016_scaffold_3_85	-	ABC_efflux	RF00	07 1.1e-1	40 480.	2 6	.5 1.3e-1	40 480.	0 6.	5 1.	0	1	0	0	1	1	1	1	# 833	63 # 85036 # 1 # ;gc_cont=0.323
b021-d017_scaffold_1_85	-	ABC_efflux	RF00	07 1.1e-1	40 480.	2 6	.5 1.3e-1	40 480.	0 6.	5 1.	0	1	0	0	1	1	1	1	# 833	63 # 85036 # 1 # ;gc_cont=0.323
b021-d019_scaffold_195_15	-	ABC_efflux	RF00	07 1.1e-1	40 480.	2 6	.5 1.3e-1	40 480.	0 6.	5 1.	0	1	0	0	1	1	1	1	# 113	59 # 13032 # 1 # ;gc_cont=0.323
b021-d021_scaffold_60_69	-	ABC_efflux	RF00	07 1.1e-1	40 480.	2 6	.5 1.3e-1	40 480.	0 6.	5 1.	0	1	0	0	1	1	1	1	# 700	45 # 71718 # -1 # ;gc_cont=0.323
b021-d023_scaffold_3_213	-	ABC_efflux	RF00	07 1.1e-1	40 480.	2 6	.5 1.3e-1	40 480.	0 6.	5 1.	0	1	0	0	1	1	1	1	# 224	966 # 226639 # -1 # ;gc_cont=0.323
b021-d027_scaffold_65_69	-	ABC_efflux	RF00	07 1.1e-1	40 480.	2 6	.5 1.3e-1	40 480.	0 6.	5 1.	0	1	0	0	1	1	1	1	# 705	15 # 72188 # -1 # ;gc_cont=0.323
b023-d013_scaffold_2_213	-	ABC_efflux	RF00	07 1.1e-1	40 480.	2 6	.5 1.3e-1	40 480.	0 6.	5 1.	0	1	0	0	1	1	1	1	# 225	020 # 226693 # -1 # ;gc_cont=0.323
N3_178_000G1_scaffold_3016_1	-	ABC_efflux	RF00	07 8e-1	40 477.	4 1	.5 9e-1	40 477.	2 1.	5 1.	0	1	0	0	1	1	1	1	# 3 #	1490 # 1 # ;gc_cont=0.327
N4_159_000G1_scaffold_2126_2	-	ABC_efflux	RF00	07 1.4e-1	39 476.	6 2	.2 1.5e-1	39 476.	5 2.	2 1.	0	1	0	0	1	1	1	1	# 115	3 # 2661 # -1 # ;gc_cont=0.332
N4_159_015G1_scaffold_329_3	-	ABC_efflux	RF00	07 1.4e-1	39 476.	6 2	.2 1.5e-1	39 476.	5 2.	2 1.	0	1	0	0	1	1	1	1	# 215	6 # 3664 # -1 # ;gc_cont=0.332
b019-d014_scaffold_732_1	-	ABC_efflux	RF00	07 2.1e-1	39 476.	0 1	.4 2.3e-1	39 475.	9 1.	4 1.	0	1	0	0	1	1	1	1	# 1 #	1482 # 1 # ;gc_cont=0.328
N4_124_000G1_scaffold_37_81	-	ABC_efflux	RF00	07 2.1e-1	39 476.	0 0	.0 1.3e-	70 249.	1 0.	0 2.	0	2	0	0	2	2	1	1	# 854	36 # 89095 # 1 # ;gc_cont=0.612
N4_124_007G1_scaffold_9_460	-	ABC_efflux	RF00	07 2.1e-1	39 476.	0 0	.0 1.3e-	70 249.	1 0.	0 2.	0	2	0	0	2	2	1	1	# 499	612 # 503271 # -1 # ;gc_cont=0.612
N4_124_009G1_scaffold_22_138	-	ABC_efflux	RF00	07 2.1e-1	39 476.	0 0	.0 1.3e-	70 249.	1 0.	0 2.	0	2	0	0	2	2	1	1	# 153	035 # 156694 # -1 # ;gc_cont=0.612
N4_124_011G1_scaffold_17_81	-	ABC_efflux	RF00	07 2.1e-1	39 476.	0 0	.0 1.3e-	70 249.	1 0.	0 2.	0	2	0	0	2	2	1	1	# 854	36 # 89095 # 1 # ;gc_cont=0.612
N4_124_011G2_scaffold_20_460	-	ABC_efflux	RF00	07 2.1e-1	39 476.	0 0	.0 1.3e-	70 249.	1 0.	0 2.	0	2	0	0	2	2	1	1	# 499	566 # 503225 # -1 # ;gc_cont=0.612
N4_124_031G1_scaffold_0_81	-	ABC_efflux	RF00	07 2.1e-1	39 476.	0 0	.0 1.3e-	70 249.	1 0.	0 2.	0	2	0	0	2	2	1	1	# 854	37 # 89096 # 1 # ;gc_cont=0.612
N4_124_033G1_scaffold_5_460	-	ABC_efflux	RF00	07 2.1e-1	39 476.	0 0	.0 1.3e-	70 249.	1 0.	0 2.	0	2	0	0	2	2	1	1	# 499	529 # 503188 # -1 # ;gc_cont=0.612
N4_124_037G1_scaffold_6_138	-	ABC_efflux	RF00	07 2.1e-1	39 476.	0 0	.0 1.3e-	70 249.	1 0.	0 2.	0	2	0	0	2	2	1	1	# 153	032 # 156691 # -1 # ;gc_cont=0.612
N4_124_039G1_scaffold_9_138	-	ABC_efflux	RF00	07 2.1e-1	39 476.	0 0	.0 1.3e-	70 249.	1 0.	0 2.	0	2	0	0	2	2	1	1	# 153	066 # 156725 # -1 # ;gc_cont=0.612
178_002_scaffold_205_10	-	ABC_efflux	RF00	07 2.6e-1	39 475.	7 0	.0 1.5e-	70 248.	8 0.	0 2.	0	2	0	0	2	2	1	1	# 113	46 # 15005 # 1 # ;gc_cont=0.611
178_003_scaffold_172_9	-	ABC_efflux	RF00	07 2.6e-1	39 475.	7 0	.0 1.5e-	70 248.	8 0.	0 2.	0	2	0	0	2	2	1	1	# 107	66 # 14425 # 1 # ;gc_cont=0.611
178_004_scaffold_1143_2	-	ABC_efflux	RF00	07 2.6e-1	39 475.	7 0	.0 1.5e-	70 248.	8 0.	0 2.	0	2	0	0	2	2	1	1	# 938	# 4597 # 1 # ;gc_cont=0.611
178_005_scaffold_1347_3	-	ABC_efflux	RF00	07 2.6e-1	39 475.	7 0	.0 1.5e-	70 248.	8 0.	0 2.	0	2	0	0	2	2	1	1	# 212	2 # 5781 # -1 # ;gc_cont=0.611
N3_178_000G1_scaffold_359_10	-	ABC_efflux	RF00	07 2.6e-1	39 475.	7 0	.0 1.5e-	70 248.	8 0.	0 2.	0	2	0	0	2	2	1	1	# 113	46 # 15005 # 1 # ;gc_cont=0.611
61_003_scaffold_0_111	-	ABC_efflux	RF00	07 2.6e-1	39 475.	7 0	.0 1.5e-	70 248.	8 0.	0 2.	0	2	0	0	2	2	1	1	# 125	419 # 129078 # 1 # ;gc_cont=0.611
61_004_scaffold_1_262	-	ABC_efflux	RF00	07 2.6e-1	39 475.	7 0	.0 1.5e-	70 248.	8 0.	0 2.	0	2	0	0	2	2	1	1	# 282	715 # 286374 # -1 # ;gc_cont=0.611
61_013_scaffold_0_111	-	ABC_efflux	RF00	07 2.6e-1	39 475.	7 0	.0 1.5e-	70 248.	8 0.	0 2.	0	2	0	0	2	2	1	1	# 125	419 # 129078 # 1 # ;gc_cont=0.611
61_014_scaffold_7_263	-	ABC_efflux	RF00	07 2.6e-1	39 475.	7 0	.0 1.5e-	70 248.	8 0.	0 2.	0	2	0	0	2	2	1	1	# 282	945 # 286604 # -1 # ;gc_cont=0.611
N2_061_000G1_scaffold_21_111	-	ABC_efflux	RF00	07 2.6e-1	39 475.	7 0	.0 1.5e-	70 248.	8 0.	0 2.	0	2	0	0	2	2	1	1	# 125	512 # 129171 # 1 # ;gc_cont=0.611
172_001_scaffold_64_30	-	ABC_efflux	RF00	07 2.6e-1	39 475.	7 0	.0 1.5e-	70 248.	8 0.	0 2.	0	2	0	0	2	2	1	1	# 329	79 # 36638 # -1 # ;gc_cont=0.612
N3_172_000G1_scaffold_152_30	-	ABC_efflux	RF00	07 2.6e-1	39 475.	7 0	.0 1.5e-	70 248.	8 0.	0 2.	0	2	0	0	2	2	1	1	# 329	79 # 36638 # -1 # ;gc_cont=0.612
N4_168_000G1_scaffold_184_13	-	ABC_efflux	RF00	07 2.6e-1	39 475.	7 0	.0 1.5e-	70 248.	8 0.	0 2.	0	2	0	0	2	2	1	1	# 143	11 # 17970 # -1 # ;gc_cont=0.612
N4_168_017G1_scaffold_13_34	-	ABC_efflux	RF00	07 2.6e-1	39 475.	7 0	.0 1.5e-	70 248.	8 0.	0 2.	0	2	0	0	2	2	1	1	# 421	30 # 45789 # 1 # ;gc_cont=0.612
N4_168_021G1_scaffold_26_82	-	ABC_efflux	RF00	07 2.6e-1	39 475.	7 0	.0 1.5e-	70 248.	8 0.	0 2.	0	2	0	0	2	2	1	1	# 832	80 # 86939 # -1 # ;gc_cont=0.612
N4_168_023G1_scaffold_729_2	-	ABC_efflux	RF00	07 2.6e-1	39 475.	7 0	.0 1.5e-	70 248.	8 0.	0 2.	0	2	0	0	2	2	1	1	# 750	# 4409 # 1 # ;gc_cont=0.612
N4_207_000G1_scaffold_440_9	-	ABC_efflux	RF00	07 3.5e-1	39 475.	3 0	.0 3.3e-	67 237.	8 0.	0 2.	0	2	0	0	2	2	0	0	# 861	0 # 12269 # -1 # ;gc_cont=0.578
N4_207_025G1_scaffold_231_5	-	ABC_efflux	RF00	07 3.5e-1	39 475.	3 0	.0 3.3e-	67 237.	8 0.	0 2.	0	2	0	0	2	2	0	0	# 566	4 # 9323 # -1 # ;gc_cont=0.578
N4_207_026G1_scaffold_248_18	-	ABC_efflux	RF00	07 3.5e-1	39 475.	3 0	.0 3.3e-	67 237.	8 0.	0 2.	0	2	0	0	2	2	0	0	# 168	98 # 20557 # 1 # ;gc_cont=0.578
N4_207_028G1_scaffold_248_9	-	ABC_efflux	RF00	07 3.5e-1	39 475.	3 0	.0 3.3e-	67 237.	8 0.	0 2.	0	2	0	0	2	2	0	0	# 863	5 # 12294 # -1 # ;gc_cont=0.578
N4_208_000G1_scaffold_753_7	-	ABC_efflux	RF00	07 3.5e-1	39 475.	3 0	.0 3.3e-	67 237.	8 0.	0 2.	0	2	0	0	2	2	0	0	# 622	5 # 9884 # -1 # ;gc_cont=0.578
N4_208_008G1_scaffold_132_9	-	ABC_efflux	RF00	07 3.5e-1	39 475.	3 0	.0 3.3e-	67 237.	8 0.	0 2.	0	2	0	0	2	2	0	0	# 722	4 # 10883 # 1 # ;gc_cont=0.578
N4_208_009G1_scaffold_98_5	-	ABC_efflux	RF00	07 3.5e-1	39 475.	3 0	.0 3.3e-	67 237.	8 0.	0 2.	0	2	0	0	2	2	0	0	# 566	4 # 9323 # -1 # ;gc_cont=0.578
N4_208_014G1_scaffold_113_9	-	ABC_efflux	RF00	07 3.5e-1	39 475.	3 0	.0 3.3e-	67 237.	8 0.	0 2.	0	2	0	0	2	2	0	0	# 863	2 # 12291 # -1 # ;gc_cont=0.578
N4_208_021G1_scaffold_209_5	-	ABC_efflux	RF00	07 3.5e-1	39 475.	3 0	.0 3.3e-	67 237.	8 0.	0 2.	0	2	0	0	2	2	0	0	# 566	4 # 9323 # -1 # ;gc_cont=0.578
N4_208_040G1_scaffold_324_18	-	ABC_efflux	RF00	07 3.5e-1	39 475.	3 0	.0 3.3e-	67 237.	8 0.	0 2.	0	2	0	0	2	2	0	0	# 168	98 # 20557 # 1 # ;gc_cont=0.578
N4_208_046G1_scaffold_270_18	-	ABC_efflux	RF00	07 3.5e-1	39 475.	3 0	.0 3.3e-	67 237.	8 0.	0 2.	0	2	0	0	2	2	0	0	# 168	98 # 20557 # 1 # ;gc_cont=0.578
N4_082_000G1_scaffold_36_105	-	ABC_efflux	RF00	07 4.8e-1	39 474.	8 0	.0 2.9e-	70 247.	9 0.	0 2.	0	2	0	0	2	2	1	1	# 122	283 # 125942 # 1 # ;gc_cont=0.611
N4_082_020G1_scaffold_3_6	-	ABC_efflux	RF00	07 4.8e-1	39 474.	8 0	.0 2.9e-	70 247.	9 0.	0 2.	0	2	0	0	2	2	1	1	# 761	2 # 11271 # 1 # ;gc_cont=0.611
N4_082_024G1_scaffold_0_517	-	ABC_efflux	RF00	07 4.8e-1	39 474.	8 0	.0 2.9e-	70 247.	9 0.	0 2.	0	2	0	0	2	2	1	1	# 553	260 # 556919 # -1 # ;gc_cont=0.610
N4_083_000G1_scaffold_29_105	-	ABC_efflux	RF00	07 4.8e-1	39 474.	8 0	.0 2.9e-	70 247.	9 0.	0 2.	0	2	0	0	2	2	1	1	# 122	283 # 125942 # 1 # ;gc_cont=0.611
N4_083_020G1_scaffold_30_105	-	ABC_efflux	RF00	07 4.8e-1	39 474.	8 0	.0 2.9e-	70 247.	9 0.	0 2.	0	2	0	0	2	2	1	1	# 122	283 # 125942 # 1 # ;gc_cont=0.611
38_017_scaffold_691_1	-	ABC_efflux	RF00	07 6.4e-1	39 474.	4 0	.0 1.5e-	70 248.	8 0.	0 2.	0	2	0	0	2	2	1	1	# 2 #	3628 # 1 # ;gc_cont=0.611
38_010_scaffold_52_11	-	ABC_efflux	RF00	07 6.6e-1	39 474.	4 0	.0 1.5e-	70 248.	8 0.	0 2.	0	2	0	0	2	2	1	1	# 136	60 # 17319 # 1 # ;gc_cont=0.611
38_015_scaffold_13_111	-	ABC_efflux	RF00	07 6.6e-1	39 474.	4 0	.0 1.5e-	70 248.	8 0.	0 2.	0	2	0	0	2	2	1	1	# 125	681 # 129340 # 1 # ;gc_cont=0.611
39_004_scaffold_9_88	-	ABC_efflux	RF00	07 6.6e-1	39 474.	4 0	.0 1.5e-	70 248.	8 0.	0 2.	0	2	0	0	2	2	1	1	# 939	03 # 97562 # 1 # ;gc_cont=0.611
39_006_scaffold_4_112	-	ABC_efflux	RF00	07 6.6e-1	39 474.	4 0	.0 1.5e-	70 248.	8 0.	0 2.	0	2	0	0	2	2	1	1	# 125	318 # 128977 # 1 # ;gc_cont=0.611
39_007_scaffold_20_111	-	ABC_efflux	RF00	07 6.6e-1	39 474.	4 0	.0 1.5e-	70 248.	8 0.	0 2.	0	2	0	0	2	2	1	1	# 125	281 # 128940 # 1 # ;gc_cont=0.611
39_009_scaffold_10_111	-	ABC_efflux	RF00	07 6.6e-1	39 474.	4 0	.0 1.5e-	70 248.	8 0.	0 2.	0	2	0	0	2	2	1	1	# 125	301 # 128960 # 1 # ;gc_cont=0.611
39_011_scaffold_2_111	-	ABC_efflux	RF00	07 6.6e-1	39 474.	4 0	.0 1.5e-	70 248.	8 0.	0 2.	0	2	0	0	2	2	1	1	# 125	301 # 128960 # 1 # ;gc_cont=0.611
39_015_scaffold_3_111	-	ABC_efflux	RF00	07 6.6e-1	39 474.	4 0	.0 1.5e-	70 248.	8 0.	0 2.	0	2	0	0	2	2	1	1	# 125	301 # 128960 # 1 # ;gc_cont=0.611
N2_038_000G1_scaffold_11_81	-	ABC_efflux	RF00	07 6.6e-1	39 474.	4 0	.0 1.5e-	70 248.	8 0.	0 2.	0	2	0	0	2	2	1	1	# 832	77 # 86936 # -1 # ;gc_cont=0.611
N2_039_000G1_scaffold_17_111	-	ABC_efflux	RF00	07 6.6e-1	39 474.	4 0	.0 1.5e-	70 248.	8 0.	0 2.	0	2	0	0	2	2	1	1	# 125	301 # 128960 # 1 # ;gc_cont=0.611
176_006_scaffold_645_7	-	ABC_efflux	RF00	07 1.6e-1	38 473.	1 0	.0 9.4e-	70 246.	2 0.	0 2.	0	2	0	0	2	2	1	1	# 828	9 # 11948 # -1 # ;gc_cont=0.611
N3_176_scaffold_481_15	-	ABC_efflux	RF00	07 1.6e-1	38 473.	1 0	.0 9.4e-	70 246.	2 0.	0 2.	0	2	0	0	2	2	1	1	# 164	96 # 20155 # -1 # ;gc_cont=0.611
N4_104_000G1_scaffold_900_6	-	ABC_efflux	RF00	07 1.6e-1	38 473.	1 0	.0 9.4e-	70 246.	2 0.	0 2.	0	2	0	0	2	2	1	1	# 751	1 # 11170 # 1 # ;gc_cont=0.610
N4_104_021G1_scaffold_294_6	-	ABC_efflux	RF00	07 1.6e-1	38 473.	1 0	.0 9.4e-	70 246.	2 0.	0 2.	0	2	0	0	2	2	1	1	# 750	4 # 11163 # -1 # ;gc_cont=0.610
N4_104_027G1_scaffold_611_5	-	ABC_efflux	RF00	07 1.6e-1	38 473.	1 0	.0 9.4e-	70 246.	2 0.	0 2.	0	2	0	0	2	2	1	1	# 599	1 # 9650 # -1 # ;gc_cont=0.610
N4_211_000G1_scaffold_1361_2	-	ABC_efflux	RF00	07 2.3e-1	38 472.	6 0	.0 3.4e-	67 237.	8 0.	0 2.	0	2	0	0	2	2	0	0	# 136	1 # 5020 # 1 # ;gc_cont=0.579
N4_211_016G1_scaffold_648_13	-	ABC_efflux	RF00	07 2.3e-1	38 472.	6 0	.0 3.4e-	67 237.	8 0.	0 2.	0	2	0	0	2	2	0	0	# 126	01 # 16260 # -1 # ;gc_cont=0.579
N4_212_000G1_scaffold_1613_2	-	ABC_efflux	RF00	07 2.3e-1	38 472.	6 0	.0 3.4e-	67 237.	8 0.	0 2.	0	2	0	0	2	2	0	0	# 126	5 # 4924 # 1 # ;gc_cont=0.579
N4_212_008G1_scaffold_150_12	-	ABC_efflux	RF00	07 2.3e-1	38 472.	6 0	.0 3.4e-	67 237.	8 0.	0 2.	0	2	0	0	2	2	0	0	# 980	0 # 13459 # 1 # ;gc_cont=0.579
N4_212_010G1_scaffold_300_13	-	ABC_efflux	RF00	07 2.3e-1	38 472.	6 0	.0 3.4e-	67 237.	8 0.	0 2.	0	2	0	0	2	2	0	0	# 131	40 # 16799 # -1 # ;gc_cont=0.579
N4_212_012G1_scaffold_251_13	-	ABC_efflux	RF00	07 2.3e-1	38 472.	6 0	.0 3.4e-	67 237.	8 0.	0 2.	0	2	0	0	2	2	0	0	# 131	40 # 16799 # -1 # ;gc_cont=0.579
N4_212_014G1_scaffold_250_24	-	ABC_efflux	RF00	07 2.3e-1	38 472.	6 0	.0 3.4e-	67 237.	8 0.	0 2.	0	2	0	0	2	2	0	0	# 259	06 # 29565 # 1 # ;gc_cont=0.579
N4_212_018G1_scaffold_576_4	-	ABC_efflux	RF00	07 2.3e-1	38 472.	6 0	.0 3.4e-	67 237.	8 0.	0 2.	0	2	0	0	2	2	0	0	# 420	7 # 7866 # -1 # ;gc_cont=0.579
N4_212_020G1_scaffold_688_13	-	ABC_efflux	RF00	07 2.3e-1	38 472.	6 0	.0 3.4e-	67 237.	8 0.	0 2.	0	2	0	0	2	2	0	0	# 123	72 # 16031 # -1 # ;gc_cont=0.579
N4_107_000G1_scaffold_114_96	-	ABC_efflux	RF00	07 3.4e-1	38 472.	0 0	.0 2e-	69 245.	1 0.	0 2.	0	2	0	0	2	2	1	1	# 995	77 # 103236 # -1 # ;gc_cont=0.611
N4_107_023G1_scaffold_5_68	-	ABC_efflux	RF00	07 3.4e-1	38 472.	0 0	.0 2e-	69 245.	1 0.	0 2.	0	2	0	0	2	2	1	1	# 737	26 # 77385 # 1 # ;gc_cont=0.612
N4_107_026G1_scaffold_9_353	-	ABC_efflux	RF00	07 3.4e-1	38 472.	0 0	.0 2e-	69 245.	1 0.	0 2.	0	2	0	0	2	2	1	1	# 382	850 # 386509 # -1 # ;gc_cont=0.611
N4_107_030G1_scaffold_1_68	-	ABC_efflux	RF00	07 3.4e-1	38 472.	0 0	.0 2e-	69 245.	1 0.	0 2.	0	2	0	0	2	2	1	1	# 737	26 # 77385 # 1 # ;gc_cont=0.612
N4_107_034G1_scaffold_5_68	-	ABC_efflux	RF00	07 3.4e-1	38 472.	0 0	.0 2e-	69 245.	1 0.	0 2.	0	2	0	0	2	2	1	1	# 737	26 # 77385 # 1 # ;gc_cont=0.612
N4_137_000G1_scaffold_326_9	-	ABC_efflux	RF00	07 5.5e-1	38 471.	3 0	.0 6.4e-	67 236.	9 0.	0 2.	0	2	0	0	2	2	0	0	# 975	4 # 13413 # -1 # ;gc_cont=0.578
N4_137_010G1_scaffold_262_9	-	ABC_efflux	RF00	07 5.5e-1	38 471.	3 0	.0 6.4e-	67 236.	9 0.	0 2.	0	2	0	0	2	2	0	0	# 975	4 # 13413 # -1 # ;gc_cont=0.578
N4_137_012G1_scaffold_255_9	-	ABC_efflux	RF00	07 5.5e-1	38 471.	3 0	.0 6.4e-	67 236.	9 0.	0 2.	0	2	0	0	2	2	0	0	# 975	4 # 13413 # -1 # ;gc_cont=0.578
1717A1004_scaffold_227_8	-	ABC_efflux	RF00	07 5.5e-1	38 471.	3 0	.0 2.9e-	66 234.	7 0.	0 2.	0	2	0	0	2	2	0	0	# 650	7 # 10166 # 1 # ;gc_cont=0.578
1808A1013_scaffold_131_17	-	ABC_efflux	RF00	07 5.5e-1	38 471.	3 0	.0 2.9e-	66 234.	7 0.	0 2.	0	2	0	0	2	2	0	0	# 206	16 # 24275 # 1 # ;gc_cont=0.578
1809A1014_scaffold_58_130	-	ABC_efflux	RF00	07 5.5e-1	38 471.	3 0	.0 2.9e-	66 234.	7 0.	0 2.	0	2	0	0	2	2	0	0	# 126	751 # 130410 # 1 # ;gc_cont=0.578
1810A1015_scaffold_159_18	-	ABC_efflux	RF00	07 5.5e-1	38 471.	3 0	.0 2.9e-	66 234.	7 0.	0 2.	0	2	0	0	2	2	0	0	# 213	06 # 24965 # 1 # ;gc_cont=0.578
1811A1016_scaffold_15_132	-	ABC_efflux	RF00	07 5.5e-1	38 471.	3 0	.0 2.9e-	66 234.	7 0.	0 2.	0	2	0	0	2	2	0	0	# 127	070 # 130729 # 1 # ;gc_cont=0.578
1812A1017_scaffold_33_5	-	ABC_efflux	RF00	07 5.5e-1	38 471.	3 0	.0 2.9e-	66 234.	7 0.	0 2.	0	2	0	0	2	2	0	0	# 527	2 # 8931 # -1 # ;gc_cont=0.577
1813A1018_scaffold_57_129	-	ABC_efflux	RF00	07 5.5e-1	38 471.	3 0	.0 2.9e-	66 234.	7 0.	0 2.	0	2	0	0	2	2	0	0	# 126	360 # 130019 # 1 # ;gc_cont=0.578
1814A1019_scaffold_122_17	-	ABC_efflux	RF00	07 5.5e-1	38 471.	3 0	.0 2.9e-	66 234.	7 0.	0 2.	0	2	0	0	2	2	0	0	# 206	09 # 24268 # 1 # ;gc_cont=0.578
1815A1020_scaffold_68_6	-	ABC_efflux	RF00	07 5.5e-1	38 471.	3 0	.0 2.9e-	66 234.	7 0.	0 2.	0	2	0	0	2	2	0	0	# 693	8 # 10597 # -1 # ;gc_cont=0.577
1816A1021_scaffold_80_6	-	ABC_efflux	RF00	07 5.5e-1	38 471.	3 0	.0 2.9e-	66 234.	7 0.	0 2.	0	2	0	0	2	2	0	0	# 690	0 # 10559 # -1 # ;gc_cont=0.577
1818A1023_scaffold_75_131	-	ABC_efflux	RF00	07 5.5e-1	38 471.	3 0	.0 2.9e-	66 234.	7 0.	0 2.	0	2	0	0	2	2	0	0	# 126	363 # 130022 # 1 # ;gc_cont=0.578
1819A1024_scaffold_154_18	-	ABC_efflux	RF00	07 5.5e-1	38 471.	3 0	.0 2.9e-	66 234.	7 0.	0 2.	0	2	0	0	2	2	0	0	# 213	21 # 24980 # 1 # ;gc_cont=0.578
1820A1025_scaffold_72_129	-	ABC_efflux	RF00	07 5.5e-1	38 471.	3 0	.0 2.9e-	66 234.	7 0.	0 2.	0	2	0	0	2	2	0	0	# 126	809 # 130468 # 1 # ;gc_cont=0.578
1821A1026_scaffold_198_17	-	ABC_efflux	RF00	07 5.5e-1	38 471.	3 0	.0 2.9e-	66 234.	7 0.	0 2.	0	2	0	0	2	2	0	0	# 205	87 # 24246 # 1 # ;gc_cont=0.578
1822A1027_scaffold_72_130	-	ABC_efflux	RF00	07 5.5e-1	38 471.	3 0	.0 2.9e-	66 234.	7 0.	0 2.	0	2	0	0	2	2	0	0	# 126	200 # 129859 # 1 # ;gc_cont=0.578
1823A1028_scaffold_183_17	-	ABC_efflux	RF00	07 5.5e-1	38 471.	3 0	.0 2.9e-	66 234.	7 0.	0 2.	0	2	0	0	2	2	0	0	# 206	01 # 24260 # 1 # ;gc_cont=0.578
S2_017_000G1_scaffold_329_8	-	ABC_efflux	RF00	07 5.5e-1	38 471.	3 0	.0 2.9e-	66 234.	7 0.	0 2.	0	2	0	0	2	2	0	0	# 675	6 # 10415 # 1 # ;gc_cont=0.578
S2_018_017G1_scaffold_226_5	-	ABC_efflux	RF00	07 5.5e-1	38 471.	3 0	.0 2.9e-	66 234.	7 0.	0 2.	0	2	0	0	2	2	0	0	# 519	9 # 8858 # -1 # ;gc_cont=0.577
JBBB013G_myIDBA_UD_scaffold_66_144	-	ABC_efflux	RF00	07 7.6e-1	38 470.	9 0	.5 2.2e-	71 251.	6 0.	6 2.	0	2	0	0	2	2	1	1	# 144	757 # 148158 # 1 # ;gc_cont=0.622
JBBB009L_scaffold_360_1	-	ABC_efflux	RF00	07 1.2e-1	36 466.	9 6	.1 1.4e-1	36 466.	7 6.	1 1.	0	1	0	0	1	1	1	1	# 2 #	1621 # -1 # ;gc_cont=0.326
35_004_scaffold_210_8	-	ABC_efflux	RF00	07 1.3e-1	36 466.	8 0	.0 3e-	66 234.	6 0.	0 2.	0	2	0	0	2	2	0	0	# 774	6 # 11405 # -1 # ;gc_cont=0.578
35_006_scaffold_328_3	-	ABC_efflux	RF00	07 1.3e-1	36 466.	8 0	.0 3e-	66 234.	6 0.	0 2.	0	2	0	0	2	2	0	0	# 322	7 # 6886 # 1 # ;gc_cont=0.578
35_008_scaffold_179_3	-	ABC_efflux	RF00	07 1.3e-1	36 466.	8 0	.0 3e-	66 234.	6 0.	0 2.	0	2	0	0	2	2	0	0	# 322	7 # 6886 # 1 # ;gc_cont=0.578
35_010_scaffold_201_8	-	ABC_efflux	RF00	07 1.3e-1	36 466.	8 0	.0 3e-	66 234.	6 0.	0 2.	0	2	0	0	2	2	0	0	# 774	6 # 11405 # -1 # ;gc_cont=0.578
35_012_scaffold_183_8	-	ABC_efflux	RF00	07 1.3e-1	36 466.	8 0	.0 3e-	66 234.	6 0.	0 2.	0	2	0	0	2	2	0	0	# 774	6 # 11405 # -1 # ;gc_cont=0.578
35_016_scaffold_536_3	-	ABC_efflux	RF00	07 1.3e-1	36 466.	8 0	.0 3e-	66 234.	6 0.	0 2.	0	2	0	0	2	2	0	0	# 322	7 # 6886 # 1 # ;gc_cont=0.578
35_018_scaffold_188_3	-	ABC_efflux	RF00	07 1.3e-1	36 466.	8 0	.0 3e-	66 234.	6 0.	0 2.	0	2	0	0	2	2	0	0	# 322	7 # 6886 # 1 # ;gc_cont=0.578
35_020_scaffold_306_8	-	ABC_efflux	RF00	07 1.3e-1	36 466.	8 0	.0 3e-	66 234.	6 0.	0 2.	0	2	0	0	2	2	0	0	# 774	6 # 11405 # -1 # ;gc_cont=0.578
35_022_scaffold_213_8	-	ABC_efflux	RF00	07 1.3e-1	36 466.	8 0	.0 3e-	66 234.	6 0.	0 2.	0	2	0	0	2	2	0	0	# 774	6 # 11405 # -1 # ;gc_cont=0.578
35_023_scaffold_272_3	-	ABC_efflux	RF00	07 1.3e-1	36 466.	8 0	.0 3e-	66 234.	6 0.	0 2.	0	2	0	0	2	2	0	0	# 322	7 # 6886 # 1 # ;gc_cont=0.578
35_024_scaffold_385_8	-	ABC_efflux	RF00	07 1.3e-1	36 466.	8 0	.0 3e-	66 234.	6 0.	0 2.	0	2	0	0	2	2	0	0	# 774	6 # 11405 # -1 # ;gc_cont=0.578
N2_035_000G1_scaffold_896_7	-	ABC_efflux	RF00	07 1.3e-1	36 466.	8 0	.0 3e-	66 234.	6 0.	0 2.	0	2	0	0	2	2	0	0	# 770	7 # 11366 # -1 # ;gc_cont=0.578
N4_140_000G1_scaffold_434_53	-	ABC_efflux	RF00	07 1.3e-1	36 466.	8 0	.0 3e-	66 234.	6 0.	0 2.	0	2	0	0	2	2	0	0	# 496	89 # 53348 # -1 # ;gc_cont=0.579
N4_140_016G1_scaffold_258_96	-	ABC_efflux	RF00	07 1.3e-1	36 466.	8 0	.0 3e-	66 234.	6 0.	0 2.	0	2	0	0	2	2	0	0	# 806	14 # 84273 # -1 # ;gc_cont=0.579
N4_140_020G1_scaffold_79_6	-	ABC_efflux	RF00	07 1.3e-1	36 466.	8 0	.0 3e-	66 234.	6 0.	0 2.	0	2	0	0	2	2	0	0	# 650	6 # 10165 # 1 # ;gc_cont=0.579
N4_140_034G1_scaffold_251_7	-	ABC_efflux	RF00	07 1.3e-1	36 466.	8 0	.0 3e-	66 234.	6 0.	0 2.	0	2	0	0	2	2	0	0	# 650	6 # 10165 # 1 # ;gc_cont=0.579
SP_CRL_015G2_scaffold_1458_2	-	ABC_efflux	RF00	07 1.4e-1	36 466.	7 1	.5 1.6e-1	36 466.	5 1.	5 1.	0	1	0	0	1	1	1	1	# 236	# 1678 # -1 # ;gc_cont=0.310
N2_035_000G1_scaffold_52_77	-	ABC_efflux	RF00	07 1.6e-1	36 466.	5 0	.0 9.3e-	69 242.	9 0.	0 2.	3	2	1	0	2	2	0	0	# 748	61 # 78547 # -1 # ;gc_cont=0.660
S2_012_000G1_scaffold_11_260	-	ABC_efflux	RF00	07 2.1e-1	36 466.	1 0	.8 2.6e-1	36 465.	8 0.	8 1.	0	1	0	0	1	1	1	1	# 278	223 # 279965 # 1 # ;gc_cont=0.434
S2_012_007G1_scaffold_2_260	-	ABC_efflux	RF00	07 2.1e-1	36 466.	1 0	.8 2.6e-1	36 465.	8 0.	8 1.	0	1	0	0	1	1	1	1	# 277	964 # 279706 # 1 # ;gc_cont=0.434
SP_CRL_016G1_scaffold_331_6	-	ABC_efflux	RF00	07 1.1e-1	35 463.	8 1	.3 1.2e-1	35 463.	6 1.	3 1.	0	1	0	0	1	1	1	1	# 517	5 # 6587 # -1 # ;gc_cont=0.309
65_015_scaffold_2572_1	-	ABC_efflux	RF00	07 1.4e-1	35 463.	4 0	.7 1.6e-1	35 463.	2 0.	7 1.	0	1	0	0	1	1	1	1	# 3 #	1199 # 1 # ;gc_cont=0.642
b003-d015_scaffold_916_1	-	ABC_efflux	RF00	07 3e-1	35 462.	3 1	.5 3.3e-1	35 462.	2 1.	5 1.	0	1	0	0	1	1	1	1	# 1 #	1605 # -1 # ;gc_cont=0.323
N4_116_008G1_scaffold_910_1	-	ABC_efflux	RF00	07 1.7e-1	34 459.	8 0	.7 1.9e-1	34 459.	7 0.	7 1.	0	1	0	0	1	1	1	1	# 3 #	1412 # 1 # ;gc_cont=0.364
N4_150_000G1_scaffold_248_20	-	ABC_efflux	RF00	07 5.7e-1	34 458.	1 0	.1 4.9e-	69 243.	9 0.	0 2.	0	2	0	0	2	2	0	0	# 210	85 # 24753 # -1 # ;gc_cont=0.613
N4_150_018G1_scaffold_206_19	-	ABC_efflux	RF00	07 5.7e-1	34 458.	1 0	.1 4.9e-	69 243.	9 0.	0 2.	0	2	0	0	2	2	0	0	# 209	38 # 24606 # -1 # ;gc_cont=0.613
N4_151_000G1_scaffold_111_56	-	ABC_efflux	RF00	07 5.7e-1	34 458.	1 0	.1 4.9e-	69 243.	9 0.	0 2.	0	2	0	0	2	2	0	0	# 601	92 # 63860 # -1 # ;gc_cont=0.613
N4_151_006G1_scaffold_43_99	-	ABC_efflux	RF00	07 5.7e-1	34 458.	1 0	.1 4.9e-	69 243.	9 0.	0 2.	0	2	0	0	2	2	0	0	# 107	607 # 111275 # -1 # ;gc_cont=0.613
N4_151_014G1_scaffold_137_35	-	ABC_efflux	RF00	07 5.7e-1	34 458.	1 0	.1 4.9e-	69 243.	9 0.	0 2.	0	2	0	0	2	2	0	0	# 382	29 # 41897 # -1 # ;gc_cont=0.613
N4_151_017G1_scaffold_92_35	-	ABC_efflux	RF00	07 5.7e-1	34 458.	1 0	.1 4.9e-	69 243.	9 0.	0 2.	0	2	0	0	2	2	0	0	# 382	29 # 41897 # -1 # ;gc_cont=0.613
N4_152_000G1_scaffold_135_35	-	ABC_efflux	RF00	07 5.7e-1	34 458.	1 0	.1 4.9e-	69 243.	9 0.	0 2.	0	2	0	0	2	2	0	0	# 382	29 # 41897 # -1 # ;gc_cont=0.613
N4_152_014G1_scaffold_106_35	-	ABC_efflux	RF00	07 5.7e-1	34 458.	1 0	.1 4.9e-	69 243.	9 0.	0 2.	0	2	0	0	2	2	0	0	# 382	29 # 41897 # -1 # ;gc_cont=0.613
N4_152_018G1_scaffold_55_35	-	ABC_efflux	RF00	07 5.7e-1	34 458.	1 0	.1 4.9e-	69 243.	9 0.	0 2.	0	2	0	0	2	2	0	0	# 382	29 # 41897 # -1 # ;gc_cont=0.613
N3_173_000G1_scaffold_264_13	-	ABC_efflux	RF00	07 7.3e-1	34 457.	7 0	.1 6.2e-	69 243.	5 0.	0 2.	0	2	0	0	2	2	0	0	# 137	26 # 17394 # 1 # ;gc_cont=0.613
N4_141_000G1_scaffold_484_7	-	ABC_efflux	RF00	07 2e-1	33 456.	3 2	.2 2.2e-1	33 456.	1 2.	2 1.	0	1	0	0	1	1	1	1	# 647	0 # 8242 # -1 # ;gc_cont=0.367
N4_141_008G1_scaffold_295_8	-	ABC_efflux	RF00	07 2e-1	33 456.	3 2	.2 2.2e-1	33 456.	1 2.	2 1.	0	1	0	0	1	1	1	1	# 599	5 # 7767 # 1 # ;gc_cont=0.367
N4_079_000G1_scaffold_68_59	-	ABC_efflux	RF00	07 2.4e-1	33 456.	0 0	.1 1e-	68 242.	8 0.	0 2.	0	2	0	0	2	2	0	0	# 570	60 # 60728 # 1 # ;gc_cont=0.610
N4_079_008G1_scaffold_37_124	-	ABC_efflux	RF00	07 2.4e-1	33 456.	0 0	.1 1e-	68 242.	8 0.	0 2.	0	2	0	0	2	2	0	0	# 139	495 # 143163 # -1 # ;gc_cont=0.610
N4_079_014G1_scaffold_14_59	-	ABC_efflux	RF00	07 2.4e-1	33 456.	0 0	.1 1e-	68 242.	8 0.	0 2.	0	2	0	0	2	2	0	0	# 570	43 # 60711 # 1 # ;gc_cont=0.610
N4_079_021G1_scaffold_48_228	-	ABC_efflux	RF00	07 2.4e-1	33 456.	0 0	.1 1e-	68 242.	8 0.	0 2.	0	2	0	0	2	2	0	0	# 239	947 # 243615 # -1 # ;gc_cont=0.610
N4_087_000G1_scaffold_427_22	-	ABC_efflux	RF00	07 4.2e-1	33 455.	2 0	.1 2.7e-	68 241.	4 0.	0 2.	0	2	0	0	2	2	0	0	# 255	43 # 29211 # -1 # ;gc_cont=0.613
N4_087_015G1_scaffold_168_17	-	ABC_efflux	RF00	07 4.2e-1	33 455.	2 0	.1 2.7e-	68 241.	4 0.	0 2.	0	2	0	0	2	2	0	0	# 169	33 # 20601 # 1 # ;gc_cont=0.613
N1_014_000G1_scaffold_2880_1	-	ABC_efflux	RF00	07 5.7e-1	33 454.	8 1	.2 6.4e-1	33 454.	6 1.	2 1.	0	1	0	0	1	1	1	1	# 2 #	1564 # -1 # ;gc_cont=0.303
N4_104_021G1_scaffold_1111_1	-	ABC_efflux	RF00	07 5.7e-1	33 454.	8 1	.1 6.4e-1	33 454.	6 1.	1 1.	0	1	0	0	1	1	1	1	# 1 #	1431 # 1 # ;gc_cont=0.331
N1_011_000G1_scaffold_11_487	-	ABC_efflux	RF00	07 5.8e-1	33 454.	8 0	.1 1.8e-	68 242.	0 0.	0 2.	0	2	0	0	2	2	0	0	# 490	697 # 494365 # 1 # ;gc_cont=0.612
N1_018_000G1_scaffold_66_194	-	ABC_efflux	RF00	07 5.8e-1	33 454.	8 0	.1 1.8e-	68 242.	0 0.	0 2.	0	2	0	0	2	2	0	0	# 206	490 # 210158 # -1 # ;gc_cont=0.611
b011-d011_scaffold_7_487	-	ABC_efflux	RF00	07 5.8e-1	33 454.	8 0	.1 1.8e-	68 242.	0 0.	0 2.	0	2	0	0	2	2	0	0	# 491	240 # 494908 # 1 # ;gc_cont=0.612
b011-d013_scaffold_6_487	-	ABC_efflux	RF00	07 5.8e-1	33 454.	8 0	.1 1.8e-	68 242.	0 0.	0 2.	0	2	0	0	2	2	0	0	# 491	176 # 494844 # 1 # ;gc_cont=0.612
b011-d014_scaffold_8_487	-	ABC_efflux	RF00	07 5.8e-1	33 454.	8 0	.1 1.8e-	68 242.	0 0.	0 2.	0	2	0	0	2	2	0	0	# 491	142 # 494810 # 1 # ;gc_cont=0.612
b011-d015_scaffold_3_487	-	ABC_efflux	RF00	07 5.8e-1	33 454.	8 0	.1 1.8e-	68 242.	0 0.	0 2.	0	2	0	0	2	2	0	0	# 491	259 # 494927 # 1 # ;gc_cont=0.612
b011-d020_scaffold_2_285	-	ABC_efflux	RF00	07 5.8e-1	33 454.	8 0	.1 1.8e-	68 242.	0 0.	0 2.	0	2	0	0	2	2	0	0	# 303	776 # 307444 # 1 # ;gc_cont=0.612
b011-d021_scaffold_3_274	-	ABC_efflux	RF00	07 5.8e-1	33 454.	8 0	.1 1.8e-	68 242.	0 0.	0 2.	0	2	0	0	2	2	0	0	# 289	181 # 292849 # -1 # ;gc_cont=0.611
b011-d023_scaffold_3_284	-	ABC_efflux	RF00	07 5.8e-1	33 454.	8 0	.1 1.8e-	68 242.	0 0.	0 2.	0	2	0	0	2	2	0	0	# 303	813 # 307481 # 1 # ;gc_cont=0.612
b011-d025_scaffold_3_486	-	ABC_efflux	RF00	07 5.8e-1	33 454.	8 0	.1 1.8e-	68 242.	0 0.	0 2.	0	2	0	0	2	2	0	0	# 491	206 # 494874 # 1 # ;gc_cont=0.612
b011-d027_scaffold_5_487	-	ABC_efflux	RF00	07 5.8e-1	33 454.	8 0	.1 1.8e-	68 242.	0 0.	0 2.	0	2	0	0	2	2	0	0	# 490	968 # 494636 # 1 # ;gc_cont=0.612
b011-d028_scaffold_3_487	-	ABC_efflux	RF00	07 5.8e-1	33 454.	8 0	.1 1.8e-	68 242.	0 0.	0 2.	0	2	0	0	2	2	0	0	# 491	187 # 494855 # 1 # ;gc_cont=0.612
b011-d033_scaffold_3_487	-	ABC_efflux	RF00	07 5.8e-1	33 454.	8 0	.1 1.8e-	68 242.	0 0.	0 2.	0	2	0	0	2	2	0	0	# 491	048 # 494716 # 1 # ;gc_cont=0.612
b011-d037_scaffold_3_486	-	ABC_efflux	RF00	07 5.8e-1	33 454.	8 0	.1 1.8e-	68 242.	0 0.	0 2.	0	2	0	0	2	2	0	0	# 491	156 # 494824 # 1 # ;gc_cont=0.612
b011-d046_scaffold_3_284	-	ABC_efflux	RF00	07 5.8e-1	33 454.	8 0	.1 1.8e-	68 242.	0 0.	0 2.	0	2	0	0	2	2	0	0	# 303	701 # 307369 # 1 # ;gc_cont=0.612
b011-d051_scaffold_3_284	-	ABC_efflux	RF00	07 5.8e-1	33 454.	8 0	.1 1.8e-	68 242.	0 0.	0 2.	0	2	0	0	2	2	0	0	# 303	757 # 307425 # 1 # ;gc_cont=0.612
b011-d062_scaffold_2_284	-	ABC_efflux	RF00	07 5.8e-1	33 454.	8 0	.1 1.8e-	68 242.	0 0.	0 2.	0	2	0	0	2	2	0	0	# 303	763 # 307431 # 1 # ;gc_cont=0.612
b011-d069_scaffold_3_328	-	ABC_efflux	RF00	07 5.8e-1	33 454.	8 0	.1 1.8e-	68 242.	0 0.	0 2.	0	2	0	0	2	2	0	0	# 350	194 # 353862 # 1 # ;gc_cont=0.612
b011-d070_scaffold_3_274	-	ABC_efflux	RF00	07 5.8e-1	33 454.	8 0	.1 1.8e-	68 242.	0 0.	0 2.	0	2	0	0	2	2	0	0	# 289	377 # 293045 # -1 # ;gc_cont=0.611
b018-d010_scaffold_16_283	-	ABC_efflux	RF00	07 5.8e-1	33 454.	8 0	.1 1.8e-	68 242.	0 0.	0 2.	0	2	0	0	2	2	0	0	# 302	447 # 306115 # -1 # ;gc_cont=0.611
b018-d011_scaffold_9_283	-	ABC_efflux	RF00	07 5.8e-1	33 454.	8 0	.1 1.8e-	68 242.	0 0.	0 2.	0	2	0	0	2	2	0	0	# 307	279 # 310947 # -1 # ;gc_cont=0.611
b018-d013_scaffold_12_283	-	ABC_efflux	RF00	07 5.8e-1	33 454.	8 0	.1 1.8e-	68 242.	0 0.	0 2.	0	2	0	0	2	2	0	0	# 302	576 # 306244 # -1 # ;gc_cont=0.611
b018-d014_scaffold_6_60	-	ABC_efflux	RF00	07 5.8e-1	33 454.	8 0	.1 1.8e-	68 242.	0 0.	0 2.	0	2	0	0	2	2	0	0	# 575	23 # 61191 # 1 # ;gc_cont=0.612
b018-d016_scaffold_13_60	-	ABC_efflux	RF00	07 5.8e-1	33 454.	8 0	.1 1.8e-	68 242.	0 0.	0 2.	0	2	0	0	2	2	0	0	# 575	43 # 61211 # 1 # ;gc_cont=0.612
b018-d017_scaffold_12_60	-	ABC_efflux	RF00	07 5.8e-1	33 454.	8 0	.1 1.8e-	68 242.	0 0.	0 2.	0	2	0	0	2	2	0	0	# 575	74 # 61242 # 1 # ;gc_cont=0.612
b018-d018_scaffold_12_60	-	ABC_efflux	RF00	07 5.8e-1	33 454.	8 0	.1 1.8e-	68 242.	0 0.	0 2.	0	2	0	0	2	2	0	0	# 575	46 # 61214 # 1 # ;gc_cont=0.612
b018-d019_scaffold_13_283	-	ABC_efflux	RF00	07 5.8e-1	33 454.	8 0	.1 1.8e-	68 242.	0 0.	0 2.	0	2	0	0	2	2	0	0	# 302	534 # 306202 # -1 # ;gc_cont=0.611
b018-d020_scaffold_12_60	-	ABC_efflux	RF00	07 5.8e-1	33 454.	8 0	.1 1.8e-	68 242.	0 0.	0 2.	0	2	0	0	2	2	0	0	# 575	36 # 61204 # 1 # ;gc_cont=0.612
b018-d024_scaffold_12_283	-	ABC_efflux	RF00	07 5.8e-1	33 454.	8 0	.1 1.8e-	68 242.	0 0.	0 2.	0	2	0	0	2	2	0	0	# 302	542 # 306210 # -1 # ;gc_cont=0.611
b018-d037_scaffold_30_10	-	ABC_efflux	RF00	07 5.8e-1	33 454.	8 0	.1 1.8e-	68 242.	0 0.	0 2.	0	2	0	0	2	2	0	0	# 916	2 # 12830 # 1 # ;gc_cont=0.612
N4_124_007G1_scaffold_2689_1	-	ABC_efflux	RF00	07 1.5e-1	32 453.	4 0	.7 1.7e-1	32 453.	2 0.	7 1.	0	1	0	0	1	1	1	1	# 1 #	1389 # 1 # ;gc_cont=0.342
N4_124_000G1_scaffold_799_6	-	ABC_efflux	RF00	07 1.6e-1	32 453.	3 0	.7 1.8e-1	32 453.	2 0.	7 1.	0	1	0	0	1	1	1	1	# 568	1 # 7084 # -1 # ;gc_cont=0.340
N4_116_000G1_scaffold_6316_1	-	ABC_efflux	RF00	07 1.7e-1	32 453.	2 0	.7 1.9e-1	32 453.	0 0.	7 1.	0	1	0	0	1	1	1	1	# 23	# 1411 # -1 # ;gc_cont=0.366
b004-d009_scaffold_194_1	-	ABC_efflux	RF00	07 5.1e-1	32 451.	7 1	.0 5.7e-1	32 451.	5 1.	0 1.	0	1	0	0	1	1	1	1	# 3 #	1382 # 1 # ;gc_cont=0.308
66_007_scaffold_285_18	-	ABC_efflux	RF00	07 1.7e-1	31 450.	0 0	.0 5.6e-	67 237.	0 0.	3 2.	0	2	0	0	2	2	0	0	# 169	13 # 20347 # -1 # ;gc_cont=0.610
S2_018_000G1_scaffold_1690_5	-	ABC_efflux	RF00	07 2e-1	30 446.	4 0	.0 2.7e-	66 234.	8 0.	0 2.	0	2	0	0	2	2	0	0	# 525	9 # 8759 # 1 # ;gc_cont=0.579
JBBB009D_scaffold_257_5	-	ABC_efflux	RF00	07 3.7e-1	30 445.	5 0	.5 4.2e-1	30 445.	3 0.	5 1.	0	1	0	0	1	1	1	1	# 396	5 # 5596 # -1 # ;gc_cont=0.323
1224A0727_scaffold_609_1	-	ABC_efflux	RF00	07 6.3e-1	30 444.	7 0	.9 7.1e-1	30 444.	6 0.	9 1.	0	1	0	0	1	1	1	1	# 3 #	1394 # 1 # ;gc_cont=0.331
N4_124_000G1_scaffold_159_53	-	ABC_efflux	RF00	07 4.5e-1	29 441.	9 0	.6 5.1e-1	29 441.	8 0.	6 1.	0	1	0	0	1	1	1	1	# 522	82 # 53862 # 1 # ;gc_cont=0.326
N4_171_000G1_scaffold_60_132	-	ABC_efflux	RF00	07 4.5e-1	29 441.	9 0	.6 5.1e-1	29 441.	8 0.	6 1.	0	1	0	0	1	1	1	1	# 138	439 # 140019 # -1 # ;gc_cont=0.326
N4_171_017G1_scaffold_20_13	-	ABC_efflux	RF00	07 4.5e-1	29 441.	9 0	.6 5.1e-1	29 441.	8 0.	6 1.	0	1	0	0	1	1	1	1	# 685	0 # 8430 # 1 # ;gc_cont=0.326
N4_171_026G1_scaffold_22_132	-	ABC_efflux	RF00	07 4.5e-1	29 441.	9 0	.6 5.1e-1	29 441.	8 0.	6 1.	0	1	0	0	1	1	1	1	# 138	461 # 140041 # -1 # ;gc_cont=0.326
N1_019_000G1_scaffold_10_214	-	ABC_efflux	RF00	07 5.2e-1	29 441.	7 0	.8 5.9e-1	29 441.	5 0.	8 1.	0	1	0	0	1	1	1	1	# 226	690 # 228270 # -1 # ;gc_cont=0.326
N1_021_000G1_scaffold_1_214	-	ABC_efflux	RF00	07 5.2e-1	29 441.	7 0	.8 5.9e-1	29 441.	5 0.	8 1.	0	1	0	0	1	1	1	1	# 226	690 # 228270 # -1 # ;gc_cont=0.326
N1_023_000G1_scaffold_12_84	-	ABC_efflux	RF00	07 5.2e-1	29 441.	7 0	.8 5.9e-1	29 441.	5 0.	8 1.	0	1	0	0	1	1	1	1	# 817	86 # 83366 # 1 # ;gc_cont=0.325
b019-d011_scaffold_13_84	-	ABC_efflux	RF00	07 5.2e-1	29 441.	7 0	.8 5.9e-1	29 441.	5 0.	8 1.	0	1	0	0	1	1	1	1	# 817	86 # 83366 # 1 # ;gc_cont=0.325
b019-d012_scaffold_5_214	-	ABC_efflux	RF00	07 5.2e-1	29 441.	7 0	.8 5.9e-1	29 441.	5 0.	8 1.	0	1	0	0	1	1	1	1	# 226	690 # 228270 # -1 # ;gc_cont=0.326
b019-d013_scaffold_747_2	-	ABC_efflux	RF00	07 5.2e-1	29 441.	7 0	.8 5.9e-1	29 441.	5 0.	8 1.	0	1	0	0	1	1	1	1	# 556	# 2136 # -1 # ;gc_cont=0.326
b019-d017_scaffold_545_6	-	ABC_efflux	RF00	07 5.2e-1	29 441.	7 0	.8 5.9e-1	29 441.	5 0.	8 1.	0	1	0	0	1	1	1	1	# 375	7 # 5337 # 1 # ;gc_cont=0.325
b019-d019_scaffold_115_10	-	ABC_efflux	RF00	07 5.2e-1	29 441.	7 0	.8 5.9e-1	29 441.	5 0.	8 1.	0	1	0	0	1	1	1	1	# 550	2 # 7082 # 1 # ;gc_cont=0.325
b021-d012_scaffold_12_107	-	ABC_efflux	RF00	07 5.2e-1	29 441.	7 0	.8 5.9e-1	29 441.	5 0.	8 1.	0	1	0	0	1	1	1	1	# 121	302 # 122882 # -1 # ;gc_cont=0.326
b021-d013_scaffold_0_214	-	ABC_efflux	RF00	07 5.2e-1	29 441.	7 0	.8 5.9e-1	29 441.	5 0.	8 1.	0	1	0	0	1	1	1	1	# 226	690 # 228270 # -1 # ;gc_cont=0.326
b021-d015_scaffold_2_84	-	ABC_efflux	RF00	07 5.2e-1	29 441.	7 0	.8 5.9e-1	29 441.	5 0.	8 1.	0	1	0	0	1	1	1	1	# 817	86 # 83366 # 1 # ;gc_cont=0.325
b021-d016_scaffold_3_84	-	ABC_efflux	RF00	07 5.2e-1	29 441.	7 0	.8 5.9e-1	29 441.	5 0.	8 1.	0	1	0	0	1	1	1	1	# 817	86 # 83366 # 1 # ;gc_cont=0.325
b021-d017_scaffold_1_84	-	ABC_efflux	RF00	07 5.2e-1	29 441.	7 0	.8 5.9e-1	29 441.	5 0.	8 1.	0	1	0	0	1	1	1	1	# 817	86 # 83366 # 1 # ;gc_cont=0.325
b021-d018_scaffold_260_3	-	ABC_efflux	RF00	07 5.2e-1	29 441.	7 0	.8 5.9e-1	29 441.	5 0.	8 1.	0	1	0	0	1	1	1	1	# 168	8 # 3268 # 1 # ;gc_cont=0.325
b021-d019_scaffold_195_14	-	ABC_efflux	RF00	07 5.2e-1	29 441.	7 0	.8 5.9e-1	29 441.	5 0.	8 1.	0	1	0	0	1	1	1	1	# 978	2 # 11362 # 1 # ;gc_cont=0.325
b021-d021_scaffold_60_70	-	ABC_efflux	RF00	07 5.2e-1	29 441.	7 0	.8 5.9e-1	29 441.	5 0.	8 1.	0	1	0	0	1	1	1	1	# 717	15 # 73295 # -1 # ;gc_cont=0.326
b021-d023_scaffold_3_214	-	ABC_efflux	RF00	07 5.2e-1	29 441.	7 0	.8 5.9e-1	29 441.	5 0.	8 1.	0	1	0	0	1	1	1	1	# 226	636 # 228216 # -1 # ;gc_cont=0.326
b021-d027_scaffold_65_70	-	ABC_efflux	RF00	07 5.2e-1	29 441.	7 0	.8 5.9e-1	29 441.	5 0.	8 1.	0	1	0	0	1	1	1	1	# 721	85 # 73765 # -1 # ;gc_cont=0.326
b023-d013_scaffold_2_214	-	ABC_efflux	RF00	07 5.2e-1	29 441.	7 0	.8 5.9e-1	29 441.	5 0.	8 1.	0	1	0	0	1	1	1	1	# 226	690 # 228270 # -1 # ;gc_cont=0.326
1210A0713_scaffold_40_39	-	ABC_efflux	RF00	07 5.4e-1	29 441.	7 0	.7 6.1e-1	29 441.	5 0.	7 1.	0	1	0	0	1	1	1	1	# 426	16 # 44196 # -1 # ;gc_cont=0.326
1211A0714_scaffold_17_127	-	ABC_efflux	RF00	07 5.4e-1	29 441.	7 0	.7 6.1e-1	29 441.	5 0.	7 1.	0	1	0	0	1	1	1	1	# 133	330 # 134910 # -1 # ;gc_cont=0.326
1212A0715_scaffold_23_136	-	ABC_efflux	RF00	07 5.4e-1	29 441.	7 0	.7 6.1e-1	29 441.	5 0.	7 1.	0	1	0	0	1	1	1	1	# 140	173 # 141753 # -1 # ;gc_cont=0.326
1213A0716_scaffold_21_175	-	ABC_efflux	RF00	07 5.4e-1	29 441.	7 0	.7 6.1e-1	29 441.	5 0.	7 1.	0	1	0	0	1	1	1	1	# 177	368 # 178948 # 1 # ;gc_cont=0.326
1214A0717_scaffold_21_152	-	ABC_efflux	RF00	07 5.4e-1	29 441.	7 0	.7 6.1e-1	29 441.	5 0.	7 1.	0	1	0	0	1	1	1	1	# 148	859 # 150439 # -1 # ;gc_cont=0.326
1215A0718_scaffold_41_143	-	ABC_efflux	RF00	07 5.4e-1	29 441.	7 0	.7 6.1e-1	29 441.	5 0.	7 1.	0	1	0	0	1	1	1	1	# 143	048 # 144628 # -1 # ;gc_cont=0.326
1216A0719_scaffold_41_39	-	ABC_efflux	RF00	07 5.4e-1	29 441.	7 0	.7 6.1e-1	29 441.	5 0.	7 1.	0	1	0	0	1	1	1	1	# 426	16 # 44196 # -1 # ;gc_cont=0.326
1217A0720_scaffold_61_13	-	ABC_efflux	RF00	07 5.4e-1	29 441.	7 0	.7 6.1e-1	29 441.	5 0.	7 1.	0	1	0	0	1	1	1	1	# 778	6 # 9366 # 1 # ;gc_cont=0.326
1218A0721_scaffold_99_12	-	ABC_efflux	RF00	07 5.4e-1	29 441.	7 0	.7 6.1e-1	29 441.	5 0.	7 1.	0	1	0	0	1	1	1	1	# 782	6 # 9406 # 1 # ;gc_cont=0.326
1219A0722_scaffold_336_8	-	ABC_efflux	RF00	07 5.4e-1	29 441.	7 0	.7 6.1e-1	29 441.	5 0.	7 1.	0	1	0	0	1	1	1	1	# 449	5 # 6075 # 1 # ;gc_cont=0.326
1220A0723_scaffold_130_12	-	ABC_efflux	RF00	07 5.4e-1	29 441.	7 0	.7 6.1e-1	29 441.	5 0.	7 1.	0	1	0	0	1	1	1	1	# 782	6 # 9406 # 1 # ;gc_cont=0.326
1222A0725_scaffold_91_12	-	ABC_efflux	RF00	07 5.4e-1	29 441.	7 0	.7 6.1e-1	29 441.	5 0.	7 1.	0	1	0	0	1	1	1	1	# 782	6 # 9406 # 1 # ;gc_cont=0.326
1224A0727_scaffold_150_12	-	ABC_efflux	RF00	07 5.4e-1	29 441.	7 0	.7 6.1e-1	29 441.	5 0.	7 1.	0	1	0	0	1	1	1	1	# 782	6 # 9406 # 1 # ;gc_cont=0.326
JBBB007H_scaffold_32_39	-	ABC_efflux	RF00	07 5.4e-1	29 441.	7 0	.7 6.1e-1	29 441.	5 0.	7 1.	0	1	0	0	1	1	1	1	# 426	16 # 44196 # -1 # ;gc_cont=0.326
JBBB007I_scaffold_10_702	-	ABC_efflux	RF00	07 5.4e-1	29 441.	7 0	.7 6.1e-1	29 441.	5 0.	7 1.	0	1	0	0	1	1	1	1	# 713	157 # 714737 # -1 # ;gc_cont=0.326
JBBB007J_scaffold_4_175	-	ABC_efflux	RF00	07 5.4e-1	29 441.	7 0	.7 6.1e-1	29 441.	5 0.	7 1.	0	1	0	0	1	1	1	1	# 180	705 # 182285 # 1 # ;gc_cont=0.326
JBBB007K_scaffold_5_176	-	ABC_efflux	RF00	07 5.4e-1	29 441.	7 0	.7 6.1e-1	29 441.	5 0.	7 1.	0	1	0	0	1	1	1	1	# 181	165 # 182745 # 1 # ;gc_cont=0.326
JBBB007L_scaffold_5_702	-	ABC_efflux	RF00	07 5.4e-1	29 441.	7 0	.7 6.1e-1	29 441.	5 0.	7 1.	0	1	0	0	1	1	1	1	# 712	852 # 714432 # -1 # ;gc_cont=0.326
JBBB008A_scaffold_5_397	-	ABC_efflux	RF00	07 5.4e-1	29 441.	7 0	.7 6.1e-1	29 441.	5 0.	7 1.	0	1	0	0	1	1	1	1	# 385	276 # 386856 # -1 # ;gc_cont=0.326
JBBB008B_scaffold_2_175	-	ABC_efflux	RF00	07 5.4e-1	29 441.	7 0	.7 6.1e-1	29 441.	5 0.	7 1.	0	1	0	0	1	1	1	1	# 181	084 # 182664 # 1 # ;gc_cont=0.326
JBBB008C_scaffold_2_703	-	ABC_efflux	RF00	07 5.4e-1	29 441.	7 0	.7 6.1e-1	29 441.	5 0.	7 1.	0	1	0	0	1	1	1	1	# 713	200 # 714780 # -1 # ;gc_cont=0.326
JBBB008D_scaffold_2_702	-	ABC_efflux	RF00	07 5.4e-1	29 441.	7 0	.7 6.1e-1	29 441.	5 0.	7 1.	0	1	0	0	1	1	1	1	# 713	017 # 714597 # -1 # ;gc_cont=0.326
JBBB008E_scaffold_65_129	-	ABC_efflux	RF00	07 5.4e-1	29 441.	7 0	.7 6.1e-1	29 441.	5 0.	7 1.	0	1	0	0	1	1	1	1	# 126	229 # 127809 # 1 # ;gc_cont=0.326
JBBB008F_scaffold_136_74	-	ABC_efflux	RF00	07 5.4e-1	29 441.	7 0	.7 6.1e-1	29 441.	5 0.	7 1.	0	1	0	0	1	1	1	1	# 710	41 # 72621 # 1 # ;gc_cont=0.326
JBBB008H_scaffold_123_12	-	ABC_efflux	RF00	07 5.4e-1	29 441.	7 0	.7 6.1e-1	29 441.	5 0.	7 1.	0	1	0	0	1	1	1	1	# 781	2 # 9392 # 1 # ;gc_cont=0.326
JBBB008I_scaffold_115_130	-	ABC_efflux	RF00	07 5.4e-1	29 441.	7 0	.7 6.1e-1	29 441.	5 0.	7 1.	0	1	0	0	1	1	1	1	# 120	564 # 122144 # 1 # ;gc_cont=0.326
N1_003_000G1_scaffold_116_75	-	ABC_efflux	RF00	07 5.4e-1	29 441.	7 0	.7 6.1e-1	29 441.	5 0.	7 1.	0	1	0	0	1	1	1	1	# 719	58 # 73538 # 1 # ;gc_cont=0.326
N4_095_000G1_scaffold_59_39	-	ABC_efflux	RF00	07 5.4e-1	29 441.	7 0	.7 6.1e-1	29 441.	5 0.	7 1.	0	1	0	0	1	1	1	1	# 426	17 # 44197 # -1 # ;gc_cont=0.326
N4_095_025G1_scaffold_162_18	-	ABC_efflux	RF00	07 5.4e-1	29 441.	7 0	.7 6.1e-1	29 441.	5 0.	7 1.	0	1	0	0	1	1	1	1	# 145	70 # 16150 # 1 # ;gc_cont=0.326
S2_002_000G1_scaffold_218_75	-	ABC_efflux	RF00	07 5.4e-1	29 441.	7 0	.7 6.1e-1	29 441.	5 0.	7 1.	0	1	0	0	1	1	1	1	# 708	32 # 72412 # 1 # ;gc_cont=0.326
S2_012_000G1_scaffold_92_136	-	ABC_efflux	RF00	07 5.4e-1	29 441.	7 0	.7 6.1e-1	29 441.	5 0.	7 1.	0	1	0	0	1	1	1	1	# 140	626 # 142206 # -1 # ;gc_cont=0.326
b003-d017_scaffold_49_17	-	ABC_efflux	RF00	07 5.4e-1	29 441.	7 0	.7 6.1e-1	29 441.	5 0.	7 1.	0	1	0	0	1	1	1	1	# 114	46 # 13026 # 1 # ;gc_cont=0.326
b003-d019_scaffold_56_20	-	ABC_efflux	RF00	07 5.4e-1	29 441.	7 0	.7 6.1e-1	29 441.	5 0.	7 1.	0	1	0	0	1	1	1	1	# 160	65 # 17645 # 1 # ;gc_cont=0.326
b003-d021_scaffold_504_3	-	ABC_efflux	RF00	07 5.4e-1	29 441.	7 0	.7 6.1e-1	29 441.	5 0.	7 1.	0	1	0	0	1	1	1	1	# 220	9 # 3789 # -1 # ;gc_cont=0.326
b003-d078_scaffold_476_3	-	ABC_efflux	RF00	07 5.4e-1	29 441.	7 0	.7 6.1e-1	29 441.	5 0.	7 1.	0	1	0	0	1	1	1	1	# 202	2 # 3602 # -1 # ;gc_cont=0.326
JBBB008G_scaffold_167_12	-	ABC_efflux	RF00	07 8.4e-1	29 441.	0 0	.5 9.4e-1	29 440.	9 0.	5 1.	0	1	0	0	1	1	1	1	# 769	0 # 9270 # 1 # ;gc_cont=0.325
JBBB008J_scaffold_121_74	-	ABC_efflux	RF00	07 8.4e-1	29 441.	0 0	.5 9.4e-1	29 440.	9 0.	5 1.	0	1	0	0	1	1	1	1	# 709	22 # 72502 # 1 # ;gc_cont=0.325
JBBB008K_scaffold_681_2	-	ABC_efflux	RF00	07 8.4e-1	29 441.	0 0	.5 9.4e-1	29 440.	9 0.	5 1.	0	1	0	0	1	1	1	1	# 113	0 # 2710 # -1 # ;gc_cont=0.326
JBBB008L_scaffold_125_30	-	ABC_efflux	RF00	07 8.4e-1	29 441.	0 0	.5 9.4e-1	29 440.	9 0.	5 1.	0	1	0	0	1	1	1	1	# 266	68 # 28248 # 1 # ;gc_cont=0.325
JBBB009B_scaffold_7_93	-	ABC_efflux	RF00	07 8.4e-1	29 441.	0 0	.5 9.4e-1	29 440.	9 0.	5 1.	0	1	0	0	1	1	1	1	# 864	09 # 87989 # 1 # ;gc_cont=0.325
JBBB009C_scaffold_6_117	-	ABC_efflux	RF00	07 8.4e-1	29 441.	0 0	.5 9.4e-1	29 440.	9 0.	5 1.	0	1	0	0	1	1	1	1	# 127	448 # 129028 # -1 # ;gc_cont=0.326
JBBB009F_scaffold_31_93	-	ABC_efflux	RF00	07 8.4e-1	29 441.	0 0	.5 9.4e-1	29 440.	9 0.	5 1.	0	1	0	0	1	1	1	1	# 864	10 # 87990 # 1 # ;gc_cont=0.325
JBBB009I_scaffold_118_9	-	ABC_efflux	RF00	07 8.4e-1	29 441.	0 0	.5 9.4e-1	29 440.	9 0.	5 1.	0	1	0	0	1	1	1	1	# 511	6 # 6696 # 1 # ;gc_cont=0.325
JBBB010A_scaffold_36_74	-	ABC_efflux	RF00	07 8.4e-1	29 441.	0 0	.5 9.4e-1	29 440.	9 0.	5 1.	0	1	0	0	1	1	1	1	# 713	36 # 72916 # 1 # ;gc_cont=0.325
JBBB010C_scaffold_28_74	-	ABC_efflux	RF00	07 8.4e-1	29 441.	0 0	.5 9.4e-1	29 440.	9 0.	5 1.	0	1	0	0	1	1	1	1	# 713	36 # 72916 # 1 # ;gc_cont=0.325
N4_128_000G1_scaffold_70_74	-	ABC_efflux	RF00	07 8.4e-1	29 441.	0 0	.5 9.4e-1	29 440.	9 0.	5 1.	0	1	0	0	1	1	1	1	# 713	36 # 72916 # 1 # ;gc_cont=0.325
N4_128_010G1_scaffold_148_19	-	ABC_efflux	RF00	07 8.4e-1	29 441.	0 0	.5 9.4e-1	29 440.	9 0.	5 1.	0	1	0	0	1	1	1	1	# 150	47 # 16627 # 1 # ;gc_cont=0.325
N4_128_010G2_scaffold_312_2	-	ABC_efflux	RF00	07 8.4e-1	29 441.	0 0	.5 9.4e-1	29 440.	9 0.	5 1.	0	1	0	0	1	1	1	1	# 146	7 # 3047 # -1 # ;gc_cont=0.326
N4_159_000G1_scaffold_40_74	-	ABC_efflux	RF00	07 8.4e-1	29 441.	0 0	.5 9.4e-1	29 440.	9 0.	5 1.	0	1	0	0	1	1	1	1	# 713	36 # 72916 # 1 # ;gc_cont=0.324
N4_159_039G1_scaffold_6_126	-	ABC_efflux	RF00	07 8.4e-1	29 441.	0 0	.5 9.4e-1	29 440.	9 0.	5 1.	0	1	0	0	1	1	1	1	# 119	044 # 120624 # 1 # ;gc_cont=0.324
N4_159_053G1_scaffold_25_74	-	ABC_efflux	RF00	07 8.4e-1	29 441.	0 0	.5 9.4e-1	29 440.	9 0.	5 1.	0	1	0	0	1	1	1	1	# 713	36 # 72916 # 1 # ;gc_cont=0.324
N4_160_000G1_scaffold_45_126	-	ABC_efflux	RF00	07 8.4e-1	29 441.	0 0	.5 9.4e-1	29 440.	9 0.	5 1.	0	1	0	0	1	1	1	1	# 119	086 # 120666 # 1 # ;gc_cont=0.324
N4_160_039G1_scaffold_14_126	-	ABC_efflux	RF00	07 8.4e-1	29 441.	0 0	.5 9.4e-1	29 440.	9 0.	5 1.	0	1	0	0	1	1	1	1	# 119	098 # 120678 # 1 # ;gc_cont=0.324
N4_160_053G1_scaffold_17_74	-	ABC_efflux	RF00	07 8.4e-1	29 441.	0 0	.5 9.4e-1	29 440.	9 0.	5 1.	0	1	0	0	1	1	1	1	# 713	36 # 72916 # 1 # ;gc_cont=0.324
S2_003_000G1_scaffold_26_117	-	ABC_efflux	RF00	07 8.4e-1	29 441.	0 0	.5 9.4e-1	29 440.	9 0.	5 1.	0	1	0	0	1	1	1	1	# 127	495 # 129075 # -1 # ;gc_cont=0.326
S2_003_013G1_scaffold_30_39	-	ABC_efflux	RF00	07 8.4e-1	29 441.	0 0	.5 9.4e-1	29 440.	9 0.	5 1.	0	1	0	0	1	1	1	1	# 426	23 # 44203 # -1 # ;gc_cont=0.326
SP_CRL_023G1_scaffold_19_66	-	ABC_efflux	RF00	07 1.1e-1	28 440.	6 0	.6 1.3e-1	28 440.	5 0.	6 1.	0	1	0	0	1	1	1	1	# 637	01 # 65281 # 1 # ;gc_cont=0.326
N4_083_000G1_scaffold_81_40	-	ABC_efflux	RF00	07 1.6e-1	28 440.	1 0	.7 1.8e-1	28 440.	0 0.	7 1.	0	1	0	0	1	1	1	1	# 426	66 # 44246 # -1 # ;gc_cont=0.326
N4_083_024G1_scaffold_1637_2	-	ABC_efflux	RF00	07 1.6e-1	28 440.	1 0	.7 1.8e-1	28 440.	0 0.	7 1.	0	1	0	0	1	1	1	1	# 541	# 2121 # -1 # ;gc_cont=0.326
N4_131_000G1_scaffold_1303_2	-	ABC_efflux	RF00	07 1.8e-1	28 439.	9 0	.0 2.4e-	68 241.	6 0.	0 2.	0	2	0	0	2	2	0	0	# 408	3 # 7961 # -1 # ;gc_cont=0.596
N4_094_010G1_scaffold_754_1	-	ABC_efflux	RF00	07 2.5e-1	28 439.	5 1	.0 2.8e-1	28 439.	3 1.	0 1.	0	1	0	0	1	1	1	1	# 1 #	1404 # 1 # ;gc_cont=0.330
JBBB006C_scaffold_243_7	-	ABC_efflux	RF00	07 2.6e-1	28 439.	4 0	.5 2.9e-1	28 439.	2 0.	5 1.	0	1	0	0	1	1	1	1	# 595	8 # 7538 # -1 # ;gc_cont=0.324
JBBB006D_scaffold_144_21	-	ABC_efflux	RF00	07 2.6e-1	28 439.	4 0	.5 2.9e-1	28 439.	2 0.	5 1.	0	1	0	0	1	1	1	1	# 221	12 # 23692 # -1 # ;gc_cont=0.324
JBBB006H_scaffold_65_121	-	ABC_efflux	RF00	07 2.6e-1	28 439.	4 0	.5 2.9e-1	28 439.	2 0.	5 1.	0	1	0	0	1	1	1	1	# 114	060 # 115640 # 1 # ;gc_cont=0.324
S2_014_000G1_scaffold_64_105	-	ABC_efflux	RF00	07 2.6e-1	28 439.	4 0	.5 2.9e-1	28 439.	2 0.	5 1.	0	1	0	0	1	1	1	1	# 118	155 # 119735 # -1 # ;gc_cont=0.324
ALL_scaffold_94_13	-	ABC_efflux	RF00	07 3.9e-1	28 438.	8 0	.6 4.4e-1	28 438.	7 0.	6 1.	0	1	0	0	1	1	1	1	# 790	6 # 9486 # 1 # ;gc_cont=0.326
SP_CRL_022G1_scaffold_21_75	-	ABC_efflux	RF00	07 3.9e-1	28 438.	8 0	.6 4.4e-1	28 438.	7 0.	6 1.	0	1	0	0	1	1	1	1	# 716	87 # 73267 # 1 # ;gc_cont=0.326
SP_CRL_022G2_scaffold_22_92	-	ABC_efflux	RF00	07 3.9e-1	28 438.	8 0	.6 4.4e-1	28 438.	7 0.	6 1.	0	1	0	0	1	1	1	1	# 905	66 # 92146 # 1 # ;gc_cont=0.326
SP_CRL_024G1_scaffold_51_12	-	ABC_efflux	RF00	07 3.9e-1	28 438.	8 0	.6 4.4e-1	28 438.	7 0.	6 1.	0	1	0	0	1	1	1	1	# 796	0 # 9540 # 1 # ;gc_cont=0.326
1221A0724_scaffold_147_5	-	ABC_efflux	RF00	07 4e-1	28 438.	8 0	.6 4.5e-1	28 438.	6 0.	6 1.	0	1	0	0	1	1	1	1	# 299	1 # 4571 # 1 # ;gc_cont=0.325
JBBB009H_scaffold_111_31	-	ABC_efflux	RF00	07 6.4e-1	28 438.	1 0	.5 7.2e-1	28 438.	0 0.	5 1.	0	1	0	0	1	1	1	1	# 283	13 # 29893 # 1 # ;gc_cont=0.325
N4_211_000G1_scaffold_2391_2	-	ABC_efflux	RF00	07 5e-1	27 435.	2 0	.0 1.7e-	62 222.	3 0.	0 2.	0	2	0	0	2	2	0	0	# 102	1 # 4509 # 1 # ;gc_cont=0.557
35_020_scaffold_1341_1	-	ABC_efflux	RF00	07 7.6e-1	27 434.	6 0	.4 8.6e-1	27 434.	4 0.	4 1.	0	1	0	0	1	1	1	1	# 2 #	1366 # 1 # ;gc_cont=0.329
0419A0122_scaffold_1849_9	-	ABC_efflux	RF00	07 8.3e-1	27 434.	4 10	.3 1.7e-	66 235.	5 2.	2 2.	0	2	0	0	2	2	0	0	# 610	5 # 9341 # 1 # ;gc_cont=0.290
N4_189_020G1_scaffold_843_3	-	ABC_efflux	RF00	07 1.1e-1	26 434.	0 0	.3 1.3e-1	26 433.	8 0.	3 1.	0	1	0	0	1	1	1	1	# 202	8 # 3356 # -1 # ;gc_cont=0.309
N4_155_009G1_scaffold_1010_1	-	ABC_efflux	RF00	07 4.4e-1	26 432.	1 0	.7 4.9e-1	26 431.	9 0.	7 1.	0	1	0	0	1	1	1	1	# 3 #	1541 # -1 # ;gc_cont=0.322
b003-d017_scaffold_337_1	-	ABC_efflux	RF00	07 4.4e-1	26 432.	1 0	.7 4.9e-1	26 431.	9 0.	7 1.	0	1	0	0	1	1	1	1	# 3 #	1541 # -1 # ;gc_cont=0.323
N1_023_000G1_scaffold_4723_2	-	ABC_efflux	RF00	07 8.1e-1	26 431.	2 0	.7 9.1e-1	26 431.	0 0.	7 1.	0	1	0	0	1	1	1	1	# 945	# 2483 # 1 # ;gc_cont=0.325
N4_124_007G1_scaffold_1324_3	-	ABC_efflux	RF00	07 8.1e-1	26 431.	2 0	.2 9.1e-1	26 431.	0 0.	2 1.	0	1	0	0	1	1	1	1	# 227	0 # 3784 # -1 # ;gc_cont=0.325
b003-d019_scaffold_433_1	-	ABC_efflux	RF00	07 1.6e-1	25 430.	2 0	.7 1.8e-1	25 430.	0 0.	7 1.	0	1	0	0	1	1	1	1	# 1 #	1536 # -1 # ;gc_cont=0.323
N4_214_011G1_scaffold_548_3	-	ABC_efflux	RF00	07 1.9e-1	25 430.	0 0	.7 2.1e-1	25 429.	8 0.	7 1.	0	1	0	0	1	1	1	1	# 194	3 # 3481 # 1 # ;gc_cont=0.327
N4_129_000G1_scaffold_2_192	-	ABC_efflux	RF00	07 4.4e-1	25 428.	8 10	.0 3.3e-	70 247.	7 0.	5 4.	0	4	0	0	4	4	1	1	# 239	298 # 243239 # 1 # ;gc_cont=0.602
N4_129_012G1_scaffold_2_218	-	ABC_efflux	RF00	07 4.4e-1	25 428.	8 10	.0 3.3e-	70 247.	7 0.	5 4.	0	4	0	0	4	4	1	1	# 246	695 # 250636 # -1 # ;gc_cont=0.602
N4_212_008G1_scaffold_1144_1	-	ABC_efflux	RF00	07 6.6e-1	25 428.	2 0	.2 7.4e-1	25 428.	0 0.	2 1.	0	1	0	0	1	1	1	1	# 2 #	1351 # 1 # ;gc_cont=0.329
N4_083_024G1_scaffold_2415_1	-	ABC_efflux	RF00	07 3e-1	24 426.	0 0	.1 3.3e-1	24 425.	9 0.	1 1.	0	1	0	0	1	1	1	1	# 3 #	1226 # 1 # ;gc_cont=0.346
S2_008_000G1_scaffold_1619_4	-	ABC_efflux	RF00	07 1.1e-1	23 424.	1 1	.7 1.3e-1	23 423.	9 1.	7 1.	0	1	0	0	1	1	1	1	# 411	3 # 5942 # 1 # ;gc_cont=0.423
N4_166_027G1_scaffold_2380_3	-	ABC_efflux	RF00	07 1.3e-1	23 423.	9 0	.0 1.4e-1	23 423.	8 0.	0 1.	0	1	0	0	1	1	1	1	# 894	# 2273 # 1 # ;gc_cont=0.618
1609A0827_scaffold_1000_4	-	ABC_efflux	RF00	07 2.9e-1	23 422.	7 1	.4 3.4e-1	23 422.	5 1.	4 1.	0	1	0	0	1	1	1	1	# 340	3 # 5151 # 1 # ;gc_cont=0.515
1610A0828_scaffold_3700_1	-	ABC_efflux	RF00	07 2.9e-1	23 422.	7 1	.4 3.4e-1	23 422.	5 1.	4 1.	0	1	0	0	1	1	1	1	# 125	# 1873 # 1 # ;gc_cont=0.515
1614A0901_scaffold_1010_2	-	ABC_efflux	RF00	07 2.9e-1	23 422.	7 1	.4 3.4e-1	23 422.	5 1.	4 1.	0	1	0	0	1	1	1	1	# 252	5 # 4273 # 1 # ;gc_cont=0.515
1616A0903_scaffold_54_151	-	ABC_efflux	RF00	07 2.9e-1	23 422.	7 1	.4 3.4e-1	23 422.	5 1.	4 1.	0	1	0	0	1	1	1	1	# 154	229 # 155977 # -1 # ;gc_cont=0.515
1618A0905_scaffold_141_4	-	ABC_efflux	RF00	07 2.9e-1	23 422.	7 1	.4 3.4e-1	23 422.	5 1.	4 1.	0	1	0	0	1	1	1	1	# 340	3 # 5151 # 1 # ;gc_cont=0.515
1619A0906_scaffold_55_4	-	ABC_efflux	RF00	07 2.9e-1	23 422.	7 1	.4 3.4e-1	23 422.	5 1.	4 1.	0	1	0	0	1	1	1	1	# 340	3 # 5151 # 1 # ;gc_cont=0.515
1621A0908_scaffold_540_2	-	ABC_efflux	RF00	07 2.9e-1	23 422.	7 1	.4 3.4e-1	23 422.	5 1.	4 1.	0	1	0	0	1	1	1	1	# 103	3 # 2781 # 1 # ;gc_cont=0.515
1625A0912_scaffold_501_4	-	ABC_efflux	RF00	07 2.9e-1	23 422.	7 1	.4 3.4e-1	23 422.	5 1.	4 1.	0	1	0	0	1	1	1	1	# 307	0 # 4818 # 1 # ;gc_cont=0.515
1626A0913_scaffold_38_99	-	ABC_efflux	RF00	07 2.9e-1	23 422.	7 1	.4 3.4e-1	23 422.	5 1.	4 1.	0	1	0	0	1	1	1	1	# 116	357 # 118105 # -1 # ;gc_cont=0.515
1627A0914_scaffold_437_4	-	ABC_efflux	RF00	07 2.9e-1	23 422.	7 1	.4 3.4e-1	23 422.	5 1.	4 1.	0	1	0	0	1	1	1	1	# 330	0 # 5048 # 1 # ;gc_cont=0.515
1628A0915_scaffold_51_99	-	ABC_efflux	RF00	07 2.9e-1	23 422.	7 1	.4 3.4e-1	23 422.	5 1.	4 1.	0	1	0	0	1	1	1	1	# 116	357 # 118105 # -1 # ;gc_cont=0.515
JBBB012F_myIDBA_UD_scaffold_22_4	-	ABC_efflux	RF00	07 2.9e-1	23 422.	7 1	.4 3.4e-1	23 422.	5 1.	4 1.	0	1	0	0	1	1	1	1	# 340	3 # 5151 # 1 # ;gc_cont=0.514
JBBB012L_myIDBA_UD_scaffold_1193_2	-	ABC_efflux	RF00	07 2.9e-1	23 422.	7 1	.4 3.4e-1	23 422.	5 1.	4 1.	0	1	0	0	1	1	1	1	# 236	8 # 4116 # 1 # ;gc_cont=0.514
JBBB013A_myIDBA_UD_scaffold_18_101	-	ABC_efflux	RF00	07 2.9e-1	23 422.	7 1	.4 3.4e-1	23 422.	5 1.	4 1.	0	1	0	0	1	1	1	1	# 116	367 # 118115 # -1 # ;gc_cont=0.514
JBBB013D_myIDBA_UD_scaffold_31_101	-	ABC_efflux	RF00	07 2.9e-1	23 422.	7 1	.4 3.4e-1	23 422.	5 1.	4 1.	0	1	0	0	1	1	1	1	# 116	367 # 118115 # -1 # ;gc_cont=0.514
JBBB013E_myIDBA_UD_scaffold_16_101	-	ABC_efflux	RF00	07 2.9e-1	23 422.	7 1	.4 3.4e-1	23 422.	5 1.	4 1.	0	1	0	0	1	1	1	1	# 116	367 # 118115 # -1 # ;gc_cont=0.514
JBBB013F_myIDBA_UD_scaffold_1175_4	-	ABC_efflux	RF00	07 2.9e-1	23 422.	7 1	.4 3.4e-1	23 422.	5 1.	4 1.	0	1	0	0	1	1	1	1	# 340	3 # 5151 # 1 # ;gc_cont=0.514
JBBB013G_myIDBA_UD_scaffold_178_3	-	ABC_efflux	RF00	07 2.9e-1	23 422.	7 1	.4 3.4e-1	23 422.	5 1.	4 1.	0	1	0	0	1	1	1	1	# 272	2 # 4470 # 1 # ;gc_cont=0.514
JBBB013J_myIDBA_UD_scaffold_182_27	-	ABC_efflux	RF00	07 2.9e-1	23 422.	7 1	.4 3.4e-1	23 422.	5 1.	4 1.	0	1	0	0	1	1	1	1	# 330	39 # 34787 # -1 # ;gc_cont=0.514
N4_139_000G1_scaffold_53_4	-	ABC_efflux	RF00	07 2.9e-1	23 422.	7 1	.4 3.4e-1	23 422.	5 1.	4 1.	0	1	0	0	1	1	1	1	# 340	3 # 5151 # 1 # ;gc_cont=0.515
N4_139_013G1_scaffold_767_2	-	ABC_efflux	RF00	07 2.9e-1	23 422.	7 1	.4 3.4e-1	23 422.	5 1.	4 1.	0	1	0	0	1	1	1	1	# 333	# 2081 # 1 # ;gc_cont=0.515
N4_139_027G1_scaffold_43_100	-	ABC_efflux	RF00	07 2.9e-1	23 422.	7 1	.4 3.4e-1	23 422.	5 1.	4 1.	0	1	0	0	1	1	1	1	# 116	161 # 117909 # -1 # ;gc_cont=0.515
S2_006_000G1_scaffold_38_101	-	ABC_efflux	RF00	07 2.9e-1	23 422.	7 1	.4 3.4e-1	23 422.	5 1.	4 1.	0	1	0	0	1	1	1	1	# 116	367 # 118115 # -1 # ;gc_cont=0.514
S2_016_000G1_scaffold_73_4	-	ABC_efflux	RF00	07 2.9e-1	23 422.	7 1	.4 3.4e-1	23 422.	5 1.	4 1.	0	1	0	0	1	1	1	1	# 340	3 # 5151 # 1 # ;gc_cont=0.515
N4_171_000G1_scaffold_812_1	-	ABC_efflux	RF00	07 6.4e-1	23 421.	6 0	.0 1.1e-	62 222.	8 0.	0 2.	0	2	0	0	2	2	0	0	# 1 #	3378 # -1 # ;gc_cont=0.612
N4_171_005G1_scaffold_594_1	-	ABC_efflux	RF00	07 6.4e-1	23 421.	6 0	.0 1.1e-	62 222.	8 0.	0 2.	0	2	0	0	2	2	0	0	# 1 #	3378 # -1 # ;gc_cont=0.612
N4_116_000G1_scaffold_11_54	-	ABC_efflux	RF00	07 1.4e-1	22 420.	5 1	.5 1.7e-1	22 420.	2 1.	5 1.	0	1	0	0	1	1	1	1	# 560	82 # 57845 # -1 # ;gc_cont=0.396
N4_116_008G1_scaffold_20_54	-	ABC_efflux	RF00	07 1.4e-1	22 420.	5 1	.5 1.7e-1	22 420.	2 1.	5 1.	0	1	0	0	1	1	1	1	# 560	82 # 57845 # -1 # ;gc_cont=0.396
N4_116_010G1_scaffold_44_21	-	ABC_efflux	RF00	07 1.4e-1	22 420.	5 1	.5 1.7e-1	22 420.	2 1.	5 1.	0	1	0	0	1	1	1	1	# 240	05 # 25768 # 1 # ;gc_cont=0.396
N4_116_013G1_scaffold_31_21	-	ABC_efflux	RF00	07 1.4e-1	22 420.	5 1	.5 1.7e-1	22 420.	2 1.	5 1.	0	1	0	0	1	1	1	1	# 240	05 # 25768 # 1 # ;gc_cont=0.396
JBBB006F_scaffold_156_10	-	ABC_efflux	RF00	07 2.5e-1	22 419.	6 1	.1 3.1e-1	22 419.	4 1.	1 1.	0	1	0	0	1	1	1	1	# 109	74 # 12737 # 1 # ;gc_cont=0.385
JBBB006H_scaffold_27_65	-	ABC_efflux	RF00	07 2.5e-1	22 419.	6 1	.1 3.1e-1	22 419.	4 1.	1 1.	0	1	0	0	1	1	1	1	# 683	59 # 70122 # 1 # ;gc_cont=0.385
JBBB006I_scaffold_210_2	-	ABC_efflux	RF00	07 2.5e-1	22 419.	6 1	.1 3.1e-1	22 419.	4 1.	1 1.	0	1	0	0	1	1	1	1	# 199	8 # 3761 # 1 # ;gc_cont=0.385
JBBB006K_scaffold_93_86	-	ABC_efflux	RF00	07 2.5e-1	22 419.	6 1	.1 3.1e-1	22 419.	4 1.	1 1.	0	1	0	0	1	1	1	1	# 888	06 # 90569 # 1 # ;gc_cont=0.385
S2_014_000G1_scaffold_145_65	-	ABC_efflux	RF00	07 2.5e-1	22 419.	6 1	.1 3.1e-1	22 419.	4 1.	1 1.	0	1	0	0	1	1	1	1	# 683	59 # 70122 # 1 # ;gc_cont=0.385
N4_089_008G2_scaffold_2118_1	-	ABC_efflux	RF00	07 3.2e-1	22 419.	3 0	.4 3.6e-1	22 419.	1 0.	4 1.	0	1	0	0	1	1	1	1	# 1 #	1278 # 1 # ;gc_cont=0.308
39_001_scaffold_64_55	-	ABC_efflux	RF00	07 9.5e-1	22 417.	8 0	.9 1.1e-1	21 417.	5 0.	9 1.	0	1	0	0	1	1	1	1	# 602	81 # 61975 # -1 # ;gc_cont=0.591
N2_039_000G1_scaffold_36_54	-	ABC_efflux	RF00	07 9.5e-1	22 417.	8 0	.9 1.1e-1	21 417.	5 0.	9 1.	0	1	0	0	1	1	1	1	# 602	36 # 61930 # -1 # ;gc_cont=0.591
N4_105_011G1_scaffold_493_3	-	ABC_efflux	RF00	07 9.6e-1	22 417.	7 0	.7 1.1e-1	21 417.	5 0.	7 1.	0	1	0	0	1	1	1	1	# 219	0 # 3884 # -1 # ;gc_cont=0.592
39_007_scaffold_565_6	-	ABC_efflux	RF00	07 1.7e-1	21 417.	0 1	.0 2e-1	21 416.	7 1.	0 1.	0	1	0	0	1	1	1	1	# 471	3 # 6476 # -1 # ;gc_cont=0.398
N4_125_000G1_scaffold_935_4	-	ABC_efflux	RF00	07 1.8e-1	21 416.	9 0	.7 2.2e-1	21 416.	6 0.	7 1.	0	1	0	0	1	1	1	1	# 400	0 # 5748 # 1 # ;gc_cont=0.396
35_002_scaffold_58_4	-	ABC_efflux	RF00	07 1.9e-1	21 416.	8 4	.3 2.3e-1	21 416.	5 4.	3 1.	0	1	0	0	1	1	1	1	# 347	4 # 5222 # 1 # ;gc_cont=0.573
35_006_scaffold_16_110	-	ABC_efflux	RF00	07 1.9e-1	21 416.	8 4	.3 2.3e-1	21 416.	5 4.	3 1.	0	1	0	0	1	1	1	1	# 118	165 # 119913 # -1 # ;gc_cont=0.574
35_010_scaffold_20_4	-	ABC_efflux	RF00	07 1.9e-1	21 416.	8 4	.3 2.3e-1	21 416.	5 4.	3 1.	0	1	0	0	1	1	1	1	# 347	4 # 5222 # 1 # ;gc_cont=0.573
JBBB003E_scaffold_155_4	-	ABC_efflux	RF00	07 1.9e-1	21 416.	8 4	.3 2.3e-1	21 416.	5 4.	3 1.	0	1	0	0	1	1	1	1	# 347	4 # 5222 # 1 # ;gc_cont=0.572
JBBB003F_scaffold_81_65	-	ABC_efflux	RF00	07 1.9e-1	21 416.	8 4	.3 2.3e-1	21 416.	5 4.	3 1.	0	1	0	0	1	1	1	1	# 705	79 # 72327 # -1 # ;gc_cont=0.573
JBBB003G_scaffold_23_4	-	ABC_efflux	RF00	07 1.9e-1	21 416.	8 4	.3 2.3e-1	21 416.	5 4.	3 1.	0	1	0	0	1	1	1	1	# 347	4 # 5222 # 1 # ;gc_cont=0.572
JBBB003I_scaffold_23_4	-	ABC_efflux	RF00	07 1.9e-1	21 416.	8 4	.3 2.3e-1	21 416.	5 4.	3 1.	0	1	0	0	1	1	1	1	# 347	4 # 5222 # 1 # ;gc_cont=0.572
JBBB003J_scaffold_23_4	-	ABC_efflux	RF00	07 1.9e-1	21 416.	8 4	.3 2.3e-1	21 416.	5 4.	3 1.	0	1	0	0	1	1	1	1	# 347	4 # 5222 # 1 # ;gc_cont=0.572
JBBB003K_scaffold_34_143	-	ABC_efflux	RF00	07 1.9e-1	21 416.	8 4	.3 2.3e-1	21 416.	5 4.	3 1.	0	1	0	0	1	1	1	1	# 150	484 # 152232 # -1 # ;gc_cont=0.573
JBBB003L_scaffold_2_190	-	ABC_efflux	RF00	07 1.9e-1	21 416.	8 4	.3 2.3e-1	21 416.	5 4.	3 1.	0	1	0	0	1	1	1	1	# 197	588 # 199336 # -1 # ;gc_cont=0.573
JBBB004A_scaffold_72_72	-	ABC_efflux	RF00	07 1.9e-1	21 416.	8 4	.3 2.3e-1	21 416.	5 4.	3 1.	0	1	0	0	1	1	1	1	# 797	55 # 81503 # -1 # ;gc_cont=0.573
JBBB007C_scaffold_469_2	-	ABC_efflux	RF00	07 1.9e-1	21 416.	8 4	.3 2.3e-1	21 416.	5 4.	3 1.	0	1	0	0	1	1	1	1	# 137	7 # 3125 # 1 # ;gc_cont=0.573
N1_014_000G1_scaffold_247_4	-	ABC_efflux	RF00	07 1.9e-1	21 416.	8 4	.3 2.3e-1	21 416.	5 4.	3 1.	0	1	0	0	1	1	1	1	# 347	4 # 5222 # 1 # ;gc_cont=0.573
N2_035_000G1_scaffold_54_110	-	ABC_efflux	RF00	07 1.9e-1	21 416.	8 4	.3 2.3e-1	21 416.	5 4.	3 1.	0	1	0	0	1	1	1	1	# 118	165 # 119913 # -1 # ;gc_cont=0.574
N4_168_000G1_scaffold_18_484	-	ABC_efflux	RF00	07 1.9e-1	21 416.	8 4	.3 2.3e-1	21 416.	5 4.	3 1.	0	1	0	0	1	1	1	1	# 492	339 # 494087 # 1 # ;gc_cont=0.573
N4_168_017G1_scaffold_15_4	-	ABC_efflux	RF00	07 1.9e-1	21 416.	8 4	.3 2.3e-1	21 416.	5 4.	3 1.	0	1	0	0	1	1	1	1	# 347	3 # 5221 # 1 # ;gc_cont=0.573
N4_168_021G1_scaffold_13_3	-	ABC_efflux	RF00	07 1.9e-1	21 416.	8 4	.3 2.3e-1	21 416.	5 4.	3 1.	0	1	0	0	1	1	1	1	# 336	6 # 5114 # 1 # ;gc_cont=0.573
N4_168_023G1_scaffold_40_482	-	ABC_efflux	RF00	07 1.9e-1	21 416.	8 4	.3 2.3e-1	21 416.	5 4.	3 1.	0	1	0	0	1	1	1	1	# 491	564 # 493312 # 1 # ;gc_cont=0.573
N4_171_000G1_scaffold_38_4	-	ABC_efflux	RF00	07 1.9e-1	21 416.	8 4	.3 2.3e-1	21 416.	5 4.	3 1.	0	1	0	0	1	1	1	1	# 347	3 # 5221 # 1 # ;gc_cont=0.573
N4_171_005G1_scaffold_0_958	-	ABC_efflux	RF00	07 1.9e-1	21 416.	8 4	.3 2.3e-1	21 416.	5 4.	3 1.	0	1	0	0	1	1	1	1	# 100	0082 # 1001830 # -1 # ;gc_cont=0.574
N4_207_000G1_scaffold_24_4	-	ABC_efflux	RF00	07 1.9e-1	21 416.	8 4	.3 2.3e-1	21 416.	5 4.	3 1.	0	1	0	0	1	1	1	1	# 347	4 # 5222 # 1 # ;gc_cont=0.572
N4_207_024G1_scaffold_19_188	-	ABC_efflux	RF00	07 1.9e-1	21 416.	8 4	.3 2.3e-1	21 416.	5 4.	3 1.	0	1	0	0	1	1	1	1	# 193	118 # 194866 # -1 # ;gc_cont=0.573
N4_207_025G1_scaffold_20_4	-	ABC_efflux	RF00	07 1.9e-1	21 416.	8 4	.3 2.3e-1	21 416.	5 4.	3 1.	0	1	0	0	1	1	1	1	# 347	4 # 5222 # 1 # ;gc_cont=0.572
N4_207_026G1_scaffold_23_4	-	ABC_efflux	RF00	07 1.9e-1	21 416.	8 4	.3 2.3e-1	21 416.	5 4.	3 1.	0	1	0	0	1	1	1	1	# 347	4 # 5222 # 1 # ;gc_cont=0.572
S2_005_scaffold_20_4	-	ABC_efflux	RF00	07 1.9e-1	21 416.	8 4	.3 2.3e-1	21 416.	5 4.	3 1.	0	1	0	0	1	1	1	1	# 345	4 # 5202 # 1 # ;gc_cont=0.572
S2_014_000G1_scaffold_981_4	-	ABC_efflux	RF00	07 1.9e-1	21 416.	8 4	.3 2.3e-1	21 416.	5 4.	3 1.	0	1	0	0	1	1	1	1	# 347	4 # 5222 # 1 # ;gc_cont=0.573
b014-d012_scaffold_5_254	-	ABC_efflux	RF00	07 1.9e-1	21 416.	8 4	.3 2.3e-1	21 416.	5 4.	3 1.	0	1	0	0	1	1	1	1	# 275	823 # 277571 # 1 # ;gc_cont=0.573
b014-d014_scaffold_852_2	-	ABC_efflux	RF00	07 1.9e-1	21 416.	8 4	.3 2.3e-1	21 416.	5 4.	3 1.	0	1	0	0	1	1	1	1	# 607	# 2355 # 1 # ;gc_cont=0.573
N4_082_000G1_scaffold_19_82	-	ABC_efflux	RF00	07 2.1e-1	21 416.	6 1	.2 2.5e-1	21 416.	4 1.	2 1.	0	1	0	0	1	1	1	1	# 888	74 # 90622 # -1 # ;gc_cont=0.521
N4_082_014G1_scaffold_0_82	-	ABC_efflux	RF00	07 2.1e-1	21 416.	6 1	.2 2.5e-1	21 416.	4 1.	2 1.	0	1	0	0	1	1	1	1	# 888	74 # 90622 # -1 # ;gc_cont=0.521
N4_082_020G1_scaffold_1300_5	-	ABC_efflux	RF00	07 2.2e-1	21 416.	5 1	.2 2.7e-1	21 416.	3 1.	2 1.	0	1	0	0	1	1	1	1	# 288	8 # 4636 # -1 # ;gc_cont=0.521
N4_207_025G1_scaffold_3184_2	-	ABC_efflux	RF00	07 2.3e-1	21 416.	5 0	.3 2.6e-1	21 416.	3 0.	3 1.	0	1	0	0	1	1	1	1	# 579	# 1997 # 1 # ;gc_cont=0.335
66_022_scaffold_16_89	-	ABC_efflux	RF00	07 2.8e-1	21 416.	2 0	.8 3.3e-1	21 416.	0 0.	8 1.	0	1	0	0	1	1	1	1	# 101	118 # 102812 # 1 # ;gc_cont=0.595
JBBB012F_myIDBA_UD_scaffold_4_8	-	ABC_efflux	RF00	07 2.8e-1	21 416.	2 0	.8 3.3e-1	21 416.	0 0.	8 1.	0	1	0	0	1	1	1	1	# 102	94 # 11988 # 1 # ;gc_cont=0.596
JBBB012L_myIDBA_UD_scaffold_1_8	-	ABC_efflux	RF00	07 2.8e-1	21 416.	2 0	.8 3.3e-1	21 416.	0 0.	8 1.	0	1	0	0	1	1	1	1	# 102	94 # 11988 # 1 # ;gc_cont=0.596
N2_066_000G1_scaffold_85_161	-	ABC_efflux	RF00	07 2.8e-1	21 416.	2 0	.8 3.3e-1	21 416.	0 0.	8 1.	0	1	0	0	1	1	1	1	# 169	104 # 170798 # -1 # ;gc_cont=0.596
N4_126_000G1_scaffold_698_2	-	ABC_efflux	RF00	07 2.8e-1	21 416.	2 0	.8 3.3e-1	21 416.	0 0.	8 1.	0	1	0	0	1	1	1	1	# 227	# 1921 # 1 # ;gc_cont=0.596
N4_126_007G1_scaffold_436_12	-	ABC_efflux	RF00	07 2.8e-1	21 416.	2 0	.8 3.3e-1	21 416.	0 0.	8 1.	0	1	0	0	1	1	1	1	# 947	2 # 11166 # -1 # ;gc_cont=0.597
N4_155_000G1_scaffold_3_394	-	ABC_efflux	RF00	07 2.8e-1	21 416.	2 0	.8 3.3e-1	21 416.	0 0.	8 1.	0	1	0	0	1	1	1	1	# 413	877 # 415571 # -1 # ;gc_cont=0.596
N4_155_006G1_scaffold_2_394	-	ABC_efflux	RF00	07 2.8e-1	21 416.	2 0	.8 3.3e-1	21 416.	0 0.	8 1.	0	1	0	0	1	1	1	1	# 413	877 # 415571 # -1 # ;gc_cont=0.596
S2_006_000G1_scaffold_6_8	-	ABC_efflux	RF00	07 2.8e-1	21 416.	2 0	.8 3.3e-1	21 416.	0 0.	8 1.	0	1	0	0	1	1	1	1	# 102	94 # 11988 # 1 # ;gc_cont=0.596
JBBB013K_myIDBA_UD_scaffold_1238_4	-	ABC_efflux	RF00	07 2.9e-1	21 416.	2 1	.4 3.4e-1	21 416.	0 1.	4 1.	0	1	0	0	1	1	1	1	# 346	3 # 5154 # 1 # ;gc_cont=0.514
N2_038_000G1_scaffold_544_4	-	ABC_efflux	RF00	07 3.1e-1	21 416.	1 0	.9 3.8e-1	21 415.	8 0.	9 1.	0	1	0	0	1	1	1	1	# 402	0 # 5714 # 1 # ;gc_cont=0.592
N4_105_000G1_scaffold_1538_9	-	ABC_efflux	RF00	07 3.1e-1	21 416.	1 0	.9 3.8e-1	21 415.	8 0.	9 1.	0	1	0	0	1	1	1	1	# 646	5 # 8159 # -1 # ;gc_cont=0.594
N4_105_007G1_scaffold_124_15	-	ABC_efflux	RF00	07 3.1e-1	21 416.	1 0	.9 3.8e-1	21 415.	8 0.	9 1.	0	1	0	0	1	1	1	1	# 168	25 # 18519 # -1 # ;gc_cont=0.594
N4_105_010G1_scaffold_176_16	-	ABC_efflux	RF00	07 3.1e-1	21 416.	1 0	.9 3.8e-1	21 415.	8 0.	9 1.	0	1	0	0	1	1	1	1	# 184	75 # 20169 # -1 # ;gc_cont=0.594
S2_003_000G1_scaffold_5211_1	-	ABC_efflux	RF00	07 3.7e-1	21 415.	8 0	.6 4.5e-1	21 415.	5 0.	6 1.	0	1	0	0	1	1	1	1	# 101	# 1804 # -1 # ;gc_cont=0.391
N4_160_000G1_scaffold_693_4	-	ABC_efflux	RF00	07 4.1e-1	21 415.	7 1	.9 4.6e-1	21 415.	5 1.	9 1.	0	1	0	0	1	1	1	1	# 257	6 # 4039 # 1 # ;gc_cont=0.377
N4_160_053G1_scaffold_440_3	-	ABC_efflux	RF00	07 4.1e-1	21 415.	7 1	.9 4.6e-1	21 415.	5 1.	9 1.	0	1	0	0	1	1	1	1	# 703	# 2166 # -1 # ;gc_cont=0.377
N4_107_000G1_scaffold_0_216	-	ABC_efflux	RF00	07 4.3e-1	21 415.	6 3	.9 5.2e-1	21 415.	3 3.	9 1.	0	1	0	0	1	1	1	1	# 219	494 # 221242 # -1 # ;gc_cont=0.576
N4_107_023G1_scaffold_0_216	-	ABC_efflux	RF00	07 4.3e-1	21 415.	6 3	.9 5.2e-1	21 415.	3 3.	9 1.	0	1	0	0	1	1	1	1	# 219	494 # 221242 # -1 # ;gc_cont=0.576
N4_107_026G1_scaffold_0_216	-	ABC_efflux	RF00	07 4.3e-1	21 415.	6 3	.9 5.2e-1	21 415.	3 3.	9 1.	0	1	0	0	1	1	1	1	# 219	395 # 221143 # -1 # ;gc_cont=0.576
N4_107_030G1_scaffold_0_173	-	ABC_efflux	RF00	07 4.3e-1	21 415.	6 3	.9 5.2e-1	21 415.	3 3.	9 1.	0	1	0	0	1	1	1	1	# 184	329 # 186077 # 1 # ;gc_cont=0.575
b014-d006_scaffold_498_1	-	ABC_efflux	RF00	07 4.8e-1	21 415.	4 0	.6 5.9e-1	21 415.	1 0.	6 1.	0	1	0	0	1	1	1	1	# 2 #	1735 # 1 # ;gc_cont=0.395
66_004_scaffold_11_249	-	ABC_efflux	RF00	07 4.9e-1	21 415.	4 1	.9 5.7e-1	21 415.	2 1.	9 1.	0	1	0	0	1	1	1	1	# 241	172 # 242920 # -1 # ;gc_cont=0.576
66_006_scaffold_290_11	-	ABC_efflux	RF00	07 4.9e-1	21 415.	4 1	.9 5.7e-1	21 415.	2 1.	9 1.	0	1	0	0	1	1	1	1	# 904	5 # 10793 # -1 # ;gc_cont=0.576
N2_066_000G1_scaffold_304_19	-	ABC_efflux	RF00	07 4.9e-1	21 415.	4 1	.9 5.7e-1	21 415.	2 1.	9 1.	0	1	0	0	1	1	1	1	# 247	39 # 26487 # -1 # ;gc_cont=0.576
93_004_scaffold_17_206	-	ABC_efflux	RF00	07 4.9e-1	21 415.	4 0	.6 6.1e-1	21 415.	1 0.	6 1.	0	1	0	0	1	1	1	1	# 181	039 # 182787 # 1 # ;gc_cont=0.394
93_009_scaffold_16_99	-	ABC_efflux	RF00	07 4.9e-1	21 415.	4 0	.6 6.1e-1	21 415.	1 0.	6 1.	0	1	0	0	1	1	1	1	# 102	141 # 103889 # 1 # ;gc_cont=0.394
93_010_scaffold_20_262	-	ABC_efflux	RF00	07 4.9e-1	21 415.	4 0	.6 6.1e-1	21 415.	1 0.	6 1.	0	1	0	0	1	1	1	1	# 237	111 # 238859 # 1 # ;gc_cont=0.394
N2_093_000G1_scaffold_4_52	-	ABC_efflux	RF00	07 4.9e-1	21 415.	4 0	.6 6.1e-1	21 415.	1 0.	6 1.	0	1	0	0	1	1	1	1	# 541	90 # 55938 # -1 # ;gc_cont=0.394
N4_079_000G1_scaffold_73_21	-	ABC_efflux	RF00	07 4.9e-1	21 415.	4 0	.6 6.1e-1	21 415.	1 0.	6 1.	0	1	0	0	1	1	1	1	# 254	52 # 27200 # 1 # ;gc_cont=0.393
N4_079_008G1_scaffold_189_13	-	ABC_efflux	RF00	07 4.9e-1	21 415.	4 0	.6 6.1e-1	21 415.	1 0.	6 1.	0	1	0	0	1	1	1	1	# 128	16 # 14564 # -1 # ;gc_cont=0.393
N4_079_021G1_scaffold_210_2	-	ABC_efflux	RF00	07 4.9e-1	21 415.	4 0	.6 6.1e-1	21 415.	1 0.	6 1.	0	1	0	0	1	1	1	1	# 139	6 # 3144 # 1 # ;gc_cont=0.393
b014-d007_scaffold_12_118	-	ABC_efflux	RF00	07 4.9e-1	21 415.	4 0	.6 6.1e-1	21 415.	1 0.	6 1.	0	1	0	0	1	1	1	1	# 117	745 # 119493 # 1 # ;gc_cont=0.394
b014-d008_scaffold_8_41	-	ABC_efflux	RF00	07 4.9e-1	21 415.	4 0	.6 6.1e-1	21 415.	1 0.	6 1.	0	1	0	0	1	1	1	1	# 422	10 # 43958 # -1 # ;gc_cont=0.394
b014-d009_scaffold_8_118	-	ABC_efflux	RF00	07 4.9e-1	21 415.	4 0	.6 6.1e-1	21 415.	1 0.	6 1.	0	1	0	0	1	1	1	1	# 117	745 # 119493 # 1 # ;gc_cont=0.394
b014-d010_scaffold_10_120	-	ABC_efflux	RF00	07 4.9e-1	21 415.	4 0	.6 6.1e-1	21 415.	1 0.	6 1.	0	1	0	0	1	1	1	1	# 118	944 # 120692 # 1 # ;gc_cont=0.394
b014-d011_scaffold_8_118	-	ABC_efflux	RF00	07 4.9e-1	21 415.	4 0	.6 6.1e-1	21 415.	1 0.	6 1.	0	1	0	0	1	1	1	1	# 117	745 # 119493 # 1 # ;gc_cont=0.394
b014-d012_scaffold_19_44	-	ABC_efflux	RF00	07 4.9e-1	21 415.	4 0	.6 6.1e-1	21 415.	1 0.	6 1.	0	1	0	0	1	1	1	1	# 449	98 # 46746 # -1 # ;gc_cont=0.394
JBBB008G_scaffold_675_1	-	ABC_efflux	RF00	07 5.5e-1	21 415.	3 0	.8 6.7e-1	21 415.	0 0.	8 1.	0	1	0	0	1	1	1	1	# 101	# 1831 # -1 # ;gc_cont=0.394
N4_082_020G1_scaffold_12_51	-	ABC_efflux	RF00	07 5.7e-1	21 415.	2 1	.2 7e-1	21 414.	9 1.	2 1.	0	1	0	0	1	1	1	1	# 535	42 # 55290 # -1 # ;gc_cont=0.394
N4_082_024G1_scaffold_16_172	-	ABC_efflux	RF00	07 5.7e-1	21 415.	2 1	.2 7e-1	21 414.	9 1.	2 1.	0	1	0	0	1	1	1	1	# 167	400 # 169148 # 1 # ;gc_cont=0.394
N4_180_000G1_scaffold_147_29	-	ABC_efflux	RF00	07 7.3e-1	21 414.	8 0	.7 8.9e-1	21 414.	6 0.	7 1.	0	1	0	0	1	1	1	1	# 284	35 # 30198 # -1 # ;gc_cont=0.399
N4_180_023G1_scaffold_36_29	-	ABC_efflux	RF00	07 7.3e-1	21 414.	8 0	.7 8.9e-1	21 414.	6 0.	7 1.	0	1	0	0	1	1	1	1	# 284	35 # 30198 # -1 # ;gc_cont=0.399
38_006_scaffold_93_35	-	ABC_efflux	RF00	07 7.3e-1	21 414.	8 0	.7 9e-1	21 414.	5 0.	7 1.	0	1	0	0	1	1	1	1	# 395	56 # 41304 # 1 # ;gc_cont=0.396
39_001_scaffold_762_2	-	ABC_efflux	RF00	07 7.3e-1	21 414.	8 0	.7 9e-1	21 414.	5 0.	7 1.	0	1	0	0	1	1	1	1	# 237	6 # 4124 # 1 # ;gc_cont=0.396
39_013_scaffold_534_12	-	ABC_efflux	RF00	07 7.3e-1	21 414.	8 0	.7 9e-1	21 414.	5 0.	7 1.	0	1	0	0	1	1	1	1	# 141	66 # 15914 # 1 # ;gc_cont=0.396
JBBB008H_scaffold_4_581	-	ABC_efflux	RF00	07 7.3e-1	21 414.	8 0	.7 9e-1	21 414.	5 0.	7 1.	0	1	0	0	1	1	1	1	# 540	211 # 541959 # 1 # ;gc_cont=0.394
JBBB008I_scaffold_0_581	-	ABC_efflux	RF00	07 7.3e-1	21 414.	8 0	.7 9e-1	21 414.	5 0.	7 1.	0	1	0	0	1	1	1	1	# 539	989 # 541737 # 1 # ;gc_cont=0.394
JBBB008J_scaffold_8_52	-	ABC_efflux	RF00	07 7.3e-1	21 414.	8 0	.7 9e-1	21 414.	5 0.	7 1.	0	1	0	0	1	1	1	1	# 541	50 # 55898 # -1 # ;gc_cont=0.394
JBBB008K_scaffold_60_19	-	ABC_efflux	RF00	07 7.3e-1	21 414.	8 0	.7 9e-1	21 414.	5 0.	7 1.	0	1	0	0	1	1	1	1	# 256	15 # 27363 # 1 # ;gc_cont=0.396
JBBB008L_scaffold_3_581	-	ABC_efflux	RF00	07 7.3e-1	21 414.	8 0	.7 9e-1	21 414.	5 0.	7 1.	0	1	0	0	1	1	1	1	# 540	229 # 541977 # 1 # ;gc_cont=0.394
JBBB009A_scaffold_16_9	-	ABC_efflux	RF00	07 7.3e-1	21 414.	8 0	.7 9e-1	21 414.	5 0.	7 1.	0	1	0	0	1	1	1	1	# 832	6 # 10074 # -1 # ;gc_cont=0.394
JBBB009E_scaffold_4_398	-	ABC_efflux	RF00	07 7.3e-1	21 414.	8 0	.7 9e-1	21 414.	5 0.	7 1.	0	1	0	0	1	1	1	1	# 355	091 # 356839 # 1 # ;gc_cont=0.394
JBBB009F_scaffold_3_52	-	ABC_efflux	RF00	07 7.3e-1	21 414.	8 0	.7 9e-1	21 414.	5 0.	7 1.	0	1	0	0	1	1	1	1	# 541	50 # 55898 # -1 # ;gc_cont=0.394
JBBB009H_scaffold_3_582	-	ABC_efflux	RF00	07 7.3e-1	21 414.	8 0	.7 9e-1	21 414.	5 0.	7 1.	0	1	0	0	1	1	1	1	# 540	228 # 541976 # 1 # ;gc_cont=0.394
JBBB009I_scaffold_46_23	-	ABC_efflux	RF00	07 7.3e-1	21 414.	8 0	.7 9e-1	21 414.	5 0.	7 1.	0	1	0	0	1	1	1	1	# 289	90 # 30738 # 1 # ;gc_cont=0.394
JBBB009J_scaffold_52_52	-	ABC_efflux	RF00	07 7.3e-1	21 414.	8 0	.7 9e-1	21 414.	5 0.	7 1.	0	1	0	0	1	1	1	1	# 541	50 # 55898 # -1 # ;gc_cont=0.394
JBBB009K_scaffold_29_19	-	ABC_efflux	RF00	07 7.3e-1	21 414.	8 0	.7 9e-1	21 414.	5 0.	7 1.	0	1	0	0	1	1	1	1	# 175	91 # 19339 # -1 # ;gc_cont=0.394
JBBB009L_scaffold_4_52	-	ABC_efflux	RF00	07 7.3e-1	21 414.	8 0	.7 9e-1	21 414.	5 0.	7 1.	0	1	0	0	1	1	1	1	# 541	50 # 55898 # -1 # ;gc_cont=0.394
JBBB010A_scaffold_4_581	-	ABC_efflux	RF00	07 7.3e-1	21 414.	8 0	.7 9e-1	21 414.	5 0.	7 1.	0	1	0	0	1	1	1	1	# 540	139 # 541887 # 1 # ;gc_cont=0.394
JBBB010B_scaffold_13_52	-	ABC_efflux	RF00	07 7.3e-1	21 414.	8 0	.7 9e-1	21 414.	5 0.	7 1.	0	1	0	0	1	1	1	1	# 541	50 # 55898 # -1 # ;gc_cont=0.394
JBBB010C_scaffold_3_52	-	ABC_efflux	RF00	07 7.3e-1	21 414.	8 0	.7 9e-1	21 414.	5 0.	7 1.	0	1	0	0	1	1	1	1	# 541	50 # 55898 # -1 # ;gc_cont=0.394
N2_039_000G1_scaffold_2956_4	-	ABC_efflux	RF00	07 7.3e-1	21 414.	8 0	.7 9e-1	21 414.	5 0.	7 1.	0	1	0	0	1	1	1	1	# 353	6 # 5284 # 1 # ;gc_cont=0.396
N3_173_000G1_scaffold_1347_1	-	ABC_efflux	RF00	07 7.3e-1	21 414.	8 0	.7 9e-1	21 414.	5 0.	7 1.	0	1	0	0	1	1	1	1	# 18	# 1766 # -1 # ;gc_cont=0.396
N4_005_000G1_scaffold_1635_2	-	ABC_efflux	RF00	07 7.3e-1	21 414.	8 0	.7 9e-1	21 414.	5 0.	7 1.	0	1	0	0	1	1	1	1	# 239	6 # 4144 # 1 # ;gc_cont=0.396
N4_005_017G1_scaffold_334_2	-	ABC_efflux	RF00	07 7.3e-1	21 414.	8 0	.7 9e-1	21 414.	5 0.	7 1.	0	1	0	0	1	1	1	1	# 239	6 # 4144 # 1 # ;gc_cont=0.396
N4_083_000G1_scaffold_37_131	-	ABC_efflux	RF00	07 7.3e-1	21 414.	8 0	.7 9e-1	21 414.	5 0.	7 1.	0	1	0	0	1	1	1	1	# 132	817 # 134565 # 1 # ;gc_cont=0.397
N4_083_014G1_scaffold_21_131	-	ABC_efflux	RF00	07 7.3e-1	21 414.	8 0	.7 9e-1	21 414.	5 0.	7 1.	0	1	0	0	1	1	1	1	# 132	817 # 134565 # 1 # ;gc_cont=0.397
N4_097_000G1_scaffold_1539_4	-	ABC_efflux	RF00	07 7.3e-1	21 414.	8 0	.7 9e-1	21 414.	5 0.	7 1.	0	1	0	0	1	1	1	1	# 194	2 # 3690 # -1 # ;gc_cont=0.396
N4_097_010G1_scaffold_78_11	-	ABC_efflux	RF00	07 7.3e-1	21 414.	8 0	.7 9e-1	21 414.	5 0.	7 1.	0	1	0	0	1	1	1	1	# 135	77 # 15325 # 1 # ;gc_cont=0.396
N4_097_012G1_scaffold_520_1	-	ABC_efflux	RF00	07 7.3e-1	21 414.	8 0	.7 9e-1	21 414.	5 0.	7 1.	0	1	0	0	1	1	1	1	# 152	# 1900 # -1 # ;gc_cont=0.396
N4_114_000G1_scaffold_2_421	-	ABC_efflux	RF00	07 7.3e-1	21 414.	8 0	.7 9e-1	21 414.	5 0.	7 1.	0	1	0	0	1	1	1	1	# 428	658 # 430406 # 1 # ;gc_cont=0.396
N4_114_006G1_scaffold_2_421	-	ABC_efflux	RF00	07 7.3e-1	21 414.	8 0	.7 9e-1	21 414.	5 0.	7 1.	0	1	0	0	1	1	1	1	# 428	658 # 430406 # 1 # ;gc_cont=0.396
N4_114_009G1_scaffold_2_421	-	ABC_efflux	RF00	07 7.3e-1	21 414.	8 0	.7 9e-1	21 414.	5 0.	7 1.	0	1	0	0	1	1	1	1	# 428	658 # 430406 # 1 # ;gc_cont=0.396
N4_114_019G1_scaffold_2_421	-	ABC_efflux	RF00	07 7.3e-1	21 414.	8 0	.7 9e-1	21 414.	5 0.	7 1.	0	1	0	0	1	1	1	1	# 428	658 # 430406 # 1 # ;gc_cont=0.396
N4_114_025G1_scaffold_53_77	-	ABC_efflux	RF00	07 7.3e-1	21 414.	8 0	.7 9e-1	21 414.	5 0.	7 1.	0	1	0	0	1	1	1	1	# 818	40 # 83588 # 1 # ;gc_cont=0.396
N4_137_000G1_scaffold_10_206	-	ABC_efflux	RF00	07 7.3e-1	21 414.	8 0	.7 9e-1	21 414.	5 0.	7 1.	0	1	0	0	1	1	1	1	# 210	151 # 211899 # 1 # ;gc_cont=0.396
N4_137_005G1_scaffold_5_52	-	ABC_efflux	RF00	07 7.3e-1	21 414.	8 0	.7 9e-1	21 414.	5 0.	7 1.	0	1	0	0	1	1	1	1	# 541	97 # 55945 # -1 # ;gc_cont=0.396
N4_138_000G1_scaffold_2180_5	-	ABC_efflux	RF00	07 7.3e-1	21 414.	8 0	.7 9e-1	21 414.	5 0.	7 1.	0	1	0	0	1	1	1	1	# 252	0 # 4268 # -1 # ;gc_cont=0.396
N4_138_008G1_scaffold_532_5	-	ABC_efflux	RF00	07 7.3e-1	21 414.	8 0	.7 9e-1	21 414.	5 0.	7 1.	0	1	0	0	1	1	1	1	# 252	0 # 4268 # -1 # ;gc_cont=0.396
N4_138_010G1_scaffold_545_5	-	ABC_efflux	RF00	07 7.3e-1	21 414.	8 0	.7 9e-1	21 414.	5 0.	7 1.	0	1	0	0	1	1	1	1	# 252	0 # 4268 # -1 # ;gc_cont=0.396
N4_188_000G1_scaffold_110_52	-	ABC_efflux	RF00	07 7.3e-1	21 414.	8 0	.7 9e-1	21 414.	5 0.	7 1.	0	1	0	0	1	1	1	1	# 541	43 # 55891 # -1 # ;gc_cont=0.397
N4_188_019G1_scaffold_13_131	-	ABC_efflux	RF00	07 7.3e-1	21 414.	8 0	.7 9e-1	21 414.	5 0.	7 1.	0	1	0	0	1	1	1	1	# 133	470 # 135218 # 1 # ;gc_cont=0.397
N4_188_025G1_scaffold_36_131	-	ABC_efflux	RF00	07 7.3e-1	21 414.	8 0	.7 9e-1	21 414.	5 0.	7 1.	0	1	0	0	1	1	1	1	# 133	424 # 135172 # 1 # ;gc_cont=0.397
N4_188_038G1_scaffold_97_22	-	ABC_efflux	RF00	07 7.3e-1	21 414.	8 0	.7 9e-1	21 414.	5 0.	7 1.	0	1	0	0	1	1	1	1	# 259	66 # 27714 # 1 # ;gc_cont=0.397
S2_003_013G1_scaffold_61_15	-	ABC_efflux	RF00	07 7.3e-1	21 414.	8 0	.7 9e-1	21 414.	5 0.	7 1.	0	1	0	0	1	1	1	1	# 204	92 # 22240 # 1 # ;gc_cont=0.394
S2_004_000G1_scaffold_1871_4	-	ABC_efflux	RF00	07 7.3e-1	21 414.	8 0	.7 9e-1	21 414.	5 0.	7 1.	0	1	0	0	1	1	1	1	# 408	0 # 5828 # 1 # ;gc_cont=0.396
N4_214_000G1_scaffold_124_10	-	ABC_efflux	RF00	07 7.4e-1	21 414.	8 0	.7 9e-1	21 414.	5 0.	7 1.	0	1	0	0	1	1	1	1	# 101	81 # 11929 # -1 # ;gc_cont=0.393
N4_214_014G1_scaffold_19_10	-	ABC_efflux	RF00	07 7.4e-1	21 414.	8 0	.7 9e-1	21 414.	5 0.	7 1.	0	1	0	0	1	1	1	1	# 101	81 # 11929 # -1 # ;gc_cont=0.393
35_006_scaffold_230_14	-	ABC_efflux	RF00	07 8.8e-1	21 414.	6 2	.3 1e-1	20 414.	3 2.	3 1.	0	1	0	0	1	1	1	1	# 152	08 # 16956 # -1 # ;gc_cont=0.569
35_010_scaffold_40_56	-	ABC_efflux	RF00	07 8.8e-1	21 414.	6 2	.3 1e-1	20 414.	3 2.	3 1.	0	1	0	0	1	1	1	1	# 632	16 # 64964 # -1 # ;gc_cont=0.569
35_012_scaffold_478_4	-	ABC_efflux	RF00	07 8.8e-1	21 414.	6 2	.3 1e-1	20 414.	3 2.	3 1.	0	1	0	0	1	1	1	1	# 344	5 # 5193 # 1 # ;gc_cont=0.568
35_018_scaffold_43_56	-	ABC_efflux	RF00	07 8.8e-1	21 414.	6 2	.3 1e-1	20 414.	3 2.	3 1.	0	1	0	0	1	1	1	1	# 632	16 # 64964 # -1 # ;gc_cont=0.569
1512A0821_scaffold_32_12	-	ABC_efflux	RF00	07 8.8e-1	21 414.	6 2	.3 1e-1	20 414.	3 2.	3 1.	0	1	0	0	1	1	1	1	# 144	01 # 16149 # -1 # ;gc_cont=0.569
1513A0822_scaffold_44_12	-	ABC_efflux	RF00	07 8.8e-1	21 414.	6 2	.3 1e-1	20 414.	3 2.	3 1.	0	1	0	0	1	1	1	1	# 144	01 # 16149 # -1 # ;gc_cont=0.569
1619A0906_scaffold_436_48	-	ABC_efflux	RF00	07 8.8e-1	21 414.	6 2	.3 1e-1	20 414.	3 2.	3 1.	0	1	0	0	1	1	1	1	# 563	57 # 58105 # -1 # ;gc_cont=0.568
1621A0908_scaffold_244_45	-	ABC_efflux	RF00	07 8.8e-1	21 414.	6 2	.3 1e-1	20 414.	3 2.	3 1.	0	1	0	0	1	1	1	1	# 537	46 # 55494 # -1 # ;gc_cont=0.568
1623A0910_scaffold_242_41	-	ABC_efflux	RF00	07 8.8e-1	21 414.	6 2	.3 1e-1	20 414.	3 2.	3 1.	0	1	0	0	1	1	1	1	# 501	89 # 51937 # -1 # ;gc_cont=0.568
1625A0912_scaffold_203_4	-	ABC_efflux	RF00	07 8.8e-1	21 414.	6 2	.3 1e-1	20 414.	3 2.	3 1.	0	1	0	0	1	1	1	1	# 343	0 # 5178 # 1 # ;gc_cont=0.567
1626A0913_scaffold_646_3	-	ABC_efflux	RF00	07 8.8e-1	21 414.	6 2	.3 1e-1	20 414.	3 2.	3 1.	0	1	0	0	1	1	1	1	# 320	5 # 4953 # 1 # ;gc_cont=0.567
1627A0914_scaffold_362_47	-	ABC_efflux	RF00	07 8.8e-1	21 414.	6 2	.3 1e-1	20 414.	3 2.	3 1.	0	1	0	0	1	1	1	1	# 561	58 # 57906 # -1 # ;gc_cont=0.568
1628A0915_scaffold_458_46	-	ABC_efflux	RF00	07 8.8e-1	21 414.	6 2	.3 1e-1	20 414.	3 2.	3 1.	0	1	0	0	1	1	1	1	# 541	32 # 55880 # -1 # ;gc_cont=0.568
175_005_scaffold_35_82	-	ABC_efflux	RF00	07 8.8e-1	21 414.	6 2	.3 1e-1	20 414.	3 2.	3 1.	0	1	0	0	1	1	1	1	# 882	67 # 90015 # -1 # ;gc_cont=0.568
175_006_scaffold_1206_2	-	ABC_efflux	RF00	07 8.8e-1	21 414.	6 2	.3 1e-1	20 414.	3 2.	3 1.	0	1	0	0	1	1	1	1	# 296	# 2044 # -1 # ;gc_cont=0.568
176_001_scaffold_81_41	-	ABC_efflux	RF00	07 8.8e-1	21 414.	6 2	.3 1e-1	20 414.	3 2.	3 1.	0	1	0	0	1	1	1	1	# 503	80 # 52128 # -1 # ;gc_cont=0.567
176_002_scaffold_133_4	-	ABC_efflux	RF00	07 8.8e-1	21 414.	6 2	.3 1e-1	20 414.	3 2.	3 1.	0	1	0	0	1	1	1	1	# 344	2 # 5190 # 1 # ;gc_cont=0.567
176_003_scaffold_121_4	-	ABC_efflux	RF00	07 8.8e-1	21 414.	6 2	.3 1e-1	20 414.	3 2.	3 1.	0	1	0	0	1	1	1	1	# 344	2 # 5190 # 1 # ;gc_cont=0.567
176_004_scaffold_34_98	-	ABC_efflux	RF00	07 8.8e-1	21 414.	6 2	.3 1e-1	20 414.	3 2.	3 1.	0	1	0	0	1	1	1	1	# 108	967 # 110715 # -1 # ;gc_cont=0.567
176_005_scaffold_261_24	-	ABC_efflux	RF00	07 8.8e-1	21 414.	6 2	.3 1e-1	20 414.	3 2.	3 1.	0	1	0	0	1	1	1	1	# 281	09 # 29857 # -1 # ;gc_cont=0.567
176_006_scaffold_292_41	-	ABC_efflux	RF00	07 8.8e-1	21 414.	6 2	.3 1e-1	20 414.	3 2.	3 1.	0	1	0	0	1	1	1	1	# 500	50 # 51798 # -1 # ;gc_cont=0.567
176_007_scaffold_312_24	-	ABC_efflux	RF00	07 8.8e-1	21 414.	6 2	.3 1e-1	20 414.	3 2.	3 1.	0	1	0	0	1	1	1	1	# 281	09 # 29857 # -1 # ;gc_cont=0.567
177_001_scaffold_161_4	-	ABC_efflux	RF00	07 8.8e-1	21 414.	6 2	.3 1e-1	20 414.	3 2.	3 1.	0	1	0	0	1	1	1	1	# 343	9 # 5187 # 1 # ;gc_cont=0.568
31_003_scaffold_16_98	-	ABC_efflux	RF00	07 8.8e-1	21 414.	6 2	.3 1e-1	20 414.	3 2.	3 1.	0	1	0	0	1	1	1	1	# 109	008 # 110756 # -1 # ;gc_cont=0.567
31_004_scaffold_16_98	-	ABC_efflux	RF00	07 8.8e-1	21 414.	6 2	.3 1e-1	20 414.	3 2.	3 1.	0	1	0	0	1	1	1	1	# 108	963 # 110711 # -1 # ;gc_cont=0.567
31_005_scaffold_17_98	-	ABC_efflux	RF00	07 8.8e-1	21 414.	6 2	.3 1e-1	20 414.	3 2.	3 1.	0	1	0	0	1	1	1	1	# 109	238 # 110986 # -1 # ;gc_cont=0.567
31_007_scaffold_26_15	-	ABC_efflux	RF00	07 8.8e-1	21 414.	6 2	.3 1e-1	20 414.	3 2.	3 1.	0	1	0	0	1	1	1	1	# 178	41 # 19589 # 1 # ;gc_cont=0.567
31_009_scaffold_25_101	-	ABC_efflux	RF00	07 8.8e-1	21 414.	6 2	.3 1e-1	20 414.	3 2.	3 1.	0	1	0	0	1	1	1	1	# 112	030 # 113778 # -1 # ;gc_cont=0.567
31_011_scaffold_25_15	-	ABC_efflux	RF00	07 8.8e-1	21 414.	6 2	.3 1e-1	20 414.	3 2.	3 1.	0	1	0	0	1	1	1	1	# 178	41 # 19589 # 1 # ;gc_cont=0.567
31_013_scaffold_27_15	-	ABC_efflux	RF00	07 8.8e-1	21 414.	6 2	.3 1e-1	20 414.	3 2.	3 1.	0	1	0	0	1	1	1	1	# 178	41 # 19589 # 1 # ;gc_cont=0.567
31_014_scaffold_27_101	-	ABC_efflux	RF00	07 8.8e-1	21 414.	6 2	.3 1e-1	20 414.	3 2.	3 1.	0	1	0	0	1	1	1	1	# 112	184 # 113932 # -1 # ;gc_cont=0.567
31_016_scaffold_23_101	-	ABC_efflux	RF00	07 8.8e-1	21 414.	6 2	.3 1e-1	20 414.	3 2.	3 1.	0	1	0	0	1	1	1	1	# 112	097 # 113845 # -1 # ;gc_cont=0.567
31_018_scaffold_32_15	-	ABC_efflux	RF00	07 8.8e-1	21 414.	6 2	.3 1e-1	20 414.	3 2.	3 1.	0	1	0	0	1	1	1	1	# 178	41 # 19589 # 1 # ;gc_cont=0.567
31_020_scaffold_26_101	-	ABC_efflux	RF00	07 8.8e-1	21 414.	6 2	.3 1e-1	20 414.	3 2.	3 1.	0	1	0	0	1	1	1	1	# 112	173 # 113921 # -1 # ;gc_cont=0.567
31_023_scaffold_0_15	-	ABC_efflux	RF00	07 8.8e-1	21 414.	6 2	.3 1e-1	20 414.	3 2.	3 1.	0	1	0	0	1	1	1	1	# 178	41 # 19589 # 1 # ;gc_cont=0.567
35_002_scaffold_37_4	-	ABC_efflux	RF00	07 8.8e-1	21 414.	6 2	.3 1e-1	20 414.	3 2.	3 1.	0	1	0	0	1	1	1	1	# 349	0 # 5238 # 1 # ;gc_cont=0.567
35_004_scaffold_17_4	-	ABC_efflux	RF00	07 8.8e-1	21 414.	6 2	.3 1e-1	20 414.	3 2.	3 1.	0	1	0	0	1	1	1	1	# 344	5 # 5193 # 1 # ;gc_cont=0.567
35_008_scaffold_82_16	-	ABC_efflux	RF00	07 8.8e-1	21 414.	6 2	.3 1e-1	20 414.	3 2.	3 1.	0	1	0	0	1	1	1	1	# 165	20 # 18268 # -1 # ;gc_cont=0.567
35_014_scaffold_16_98	-	ABC_efflux	RF00	07 8.8e-1	21 414.	6 2	.3 1e-1	20 414.	3 2.	3 1.	0	1	0	0	1	1	1	1	# 109	260 # 111008 # -1 # ;gc_cont=0.567
35_016_scaffold_1207_4	-	ABC_efflux	RF00	07 8.8e-1	21 414.	6 2	.3 1e-1	20 414.	3 2.	3 1.	0	1	0	0	1	1	1	1	# 344	5 # 5193 # 1 # ;gc_cont=0.569
35_020_scaffold_712_2	-	ABC_efflux	RF00	07 8.8e-1	21 414.	6 2	.3 1e-1	20 414.	3 2.	3 1.	0	1	0	0	1	1	1	1	# 543	# 2291 # -1 # ;gc_cont=0.567
35_022_scaffold_28_4	-	ABC_efflux	RF00	07 8.8e-1	21 414.	6 2	.3 1e-1	20 414.	3 2.	3 1.	0	1	0	0	1	1	1	1	# 344	5 # 5193 # 1 # ;gc_cont=0.567
65_003_scaffold_51_4	-	ABC_efflux	RF00	07 8.8e-1	21 414.	6 2	.3 1e-1	20 414.	3 2.	3 1.	0	1	0	0	1	1	1	1	# 344	5 # 5193 # 1 # ;gc_cont=0.568
65_005_scaffold_1_538	-	ABC_efflux	RF00	07 8.8e-1	21 414.	6 2	.3 1e-1	20 414.	3 2.	3 1.	0	1	0	0	1	1	1	1	# 569	545 # 571293 # -1 # ;gc_cont=0.568
65_006_scaffold_43_4	-	ABC_efflux	RF00	07 8.8e-1	21 414.	6 2	.3 1e-1	20 414.	3 2.	3 1.	0	1	0	0	1	1	1	1	# 350	5 # 5253 # 1 # ;gc_cont=0.568
65_007_scaffold_64_4	-	ABC_efflux	RF00	07 8.8e-1	21 414.	6 2	.3 1e-1	20 414.	3 2.	3 1.	0	1	0	0	1	1	1	1	# 350	5 # 5253 # 1 # ;gc_cont=0.568
65_008_scaffold_29_102	-	ABC_efflux	RF00	07 8.8e-1	21 414.	6 2	.3 1e-1	20 414.	3 2.	3 1.	0	1	0	0	1	1	1	1	# 112	019 # 113767 # -1 # ;gc_cont=0.568
65_010_scaffold_33_4	-	ABC_efflux	RF00	07 8.8e-1	21 414.	6 2	.3 1e-1	20 414.	3 2.	3 1.	0	1	0	0	1	1	1	1	# 350	5 # 5253 # 1 # ;gc_cont=0.568
65_011_scaffold_40_4	-	ABC_efflux	RF00	07 8.8e-1	21 414.	6 2	.3 1e-1	20 414.	3 2.	3 1.	0	1	0	0	1	1	1	1	# 347	2 # 5220 # 1 # ;gc_cont=0.568
65_013_scaffold_26_97	-	ABC_efflux	RF00	07 8.8e-1	21 414.	6 2	.3 1e-1	20 414.	3 2.	3 1.	0	1	0	0	1	1	1	1	# 107	409 # 109157 # -1 # ;gc_cont=0.568
65_014_scaffold_109_17	-	ABC_efflux	RF00	07 8.8e-1	21 414.	6 2	.3 1e-1	20 414.	3 2.	3 1.	0	1	0	0	1	1	1	1	# 184	51 # 20199 # -1 # ;gc_cont=0.568
65_015_scaffold_41_4	-	ABC_efflux	RF00	07 8.8e-1	21 414.	6 2	.3 1e-1	20 414.	3 2.	3 1.	0	1	0	0	1	1	1	1	# 350	5 # 5253 # 1 # ;gc_cont=0.568
65_019_scaffold_347_4	-	ABC_efflux	RF00	07 8.8e-1	21 414.	6 2	.3 1e-1	20 414.	3 2.	3 1.	0	1	0	0	1	1	1	1	# 347	2 # 5220 # 1 # ;gc_cont=0.568
65_024_scaffold_28_4	-	ABC_efflux	RF00	07 8.8e-1	21 414.	6 2	.3 1e-1	20 414.	3 2.	3 1.	0	1	0	0	1	1	1	1	# 350	5 # 5253 # 1 # ;gc_cont=0.568
65_027_scaffold_29_4	-	ABC_efflux	RF00	07 8.8e-1	21 414.	6 2	.3 1e-1	20 414.	3 2.	3 1.	0	1	0	0	1	1	1	1	# 350	5 # 5253 # 1 # ;gc_cont=0.568
65_029_scaffold_35_4	-	ABC_efflux	RF00	07 8.8e-1	21 414.	6 2	.3 1e-1	20 414.	3 2.	3 1.	0	1	0	0	1	1	1	1	# 350	5 # 5253 # 1 # ;gc_cont=0.568
69_002_scaffold_7_4	-	ABC_efflux	RF00	07 8.8e-1	21 414.	6 2	.3 1e-1	20 414.	3 2.	3 1.	0	1	0	0	1	1	1	1	# 338	9 # 5137 # 1 # ;gc_cont=0.567
69_005_scaffold_24_98	-	ABC_efflux	RF00	07 8.8e-1	21 414.	6 2	.3 1e-1	20 414.	3 2.	3 1.	0	1	0	0	1	1	1	1	# 109	237 # 110985 # -1 # ;gc_cont=0.567
69_007_scaffold_29_4	-	ABC_efflux	RF00	07 8.8e-1	21 414.	6 2	.3 1e-1	20 414.	3 2.	3 1.	0	1	0	0	1	1	1	1	# 347	2 # 5220 # 1 # ;gc_cont=0.567
69_008_scaffold_27_4	-	ABC_efflux	RF00	07 8.8e-1	21 414.	6 2	.3 1e-1	20 414.	3 2.	3 1.	0	1	0	0	1	1	1	1	# 347	2 # 5220 # 1 # ;gc_cont=0.567
69_014_scaffold_22_4	-	ABC_efflux	RF00	07 8.8e-1	21 414.	6 2	.3 1e-1	20 414.	3 2.	3 1.	0	1	0	0	1	1	1	1	# 355	6 # 5304 # 1 # ;gc_cont=0.567
69_017_scaffold_19_4	-	ABC_efflux	RF00	07 8.8e-1	21 414.	6 2	.3 1e-1	20 414.	3 2.	3 1.	0	1	0	0	1	1	1	1	# 338	9 # 5137 # 1 # ;gc_cont=0.567
69_018_scaffold_32_4	-	ABC_efflux	RF00	07 8.8e-1	21 414.	6 2	.3 1e-1	20 414.	3 2.	3 1.	0	1	0	0	1	1	1	1	# 347	2 # 5220 # 1 # ;gc_cont=0.567
70_007_scaffold_24_4	-	ABC_efflux	RF00	07 8.8e-1	21 414.	6 2	.3 1e-1	20 414.	3 2.	3 1.	0	1	0	0	1	1	1	1	# 355	6 # 5304 # 1 # ;gc_cont=0.567
70_010_scaffold_11_15	-	ABC_efflux	RF00	07 8.8e-1	21 414.	6 2	.3 1e-1	20 414.	3 2.	3 1.	0	1	0	0	1	1	1	1	# 178	41 # 19589 # 1 # ;gc_cont=0.567
70_011_scaffold_78_15	-	ABC_efflux	RF00	07 8.8e-1	21 414.	6 2	.3 1e-1	20 414.	3 2.	3 1.	0	1	0	0	1	1	1	1	# 174	55 # 19203 # 1 # ;gc_cont=0.567
70_014_scaffold_245_4	-	ABC_efflux	RF00	07 8.8e-1	21 414.	6 2	.3 1e-1	20 414.	3 2.	3 1.	0	1	0	0	1	1	1	1	# 383	5 # 5583 # 1 # ;gc_cont=0.567
70_015_scaffold_160_17	-	ABC_efflux	RF00	07 8.8e-1	21 414.	6 2	.3 1e-1	20 414.	3 2.	3 1.	0	1	0	0	1	1	1	1	# 172	38 # 18986 # 1 # ;gc_cont=0.567
70_016_scaffold_234_16	-	ABC_efflux	RF00	07 8.8e-1	21 414.	6 2	.3 1e-1	20 414.	3 2.	3 1.	0	1	0	0	1	1	1	1	# 175	47 # 19295 # 1 # ;gc_cont=0.567
71_010_scaffold_58_4	-	ABC_efflux	RF00	07 8.8e-1	21 414.	6 2	.3 1e-1	20 414.	3 2.	3 1.	0	1	0	0	1	1	1	1	# 344	5 # 5193 # 1 # ;gc_cont=0.569
71_012_scaffold_60_49	-	ABC_efflux	RF00	07 8.8e-1	21 414.	6 2	.3 1e-1	20 414.	3 2.	3 1.	0	1	0	0	1	1	1	1	# 601	88 # 61936 # -1 # ;gc_cont=0.570
71_013_scaffold_150_19	-	ABC_efflux	RF00	07 8.8e-1	21 414.	6 2	.3 1e-1	20 414.	3 2.	3 1.	0	1	0	0	1	1	1	1	# 223	94 # 24142 # -1 # ;gc_cont=0.569
71_014_scaffold_119_4	-	ABC_efflux	RF00	07 8.8e-1	21 414.	6 2	.3 1e-1	20 414.	3 2.	3 1.	0	1	0	0	1	1	1	1	# 347	2 # 5220 # 1 # ;gc_cont=0.569
71_018_scaffold_84_4	-	ABC_efflux	RF00	07 8.8e-1	21 414.	6 2	.3 1e-1	20 414.	3 2.	3 1.	0	1	0	0	1	1	1	1	# 344	5 # 5193 # 1 # ;gc_cont=0.569
71_021_scaffold_99_4	-	ABC_efflux	RF00	07 8.8e-1	21 414.	6 2	.3 1e-1	20 414.	3 2.	3 1.	0	1	0	0	1	1	1	1	# 347	2 # 5220 # 1 # ;gc_cont=0.569
88_003_scaffold_17_176	-	ABC_efflux	RF00	07 8.8e-1	21 414.	6 2	.3 1e-1	20 414.	3 2.	3 1.	0	1	0	0	1	1	1	1	# 186	217 # 187965 # -1 # ;gc_cont=0.568
88_007_scaffold_25_15	-	ABC_efflux	RF00	07 8.8e-1	21 414.	6 2	.3 1e-1	20 414.	3 2.	3 1.	0	1	0	0	1	1	1	1	# 178	41 # 19589 # 1 # ;gc_cont=0.567
88_009_scaffold_24_15	-	ABC_efflux	RF00	07 8.8e-1	21 414.	6 2	.3 1e-1	20 414.	3 2.	3 1.	0	1	0	0	1	1	1	1	# 178	41 # 19589 # 1 # ;gc_cont=0.567
88_010_scaffold_16_15	-	ABC_efflux	RF00	07 8.8e-1	21 414.	6 2	.3 1e-1	20 414.	3 2.	3 1.	0	1	0	0	1	1	1	1	# 178	41 # 19589 # 1 # ;gc_cont=0.567
88_012_scaffold_28_15	-	ABC_efflux	RF00	07 8.8e-1	21 414.	6 2	.3 1e-1	20 414.	3 2.	3 1.	0	1	0	0	1	1	1	1	# 178	41 # 19589 # 1 # ;gc_cont=0.567
88_014_scaffold_41_15	-	ABC_efflux	RF00	07 8.8e-1	21 414.	6 2	.3 1e-1	20 414.	3 2.	3 1.	0	1	0	0	1	1	1	1	# 178	41 # 19589 # 1 # ;gc_cont=0.567
88_015_scaffold_31_15	-	ABC_efflux	RF00	07 8.8e-1	21 414.	6 2	.3 1e-1	20 414.	3 2.	3 1.	0	1	0	0	1	1	1	1	# 178	41 # 19589 # 1 # ;gc_cont=0.567
88_016_scaffold_30_15	-	ABC_efflux	RF00	07 8.8e-1	21 414.	6 2	.3 1e-1	20 414.	3 2.	3 1.	0	1	0	0	1	1	1	1	# 178	41 # 19589 # 1 # ;gc_cont=0.567
88_017_scaffold_47_15	-	ABC_efflux	RF00	07 8.8e-1	21 414.	6 2	.3 1e-1	20 414.	3 2.	3 1.	0	1	0	0	1	1	1	1	# 178	41 # 19589 # 1 # ;gc_cont=0.567
93_004_scaffold_34_50	-	ABC_efflux	RF00	07 8.8e-1	21 414.	6 2	.3 1e-1	20 414.	3 2.	3 1.	0	1	0	0	1	1	1	1	# 628	26 # 64574 # -1 # ;gc_cont=0.569
93_005_scaffold_28_50	-	ABC_efflux	RF00	07 8.8e-1	21 414.	6 2	.3 1e-1	20 414.	3 2.	3 1.	0	1	0	0	1	1	1	1	# 628	29 # 64577 # -1 # ;gc_cont=0.569
93_009_scaffold_62_50	-	ABC_efflux	RF00	07 8.8e-1	21 414.	6 2	.3 1e-1	20 414.	3 2.	3 1.	0	1	0	0	1	1	1	1	# 624	87 # 64235 # -1 # ;gc_cont=0.569
93_010_scaffold_40_50	-	ABC_efflux	RF00	07 8.8e-1	21 414.	6 2	.3 1e-1	20 414.	3 2.	3 1.	0	1	0	0	1	1	1	1	# 628	28 # 64576 # -1 # ;gc_cont=0.569
93_012_scaffold_18_50	-	ABC_efflux	RF00	07 8.8e-1	21 414.	6 2	.3 1e-1	20 414.	3 2.	3 1.	0	1	0	0	1	1	1	1	# 620	10 # 63758 # -1 # ;gc_cont=0.569
JBBB002H_scaffold_34_4	-	ABC_efflux	RF00	07 8.8e-1	21 414.	6 2	.3 1e-1	20 414.	3 2.	3 1.	0	1	0	0	1	1	1	1	# 350	5 # 5253 # 1 # ;gc_cont=0.568
JBBB002I_scaffold_29_137	-	ABC_efflux	RF00	07 8.8e-1	21 414.	6 2	.3 1e-1	20 414.	3 2.	3 1.	0	1	0	0	1	1	1	1	# 148	884 # 150632 # -1 # ;gc_cont=0.568
JBBB002J_scaffold_93_55	-	ABC_efflux	RF00	07 8.8e-1	21 414.	6 2	.3 1e-1	20 414.	3 2.	3 1.	0	1	0	0	1	1	1	1	# 628	25 # 64573 # -1 # ;gc_cont=0.568
JBBB002K_scaffold_84_55	-	ABC_efflux	RF00	07 8.8e-1	21 414.	6 2	.3 1e-1	20 414.	3 2.	3 1.	0	1	0	0	1	1	1	1	# 628	25 # 64573 # -1 # ;gc_cont=0.568
JBBB002L_scaffold_86_55	-	ABC_efflux	RF00	07 8.8e-1	21 414.	6 2	.3 1e-1	20 414.	3 2.	3 1.	0	1	0	0	1	1	1	1	# 628	25 # 64573 # -1 # ;gc_cont=0.568
JBBB003A_scaffold_51_55	-	ABC_efflux	RF00	07 8.8e-1	21 414.	6 2	.3 1e-1	20 414.	3 2.	3 1.	0	1	0	0	1	1	1	1	# 628	25 # 64573 # -1 # ;gc_cont=0.568
JBBB003B_scaffold_51_55	-	ABC_efflux	RF00	07 8.8e-1	21 414.	6 2	.3 1e-1	20 414.	3 2.	3 1.	0	1	0	0	1	1	1	1	# 628	25 # 64573 # -1 # ;gc_cont=0.568
JBBB003C_scaffold_81_55	-	ABC_efflux	RF00	07 8.8e-1	21 414.	6 2	.3 1e-1	20 414.	3 2.	3 1.	0	1	0	0	1	1	1	1	# 628	25 # 64573 # -1 # ;gc_cont=0.568
JBBB003D_scaffold_64_55	-	ABC_efflux	RF00	07 8.8e-1	21 414.	6 2	.3 1e-1	20 414.	3 2.	3 1.	0	1	0	0	1	1	1	1	# 628	25 # 64573 # -1 # ;gc_cont=0.568
JBBB003E_scaffold_90_55	-	ABC_efflux	RF00	07 8.8e-1	21 414.	6 2	.3 1e-1	20 414.	3 2.	3 1.	0	1	0	0	1	1	1	1	# 628	25 # 64573 # -1 # ;gc_cont=0.568
JBBB003F_scaffold_98_55	-	ABC_efflux	RF00	07 8.8e-1	21 414.	6 2	.3 1e-1	20 414.	3 2.	3 1.	0	1	0	0	1	1	1	1	# 628	25 # 64573 # -1 # ;gc_cont=0.568
JBBB003G_scaffold_101_55	-	ABC_efflux	RF00	07 8.8e-1	21 414.	6 2	.3 1e-1	20 414.	3 2.	3 1.	0	1	0	0	1	1	1	1	# 628	25 # 64573 # -1 # ;gc_cont=0.568
JBBB003I_scaffold_100_55	-	ABC_efflux	RF00	07 8.8e-1	21 414.	6 2	.3 1e-1	20 414.	3 2.	3 1.	0	1	0	0	1	1	1	1	# 628	25 # 64573 # -1 # ;gc_cont=0.568
JBBB003J_scaffold_97_55	-	ABC_efflux	RF00	07 8.8e-1	21 414.	6 2	.3 1e-1	20 414.	3 2.	3 1.	0	1	0	0	1	1	1	1	# 628	25 # 64573 # -1 # ;gc_cont=0.568
JBBB003K_scaffold_101_55	-	ABC_efflux	RF00	07 8.8e-1	21 414.	6 2	.3 1e-1	20 414.	3 2.	3 1.	0	1	0	0	1	1	1	1	# 628	25 # 64573 # -1 # ;gc_cont=0.568
JBBB003L_scaffold_50_4	-	ABC_efflux	RF00	07 8.8e-1	21 414.	6 2	.3 1e-1	20 414.	3 2.	3 1.	0	1	0	0	1	1	1	1	# 350	5 # 5253 # 1 # ;gc_cont=0.568
JBBB004A_scaffold_108_55	-	ABC_efflux	RF00	07 8.8e-1	21 414.	6 2	.3 1e-1	20 414.	3 2.	3 1.	0	1	0	0	1	1	1	1	# 628	25 # 64573 # -1 # ;gc_cont=0.568
JBBB004D_scaffold_11_99	-	ABC_efflux	RF00	07 8.8e-1	21 414.	6 2	.3 1e-1	20 414.	3 2.	3 1.	0	1	0	0	1	1	1	1	# 108	907 # 110655 # -1 # ;gc_cont=0.569
JBBB004F_scaffold_9_99	-	ABC_efflux	RF00	07 8.8e-1	21 414.	6 2	.3 1e-1	20 414.	3 2.	3 1.	0	1	0	0	1	1	1	1	# 108	907 # 110655 # -1 # ;gc_cont=0.569
JBBB004G_scaffold_11_186	-	ABC_efflux	RF00	07 8.8e-1	21 414.	6 2	.3 1e-1	20 414.	3 2.	3 1.	0	1	0	0	1	1	1	1	# 192	793 # 194541 # -1 # ;gc_cont=0.569
JBBB004H_scaffold_9_99	-	ABC_efflux	RF00	07 8.8e-1	21 414.	6 2	.3 1e-1	20 414.	3 2.	3 1.	0	1	0	0	1	1	1	1	# 108	907 # 110655 # -1 # ;gc_cont=0.569
JBBB004I_scaffold_9_151	-	ABC_efflux	RF00	07 8.8e-1	21 414.	6 2	.3 1e-1	20 414.	3 2.	3 1.	0	1	0	0	1	1	1	1	# 157	046 # 158794 # -1 # ;gc_cont=0.569
JBBB004J_scaffold_9_99	-	ABC_efflux	RF00	07 8.8e-1	21 414.	6 2	.3 1e-1	20 414.	3 2.	3 1.	0	1	0	0	1	1	1	1	# 108	907 # 110655 # -1 # ;gc_cont=0.569
JBBB004K_scaffold_16_151	-	ABC_efflux	RF00	07 8.8e-1	21 414.	6 2	.3 1e-1	20 414.	3 2.	3 1.	0	1	0	0	1	1	1	1	# 156	888 # 158636 # -1 # ;gc_cont=0.569
JBBB004L_scaffold_16_99	-	ABC_efflux	RF00	07 8.8e-1	21 414.	6 2	.3 1e-1	20 414.	3 2.	3 1.	0	1	0	0	1	1	1	1	# 108	907 # 110655 # -1 # ;gc_cont=0.569
JBBB005A_scaffold_13_151	-	ABC_efflux	RF00	07 8.8e-1	21 414.	6 2	.3 1e-1	20 414.	3 2.	3 1.	0	1	0	0	1	1	1	1	# 156	994 # 158742 # -1 # ;gc_cont=0.569
JBBB005B_scaffold_15_99	-	ABC_efflux	RF00	07 8.8e-1	21 414.	6 2	.3 1e-1	20 414.	3 2.	3 1.	0	1	0	0	1	1	1	1	# 108	907 # 110655 # -1 # ;gc_cont=0.569
JBBB005C_scaffold_16_4	-	ABC_efflux	RF00	07 8.8e-1	21 414.	6 2	.3 1e-1	20 414.	3 2.	3 1.	0	1	0	0	1	1	1	1	# 343	0 # 5178 # 1 # ;gc_cont=0.568
JBBB005D_scaffold_9_99	-	ABC_efflux	RF00	07 8.8e-1	21 414.	6 2	.3 1e-1	20 414.	3 2.	3 1.	0	1	0	0	1	1	1	1	# 108	907 # 110655 # -1 # ;gc_cont=0.569
JBBB005E_scaffold_16_99	-	ABC_efflux	RF00	07 8.8e-1	21 414.	6 2	.3 1e-1	20 414.	3 2.	3 1.	0	1	0	0	1	1	1	1	# 108	907 # 110655 # -1 # ;gc_cont=0.569
JBBB005F_scaffold_8_99	-	ABC_efflux	RF00	07 8.8e-1	21 414.	6 2	.3 1e-1	20 414.	3 2.	3 1.	0	1	0	0	1	1	1	1	# 108	907 # 110655 # -1 # ;gc_cont=0.569
JBBB005G_scaffold_16_4	-	ABC_efflux	RF00	07 8.8e-1	21 414.	6 2	.3 1e-1	20 414.	3 2.	3 1.	0	1	0	0	1	1	1	1	# 343	0 # 5178 # 1 # ;gc_cont=0.568
JBBB005H_scaffold_11_4	-	ABC_efflux	RF00	07 8.8e-1	21 414.	6 2	.3 1e-1	20 414.	3 2.	3 1.	0	1	0	0	1	1	1	1	# 343	0 # 5178 # 1 # ;gc_cont=0.568
JBBB005I_scaffold_82_150	-	ABC_efflux	RF00	07 8.8e-1	21 414.	6 2	.3 1e-1	20 414.	3 2.	3 1.	0	1	0	0	1	1	1	1	# 154	998 # 156746 # -1 # ;gc_cont=0.569
JBBB005J_scaffold_16_99	-	ABC_efflux	RF00	07 8.8e-1	21 414.	6 2	.3 1e-1	20 414.	3 2.	3 1.	0	1	0	0	1	1	1	1	# 108	907 # 110655 # -1 # ;gc_cont=0.569
JBBB005K_scaffold_54_152	-	ABC_efflux	RF00	07 8.8e-1	21 414.	6 2	.3 1e-1	20 414.	3 2.	3 1.	0	1	0	0	1	1	1	1	# 155	428 # 157176 # -1 # ;gc_cont=0.569
JBBB006L_scaffold_237_4	-	ABC_efflux	RF00	07 8.8e-1	21 414.	6 2	.3 1e-1	20 414.	3 2.	3 1.	0	1	0	0	1	1	1	1	# 344	2 # 5190 # 1 # ;gc_cont=0.569
JBBB007A_scaffold_134_43	-	ABC_efflux	RF00	07 8.8e-1	21 414.	6 2	.3 1e-1	20 414.	3 2.	3 1.	0	1	0	0	1	1	1	1	# 514	32 # 53180 # -1 # ;gc_cont=0.569
JBBB007B_scaffold_136_43	-	ABC_efflux	RF00	07 8.8e-1	21 414.	6 2	.3 1e-1	20 414.	3 2.	3 1.	0	1	0	0	1	1	1	1	# 514	32 # 53180 # -1 # ;gc_cont=0.569
JBBB007C_scaffold_156_43	-	ABC_efflux	RF00	07 8.8e-1	21 414.	6 2	.3 1e-1	20 414.	3 2.	3 1.	0	1	0	0	1	1	1	1	# 514	32 # 53180 # -1 # ;gc_cont=0.569
JBBB007D_scaffold_131_43	-	ABC_efflux	RF00	07 8.8e-1	21 414.	6 2	.3 1e-1	20 414.	3 2.	3 1.	0	1	0	0	1	1	1	1	# 514	32 # 53180 # -1 # ;gc_cont=0.569
JBBB007E_scaffold_105_16	-	ABC_efflux	RF00	07 8.8e-1	21 414.	6 2	.3 1e-1	20 414.	3 2.	3 1.	0	1	0	0	1	1	1	1	# 176	57 # 19405 # 1 # ;gc_cont=0.569
JBBB008E_scaffold_25_15	-	ABC_efflux	RF00	07 8.8e-1	21 414.	6 2	.3 1e-1	20 414.	3 2.	3 1.	0	1	0	0	1	1	1	1	# 178	41 # 19589 # 1 # ;gc_cont=0.568
JBBB008F_scaffold_21_173	-	ABC_efflux	RF00	07 8.8e-1	21 414.	6 2	.3 1e-1	20 414.	3 2.	3 1.	0	1	0	0	1	1	1	1	# 184	550 # 186298 # -1 # ;gc_cont=0.568
JBBB008G_scaffold_18_101	-	ABC_efflux	RF00	07 8.8e-1	21 414.	6 2	.3 1e-1	20 414.	3 2.	3 1.	0	1	0	0	1	1	1	1	# 111	782 # 113530 # -1 # ;gc_cont=0.568
JBBB008H_scaffold_44_137	-	ABC_efflux	RF00	07 8.8e-1	21 414.	6 2	.3 1e-1	20 414.	3 2.	3 1.	0	1	0	0	1	1	1	1	# 148	531 # 150279 # -1 # ;gc_cont=0.568
JBBB008I_scaffold_37_101	-	ABC_efflux	RF00	07 8.8e-1	21 414.	6 2	.3 1e-1	20 414.	3 2.	3 1.	0	1	0	0	1	1	1	1	# 111	769 # 113517 # -1 # ;gc_cont=0.568
JBBB008J_scaffold_30_173	-	ABC_efflux	RF00	07 8.8e-1	21 414.	6 2	.3 1e-1	20 414.	3 2.	3 1.	0	1	0	0	1	1	1	1	# 184	481 # 186229 # -1 # ;gc_cont=0.568
JBBB008K_scaffold_23_101	-	ABC_efflux	RF00	07 8.8e-1	21 414.	6 2	.3 1e-1	20 414.	3 2.	3 1.	0	1	0	0	1	1	1	1	# 111	767 # 113515 # -1 # ;gc_cont=0.568
JBBB012I_myIDBA_UD_scaffold_19_16	-	ABC_efflux	RF00	07 8.8e-1	21 414.	6 2	.3 1e-1	20 414.	3 2.	3 1.	0	1	0	0	1	1	1	1	# 178	54 # 19602 # 1 # ;gc_cont=0.567
JBBB012J_myIDBA_UD_scaffold_91_41	-	ABC_efflux	RF00	07 8.8e-1	21 414.	6 2	.3 1e-1	20 414.	3 2.	3 1.	0	1	0	0	1	1	1	1	# 503	48 # 52096 # -1 # ;gc_cont=0.567
JBBB012K_myIDBA_UD_scaffold_18_4	-	ABC_efflux	RF00	07 8.8e-1	21 414.	6 2	.3 1e-1	20 414.	3 2.	3 1.	0	1	0	0	1	1	1	1	# 350	5 # 5253 # 1 # ;gc_cont=0.567
JBBB014L_scaffold_46_161	-	ABC_efflux	RF00	07 8.8e-1	21 414.	6 2	.3 1e-1	20 414.	3 2.	3 1.	0	1	0	0	1	1	1	1	# 165	777 # 167525 # -1 # ;gc_cont=0.567
JBBB015A_scaffold_142_71	-	ABC_efflux	RF00	07 8.8e-1	21 414.	6 2	.3 1e-1	20 414.	3 2.	3 1.	0	1	0	0	1	1	1	1	# 808	45 # 82593 # -1 # ;gc_cont=0.567
N2_031_000G1_scaffold_5_74	-	ABC_efflux	RF00	07 8.8e-1	21 414.	6 2	.3 1e-1	20 414.	3 2.	3 1.	0	1	0	0	1	1	1	1	# 847	69 # 86517 # 1 # ;gc_cont=0.567
N2_035_000G1_scaffold_187_54	-	ABC_efflux	RF00	07 8.8e-1	21 414.	6 2	.3 1e-1	20 414.	3 2.	3 1.	0	1	0	0	1	1	1	1	# 648	44 # 66592 # -1 # ;gc_cont=0.567
N2_065_000G1_scaffold_74_4	-	ABC_efflux	RF00	07 8.8e-1	21 414.	6 2	.3 1e-1	20 414.	3 2.	3 1.	0	1	0	0	1	1	1	1	# 350	5 # 5253 # 1 # ;gc_cont=0.568
N2_069_000G1_scaffold_27_101	-	ABC_efflux	RF00	07 8.8e-1	21 414.	6 2	.3 1e-1	20 414.	3 2.	3 1.	0	1	0	0	1	1	1	1	# 112	211 # 113959 # -1 # ;gc_cont=0.567
N2_070_000G1_scaffold_528_109	-	ABC_efflux	RF00	07 8.8e-1	21 414.	6 2	.3 1e-1	20 414.	3 2.	3 1.	0	1	0	0	1	1	1	1	# 117	612 # 119360 # -1 # ;gc_cont=0.567
N2_071_000G1_scaffold_144_46	-	ABC_efflux	RF00	07 8.8e-1	21 414.	6 2	.3 1e-1	20 414.	3 2.	3 1.	0	1	0	0	1	1	1	1	# 548	98 # 56646 # -1 # ;gc_cont=0.570
N2_088_000G1_scaffold_78_175	-	ABC_efflux	RF00	07 8.8e-1	21 414.	6 2	.3 1e-1	20 414.	3 2.	3 1.	0	1	0	0	1	1	1	1	# 186	112 # 187860 # -1 # ;gc_cont=0.568
N2_093_000G1_scaffold_64_50	-	ABC_efflux	RF00	07 8.8e-1	21 414.	6 2	.3 1e-1	20 414.	3 2.	3 1.	0	1	0	0	1	1	1	1	# 624	08 # 64156 # -1 # ;gc_cont=0.569
N3_176_scaffold_404_41	-	ABC_efflux	RF00	07 8.8e-1	21 414.	6 2	.3 1e-1	20 414.	3 2.	3 1.	0	1	0	0	1	1	1	1	# 500	13 # 51761 # -1 # ;gc_cont=0.567
N3_177_scaffold_1193_4	-	ABC_efflux	RF00	07 8.8e-1	21 414.	6 2	.3 1e-1	20 414.	3 2.	3 1.	0	1	0	0	1	1	1	1	# 321	4 # 4962 # 1 # ;gc_cont=0.568
N4_089_000G1_scaffold_81_16	-	ABC_efflux	RF00	07 8.8e-1	21 414.	6 2	.3 1e-1	20 414.	3 2.	3 1.	0	1	0	0	1	1	1	1	# 176	80 # 19428 # 1 # ;gc_cont=0.567
N4_089_008G1_scaffold_18_15	-	ABC_efflux	RF00	07 8.8e-1	21 414.	6 2	.3 1e-1	20 414.	3 2.	3 1.	0	1	0	0	1	1	1	1	# 178	41 # 19589 # 1 # ;gc_cont=0.567
N4_089_008G2_scaffold_17_15	-	ABC_efflux	RF00	07 8.8e-1	21 414.	6 2	.3 1e-1	20 414.	3 2.	3 1.	0	1	0	0	1	1	1	1	# 178	41 # 19589 # 1 # ;gc_cont=0.567
N4_089_018G1_scaffold_31_98	-	ABC_efflux	RF00	07 8.8e-1	21 414.	6 2	.3 1e-1	20 414.	3 2.	3 1.	0	1	0	0	1	1	1	1	# 108	370 # 110118 # -1 # ;gc_cont=0.568
N4_089_018G2_scaffold_27_98	-	ABC_efflux	RF00	07 8.8e-1	21 414.	6 2	.3 1e-1	20 414.	3 2.	3 1.	0	1	0	0	1	1	1	1	# 108	370 # 110118 # -1 # ;gc_cont=0.568
N4_089_022G1_scaffold_20_98	-	ABC_efflux	RF00	07 8.8e-1	21 414.	6 2	.3 1e-1	20 414.	3 2.	3 1.	0	1	0	0	1	1	1	1	# 108	370 # 110118 # -1 # ;gc_cont=0.568
N4_089_027G1_scaffold_33_15	-	ABC_efflux	RF00	07 8.8e-1	21 414.	6 2	.3 1e-1	20 414.	3 2.	3 1.	0	1	0	0	1	1	1	1	# 178	41 # 19589 # 1 # ;gc_cont=0.567
N4_104_010G1_scaffold_160_41	-	ABC_efflux	RF00	07 8.8e-1	21 414.	6 2	.3 1e-1	20 414.	3 2.	3 1.	0	1	0	0	1	1	1	1	# 501	81 # 51929 # -1 # ;gc_cont=0.569
N4_105_000G1_scaffold_132_48	-	ABC_efflux	RF00	07 8.8e-1	21 414.	6 2	.3 1e-1	20 414.	3 2.	3 1.	0	1	0	0	1	1	1	1	# 581	60 # 59908 # -1 # ;gc_cont=0.569
N4_105_016G1_scaffold_99_48	-	ABC_efflux	RF00	07 8.8e-1	21 414.	6 2	.3 1e-1	20 414.	3 2.	3 1.	0	1	0	0	1	1	1	1	# 581	60 # 59908 # -1 # ;gc_cont=0.569
N4_106_000G1_scaffold_46_15	-	ABC_efflux	RF00	07 8.8e-1	21 414.	6 2	.3 1e-1	20 414.	3 2.	3 1.	0	1	0	0	1	1	1	1	# 178	41 # 19589 # 1 # ;gc_cont=0.567
N4_106_009G1_scaffold_15_101	-	ABC_efflux	RF00	07 8.8e-1	21 414.	6 2	.3 1e-1	20 414.	3 2.	3 1.	0	1	0	0	1	1	1	1	# 111	314 # 113062 # -1 # ;gc_cont=0.568
N4_106_010G1_scaffold_13_15	-	ABC_efflux	RF00	07 8.8e-1	21 414.	6 2	.3 1e-1	20 414.	3 2.	3 1.	0	1	0	0	1	1	1	1	# 178	41 # 19589 # 1 # ;gc_cont=0.567
N4_106_011G1_scaffold_14_102	-	ABC_efflux	RF00	07 8.8e-1	21 414.	6 2	.3 1e-1	20 414.	3 2.	3 1.	0	1	0	0	1	1	1	1	# 111	318 # 113066 # -1 # ;gc_cont=0.568
N4_106_028G1_scaffold_63_46	-	ABC_efflux	RF00	07 8.8e-1	21 414.	6 2	.3 1e-1	20 414.	3 2.	3 1.	0	1	0	0	1	1	1	1	# 564	99 # 58247 # -1 # ;gc_cont=0.568
N4_106_059G1_scaffold_18_15	-	ABC_efflux	RF00	07 8.8e-1	21 414.	6 2	.3 1e-1	20 414.	3 2.	3 1.	0	1	0	0	1	1	1	1	# 178	41 # 19589 # 1 # ;gc_cont=0.567
N4_115_000G1_scaffold_723_24	-	ABC_efflux	RF00	07 8.8e-1	21 414.	6 2	.3 1e-1	20 414.	3 2.	3 1.	0	1	0	0	1	1	1	1	# 273	19 # 29067 # -1 # ;gc_cont=0.567
N4_115_006G1_scaffold_18_175	-	ABC_efflux	RF00	07 8.8e-1	21 414.	6 2	.3 1e-1	20 414.	3 2.	3 1.	0	1	0	0	1	1	1	1	# 187	227 # 188975 # -1 # ;gc_cont=0.567
N4_115_009G1_scaffold_16_175	-	ABC_efflux	RF00	07 8.8e-1	21 414.	6 2	.3 1e-1	20 414.	3 2.	3 1.	0	1	0	0	1	1	1	1	# 187	240 # 188988 # -1 # ;gc_cont=0.567
N4_115_014G1_scaffold_14_15	-	ABC_efflux	RF00	07 8.8e-1	21 414.	6 2	.3 1e-1	20 414.	3 2.	3 1.	0	1	0	0	1	1	1	1	# 178	29 # 19577 # 1 # ;gc_cont=0.567
N4_115_019G1_scaffold_21_15	-	ABC_efflux	RF00	07 8.8e-1	21 414.	6 2	.3 1e-1	20 414.	3 2.	3 1.	0	1	0	0	1	1	1	1	# 178	41 # 19589 # 1 # ;gc_cont=0.567
N4_115_024G1_scaffold_10_15	-	ABC_efflux	RF00	07 8.8e-1	21 414.	6 2	.3 1e-1	20 414.	3 2.	3 1.	0	1	0	0	1	1	1	1	# 178	41 # 19589 # 1 # ;gc_cont=0.567
N4_115_030G1_scaffold_20_176	-	ABC_efflux	RF00	07 8.8e-1	21 414.	6 2	.3 1e-1	20 414.	3 2.	3 1.	0	1	0	0	1	1	1	1	# 187	166 # 188914 # -1 # ;gc_cont=0.567
N4_115_034G1_scaffold_18_15	-	ABC_efflux	RF00	07 8.8e-1	21 414.	6 2	.3 1e-1	20 414.	3 2.	3 1.	0	1	0	0	1	1	1	1	# 178	41 # 19589 # 1 # ;gc_cont=0.567
N4_124_000G1_scaffold_92_140	-	ABC_efflux	RF00	07 8.8e-1	21 414.	6 2	.3 1e-1	20 414.	3 2.	3 1.	0	1	0	0	1	1	1	1	# 150	319 # 152067 # -1 # ;gc_cont=0.567
N4_124_007G1_scaffold_17_104	-	ABC_efflux	RF00	07 8.8e-1	21 414.	6 2	.3 1e-1	20 414.	3 2.	3 1.	0	1	0	0	1	1	1	1	# 113	932 # 115680 # -1 # ;gc_cont=0.567
N4_124_009G1_scaffold_37_104	-	ABC_efflux	RF00	07 8.8e-1	21 414.	6 2	.3 1e-1	20 414.	3 2.	3 1.	0	1	0	0	1	1	1	1	# 113	932 # 115680 # -1 # ;gc_cont=0.567
N4_124_011G1_scaffold_38_104	-	ABC_efflux	RF00	07 8.8e-1	21 414.	6 2	.3 1e-1	20 414.	3 2.	3 1.	0	1	0	0	1	1	1	1	# 114	093 # 115841 # -1 # ;gc_cont=0.567
N4_124_011G2_scaffold_97_99	-	ABC_efflux	RF00	07 8.8e-1	21 414.	6 2	.3 1e-1	20 414.	3 2.	3 1.	0	1	0	0	1	1	1	1	# 109	041 # 110789 # -1 # ;gc_cont=0.567
N4_124_037G1_scaffold_22_4	-	ABC_efflux	RF00	07 8.8e-1	21 414.	6 2	.3 1e-1	20 414.	3 2.	3 1.	0	1	0	0	1	1	1	1	# 355	6 # 5304 # 1 # ;gc_cont=0.567
N4_124_039G1_scaffold_34_104	-	ABC_efflux	RF00	07 8.8e-1	21 414.	6 2	.3 1e-1	20 414.	3 2.	3 1.	0	1	0	0	1	1	1	1	# 113	949 # 115697 # -1 # ;gc_cont=0.567
N4_125_015G1_scaffold_1503_1	-	ABC_efflux	RF00	07 8.8e-1	21 414.	6 2	.3 1e-1	20 414.	3 2.	3 1.	0	1	0	0	1	1	1	1	# 43	# 1791 # -1 # ;gc_cont=0.569
N4_126_000G1_scaffold_32_12	-	ABC_efflux	RF00	07 8.8e-1	21 414.	6 2	.3 1e-1	20 414.	3 2.	3 1.	0	1	0	0	1	1	1	1	# 130	15 # 14763 # 1 # ;gc_cont=0.568
N4_126_010G1_scaffold_29_98	-	ABC_efflux	RF00	07 8.8e-1	21 414.	6 2	.3 1e-1	20 414.	3 2.	3 1.	0	1	0	0	1	1	1	1	# 107	426 # 109174 # -1 # ;gc_cont=0.569
N4_126_013G1_scaffold_32_98	-	ABC_efflux	RF00	07 8.8e-1	21 414.	6 2	.3 1e-1	20 414.	3 2.	3 1.	0	1	0	0	1	1	1	1	# 107	426 # 109174 # -1 # ;gc_cont=0.569
N4_126_016G1_scaffold_17_98	-	ABC_efflux	RF00	07 8.8e-1	21 414.	6 2	.3 1e-1	20 414.	3 2.	3 1.	0	1	0	0	1	1	1	1	# 107	426 # 109174 # -1 # ;gc_cont=0.569
N4_139_000G1_scaffold_352_5	-	ABC_efflux	RF00	07 8.8e-1	21 414.	6 2	.3 1e-1	20 414.	3 2.	3 1.	0	1	0	0	1	1	1	1	# 327	2 # 5020 # 1 # ;gc_cont=0.568
N4_139_013G1_scaffold_45_4	-	ABC_efflux	RF00	07 8.8e-1	21 414.	6 2	.3 1e-1	20 414.	3 2.	3 1.	0	1	0	0	1	1	1	1	# 347	5 # 5223 # 1 # ;gc_cont=0.568
N4_140_000G1_scaffold_219_41	-	ABC_efflux	RF00	07 8.8e-1	21 414.	6 2	.3 1e-1	20 414.	3 2.	3 1.	0	1	0	0	1	1	1	1	# 503	95 # 52143 # -1 # ;gc_cont=0.567
N4_140_016G1_scaffold_18_149	-	ABC_efflux	RF00	07 8.8e-1	21 414.	6 2	.3 1e-1	20 414.	3 2.	3 1.	0	1	0	0	1	1	1	1	# 155	152 # 156900 # -1 # ;gc_cont=0.567
N4_140_020G1_scaffold_80_4	-	ABC_efflux	RF00	07 8.8e-1	21 414.	6 2	.3 1e-1	20 414.	3 2.	3 1.	0	1	0	0	1	1	1	1	# 347	2 # 5220 # 1 # ;gc_cont=0.567
N4_140_034G1_scaffold_83_150	-	ABC_efflux	RF00	07 8.8e-1	21 414.	6 2	.3 1e-1	20 414.	3 2.	3 1.	0	1	0	0	1	1	1	1	# 154	842 # 156590 # -1 # ;gc_cont=0.567
N4_150_000G1_scaffold_724_4	-	ABC_efflux	RF00	07 8.8e-1	21 414.	6 2	.3 1e-1	20 414.	3 2.	3 1.	0	1	0	0	1	1	1	1	# 343	0 # 5178 # 1 # ;gc_cont=0.568
N4_150_014G1_scaffold_22_99	-	ABC_efflux	RF00	07 8.8e-1	21 414.	6 2	.3 1e-1	20 414.	3 2.	3 1.	0	1	0	0	1	1	1	1	# 108	352 # 110100 # -1 # ;gc_cont=0.568
N4_150_018G1_scaffold_596_9	-	ABC_efflux	RF00	07 8.8e-1	21 414.	6 2	.3 1e-1	20 414.	3 2.	3 1.	0	1	0	0	1	1	1	1	# 726	4 # 9012 # -1 # ;gc_cont=0.568
N4_150_021G1_scaffold_72_60	-	ABC_efflux	RF00	07 8.8e-1	21 414.	6 2	.3 1e-1	20 414.	3 2.	3 1.	0	1	0	0	1	1	1	1	# 674	47 # 69195 # -1 # ;gc_cont=0.568
N4_151_000G1_scaffold_894_25	-	ABC_efflux	RF00	07 8.8e-1	21 414.	6 2	.3 1e-1	20 414.	3 2.	3 1.	0	1	0	0	1	1	1	1	# 303	84 # 32132 # -1 # ;gc_cont=0.569
N4_151_006G1_scaffold_997_3	-	ABC_efflux	RF00	07 8.8e-1	21 414.	6 2	.3 1e-1	20 414.	3 2.	3 1.	0	1	0	0	1	1	1	1	# 162	7 # 3375 # -1 # ;gc_cont=0.569
N4_151_014G1_scaffold_640_9	-	ABC_efflux	RF00	07 8.8e-1	21 414.	6 2	.3 1e-1	20 414.	3 2.	3 1.	0	1	0	0	1	1	1	1	# 726	4 # 9012 # -1 # ;gc_cont=0.569
N4_151_017G1_scaffold_619_18	-	ABC_efflux	RF00	07 8.8e-1	21 414.	6 2	.3 1e-1	20 414.	3 2.	3 1.	0	1	0	0	1	1	1	1	# 184	00 # 20148 # -1 # ;gc_cont=0.569
N4_151_021G1_scaffold_67_100	-	ABC_efflux	RF00	07 8.8e-1	21 414.	6 2	.3 1e-1	20 414.	3 2.	3 1.	0	1	0	0	1	1	1	1	# 108	837 # 110585 # -1 # ;gc_cont=0.569
N4_152_000G1_scaffold_278_4	-	ABC_efflux	RF00	07 8.8e-1	21 414.	6 2	.3 1e-1	20 414.	3 2.	3 1.	0	1	0	0	1	1	1	1	# 343	0 # 5178 # 1 # ;gc_cont=0.568
N4_152_014G1_scaffold_208_42	-	ABC_efflux	RF00	07 8.8e-1	21 414.	6 2	.3 1e-1	20 414.	3 2.	3 1.	0	1	0	0	1	1	1	1	# 501	74 # 51922 # -1 # ;gc_cont=0.568
N4_152_018G1_scaffold_116_41	-	ABC_efflux	RF00	07 8.8e-1	21 414.	6 2	.3 1e-1	20 414.	3 2.	3 1.	0	1	0	0	1	1	1	1	# 501	75 # 51923 # -1 # ;gc_cont=0.568
N4_152_021G1_scaffold_36_132	-	ABC_efflux	RF00	07 8.8e-1	21 414.	6 2	.3 1e-1	20 414.	3 2.	3 1.	0	1	0	0	1	1	1	1	# 143	416 # 145164 # -1 # ;gc_cont=0.568
N4_176_051G1_scaffold_190_4	-	ABC_efflux	RF00	07 8.8e-1	21 414.	6 2	.3 1e-1	20 414.	3 2.	3 1.	0	1	0	0	1	1	1	1	# 343	0 # 5178 # 1 # ;gc_cont=0.567
N4_177_011G1_scaffold_199_11	-	ABC_efflux	RF00	07 8.8e-1	21 414.	6 2	.3 1e-1	20 414.	3 2.	3 1.	0	1	0	0	1	1	1	1	# 102	97 # 12045 # -1 # ;gc_cont=0.568
N4_177_031G1_scaffold_89_5	-	ABC_efflux	RF00	07 8.8e-1	21 414.	6 2	.3 1e-1	20 414.	3 2.	3 1.	0	1	0	0	1	1	1	1	# 458	9 # 6337 # 1 # ;gc_cont=0.567
N4_177_039G1_scaffold_553_42	-	ABC_efflux	RF00	07 8.8e-1	21 414.	6 2	.3 1e-1	20 414.	3 2.	3 1.	0	1	0	0	1	1	1	1	# 462	10 # 47958 # -1 # ;gc_cont=0.568
N4_177_045G1_scaffold_89_58	-	ABC_efflux	RF00	07 8.8e-1	21 414.	6 2	.3 1e-1	20 414.	3 2.	3 1.	0	1	0	0	1	1	1	1	# 653	89 # 67137 # -1 # ;gc_cont=0.568
N4_207_024G1_scaffold_144_24	-	ABC_efflux	RF00	07 8.8e-1	21 414.	6 2	.3 1e-1	20 414.	3 2.	3 1.	0	1	0	0	1	1	1	1	# 306	51 # 32399 # -1 # ;gc_cont=0.568
N4_207_028G1_scaffold_465_2	-	ABC_efflux	RF00	07 8.8e-1	21 414.	6 2	.3 1e-1	20 414.	3 2.	3 1.	0	1	0	0	1	1	1	1	# 266	# 2014 # -1 # ;gc_cont=0.569
N4_208_000G1_scaffold_93_99	-	ABC_efflux	RF00	07 8.8e-1	21 414.	6 2	.3 1e-1	20 414.	3 2.	3 1.	0	1	0	0	1	1	1	1	# 108	495 # 110243 # -1 # ;gc_cont=0.568
N4_208_021G1_scaffold_30_99	-	ABC_efflux	RF00	07 8.8e-1	21 414.	6 2	.3 1e-1	20 414.	3 2.	3 1.	0	1	0	0	1	1	1	1	# 108	495 # 110243 # -1 # ;gc_cont=0.568
N4_208_040G1_scaffold_76_99	-	ABC_efflux	RF00	07 8.8e-1	21 414.	6 2	.3 1e-1	20 414.	3 2.	3 1.	0	1	0	0	1	1	1	1	# 108	495 # 110243 # -1 # ;gc_cont=0.568
N4_208_046G1_scaffold_72_98	-	ABC_efflux	RF00	07 8.8e-1	21 414.	6 2	.3 1e-1	20 414.	3 2.	3 1.	0	1	0	0	1	1	1	1	# 108	206 # 109954 # -1 # ;gc_cont=0.568
N4_214_000G1_scaffold_97_61	-	ABC_efflux	RF00	07 8.8e-1	21 414.	6 2	.3 1e-1	20 414.	3 2.	3 1.	0	1	0	0	1	1	1	1	# 672	60 # 69008 # -1 # ;gc_cont=0.569
N4_214_024G1_scaffold_80_61	-	ABC_efflux	RF00	07 8.8e-1	21 414.	6 2	.3 1e-1	20 414.	3 2.	3 1.	0	1	0	0	1	1	1	1	# 672	60 # 69008 # -1 # ;gc_cont=0.569
S2_002_000G1_scaffold_133_4	-	ABC_efflux	RF00	07 8.8e-1	21 414.	6 2	.3 1e-1	20 414.	3 2.	3 1.	0	1	0	0	1	1	1	1	# 445	9 # 6207 # 1 # ;gc_cont=0.568
S2_005_scaffold_203_55	-	ABC_efflux	RF00	07 8.8e-1	21 414.	6 2	.3 1e-1	20 414.	3 2.	3 1.	0	1	0	0	1	1	1	1	# 626	23 # 64371 # -1 # ;gc_cont=0.568
S2_008_000G1_scaffold_367_25	-	ABC_efflux	RF00	07 8.8e-1	21 414.	6 2	.3 1e-1	20 414.	3 2.	3 1.	0	1	0	0	1	1	1	1	# 281	11 # 29859 # -1 # ;gc_cont=0.567
S2_009_000G1_scaffold_216_4	-	ABC_efflux	RF00	07 8.8e-1	21 414.	6 2	.3 1e-1	20 414.	3 2.	3 1.	0	1	0	0	1	1	1	1	# 343	0 # 5178 # 1 # ;gc_cont=0.568
S2_014_000G1_scaffold_339_42	-	ABC_efflux	RF00	07 8.8e-1	21 414.	6 2	.3 1e-1	20 414.	3 2.	3 1.	0	1	0	0	1	1	1	1	# 502	15 # 51963 # -1 # ;gc_cont=0.569
S2_015_000G1_scaffold_51_51	-	ABC_efflux	RF00	07 8.8e-1	21 414.	6 2	.3 1e-1	20 414.	3 2.	3 1.	0	1	0	0	1	1	1	1	# 619	50 # 63698 # 1 # ;gc_cont=0.568
S2_018_000G1_scaffold_769_16	-	ABC_efflux	RF00	07 8.8e-1	21 414.	6 2	.3 1e-1	20 414.	3 2.	3 1.	0	1	0	0	1	1	1	1	# 172	30 # 18978 # -1 # ;gc_cont=0.569
S2_CON_scaffold_204_5	-	ABC_efflux	RF00	07 8.8e-1	21 414.	6 2	.3 1e-1	20 414.	3 2.	3 1.	0	1	0	0	1	1	1	1	# 298	8 # 4736 # -1 # ;gc_cont=0.569
b003-d078_scaffold_28_73	-	ABC_efflux	RF00	07 8.8e-1	21 414.	6 2	.3 1e-1	20 414.	3 2.	3 1.	0	1	0	0	1	1	1	1	# 826	61 # 84409 # -1 # ;gc_cont=0.567
b017-d010_scaffold_48_48	-	ABC_efflux	RF00	07 8.8e-1	21 414.	6 2	.3 1e-1	20 414.	3 2.	3 1.	0	1	0	0	1	1	1	1	# 580	21 # 59769 # -1 # ;gc_cont=0.567
1018A0619_scaffold_900_3	-	ABC_efflux	RF00	07 9.1e-1	21 414.	5 0	.7 1.1e-1	20 414.	2 0.	7 1.	0	1	0	0	1	1	1	1	# 119	2 # 2955 # -1 # ;gc_cont=0.399
b014-d006_scaffold_499_5	-	ABC_efflux	RF00	07 9.6e-1	21 414.	4 0	.7 1.2e-1	20 414.	1 0.	7 1.	0	1	0	0	1	1	1	1	# 335	0 # 5251 # -1 # ;gc_cont=0.397
60_005_scaffold_1559_1	-	ABC_efflux	RF00	07 9.9e-1	21 414.	4 1	.6 1.2e-1	20 414.	2 1.	6 1.	0	1	0	0	1	1	1	1	# 3 #	1631 # 1 # ;gc_cont=0.568
JBBB010K_scaffold_1589_2	-	ABC_efflux	RF00	07 1.1e-1	20 414.	3 0	.8 1.3e-1	20 414.	0 0.	8 1.	0	1	0	0	1	1	1	1	# 755	# 2518 # -1 # ;gc_cont=0.400
JBBB002C_scaffold_87_49	-	ABC_efflux	RF00	07 1.1e-1	20 414.	3 2	.1 1.3e-1	20 414.	1 2.	1 1.	0	1	0	0	1	1	1	1	# 594	02 # 61150 # -1 # ;gc_cont=0.569
JBBB002D_scaffold_78_49	-	ABC_efflux	RF00	07 1.1e-1	20 414.	3 2	.1 1.3e-1	20 414.	1 2.	1 1.	0	1	0	0	1	1	1	1	# 594	02 # 61150 # -1 # ;gc_cont=0.569
JBBB002E_scaffold_85_4	-	ABC_efflux	RF00	07 1.1e-1	20 414.	3 2	.1 1.3e-1	20 414.	1 2.	1 1.	0	1	0	0	1	1	1	1	# 345	7 # 5205 # 1 # ;gc_cont=0.569
S2_001_000G1_scaffold_453_9	-	ABC_efflux	RF00	07 1.1e-1	20 414.	3 2	.1 1.3e-1	20 414.	1 2.	1 1.	0	1	0	0	1	1	1	1	# 729	5 # 9043 # -1 # ;gc_cont=0.569
0414A0117_scaffold_663_6	-	ABC_efflux	RF00	07 1.1e-1	20 414.	3 1	.9 1.2e-1	20 414.	1 1.	9 1.	0	1	0	0	1	1	1	1	# 170	2 # 3165 # -1 # ;gc_cont=0.378
0415A0118_scaffold_119_3	-	ABC_efflux	RF00	07 1.1e-1	20 414.	3 1	.9 1.2e-1	20 414.	1 1.	9 1.	0	1	0	0	1	1	1	1	# 224	5 # 3708 # 1 # ;gc_cont=0.378
0416A0119_scaffold_1335_3	-	ABC_efflux	RF00	07 1.1e-1	20 414.	3 1	.9 1.2e-1	20 414.	1 1.	9 1.	0	1	0	0	1	1	1	1	# 208	0 # 3543 # 1 # ;gc_cont=0.378
1012A0613_scaffold_168_4	-	ABC_efflux	RF00	07 1.1e-1	20 414.	3 1	.9 1.2e-1	20 414.	1 1.	9 1.	0	1	0	0	1	1	1	1	# 288	6 # 4349 # 1 # ;gc_cont=0.378
1014A0615_scaffold_54_33	-	ABC_efflux	RF00	07 1.1e-1	20 414.	3 1	.9 1.2e-1	20 414.	1 1.	9 1.	0	1	0	0	1	1	1	1	# 361	45 # 37608 # 1 # ;gc_cont=0.378
1016A0617_scaffold_359_7	-	ABC_efflux	RF00	07 1.1e-1	20 414.	3 1	.9 1.2e-1	20 414.	1 1.	9 1.	0	1	0	0	1	1	1	1	# 220	9 # 3672 # -1 # ;gc_cont=0.378
1017A0618_scaffold_424_9	-	ABC_efflux	RF00	07 1.1e-1	20 414.	3 1	.9 1.2e-1	20 414.	1 1.	9 1.	0	1	0	0	1	1	1	1	# 352	8 # 4991 # -1 # ;gc_cont=0.378
1018A0619_scaffold_672_6	-	ABC_efflux	RF00	07 1.1e-1	20 414.	3 1	.9 1.2e-1	20 414.	1 1.	9 1.	0	1	0	0	1	1	1	1	# 173	5 # 3198 # -1 # ;gc_cont=0.378
1019A0620_scaffold_383_6	-	ABC_efflux	RF00	07 1.1e-1	20 414.	3 1	.9 1.2e-1	20 414.	1 1.	9 1.	0	1	0	0	1	1	1	1	# 170	1 # 3164 # -1 # ;gc_cont=0.378
1021A0622_scaffold_564_6	-	ABC_efflux	RF00	07 1.1e-1	20 414.	3 1	.9 1.2e-1	20 414.	1 1.	9 1.	0	1	0	0	1	1	1	1	# 173	5 # 3198 # -1 # ;gc_cont=0.378
1022A0623_scaffold_11_6	-	ABC_efflux	RF00	07 1.1e-1	20 414.	3 1	.9 1.2e-1	20 414.	1 1.	9 1.	0	1	0	0	1	1	1	1	# 173	5 # 3198 # -1 # ;gc_cont=0.378
1023A0624_scaffold_538_6	-	ABC_efflux	RF00	07 1.1e-1	20 414.	3 1	.9 1.2e-1	20 414.	1 1.	9 1.	0	1	0	0	1	1	1	1	# 209	6 # 3559 # -1 # ;gc_cont=0.378
1024A0625_scaffold_812_6	-	ABC_efflux	RF00	07 1.1e-1	20 414.	3 1	.9 1.2e-1	20 414.	1 1.	9 1.	0	1	0	0	1	1	1	1	# 170	1 # 3164 # -1 # ;gc_cont=0.378
1026A0627_scaffold_1041_6	-	ABC_efflux	RF00	07 1.1e-1	20 414.	3 1	.9 1.2e-1	20 414.	1 1.	9 1.	0	1	0	0	1	1	1	1	# 170	1 # 3164 # -1 # ;gc_cont=0.378
1030A0701_scaffold_303_33	-	ABC_efflux	RF00	07 1.1e-1	20 414.	3 1	.9 1.2e-1	20 414.	1 1.	9 1.	0	1	0	0	1	1	1	1	# 357	49 # 37212 # 1 # ;gc_cont=0.378
1212A0715_scaffold_7_432	-	ABC_efflux	RF00	07 1.1e-1	20 414.	3 1	.9 1.2e-1	20 414.	1 1.	9 1.	0	1	0	0	1	1	1	1	# 424	329 # 425792 # 1 # ;gc_cont=0.378
172_002_scaffold_431_8	-	ABC_efflux	RF00	07 1.1e-1	20 414.	3 1	.9 1.2e-1	20 414.	1 1.	9 1.	0	1	0	0	1	1	1	1	# 504	7 # 6510 # 1 # ;gc_cont=0.378
174_001_scaffold_464_3	-	ABC_efflux	RF00	07 1.1e-1	20 414.	3 1	.9 1.2e-1	20 414.	1 1.	9 1.	0	1	0	0	1	1	1	1	# 244	4 # 3907 # 1 # ;gc_cont=0.378
175_006_scaffold_1018_5	-	ABC_efflux	RF00	07 1.1e-1	20 414.	3 1	.9 1.2e-1	20 414.	1 1.	9 1.	0	1	0	0	1	1	1	1	# 137	4 # 2837 # -1 # ;gc_cont=0.378
182_002_scaffold_535_13	-	ABC_efflux	RF00	07 1.1e-1	20 414.	3 1	.9 1.2e-1	20 414.	1 1.	9 1.	0	1	0	0	1	1	1	1	# 815	5 # 9618 # -1 # ;gc_cont=0.378
35_004_scaffold_0_88	-	ABC_efflux	RF00	07 1.1e-1	20 414.	3 1	.9 1.2e-1	20 414.	1 1.	9 1.	0	1	0	0	1	1	1	1	# 845	71 # 86034 # 1 # ;gc_cont=0.378
35_006_scaffold_0_154	-	ABC_efflux	RF00	07 1.1e-1	20 414.	3 1	.9 1.2e-1	20 414.	1 1.	9 1.	0	1	0	0	1	1	1	1	# 150	423 # 151886 # 1 # ;gc_cont=0.378
35_008_scaffold_730_5	-	ABC_efflux	RF00	07 1.1e-1	20 414.	3 1	.9 1.2e-1	20 414.	1 1.	9 1.	0	1	0	0	1	1	1	1	# 283	1 # 4294 # 1 # ;gc_cont=0.378
35_010_scaffold_1_154	-	ABC_efflux	RF00	07 1.1e-1	20 414.	3 1	.9 1.2e-1	20 414.	1 1.	9 1.	0	1	0	0	1	1	1	1	# 150	423 # 151886 # 1 # ;gc_cont=0.378
35_012_scaffold_0_138	-	ABC_efflux	RF00	07 1.1e-1	20 414.	3 1	.9 1.2e-1	20 414.	1 1.	9 1.	0	1	0	0	1	1	1	1	# 153	348 # 154811 # -1 # ;gc_cont=0.378
35_016_scaffold_5_36	-	ABC_efflux	RF00	07 1.1e-1	20 414.	3 1	.9 1.2e-1	20 414.	1 1.	9 1.	0	1	0	0	1	1	1	1	# 313	56 # 32819 # -1 # ;gc_cont=0.378
35_018_scaffold_2_389	-	ABC_efflux	RF00	07 1.1e-1	20 414.	3 1	.9 1.2e-1	20 414.	1 1.	9 1.	0	1	0	0	1	1	1	1	# 398	575 # 400038 # -1 # ;gc_cont=0.378
35_020_scaffold_8_87	-	ABC_efflux	RF00	07 1.1e-1	20 414.	3 1	.9 1.2e-1	20 414.	1 1.	9 1.	0	1	0	0	1	1	1	1	# 889	86 # 90449 # -1 # ;gc_cont=0.378
38_010_scaffold_32_63	-	ABC_efflux	RF00	07 1.1e-1	20 414.	3 1	.9 1.2e-1	20 414.	1 1.	9 1.	0	1	0	0	1	1	1	1	# 665	42 # 68005 # -1 # ;gc_cont=0.378
38_015_scaffold_174_22	-	ABC_efflux	RF00	07 1.1e-1	20 414.	3 1	.9 1.2e-1	20 414.	1 1.	9 1.	0	1	0	0	1	1	1	1	# 212	52 # 22715 # 1 # ;gc_cont=0.378
39_001_scaffold_273_5	-	ABC_efflux	RF00	07 1.1e-1	20 414.	3 1	.9 1.2e-1	20 414.	1 1.	9 1.	0	1	0	0	1	1	1	1	# 452	4 # 5987 # 1 # ;gc_cont=0.378
39_004_scaffold_168_7	-	ABC_efflux	RF00	07 1.1e-1	20 414.	3 1	.9 1.2e-1	20 414.	1 1.	9 1.	0	1	0	0	1	1	1	1	# 661	5 # 8078 # 1 # ;gc_cont=0.378
39_006_scaffold_40_636	-	ABC_efflux	RF00	07 1.1e-1	20 414.	3 1	.9 1.2e-1	20 414.	1 1.	9 1.	0	1	0	0	1	1	1	1	# 648	707 # 650170 # -1 # ;gc_cont=0.378
39_007_scaffold_44_63	-	ABC_efflux	RF00	07 1.1e-1	20 414.	3 1	.9 1.2e-1	20 414.	1 1.	9 1.	0	1	0	0	1	1	1	1	# 665	42 # 68005 # -1 # ;gc_cont=0.378
39_009_scaffold_88_46	-	ABC_efflux	RF00	07 1.1e-1	20 414.	3 1	.9 1.2e-1	20 414.	1 1.	9 1.	0	1	0	0	1	1	1	1	# 462	12 # 47675 # -1 # ;gc_cont=0.378
64_006_scaffold_806_5	-	ABC_efflux	RF00	07 1.1e-1	20 414.	3 1	.9 1.2e-1	20 414.	1 1.	9 1.	0	1	0	0	1	1	1	1	# 140	0 # 2863 # -1 # ;gc_cont=0.378
64_009_scaffold_1131_4	-	ABC_efflux	RF00	07 1.1e-1	20 414.	3 1	.9 1.2e-1	20 414.	1 1.	9 1.	0	1	0	0	1	1	1	1	# 255	7 # 4020 # 1 # ;gc_cont=0.378
64_010_scaffold_1125_3	-	ABC_efflux	RF00	07 1.1e-1	20 414.	3 1	.9 1.2e-1	20 414.	1 1.	9 1.	0	1	0	0	1	1	1	1	# 224	5 # 3708 # 1 # ;gc_cont=0.378
64_013_scaffold_626_3	-	ABC_efflux	RF00	07 1.1e-1	20 414.	3 1	.9 1.2e-1	20 414.	1 1.	9 1.	0	1	0	0	1	1	1	1	# 218	9 # 3652 # 1 # ;gc_cont=0.378
64_018_scaffold_970_3	-	ABC_efflux	RF00	07 1.1e-1	20 414.	3 1	.9 1.2e-1	20 414.	1 1.	9 1.	0	1	0	0	1	1	1	1	# 220	7 # 3670 # 1 # ;gc_cont=0.378
64_021_scaffold_1303_3	-	ABC_efflux	RF00	07 1.1e-1	20 414.	3 1	.9 1.2e-1	20 414.	1 1.	9 1.	0	1	0	0	1	1	1	1	# 224	5 # 3708 # 1 # ;gc_cont=0.378
JBBB008C_scaffold_539_3	-	ABC_efflux	RF00	07 1.1e-1	20 414.	3 1	.9 1.2e-1	20 414.	1 1.	9 1.	0	1	0	0	1	1	1	1	# 506	# 1969 # -1 # ;gc_cont=0.378
JBBB008I_scaffold_77_43	-	ABC_efflux	RF00	07 1.1e-1	20 414.	3 1	.9 1.2e-1	20 414.	1 1.	9 1.	0	1	0	0	1	1	1	1	# 408	36 # 42299 # -1 # ;gc_cont=0.378
JBBB009F_scaffold_50_21	-	ABC_efflux	RF00	07 1.1e-1	20 414.	3 1	.9 1.2e-1	20 414.	1 1.	9 1.	0	1	0	0	1	1	1	1	# 197	26 # 21189 # 1 # ;gc_cont=0.378
JBBB010D_scaffold_225_3	-	ABC_efflux	RF00	07 1.1e-1	20 414.	3 1	.9 1.2e-1	20 414.	1 1.	9 1.	0	1	0	0	1	1	1	1	# 224	5 # 3708 # 1 # ;gc_cont=0.378
JBBB010F_scaffold_211_6	-	ABC_efflux	RF00	07 1.1e-1	20 414.	3 1	.9 1.2e-1	20 414.	1 1.	9 1.	0	1	0	0	1	1	1	1	# 170	2 # 3165 # -1 # ;gc_cont=0.378
JBBB010G_scaffold_378_3	-	ABC_efflux	RF00	07 1.1e-1	20 414.	3 1	.9 1.2e-1	20 414.	1 1.	9 1.	0	1	0	0	1	1	1	1	# 231	9 # 3782 # 1 # ;gc_cont=0.378
JBBB010H_scaffold_528_3	-	ABC_efflux	RF00	07 1.1e-1	20 414.	3 1	.9 1.2e-1	20 414.	1 1.	9 1.	0	1	0	0	1	1	1	1	# 212	8 # 3591 # 1 # ;gc_cont=0.378
JBBB010I_scaffold_1136_6	-	ABC_efflux	RF00	07 1.1e-1	20 414.	3 1	.9 1.2e-1	20 414.	1 1.	9 1.	0	1	0	0	1	1	1	1	# 170	2 # 3165 # -1 # ;gc_cont=0.378
JBBB010J_scaffold_233_7	-	ABC_efflux	RF00	07 1.1e-1	20 414.	3 1	.9 1.2e-1	20 414.	1 1.	9 1.	0	1	0	0	1	1	1	1	# 566	0 # 7123 # 1 # ;gc_cont=0.378
JBBB010K_scaffold_1445_6	-	ABC_efflux	RF00	07 1.1e-1	20 414.	3 1	.9 1.2e-1	20 414.	1 1.	9 1.	0	1	0	0	1	1	1	1	# 177	6 # 3239 # -1 # ;gc_cont=0.378
JBBB014C_scaffold_10_24	-	ABC_efflux	RF00	07 1.1e-1	20 414.	3 1	.9 1.2e-1	20 414.	1 1.	9 1.	0	1	0	0	1	1	1	1	# 357	49 # 37212 # 1 # ;gc_cont=0.378
JBBB014D_scaffold_9_105	-	ABC_efflux	RF00	07 1.1e-1	20 414.	3 1	.9 1.2e-1	20 414.	1 1.	9 1.	0	1	0	0	1	1	1	1	# 122	676 # 124139 # 1 # ;gc_cont=0.378
JBBB014E_scaffold_18_24	-	ABC_efflux	RF00	07 1.1e-1	20 414.	3 1	.9 1.2e-1	20 414.	1 1.	9 1.	0	1	0	0	1	1	1	1	# 357	49 # 37212 # 1 # ;gc_cont=0.378
JBBB014F_scaffold_17_24	-	ABC_efflux	RF00	07 1.1e-1	20 414.	3 1	.9 1.2e-1	20 414.	1 1.	9 1.	0	1	0	0	1	1	1	1	# 357	49 # 37212 # 1 # ;gc_cont=0.378
JBBB014G_scaffold_17_177	-	ABC_efflux	RF00	07 1.1e-1	20 414.	3 1	.9 1.2e-1	20 414.	1 1.	9 1.	0	1	0	0	1	1	1	1	# 183	103 # 184566 # -1 # ;gc_cont=0.378
JBBB014H_scaffold_20_177	-	ABC_efflux	RF00	07 1.1e-1	20 414.	3 1	.9 1.2e-1	20 414.	1 1.	9 1.	0	1	0	0	1	1	1	1	# 183	103 # 184566 # -1 # ;gc_cont=0.378
JBBB014I_scaffold_782_10	-	ABC_efflux	RF00	07 1.1e-1	20 414.	3 1	.9 1.2e-1	20 414.	1 1.	9 1.	0	1	0	0	1	1	1	1	# 535	8 # 6821 # -1 # ;gc_cont=0.378
JBBB015A_scaffold_116_54	-	ABC_efflux	RF00	07 1.1e-1	20 414.	3 1	.9 1.2e-1	20 414.	1 1.	9 1.	0	1	0	0	1	1	1	1	# 576	71 # 59134 # -1 # ;gc_cont=0.378
N1_004_000G1_scaffold_1065_6	-	ABC_efflux	RF00	07 1.1e-1	20 414.	3 1	.9 1.2e-1	20 414.	1 1.	9 1.	0	1	0	0	1	1	1	1	# 170	5 # 3168 # -1 # ;gc_cont=0.378
N1_009_000G1_scaffold_3119_6	-	ABC_efflux	RF00	07 1.1e-1	20 414.	3 1	.9 1.2e-1	20 414.	1 1.	9 1.	0	1	0	0	1	1	1	1	# 160	5 # 3068 # -1 # ;gc_cont=0.378
N1_014_000G1_scaffold_154_6	-	ABC_efflux	RF00	07 1.1e-1	20 414.	3 1	.9 1.2e-1	20 414.	1 1.	9 1.	0	1	0	0	1	1	1	1	# 590	5 # 7368 # 1 # ;gc_cont=0.378
N2_035_000G1_scaffold_18_36	-	ABC_efflux	RF00	07 1.1e-1	20 414.	3 1	.9 1.2e-1	20 414.	1 1.	9 1.	0	1	0	0	1	1	1	1	# 313	56 # 32819 # -1 # ;gc_cont=0.378
N2_038_000G1_scaffold_438_12	-	ABC_efflux	RF00	07 1.1e-1	20 414.	3 1	.9 1.2e-1	20 414.	1 1.	9 1.	0	1	0	0	1	1	1	1	# 113	21 # 12784 # -1 # ;gc_cont=0.378
N2_039_000G1_scaffold_406_73	-	ABC_efflux	RF00	07 1.1e-1	20 414.	3 1	.9 1.2e-1	20 414.	1 1.	9 1.	0	1	0	0	1	1	1	1	# 708	32 # 72295 # -1 # ;gc_cont=0.378
N2_064_000G1_scaffold_1708_3	-	ABC_efflux	RF00	07 1.1e-1	20 414.	3 1	.9 1.2e-1	20 414.	1 1.	9 1.	0	1	0	0	1	1	1	1	# 216	2 # 3625 # 1 # ;gc_cont=0.378
N3_172_000G1_scaffold_2451_6	-	ABC_efflux	RF00	07 1.1e-1	20 414.	3 1	.9 1.2e-1	20 414.	1 1.	9 1.	0	1	0	0	1	1	1	1	# 160	5 # 3068 # -1 # ;gc_cont=0.378
N3_174_000G1_scaffold_1590_3	-	ABC_efflux	RF00	07 1.1e-1	20 414.	3 1	.9 1.2e-1	20 414.	1 1.	9 1.	0	1	0	0	1	1	1	1	# 743	# 2206 # -1 # ;gc_cont=0.378
N3_175_000G1_scaffold_2446_5	-	ABC_efflux	RF00	07 1.1e-1	20 414.	3 1	.9 1.2e-1	20 414.	1 1.	9 1.	0	1	0	0	1	1	1	1	# 134	6 # 2809 # -1 # ;gc_cont=0.378
N3_178_000G1_scaffold_368_8	-	ABC_efflux	RF00	07 1.1e-1	20 414.	3 1	.9 1.2e-1	20 414.	1 1.	9 1.	0	1	0	0	1	1	1	1	# 396	7 # 5430 # -1 # ;gc_cont=0.378
N3_182_000G1_scaffold_464_13	-	ABC_efflux	RF00	07 1.1e-1	20 414.	3 1	.9 1.2e-1	20 414.	1 1.	9 1.	0	1	0	0	1	1	1	1	# 815	2 # 9615 # -1 # ;gc_cont=0.378
N4_005_000G1_scaffold_1538_5	-	ABC_efflux	RF00	07 1.1e-1	20 414.	3 1	.9 1.2e-1	20 414.	1 1.	9 1.	0	1	0	0	1	1	1	1	# 386	8 # 5331 # 1 # ;gc_cont=0.378
N4_005_017G1_scaffold_309_3	-	ABC_efflux	RF00	07 1.1e-1	20 414.	3 1	.9 1.2e-1	20 414.	1 1.	9 1.	0	1	0	0	1	1	1	1	# 224	5 # 3708 # 1 # ;gc_cont=0.378
N4_005_026G1_scaffold_723_6	-	ABC_efflux	RF00	07 1.1e-1	20 414.	3 1	.9 1.2e-1	20 414.	1 1.	9 1.	0	1	0	0	1	1	1	1	# 532	3 # 6786 # 1 # ;gc_cont=0.378
N4_082_000G1_scaffold_1169_6	-	ABC_efflux	RF00	07 1.1e-1	20 414.	3 1	.9 1.2e-1	20 414.	1 1.	9 1.	0	1	0	0	1	1	1	1	# 160	7 # 3070 # -1 # ;gc_cont=0.378
N4_082_020G1_scaffold_1209_6	-	ABC_efflux	RF00	07 1.1e-1	20 414.	3 1	.9 1.2e-1	20 414.	1 1.	9 1.	0	1	0	0	1	1	1	1	# 160	7 # 3070 # -1 # ;gc_cont=0.378
N4_082_024G1_scaffold_293_21	-	ABC_efflux	RF00	07 1.1e-1	20 414.	3 1	.9 1.2e-1	20 414.	1 1.	9 1.	0	1	0	0	1	1	1	1	# 197	07 # 21170 # 1 # ;gc_cont=0.378
N4_083_000G1_scaffold_1293_2	-	ABC_efflux	RF00	07 1.1e-1	20 414.	3 1	.9 1.2e-1	20 414.	1 1.	9 1.	0	1	0	0	1	1	1	1	# 716	# 2179 # 1 # ;gc_cont=0.378
N4_087_000G1_scaffold_3279_6	-	ABC_efflux	RF00	07 1.1e-1	20 414.	3 1	.9 1.2e-1	20 414.	1 1.	9 1.	0	1	0	0	1	1	1	1	# 160	5 # 3068 # -1 # ;gc_cont=0.378
N4_087_009G1_scaffold_1508_8	-	ABC_efflux	RF00	07 1.1e-1	20 414.	3 1	.9 1.2e-1	20 414.	1 1.	9 1.	0	1	0	0	1	1	1	1	# 216	6 # 3629 # -1 # ;gc_cont=0.378
N4_094_000G1_scaffold_1072_6	-	ABC_efflux	RF00	07 1.1e-1	20 414.	3 1	.9 1.2e-1	20 414.	1 1.	9 1.	0	1	0	0	1	1	1	1	# 160	5 # 3068 # -1 # ;gc_cont=0.378
N4_094_018G1_scaffold_681_4	-	ABC_efflux	RF00	07 1.1e-1	20 414.	3 1	.9 1.2e-1	20 414.	1 1.	9 1.	0	1	0	0	1	1	1	1	# 259	1 # 4054 # 1 # ;gc_cont=0.378
N4_094_023G1_scaffold_459_7	-	ABC_efflux	RF00	07 1.1e-1	20 414.	3 1	.9 1.2e-1	20 414.	1 1.	9 1.	0	1	0	0	1	1	1	1	# 311	4 # 4577 # -1 # ;gc_cont=0.378
N4_095_025G1_scaffold_532_3	-	ABC_efflux	RF00	07 1.1e-1	20 414.	3 1	.9 1.2e-1	20 414.	1 1.	9 1.	0	1	0	0	1	1	1	1	# 506	# 1969 # -1 # ;gc_cont=0.378
N4_101_000G1_scaffold_757_11	-	ABC_efflux	RF00	07 1.1e-1	20 414.	3 1	.9 1.2e-1	20 414.	1 1.	9 1.	0	1	0	0	1	1	1	1	# 566	7 # 7130 # -1 # ;gc_cont=0.378
N4_101_012G1_scaffold_49_57	-	ABC_efflux	RF00	07 1.1e-1	20 414.	3 1	.9 1.2e-1	20 414.	1 1.	9 1.	0	1	0	0	1	1	1	1	# 679	15 # 69378 # 1 # ;gc_cont=0.378
N4_101_015G1_scaffold_402_3	-	ABC_efflux	RF00	07 1.1e-1	20 414.	3 1	.9 1.2e-1	20 414.	1 1.	9 1.	0	1	0	0	1	1	1	1	# 244	4 # 3907 # 1 # ;gc_cont=0.378
N4_101_017G1_scaffold_85_57	-	ABC_efflux	RF00	07 1.1e-1	20 414.	3 1	.9 1.2e-1	20 414.	1 1.	9 1.	0	1	0	0	1	1	1	1	# 679	15 # 69378 # 1 # ;gc_cont=0.378
N4_106_000G1_scaffold_302_8	-	ABC_efflux	RF00	07 1.1e-1	20 414.	3 1	.9 1.2e-1	20 414.	1 1.	9 1.	0	1	0	0	1	1	1	1	# 439	0 # 5853 # -1 # ;gc_cont=0.378
N4_106_059G1_scaffold_227_5	-	ABC_efflux	RF00	07 1.1e-1	20 414.	3 1	.9 1.2e-1	20 414.	1 1.	9 1.	0	1	0	0	1	1	1	1	# 229	7 # 3760 # -1 # ;gc_cont=0.378
N4_129_000G1_scaffold_1158_3	-	ABC_efflux	RF00	07 1.1e-1	20 414.	3 1	.9 1.2e-1	20 414.	1 1.	9 1.	0	1	0	0	1	1	1	1	# 244	4 # 3907 # 1 # ;gc_cont=0.378
N4_129_012G1_scaffold_545_6	-	ABC_efflux	RF00	07 1.1e-1	20 414.	3 1	.9 1.2e-1	20 414.	1 1.	9 1.	0	1	0	0	1	1	1	1	# 160	8 # 3071 # -1 # ;gc_cont=0.378
N4_129_016G1_scaffold_12_77	-	ABC_efflux	RF00	07 1.1e-1	20 414.	3 1	.9 1.2e-1	20 414.	1 1.	9 1.	0	1	0	0	1	1	1	1	# 751	36 # 76599 # -1 # ;gc_cont=0.378
N4_129_029G1_scaffold_301_7	-	ABC_efflux	RF00	07 1.1e-1	20 414.	3 1	.9 1.2e-1	20 414.	1 1.	9 1.	0	1	0	0	1	1	1	1	# 548	4 # 6947 # -1 # ;gc_cont=0.377
N4_137_000G1_scaffold_359_12	-	ABC_efflux	RF00	07 1.1e-1	20 414.	3 1	.9 1.2e-1	20 414.	1 1.	9 1.	0	1	0	0	1	1	1	1	# 706	2 # 8525 # -1 # ;gc_cont=0.378
N4_137_005G1_scaffold_31_11	-	ABC_efflux	RF00	07 1.1e-1	20 414.	3 1	.9 1.2e-1	20 414.	1 1.	9 1.	0	1	0	0	1	1	1	1	# 706	2 # 8525 # -1 # ;gc_cont=0.378
N4_138_005G1_scaffold_22_11	-	ABC_efflux	RF00	07 1.1e-1	20 414.	3 1	.9 1.2e-1	20 414.	1 1.	9 1.	0	1	0	0	1	1	1	1	# 706	2 # 8525 # -1 # ;gc_cont=0.378
N4_139_000G1_scaffold_13_76	-	ABC_efflux	RF00	07 1.1e-1	20 414.	3 1	.9 1.2e-1	20 414.	1 1.	9 1.	0	1	0	0	1	1	1	1	# 690	68 # 70531 # -1 # ;gc_cont=0.378
N4_139_007G1_scaffold_1_123	-	ABC_efflux	RF00	07 1.1e-1	20 414.	3 1	.9 1.2e-1	20 414.	1 1.	9 1.	0	1	0	0	1	1	1	1	# 126	444 # 127907 # 1 # ;gc_cont=0.378
N4_207_000G1_scaffold_9_269	-	ABC_efflux	RF00	07 1.1e-1	20 414.	3 1	.9 1.2e-1	20 414.	1 1.	9 1.	0	1	0	0	1	1	1	1	# 252	750 # 254213 # -1 # ;gc_cont=0.378
N4_207_024G1_scaffold_75_31	-	ABC_efflux	RF00	07 1.1e-1	20 414.	3 1	.9 1.2e-1	20 414.	1 1.	9 1.	0	1	0	0	1	1	1	1	# 340	46 # 35509 # 1 # ;gc_cont=0.378
N4_210_000G1_scaffold_893_9	-	ABC_efflux	RF00	07 1.1e-1	20 414.	3 1	.9 1.2e-1	20 414.	1 1.	9 1.	0	1	0	0	1	1	1	1	# 295	8 # 4421 # -1 # ;gc_cont=0.378
N4_212_000G1_scaffold_2278_8	-	ABC_efflux	RF00	07 1.1e-1	20 414.	3 1	.9 1.2e-1	20 414.	1 1.	9 1.	0	1	0	0	1	1	1	1	# 667	2 # 8135 # 1 # ;gc_cont=0.378
N4_212_008G1_scaffold_378_8	-	ABC_efflux	RF00	07 1.1e-1	20 414.	3 1	.9 1.2e-1	20 414.	1 1.	9 1.	0	1	0	0	1	1	1	1	# 338	1 # 4844 # -1 # ;gc_cont=0.378
N4_214_000G1_scaffold_860_7	-	ABC_efflux	RF00	07 1.1e-1	20 414.	3 1	.9 1.2e-1	20 414.	1 1.	9 1.	0	1	0	0	1	1	1	1	# 198	5 # 3448 # -1 # ;gc_cont=0.378
N4_214_011G1_scaffold_469_5	-	ABC_efflux	RF00	07 1.1e-1	20 414.	3 1	.9 1.2e-1	20 414.	1 1.	9 1.	0	1	0	0	1	1	1	1	# 157	5 # 3038 # -1 # ;gc_cont=0.378
S2_002_000G1_scaffold_3408_3	-	ABC_efflux	RF00	07 1.1e-1	20 414.	3 1	.9 1.2e-1	20 414.	1 1.	9 1.	0	1	0	0	1	1	1	1	# 225	9 # 3722 # 1 # ;gc_cont=0.378
S2_008_000G1_scaffold_20_177	-	ABC_efflux	RF00	07 1.1e-1	20 414.	3 1	.9 1.2e-1	20 414.	1 1.	9 1.	0	1	0	0	1	1	1	1	# 183	103 # 184566 # -1 # ;gc_cont=0.378
S2_010_000G1_scaffold_1272_6	-	ABC_efflux	RF00	07 1.1e-1	20 414.	3 1	.9 1.2e-1	20 414.	1 1.	9 1.	0	1	0	0	1	1	1	1	# 160	5 # 3068 # -1 # ;gc_cont=0.378
S2_012_000G1_scaffold_29_47	-	ABC_efflux	RF00	07 1.1e-1	20 414.	3 1	.9 1.2e-1	20 414.	1 1.	9 1.	0	1	0	0	1	1	1	1	# 341	55 # 35618 # -1 # ;gc_cont=0.378
S2_014_000G1_scaffold_4345_2	-	ABC_efflux	RF00	07 1.1e-1	20 414.	3 1	.9 1.2e-1	20 414.	1 1.	9 1.	0	1	0	0	1	1	1	1	# 660	# 2123 # 1 # ;gc_cont=0.378
b014-d009_scaffold_61_45	-	ABC_efflux	RF00	07 1.1e-1	20 414.	3 1	.9 1.2e-1	20 414.	1 1.	9 1.	0	1	0	0	1	1	1	1	# 406	79 # 42142 # -1 # ;gc_cont=0.378
b014-d010_scaffold_198_6	-	ABC_efflux	RF00	07 1.1e-1	20 414.	3 1	.9 1.2e-1	20 414.	1 1.	9 1.	0	1	0	0	1	1	1	1	# 171	4 # 3177 # -1 # ;gc_cont=0.378
1607A0825_scaffold_60_41	-	ABC_efflux	RF00	07 1.1e-1	20 414.	3 2	.2 1.3e-1	20 414.	0 2.	2 1.	0	1	0	0	1	1	1	1	# 501	91 # 51939 # -1 # ;gc_cont=0.569
1608A0826_scaffold_75_41	-	ABC_efflux	RF00	07 1.1e-1	20 414.	3 2	.2 1.3e-1	20 414.	0 2.	2 1.	0	1	0	0	1	1	1	1	# 502	44 # 51992 # -1 # ;gc_cont=0.569
1609A0827_scaffold_60_193	-	ABC_efflux	RF00	07 1.1e-1	20 414.	3 2	.2 1.3e-1	20 414.	0 2.	2 1.	0	1	0	0	1	1	1	1	# 211	081 # 212829 # 1 # ;gc_cont=0.569
1610A0828_scaffold_1211_2	-	ABC_efflux	RF00	07 1.1e-1	20 414.	3 2	.2 1.3e-1	20 414.	0 2.	2 1.	0	1	0	0	1	1	1	1	# 266	# 2014 # -1 # ;gc_cont=0.569
1611A0829_scaffold_105_4	-	ABC_efflux	RF00	07 1.1e-1	20 414.	3 2	.2 1.3e-1	20 414.	0 2.	2 1.	0	1	0	0	1	1	1	1	# 427	9 # 6027 # 1 # ;gc_cont=0.569
1613A0831_scaffold_157_41	-	ABC_efflux	RF00	07 1.1e-1	20 414.	3 2	.2 1.3e-1	20 414.	0 2.	2 1.	0	1	0	0	1	1	1	1	# 502	00 # 51948 # -1 # ;gc_cont=0.569
1614A0901_scaffold_199_59	-	ABC_efflux	RF00	07 1.1e-1	20 414.	3 2	.2 1.3e-1	20 414.	0 2.	2 1.	0	1	0	0	1	1	1	1	# 706	79 # 72427 # -1 # ;gc_cont=0.569
1615A0902_scaffold_204_41	-	ABC_efflux	RF00	07 1.1e-1	20 414.	3 2	.2 1.3e-1	20 414.	0 2.	2 1.	0	1	0	0	1	1	1	1	# 502	17 # 51965 # -1 # ;gc_cont=0.569
1616A0903_scaffold_266_45	-	ABC_efflux	RF00	07 1.1e-1	20 414.	3 2	.2 1.3e-1	20 414.	0 2.	2 1.	0	1	0	0	1	1	1	1	# 542	82 # 56030 # -1 # ;gc_cont=0.569
1617A0904_scaffold_943_2	-	ABC_efflux	RF00	07 1.1e-1	20 414.	3 2	.2 1.3e-1	20 414.	0 2.	2 1.	0	1	0	0	1	1	1	1	# 266	# 2014 # -1 # ;gc_cont=0.569
1618A0905_scaffold_511_46	-	ABC_efflux	RF00	07 1.1e-1	20 414.	3 2	.2 1.3e-1	20 414.	0 2.	2 1.	0	1	0	0	1	1	1	1	# 531	14 # 54862 # -1 # ;gc_cont=0.569
174_005_scaffold_44_24	-	ABC_efflux	RF00	07 1.1e-1	20 414.	3 2	.2 1.3e-1	20 414.	0 2.	2 1.	0	1	0	0	1	1	1	1	# 267	87 # 28535 # -1 # ;gc_cont=0.562
174_007_scaffold_1008_7	-	ABC_efflux	RF00	07 1.1e-1	20 414.	3 2	.2 1.3e-1	20 414.	0 2.	2 1.	0	1	0	0	1	1	1	1	# 459	0 # 6338 # -1 # ;gc_cont=0.561
175_001_scaffold_14_4	-	ABC_efflux	RF00	07 1.1e-1	20 414.	3 2	.2 1.3e-1	20 414.	0 2.	2 1.	0	1	0	0	1	1	1	1	# 464	2 # 6390 # 1 # ;gc_cont=0.557
175_002_scaffold_13_4	-	ABC_efflux	RF00	07 1.1e-1	20 414.	3 2	.2 1.3e-1	20 414.	0 2.	2 1.	0	1	0	0	1	1	1	1	# 464	2 # 6390 # 1 # ;gc_cont=0.557
175_003_scaffold_11_4	-	ABC_efflux	RF00	07 1.1e-1	20 414.	3 2	.2 1.3e-1	20 414.	0 2.	2 1.	0	1	0	0	1	1	1	1	# 448	3 # 6231 # 1 # ;gc_cont=0.557
175_007_scaffold_4_108	-	ABC_efflux	RF00	07 1.1e-1	20 414.	3 2	.2 1.3e-1	20 414.	0 2.	2 1.	0	1	0	0	1	1	1	1	# 123	663 # 125411 # -1 # ;gc_cont=0.558
177_002_scaffold_76_37	-	ABC_efflux	RF00	07 1.1e-1	20 414.	3 2	.2 1.3e-1	20 414.	0 2.	2 1.	0	1	0	0	1	1	1	1	# 453	00 # 47048 # -1 # ;gc_cont=0.569
177_003_scaffold_175_4	-	ABC_efflux	RF00	07 1.1e-1	20 414.	3 2	.2 1.3e-1	20 414.	0 2.	2 1.	0	1	0	0	1	1	1	1	# 391	0 # 5658 # 1 # ;gc_cont=0.568
178_001_scaffold_803_5	-	ABC_efflux	RF00	07 1.1e-1	20 414.	3 2	.2 1.3e-1	20 414.	0 2.	2 1.	0	1	0	0	1	1	1	1	# 278	4 # 4532 # -1 # ;gc_cont=0.561
178_002_scaffold_26_4	-	ABC_efflux	RF00	07 1.1e-1	20 414.	3 2	.2 1.3e-1	20 414.	0 2.	2 1.	0	1	0	0	1	1	1	1	# 355	6 # 5304 # 1 # ;gc_cont=0.560
178_003_scaffold_233_17	-	ABC_efflux	RF00	07 1.1e-1	20 414.	3 2	.2 1.3e-1	20 414.	0 2.	2 1.	0	1	0	0	1	1	1	1	# 204	87 # 22235 # -1 # ;gc_cont=0.561
178_004_scaffold_163_22	-	ABC_efflux	RF00	07 1.1e-1	20 414.	3 2	.2 1.3e-1	20 414.	0 2.	2 1.	0	1	0	0	1	1	1	1	# 258	36 # 27584 # 1 # ;gc_cont=0.560
178_005_scaffold_293_4	-	ABC_efflux	RF00	07 1.1e-1	20 414.	3 2	.2 1.3e-1	20 414.	0 2.	2 1.	0	1	0	0	1	1	1	1	# 464	5 # 6393 # 1 # ;gc_cont=0.560
178_006_scaffold_166_4	-	ABC_efflux	RF00	07 1.1e-1	20 414.	3 2	.2 1.3e-1	20 414.	0 2.	2 1.	0	1	0	0	1	1	1	1	# 356	1 # 5309 # 1 # ;gc_cont=0.560
178_007_scaffold_100_16	-	ABC_efflux	RF00	07 1.1e-1	20 414.	3 2	.2 1.3e-1	20 414.	0 2.	2 1.	0	1	0	0	1	1	1	1	# 190	30 # 20778 # -1 # ;gc_cont=0.561
61_007_scaffold_34_15	-	ABC_efflux	RF00	07 1.1e-1	20 414.	3 2	.2 1.3e-1	20 414.	0 2.	2 1.	0	1	0	0	1	1	1	1	# 178	41 # 19589 # 1 # ;gc_cont=0.569
61_008_scaffold_37_99	-	ABC_efflux	RF00	07 1.1e-1	20 414.	3 2	.2 1.3e-1	20 414.	0 2.	2 1.	0	1	0	0	1	1	1	1	# 108	189 # 109937 # -1 # ;gc_cont=0.569
71_003_scaffold_90_50	-	ABC_efflux	RF00	07 1.1e-1	20 414.	3 2	.2 1.3e-1	20 414.	0 2.	2 1.	0	1	0	0	1	1	1	1	# 610	54 # 62802 # -1 # ;gc_cont=0.568
71_005_scaffold_734_2	-	ABC_efflux	RF00	07 1.1e-1	20 414.	3 2	.2 1.3e-1	20 414.	0 2.	2 1.	0	1	0	0	1	1	1	1	# 264	# 2012 # -1 # ;gc_cont=0.568
71_006_scaffold_81_50	-	ABC_efflux	RF00	07 1.1e-1	20 414.	3 2	.2 1.3e-1	20 414.	0 2.	2 1.	0	1	0	0	1	1	1	1	# 612	46 # 62994 # -1 # ;gc_cont=0.568
71_007_scaffold_69_49	-	ABC_efflux	RF00	07 1.1e-1	20 414.	3 2	.2 1.3e-1	20 414.	0 2.	2 1.	0	1	0	0	1	1	1	1	# 601	64 # 61912 # -1 # ;gc_cont=0.568
71_008_scaffold_88_45	-	ABC_efflux	RF00	07 1.1e-1	20 414.	3 2	.2 1.3e-1	20 414.	0 2.	2 1.	0	1	0	0	1	1	1	1	# 550	51 # 56799 # -1 # ;gc_cont=0.568
71_015_scaffold_41_50	-	ABC_efflux	RF00	07 1.1e-1	20 414.	3 2	.2 1.3e-1	20 414.	0 2.	2 1.	0	1	0	0	1	1	1	1	# 601	90 # 61938 # -1 # ;gc_cont=0.568
71_016_scaffold_43_46	-	ABC_efflux	RF00	07 1.1e-1	20 414.	3 2	.2 1.3e-1	20 414.	0 2.	2 1.	0	1	0	0	1	1	1	1	# 554	87 # 57235 # -1 # ;gc_cont=0.568
JBBB013A_myIDBA_UD_scaffold_229_22	-	ABC_efflux	RF00	07 1.1e-1	20 414.	3 2	.2 1.3e-1	20 414.	0 2.	2 1.	0	1	0	0	1	1	1	1	# 259	52 # 27700 # -1 # ;gc_cont=0.569
JBBB013C_myIDBA_UD_scaffold_214_17	-	ABC_efflux	RF00	07 1.1e-1	20 414.	3 2	.2 1.3e-1	20 414.	0 2.	2 1.	0	1	0	0	1	1	1	1	# 196	86 # 21434 # -1 # ;gc_cont=0.568
JBBB013D_myIDBA_UD_scaffold_163_24	-	ABC_efflux	RF00	07 1.1e-1	20 414.	3 2	.2 1.3e-1	20 414.	0 2.	2 1.	0	1	0	0	1	1	1	1	# 305	90 # 32338 # -1 # ;gc_cont=0.569
JBBB013E_myIDBA_UD_scaffold_138_30	-	ABC_efflux	RF00	07 1.1e-1	20 414.	3 2	.2 1.3e-1	20 414.	0 2.	2 1.	0	1	0	0	1	1	1	1	# 362	60 # 38008 # -1 # ;gc_cont=0.569
JBBB013F_myIDBA_UD_scaffold_112_30	-	ABC_efflux	RF00	07 1.1e-1	20 414.	3 2	.2 1.3e-1	20 414.	0 2.	2 1.	0	1	0	0	1	1	1	1	# 363	08 # 38056 # -1 # ;gc_cont=0.569
JBBB013G_myIDBA_UD_scaffold_102_5	-	ABC_efflux	RF00	07 1.1e-1	20 414.	3 2	.2 1.3e-1	20 414.	0 2.	2 1.	0	1	0	0	1	1	1	1	# 325	3 # 5001 # 1 # ;gc_cont=0.569
JBBB013J_myIDBA_UD_scaffold_164_30	-	ABC_efflux	RF00	07 1.1e-1	20 414.	3 2	.2 1.3e-1	20 414.	0 2.	2 1.	0	1	0	0	1	1	1	1	# 364	29 # 38177 # -1 # ;gc_cont=0.569
JBBB013K_myIDBA_UD_scaffold_141_30	-	ABC_efflux	RF00	07 1.1e-1	20 414.	3 2	.2 1.3e-1	20 414.	0 2.	2 1.	0	1	0	0	1	1	1	1	# 364	29 # 38177 # -1 # ;gc_cont=0.569
JBBB014H_scaffold_233_32	-	ABC_efflux	RF00	07 1.1e-1	20 414.	3 2	.2 1.3e-1	20 414.	0 2.	2 1.	0	1	0	0	1	1	1	1	# 376	31 # 39379 # -1 # ;gc_cont=0.568
N1_003_000G1_scaffold_192_4	-	ABC_efflux	RF00	07 1.1e-1	20 414.	3 2	.2 1.3e-1	20 414.	0 2.	2 1.	0	1	0	0	1	1	1	1	# 343	9 # 5187 # 1 # ;gc_cont=0.568
N1_008_000G1_scaffold_44_4	-	ABC_efflux	RF00	07 1.1e-1	20 414.	3 2	.2 1.3e-1	20 414.	0 2.	2 1.	0	1	0	0	1	1	1	1	# 347	2 # 5220 # 1 # ;gc_cont=0.569
N1_017_000G1_scaffold_980_2	-	ABC_efflux	RF00	07 1.1e-1	20 414.	3 2	.2 1.3e-1	20 414.	0 2.	2 1.	0	1	0	0	1	1	1	1	# 495	# 2243 # -1 # ;gc_cont=0.568
N1_021_000G1_scaffold_876_3	-	ABC_efflux	RF00	07 1.1e-1	20 414.	3 2	.2 1.3e-1	20 414.	0 2.	2 1.	0	1	0	0	1	1	1	1	# 268	0 # 4428 # 1 # ;gc_cont=0.569
N1_023_000G1_scaffold_345_4	-	ABC_efflux	RF00	07 1.1e-1	20 414.	3 2	.2 1.3e-1	20 414.	0 2.	2 1.	0	1	0	0	1	1	1	1	# 340	9 # 5157 # 1 # ;gc_cont=0.569
N2_061_000G1_scaffold_47_4	-	ABC_efflux	RF00	07 1.1e-1	20 414.	3 2	.2 1.3e-1	20 414.	0 2.	2 1.	0	1	0	0	1	1	1	1	# 345	1 # 5199 # 1 # ;gc_cont=0.569
N3_174_000G1_scaffold_62_94	-	ABC_efflux	RF00	07 1.1e-1	20 414.	3 2	.2 1.3e-1	20 414.	0 2.	2 1.	0	1	0	0	1	1	1	1	# 106	727 # 108475 # -1 # ;gc_cont=0.562
N3_178_000G1_scaffold_1092_16	-	ABC_efflux	RF00	07 1.1e-1	20 414.	3 2	.2 1.3e-1	20 414.	0 2.	2 1.	0	1	0	0	1	1	1	1	# 180	13 # 19761 # -1 # ;gc_cont=0.561
N4_087_015G1_scaffold_406_42	-	ABC_efflux	RF00	07 1.1e-1	20 414.	3 2	.2 1.3e-1	20 414.	0 2.	2 1.	0	1	0	0	1	1	1	1	# 501	03 # 51851 # -1 # ;gc_cont=0.569
N4_087_026G1_scaffold_59_120	-	ABC_efflux	RF00	07 1.1e-1	20 414.	3 2	.2 1.3e-1	20 414.	0 2.	2 1.	0	1	0	0	1	1	1	1	# 135	104 # 136852 # -1 # ;gc_cont=0.569
N4_104_027G1_scaffold_465_1	-	ABC_efflux	RF00	07 1.1e-1	20 414.	3 2	.2 1.3e-1	20 414.	0 2.	2 1.	0	1	0	0	1	1	1	1	# 178	# 1926 # 1 # ;gc_cont=0.559
N4_139_027G1_scaffold_279_24	-	ABC_efflux	RF00	07 1.1e-1	20 414.	3 2	.2 1.3e-1	20 414.	0 2.	2 1.	0	1	0	0	1	1	1	1	# 306	51 # 32399 # -1 # ;gc_cont=0.569
N4_166_000G1_scaffold_414_42	-	ABC_efflux	RF00	07 1.1e-1	20 414.	3 2	.2 1.3e-1	20 414.	0 2.	2 1.	0	1	0	0	1	1	1	1	# 502	34 # 51982 # -1 # ;gc_cont=0.568
N4_166_020G1_scaffold_282_24	-	ABC_efflux	RF00	07 1.1e-1	20 414.	3 2	.2 1.3e-1	20 414.	0 2.	2 1.	0	1	0	0	1	1	1	1	# 281	11 # 29859 # -1 # ;gc_cont=0.568
N4_166_027G1_scaffold_294_41	-	ABC_efflux	RF00	07 1.1e-1	20 414.	3 2	.2 1.3e-1	20 414.	0 2.	2 1.	0	1	0	0	1	1	1	1	# 503	36 # 52084 # -1 # ;gc_cont=0.568
N4_168_000G1_scaffold_44_76	-	ABC_efflux	RF00	07 1.1e-1	20 414.	3 2	.2 1.3e-1	20 414.	0 2.	2 1.	0	1	0	0	1	1	1	1	# 857	47 # 87495 # -1 # ;gc_cont=0.569
N4_168_021G1_scaffold_18_143	-	ABC_efflux	RF00	07 1.1e-1	20 414.	3 2	.2 1.3e-1	20 414.	0 2.	2 1.	0	1	0	0	1	1	1	1	# 142	541 # 144289 # -1 # ;gc_cont=0.569
N4_168_023G1_scaffold_41_76	-	ABC_efflux	RF00	07 1.1e-1	20 414.	3 2	.2 1.3e-1	20 414.	0 2.	2 1.	0	1	0	0	1	1	1	1	# 857	47 # 87495 # -1 # ;gc_cont=0.569
N4_179_000G1_scaffold_300_98	-	ABC_efflux	RF00	07 1.1e-1	20 414.	3 2	.2 1.3e-1	20 414.	0 2.	2 1.	0	1	0	0	1	1	1	1	# 107	515 # 109263 # -1 # ;gc_cont=0.561
N4_179_023G1_scaffold_236_4	-	ABC_efflux	RF00	07 1.1e-1	20 414.	3 2	.2 1.3e-1	20 414.	0 2.	2 1.	0	1	0	0	1	1	1	1	# 344	2 # 5190 # 1 # ;gc_cont=0.560
N4_179_036G1_scaffold_155_6	-	ABC_efflux	RF00	07 1.1e-1	20 414.	3 2	.2 1.3e-1	20 414.	0 2.	2 1.	0	1	0	0	1	1	1	1	# 587	0 # 7618 # 1 # ;gc_cont=0.560
N4_180_000G1_scaffold_420_99	-	ABC_efflux	RF00	07 1.1e-1	20 414.	3 2	.2 1.3e-1	20 414.	0 2.	2 1.	0	1	0	0	1	1	1	1	# 107	457 # 109205 # -1 # ;gc_cont=0.561
N4_180_064G1_scaffold_220_144	-	ABC_efflux	RF00	07 1.1e-1	20 414.	3 2	.2 1.3e-1	20 414.	0 2.	2 1.	0	1	0	0	1	1	1	1	# 158	268 # 160016 # -1 # ;gc_cont=0.561
N4_206_000G1_scaffold_88_93	-	ABC_efflux	RF00	07 1.1e-1	20 414.	3 2	.2 1.3e-1	20 414.	0 2.	2 1.	0	1	0	0	1	1	1	1	# 106	392 # 108140 # -1 # ;gc_cont=0.560
N4_206_038G1_scaffold_41_93	-	ABC_efflux	RF00	07 1.1e-1	20 414.	3 2	.2 1.3e-1	20 414.	0 2.	2 1.	0	1	0	0	1	1	1	1	# 106	392 # 108140 # -1 # ;gc_cont=0.560
N4_207_000G1_scaffold_1706_2	-	ABC_efflux	RF00	07 1.1e-1	20 414.	3 2	.2 1.3e-1	20 414.	0 2.	2 1.	0	1	0	0	1	1	1	1	# 266	# 2014 # -1 # ;gc_cont=0.569
N4_207_025G1_scaffold_218_30	-	ABC_efflux	RF00	07 1.1e-1	20 414.	3 2	.2 1.3e-1	20 414.	0 2.	2 1.	0	1	0	0	1	1	1	1	# 362	09 # 37957 # -1 # ;gc_cont=0.569
N4_207_026G1_scaffold_181_30	-	ABC_efflux	RF00	07 1.1e-1	20 414.	3 2	.2 1.3e-1	20 414.	0 2.	2 1.	0	1	0	0	1	1	1	1	# 363	30 # 38078 # -1 # ;gc_cont=0.569
N4_213_005G1_scaffold_5_380	-	ABC_efflux	RF00	07 1.1e-1	20 414.	3 2	.2 1.3e-1	20 414.	0 2.	2 1.	0	1	0	0	1	1	1	1	# 391	919 # 393667 # 1 # ;gc_cont=0.557
[truncated: 63,536 more rows]
