# Supplementary material for: Machine Learning Leveraging Genomes from Metagenomes Identifies Influential Antibiotic Resistance Genes in the Infant Gut Microbiome
Source: mSystems. 2018 Jan 9;3(1):e00123-17. doi: 10.1128/mSystems.00123-17 (PMC5758725; doi:10.1128/mSystems.00123-17)
Supplement: TABLE S7 [file sys001182161st7.xls]

## Sheet: Genome_taxonomy.csv
genome	taxonomy
conN1_003_000G1_concoct_10.fa	Clostridium baratii str. Sullivan
conN1_003_000G1_concoct_12.fa	Streptococcus lutetiensis 033
conN1_003_000G1_concoct_13.fa	Clostridium baratii str. Sullivan
conN1_003_000G1_concoct_19.fa	Staphylococcus warneri SG1
conN1_003_000G1_concoct_22.fa	Enterococcus casseliflavus EC20
conN1_003_000G1_concoct_23.fa	Clostridium baratii str. Sullivan
conN1_003_000G1_concoct_24.fa	Enterococcus faecium
conN1_003_000G1_concoct_26.fa	Pelosinus fermentans JBW45
conN1_003_000G1_concoct_3.fa	Corynebacterium simulans
conN1_003_000G1_concoct_42.fa	Clostridium perfringens
conN1_003_000G1_concoct_43.fa	Propionibacterium acnes
conN1_003_000G1_concoct_48.fa	[Eubacterium rectale] ATCC 33656
conN1_003_000G1_concoct_5.fa	Staphylococcus aureus
conN1_003_011G1_concoct_15.fa	Enterococcus faecalis ATCC 29212
conN1_003_019G1_concoct_7.fa	Propionibacterium avidum 44067
conN1_003_019G1_concoct_8.fa	Pantoea sp. PSNIH2
conN1_003_023G1_concoct_0.fa	Klebsiella pneumoniae
conN1_003_023G1_concoct_10.fa	Staphylococcus epidermidis
conN1_003_028G1_concoct_6.fa	Dermabacter vaginalis
conN1_003_039G1_concoct_16.fa	Mobiluncus curtisii ATCC 43063
conN1_003_052G1_concoct_12.fa	Actinomyces meyeri
conN1_003_052G1_concoct_8.fa	Atopobium parvulum DSM 20469
conN1_003_086G1_concoct_12.fa	Escherichia coli
conN1_003_086G1_concoct_21.fa	Clostridioides difficile
conN1_003_086G1_concoct_22.fa	Veillonella parvula DSM 2008
conN1_003_086G1_concoct_3.fa	Clostridium butyricum
conN1_004_000G1_concoct_19.fa	Clostridium botulinum
conN1_004_000G1_concoct_1.fa	Staphylococcus epidermidis
conN1_004_000G1_concoct_23.fa	Trueperella pyogenes
conN1_004_000G1_concoct_31.fa	Atopobium parvulum DSM 20469
conN1_004_000G1_concoct_9.fa	Pseudomonas aeruginosa
conN1_004_009G1_concoct_7.fa	Staphylococcus haemolyticus
conN1_004_015G1_concoct_0.fa	Clostridium baratii str. Sullivan
conN1_004_016G1_concoct_4.fa	Veillonella parvula DSM 2008
conN1_004_018G1_concoct_1.fa	Clostridioides difficile
conN1_004_021G1_concoct_11.fa	Clostridioides difficile
conN1_004_021G1_concoct_21.fa	Enterococcus hirae
conN1_004_026G1_concoct_10.fa	Streptococcus salivarius
conN1_004_026G1_concoct_2.fa	Leclercia adecarboxylata
conN1_004_026G1_concoct_6.fa	Clostridioides difficile
conN1_008_000G1_concoct_10.fa	Veillonella parvula DSM 2008
conN1_008_000G1_concoct_23.fa	Clostridioides difficile
conN1_008_000G1_concoct_5.fa	Pseudomonas aeruginosa
conN1_008_010G1_concoct_13.fa	Escherichia coli
conN1_008_028G1_concoct_0.fa	Enterococcus faecalis
conN1_008_028G1_concoct_6.fa	Staphylococcus epidermidis
conN1_008_028G1_concoct_9.fa	Klebsiella pneumoniae subsp. pneumoniae KPNIH27
conN1_008_031G1_concoct_33.fa	Bacteroides ovatus
conN1_009_000G1_concoct_17.fa	Veillonella parvula DSM 2008
conN1_009_000G1_concoct_22.fa	Clostridium perfringens
conN1_009_000G1_concoct_2.fa	Clostridium butyricum
conN1_009_000G1_concoct_35.fa	Clostridioides difficile
conN1_009_000G1_concoct_36.fa	Roseburia hominis A2-183
conN1_009_000G1_concoct_39.fa	Veillonella parvula DSM 2008
conN1_009_000G1_concoct_40.fa	Neisseria meningitidis
conN1_009_006G1_concoct_25.fa	Staphylococcus lugdunensis
conN1_009_006G1_concoct_45.fa	Enterococcus faecalis
conN1_009_007G1_concoct_17.fa	Staphylococcus haemolyticus
conN1_009_007G1_concoct_18.fa	Clostridium perfringens
conN1_009_008G1_concoct_6.fa	Streptococcus agalactiae
conN1_009_011G1_concoct_9.fa	Staphylococcus epidermidis
conN1_009_015G1_concoct_2.fa	Clostridium butyricum
conN1_009_015G1_concoct_7.fa	Citrobacter freundii
conN1_009_016G1_concoct_10.fa	Clostridium baratii str. Sullivan
conN1_009_019G1_concoct_3.fa	Roseburia hominis A2-183
conN1_009_020G1_concoct_1.fa	Klebsiella oxytoca
conN1_009_024G1_concoct_9.fa	Clostridium butyricum
conN1_009_038G1_concoct_10.fa	Streptococcus salivarius
conN1_009_038G1_concoct_18.fa	Enterococcus faecalis D32
conN1_009_045G1_concoct_8.fa	Haemophilus parainfluenzae T3T1
conN1_009_045G1_concoct_9.fa	Clostridioides difficile
conN1_011_000G1_concoct_2.fa	Pantoea vagans C9-1
conN1_011_000G1_concoct_46.fa	Propionibacterium avidum 44067
conN1_011_011G1_concoct_7.fa	Staphylococcus epidermidis
conN1_011_013G1_concoct_1.fa	Veillonella parvula DSM 2008
conN1_011_025G1_concoct_5.fa	Enterococcus faecalis
conN1_011_051G1_concoct_10.fa	[Enterobacter] aerogenes
conN1_014_000G1_concoct_10.fa	Clostridium baratii str. Sullivan
conN1_014_000G1_concoct_12.fa	Corynebacterium simulans
conN1_014_000G1_concoct_13.fa	Finegoldia magna ATCC 29328
conN1_014_000G1_concoct_14.fa	Corynebacterium sp. ATCC 6931
conN1_014_000G1_concoct_17.fa	Serratia marcescens
conN1_014_000G1_concoct_18.fa	Staphylococcus haemolyticus
conN1_014_000G1_concoct_22.fa	Clostridioides difficile
conN1_014_000G1_concoct_27.fa	Streptococcus mitis
conN1_014_006G1_concoct_0.fa	Pseudomonas aeruginosa
conN1_014_006G1_concoct_6.fa	Dermabacter vaginalis
conN1_014_006G1_concoct_9.fa	Paenibacillus sp. Y412MC10
conN1_014_007G1_concoct_12.fa	Staphylococcus epidermidis
conN1_014_008G1_concoct_14.fa	Staphylococcus warneri SG1
conN1_014_009G1_concoct_2.fa	Gemella sp. oral taxon 928
conN1_014_010G1_concoct_19.fa	Enterococcus faecalis D32
conN1_014_012G1_concoct_16.fa	Veillonella parvula DSM 2008
conN1_014_015G1_concoct_3.fa	Escherichia coli
conN1_014_016G1_concoct_4.fa	Staphylococcus epidermidis
conN1_017_000G1_concoct_26.fa	Megasphaera elsdenii 14-14
conN1_017_009G1_concoct_13.fa	Corynebacterium simulans
conN1_017_009G1_concoct_15.fa	Sneathia amnii
conN1_017_010G1_concoct_19.fa	Staphylococcus epidermidis
conN1_017_010G1_concoct_4.fa	Enterobacter cloacae complex sp. 35734
conN1_017_011G1_concoct_13.fa	Klebsiella pneumoniae
conN1_017_011G1_concoct_9.fa	Anaerococcus prevotii DSM 20548
conN1_018_000G1_concoct_11.fa	Pseudomonas aeruginosa
conN1_018_000G1_concoct_15.fa	Propionibacterium avidum 44067
conN1_018_000G1_concoct_16.fa	Clostridium perfringens
conN1_018_000G1_concoct_2.fa	Clostridioides difficile
conN1_018_000G1_concoct_6.fa	Clostridium butyricum
conN1_018_010G1_concoct_10.fa	Staphylococcus epidermidis
conN1_018_011G1_concoct_3.fa	[Enterobacter] aerogenes
conN1_018_014G1_concoct_6.fa	Enterobacter hormaechei subsp. oharae
conN1_018_018G1_concoct_5.fa	Enterococcus faecalis D32
conN1_018_019G1_concoct_3.fa	Finegoldia magna ATCC 29328
conN1_018_037G1_concoct_10.fa	Klebsiella oxytoca
conN1_019_000G1_concoct_0.fa	Bacteroides ovatus
conN1_019_000G1_concoct_24.fa	Clostridium butyricum
conN1_019_000G1_concoct_28.fa	Staphylococcus aureus subsp. aureus
conN1_019_000G1_concoct_2.fa	Enterococcus gallinarum
conN1_019_000G1_concoct_33.fa	Clostridium sporogenes
conN1_019_000G1_concoct_34.fa	Clostridium baratii str. Sullivan
conN1_019_000G1_concoct_8.fa	Clostridioides difficile
conN1_019_012G1_concoct_13.fa	Corynebacterium simulans
conN1_019_012G1_concoct_4.fa	Haemophilus parainfluenzae T3T1
conN1_019_013G1_concoct_5.fa	Propionibacterium avidum 44067
conN1_019_018G1_concoct_10.fa	Klebsiella oxytoca
conN1_019_020G1_concoct_10.fa	Megasphaera elsdenii 14-14
conN1_019_023G1_concoct_10.fa	Klebsiella oxytoca
conN1_019_024G1_concoct_7.fa	Enterococcus faecalis V583
conN1_019_026G1_concoct_5.fa	Staphylococcus epidermidis
conN1_019_026G1_concoct_6.fa	Enterococcus faecium
conN1_019_038G1_concoct_0.fa	Enterococcus faecalis
conN1_019_057G1_concoct_6.fa	Veillonella parvula DSM 2008
conN1_019_057G1_concoct_9.fa	Streptococcus anginosus
conN1_021_000G1_concoct_24.fa	Megasphaera elsdenii 14-14
conN1_021_000G1_concoct_2.fa	Propionibacterium acnes
conN1_021_000G1_concoct_31.fa	Streptococcus anginosus
conN1_021_000G1_concoct_5.fa	Clostridium sporogenes
conN1_021_012G1_concoct_9.fa	Haemophilus parainfluenzae T3T1
conN1_021_013G1_concoct_10.fa	Corynebacterium simulans
conN1_021_013G1_concoct_14.fa	Anaerococcus prevotii DSM 20548
conN1_021_013G1_concoct_1.fa	Staphylococcus aureus subsp. aureus
conN1_021_015G1_concoct_7.fa	Staphylococcus epidermidis
conN1_021_022G1_concoct_8.fa	Propionibacterium avidum 44067
conN1_021_023G1_concoct_2.fa	Klebsiella oxytoca
conN1_021_027G1_concoct_1.fa	Staphylococcus epidermidis
conN1_021_030G1_concoct_2.fa	Enterococcus faecalis D32
conN1_023_000G1_concoct_13.fa	Clostridium perfringens
conN1_023_000G1_concoct_17.fa	Slackia heliotrinireducens DSM 20476
conN1_023_000G1_concoct_23.fa	Eggerthella lenta DSM 2243
conN1_023_000G1_concoct_29.fa	Proteus mirabilis HI4320
conN1_023_000G1_concoct_32.fa	Staphylococcus epidermidis
conN1_023_000G1_concoct_35.fa	Pseudomonas aeruginosa
conN1_023_000G1_concoct_3.fa	Clostridioides difficile
conN1_023_000G1_concoct_5.fa	Clostridium butyricum
conN1_023_007G1_concoct_9.fa	synthetic construct
conN1_023_013G1_concoct_10.fa	Klebsiella oxytoca
conN1_023_013G1_concoct_12.fa	Haemophilus parainfluenzae T3T1
conN1_023_013G1_concoct_6.fa	Staphylococcus aureus subsp. aureus
conN1_023_015G1_concoct_9.fa	Enterococcus faecalis
conN1_023_019G1_concoct_3.fa	Klebsiella pneumoniae subsp. pneumoniae KPNIH27
conN1_023_029G1_concoct_14.fa	Escherichia coli
conN1_023_029G1_concoct_16.fa	Veillonella parvula DSM 2008
conN1_023_029G1_concoct_18.fa	Bifidobacterium longum
conN1_023_029G1_concoct_19.fa	Finegoldia magna ATCC 29328
conN1_023_034G1_concoct_10.fa	Bacteroides ovatus
conN1_023_034G1_concoct_11.fa	Bifidobacterium breve
conN1_023_034G1_concoct_3.fa	Anaerococcus prevotii DSM 20548
conN1_023_042G1_concoct_11.fa	Propionibacterium avidum 44067
conN1_023_042G1_concoct_18.fa	Peptoniphilus sp. 1-1
conN1_023_050G1_concoct_0.fa	Streptococcus suis
conN1_023_050G1_concoct_12.fa	Lactobacillus rhamnosus
conN1_023_050G1_concoct_13.fa	Finegoldia magna ATCC 29328
conN1_023_055G1_concoct_10.fa	Megasphaera elsdenii 14-14
conN1_023_055G1_concoct_23.fa	Roseburia hominis A2-183
conN1_023_055G1_concoct_8.fa	Enterococcus faecium
conN2_031_000G1_concoct_20.fa	Eggerthella lenta DSM 2243
conN2_031_000G1_concoct_35.fa	Streptococcus agalactiae
conN2_031_000G1_concoct_36.fa	Paenibacillus riograndensis SBR5
conN2_031_000G1_concoct_39.fa	Veillonella parvula DSM 2008
conN2_031_010G1_concoct_1.fa	Klebsiella pneumoniae
conN2_031_014G1_concoct_1.fa	Staphylococcus epidermidis
conN2_031_020G1_concoct_3.fa	Anaerococcus prevotii DSM 20548
conN2_031_023G1_concoct_4.fa	Enterococcus faecalis
conN2_035_000G1_concoct_12.fa	Bifidobacterium dentium JCM 1195 = DSM 20436
conN2_035_000G1_concoct_1.fa	Cronobacter sakazakii
conN2_035_000G1_concoct_30.fa	Bifidobacterium scardovii JCM 12489 = DSM 13734
conN2_035_000G1_concoct_34.fa	Eggerthella lenta DSM 2243
conN2_035_000G1_concoct_4.fa	Actinomyces sp. oral taxon 414
conN2_035_000G1_concoct_5.fa	Klebsiella pneumoniae
conN2_035_012G1_concoct_3.fa	Enterococcus faecalis
conN2_035_016G1_concoct_9.fa	Staphylococcus epidermidis
conN2_035_020G1_concoct_10.fa	Serratia marcescens
conN2_035_020G1_concoct_12.fa	Streptococcus agalactiae
conN2_035_025G1_concoct_0.fa	Veillonella parvula DSM 2008
conN2_035_025G1_concoct_22.fa	Atopobium parvulum DSM 20469
conN2_035_025G1_concoct_23.fa	Clostridioides difficile
conN2_035_032G1_concoct_14.fa	Bifidobacterium bifidum
conN2_035_032G1_concoct_6.fa	Propionibacterium avidum 44067
conN2_035_046G1_concoct_17.fa	Veillonella parvula DSM 2008
conN2_035_053G1_concoct_10.fa	Escherichia coli
conN2_035_053G1_concoct_15.fa	Clostridium perfringens
conN2_035_053G1_concoct_20.fa	Clostridioides difficile
conN2_038_000G1_concoct_14.fa	Acinetobacter nosocomialis
conN2_038_000G1_concoct_16.fa	Staphylococcus haemolyticus JCSC1435
conN2_038_000G1_concoct_31.fa	Clostridium butyricum
conN2_038_000G1_concoct_35.fa	Fusobacterium nucleatum subsp. polymorphum
conN2_038_000G1_concoct_38.fa	Peptoniphilus sp. 1-1
conN2_038_000G1_concoct_43.fa	Clostridioides difficile
conN2_038_000G1_concoct_4.fa	Clostridium perfringens
conN2_038_000G1_concoct_9.fa	Enterococcus faecium
conN2_038_009G1_concoct_6.fa	Enterococcus faecalis
conN2_038_009G1_concoct_8.fa	Veillonella parvula DSM 2008
conN2_038_011G1_concoct_16.fa	Citrobacter freundii
conN2_038_011G1_concoct_6.fa	Haemophilus parainfluenzae T3T1
conN2_038_011G1_concoct_9.fa	Staphylococcus epidermidis
conN2_038_013G1_concoct_9.fa	Streptococcus parasanguinis ATCC 15912
conN2_038_015G1_concoct_28.fa	Pantoea sp. PSNIH2
conN2_038_018G1_concoct_8.fa	Propionibacterium avidum 44067
conN2_038_020G1_concoct_5.fa	Haemophilus parainfluenzae T3T1
conN2_038_020G1_concoct_6.fa	Finegoldia magna ATCC 29328
conN2_038_026G1_concoct_21.fa	Veillonella parvula DSM 2008
conN2_038_030G1_concoct_24.fa	Enterococcus casseliflavus EC20
conN2_038_036G1_concoct_16.fa	Clostridioides difficile
conN2_038_036G1_concoct_5.fa	Clostridium baratii str. Sullivan
conN2_038_044G1_concoct_15.fa	Anaerococcus prevotii DSM 20548
conN2_039_000G1_concoct_18.fa	Clostridium butyricum
conN2_039_000G1_concoct_27.fa	Finegoldia magna ATCC 29328
conN2_039_000G1_concoct_29.fa	Neisseria meningitidis
conN2_039_000G1_concoct_35.fa	Clostridioides difficile
conN2_039_000G1_concoct_39.fa	Acinetobacter nosocomialis
conN2_039_000G1_concoct_3.fa	Lactobacillus fermentum IFO 3956
conN2_039_000G1_concoct_55.fa	Actinomyces meyeri
conN2_039_008G1_concoct_30.fa	Haemophilus parainfluenzae T3T1
conN2_039_008G1_concoct_33.fa	Veillonella parvula DSM 2008
conN2_039_008G1_concoct_3.fa	Staphylococcus epidermidis
conN2_039_011G1_concoct_12.fa	Streptococcus salivarius
conN2_039_011G1_concoct_29.fa	Pantoea sp. PSNIH2
conN2_039_011G1_concoct_3.fa	Enterococcus faecalis
conN2_039_013G1_concoct_29.fa	Plautia stali symbiont
conN2_039_013G1_concoct_3.fa	Finegoldia magna ATCC 29328
conN2_039_015G1_concoct_11.fa	Propionibacterium avidum 44067
conN2_039_018G1_concoct_23.fa	Lactobacillus rhamnosus LOCK900
conN2_039_018G1_concoct_8.fa	Clostridium baratii str. Sullivan
conN2_039_020G1_concoct_17.fa	Streptococcus parasanguinis FW213
conN2_039_021G1_concoct_21.fa	Streptococcus suis
conN2_039_037G1_concoct_11.fa	Enterococcus faecium T110
conN2_039_044G1_concoct_19.fa	Enterococcus faecium
conN2_039_044G1_concoct_25.fa	Streptococcus salivarius
conN2_039_044G1_concoct_2.fa	Citrobacter freundii
conN2_060_000G1_concoct_16.fa	Clostridium perfringens
conN2_060_000G1_concoct_3.fa	Veillonella parvula DSM 2008
conN2_060_000G1_concoct_7.fa	Pseudomonas aeruginosa
conN2_060_008G1_concoct_15.fa	Staphylococcus epidermidis
conN2_060_008G1_concoct_7.fa	Enterobacteriaceae bacterium strain FGI 57
conN2_060_009G1_concoct_20.fa	Enterococcus faecalis
conN2_060_011G1_concoct_3.fa	Klebsiella pneumoniae
conN2_060_013G1_concoct_12.fa	Enterococcus faecium
conN2_060_013G1_concoct_17.fa	Veillonella parvula DSM 2008
conN2_060_013G1_concoct_21.fa	Klebsiella pneumoniae
conN2_060_013G1_concoct_24.fa	Bifidobacterium breve
conN2_060_016G1_concoct_8.fa	Escherichia coli
conN2_060_019G1_concoct_15.fa	Clostridioides difficile
conN2_060_019G1_concoct_9.fa	Clostridium baratii str. Sullivan
conN2_060_020G1_concoct_32.fa	Streptococcus salivarius
conN2_061_000G1_concoct_14.fa	Pseudomonas aeruginosa
conN2_061_007G1_concoct_4.fa	Enterococcus faecalis
conN2_061_007G1_concoct_6.fa	Klebsiella pneumoniae subsp. pneumoniae KPNIH27
conN2_061_008G1_concoct_8.fa	Staphylococcus epidermidis
conN2_061_021G1_concoct_12.fa	Enterobacter cloacae
conN2_061_025G1_concoct_25.fa	Citrobacter sp. FDAARGOS_156
conN2_061_082G1_concoct_12.fa	Enterococcus faecium T110
conN2_061_082G1_concoct_7.fa	Clostridium perfringens
conN2_064_000G1_concoct_15.fa	Clostridium baratii str. Sullivan
conN2_064_000G1_concoct_16.fa	Peptoniphilus sp. 1-1
conN2_064_000G1_concoct_23.fa	Pseudomonas aeruginosa
conN2_064_000G1_concoct_2.fa	[Clostridium] saccharolyticum WM1
conN2_064_000G1_concoct_33.fa	Streptococcus salivarius
conN2_064_000G1_concoct_34.fa	Clostridioides difficile
conN2_064_000G1_concoct_3.fa	Slackia heliotrinireducens DSM 20476
conN2_064_000G1_concoct_49.fa	Actinomyces meyeri
conN2_064_000G1_concoct_53.fa	Finegoldia magna ATCC 29328
conN2_064_000G1_concoct_7.fa	Clostridium perfringens
conN2_064_011G1_concoct_15.fa	Staphylococcus epidermidis
conN2_064_016G1_concoct_12.fa	Finegoldia magna ATCC 29328
conN2_064_016G1_concoct_4.fa	Citrobacter freundii
conN2_064_025G1_concoct_11.fa	Streptococcus parasanguinis FW213
conN2_064_025G1_concoct_12.fa	Veillonella parvula DSM 2008
conN2_064_027G1_concoct_12.fa	Propionibacterium avidum 44067
conN2_064_027G1_concoct_1.fa	Streptococcus salivarius
conN2_064_031G1_concoct_13.fa	Klebsiella pneumoniae
conN2_064_031G1_concoct_17.fa	Streptococcus salivarius
conN2_064_031G1_concoct_25.fa	Anaerococcus prevotii DSM 20548
conN2_064_036G1_concoct_13.fa	Streptococcus parasanguinis ATCC 15912
conN2_064_036G1_concoct_25.fa	Bifidobacterium scardovii JCM 12489 = DSM 13734
conN2_064_036G1_concoct_30.fa	Atopobium parvulum DSM 20469
conN2_064_036G1_concoct_5.fa	Enterococcus faecalis
conN2_064_043G1_concoct_10.fa	Megasphaera elsdenii 14-14
conN2_064_043G1_concoct_13.fa	Mobiluncus curtisii ATCC 43063
conN2_064_043G1_concoct_4.fa	Roseburia hominis A2-183
conN2_065_000G1_concoct_0.fa	Finegoldia magna ATCC 29328
conN2_065_000G1_concoct_15.fa	Anaerococcus prevotii DSM 20548
conN2_065_000G1_concoct_21.fa	Anaerococcus prevotii DSM 20548
conN2_065_000G1_concoct_9.fa	Finegoldia magna ATCC 29328
conN2_065_008G1_concoct_12.fa	Klebsiella pneumoniae
conN2_065_011G1_concoct_5.fa	Pseudomonas aeruginosa
conN2_065_019G1_concoct_18.fa	Bifidobacterium breve
conN2_065_046G1_concoct_18.fa	Propionibacterium avidum 44067
conN2_065_052G1_concoct_1.fa	Finegoldia magna ATCC 29328
conN2_065_052G1_concoct_5.fa	Escherichia coli
conN2_065_052G1_concoct_9.fa	Enterococcus faecalis D32
conN2_065_059G1_concoct_13.fa	Anaerococcus prevotii DSM 20548
conN2_065_059G1_concoct_15.fa	Veillonella parvula DSM 2008
conN2_065_059G1_concoct_1.fa	Mobiluncus curtisii ATCC 43063
conN2_065_059G1_concoct_3.fa	Trueperella pyogenes
conN2_065_059G1_concoct_8.fa	Clostridioides difficile
conN2_066_009G1_concoct_2.fa	Pantoea vagans C9-1
conN2_066_009G1_concoct_4.fa	Staphylococcus epidermidis
conN2_066_011G1_concoct_4.fa	Serratia liquefaciens
conN2_066_013G1_concoct_0.fa	Staphylococcus epidermidis
conN2_066_017G1_concoct_2.fa	Enterobacter cloacae
conN2_066_017G1_concoct_8.fa	Clostridium perfringens
conN2_066_019G1_concoct_15.fa	Veillonella parvula DSM 2008
conN2_066_021G1_concoct_11.fa	Propionibacterium avidum 44067
conN2_066_031G1_concoct_4.fa	Enterococcus faecalis ATCC 29212
conN2_066_031G1_concoct_5.fa	Clostridium baratii str. Sullivan
conN2_066_031G1_concoct_6.fa	Clostridium perfringens
conN2_066_033G1_concoct_0.fa	Megasphaera elsdenii 14-14
conN2_066_033G1_concoct_4.fa	Enterobacter cloacae complex sp. 35734
conN2_066_048G1_concoct_0.fa	Veillonella parvula DSM 2008
conN2_066_060G1_concoct_15.fa	Enterococcus faecium
conN2_066_060G1_concoct_5.fa	Finegoldia magna ATCC 29328
conN2_066_060G1_concoct_6.fa	Roseburia hominis A2-183
conN2_066_064G1_concoct_22.fa	Actinomyces sp. oral taxon 414
conN2_066_064G1_concoct_6.fa	Clostridium perfringens
conN2_069_000G1_concoct_13.fa	Enterococcus faecalis DENG1
conN2_069_000G1_concoct_24.fa	Megasphaera elsdenii 14-14
conN2_069_000G1_concoct_32.fa	Klebsiella pneumoniae
conN2_069_000G1_concoct_39.fa	Staphylococcus epidermidis
conN2_069_000G1_concoct_3.fa	Anaerococcus prevotii DSM 20548
conN2_069_018G1_concoct_8.fa	Enterobacter cloacae complex sp. 35734
conN2_069_028G1_concoct_12.fa	Escherichia coli
conN2_069_028G1_concoct_7.fa	Finegoldia magna ATCC 29328
conN2_069_028G1_concoct_8.fa	Propionibacterium avidum 44067
conN2_070_000G1_concoct_12.fa	Staphylococcus warneri SG1
conN2_070_000G1_concoct_15.fa	Finegoldia magna ATCC 29328
conN2_070_000G1_concoct_31.fa	Campylobacter ureolyticus RIGS 9880
conN2_070_000G1_concoct_39.fa	Intestinimonas butyriciproducens
conN2_070_000G1_concoct_43.fa	Blautia sp. YL58
conN2_070_000G1_concoct_6.fa	Staphylococcus haemolyticus JCSC1435
conN2_070_016G1_concoct_12.fa	Corynebacterium simulans
conN2_070_016G1_concoct_23.fa	Bacillus thuringiensis
conN2_070_019G1_concoct_1.fa	Enterobacter cloacae complex sp. 35734
conN2_070_019G1_concoct_6.fa	synthetic construct
conN2_070_027G1_concoct_11.fa	Propionibacterium avidum 44067
conN2_070_027G1_concoct_15.fa	Staphylococcus epidermidis
conN2_070_027G1_concoct_8.fa	Enterococcus faecalis ATCC 29212
conN2_070_030G1_concoct_17.fa	Enterococcus faecium
conN2_070_030G1_concoct_20.fa	Klebsiella pneumoniae
conN2_070_036G1_concoct_10.fa	Anaerococcus prevotii DSM 20548
conN2_070_036G1_concoct_13.fa	Eggerthella lenta DSM 2243
conN2_070_036G1_concoct_24.fa	Anaerococcus prevotii DSM 20548
conN2_070_036G1_concoct_25.fa	Corynebacterium atypicum
conN2_070_036G1_concoct_3.fa	Propionibacterium avidum 44067
conN2_070_036G1_concoct_7.fa	Finegoldia magna ATCC 29328
conN2_070_036G1_concoct_9.fa	Megasphaera elsdenii 14-14
conN2_070_042G1_concoct_15.fa	Enterobacter hormaechei subsp. oharae
conN2_070_042G1_concoct_2.fa	Klebsiella oxytoca
conN2_070_057G1_concoct_22.fa	Finegoldia magna ATCC 29328
conN2_070_057G1_concoct_26.fa	Anaerococcus prevotii DSM 20548
conN2_070_060G1_concoct_9.fa	Finegoldia magna ATCC 29328
conN2_071_000G1_concoct_40.fa	Atopobium parvulum DSM 20469
conN2_071_000G1_concoct_45.fa	Prevotella melaninogenica ATCC 25845
conN2_071_008G1_concoct_4.fa	Bifidobacterium scardovii JCM 12489 = DSM 13734
conN2_071_008G1_concoct_5.fa	Staphylococcus epidermidis
conN2_071_010G1_concoct_7.fa	Klebsiella pneumoniae
conN2_071_010G1_concoct_8.fa	Enterococcus faecium T110
conN2_071_013G1_concoct_14.fa	Propionibacterium avidum 44067
conN2_071_013G1_concoct_7.fa	Staphylococcus epidermidis
conN2_071_017G1_concoct_8.fa	Megasphaera elsdenii 14-14
conN2_071_019G1_concoct_22.fa	Finegoldia magna ATCC 29328
conN2_071_019G1_concoct_27.fa	Finegoldia magna ATCC 29328
conN2_071_019G1_concoct_32.fa	Megasphaera elsdenii 14-14
conN2_071_025G1_concoct_6.fa	Clostridioides difficile
conN2_071_025G1_concoct_7.fa	Selenomonas sputigena ATCC 35185
conN2_071_027G1_concoct_23.fa	Veillonella parvula DSM 2008
conN2_071_027G1_concoct_25.fa	Escherichia coli
conN2_071_027G1_concoct_28.fa	Mobiluncus curtisii ATCC 43063
conN2_071_027G1_concoct_3.fa	Finegoldia magna ATCC 29328
conN2_071_029G1_concoct_2.fa	Bifidobacterium dentium Bd1
conN2_071_030G1_concoct_3.fa	Enterococcus faecalis
conN2_071_030G1_concoct_6.fa	Bifidobacterium bifidum
conN2_088_000G1_concoct_11.fa	Enterococcus faecalis
conN2_088_000G1_concoct_12.fa	Atopobium parvulum DSM 20469
conN2_088_000G1_concoct_1.fa	Streptococcus salivarius
conN2_088_000G1_concoct_20.fa	Streptococcus agalactiae
conN2_088_000G1_concoct_24.fa	Trueperella pyogenes
conN2_088_000G1_concoct_27.fa	Mobiluncus curtisii ATCC 43063
conN2_088_000G1_concoct_6.fa	Lactobacillus rhamnosus
conN2_088_000G1_concoct_7.fa	Clostridioides difficile
conN2_088_000G1_concoct_8.fa	Clostridium baratii str. Sullivan
conN2_088_008G1_concoct_10.fa	Staphylococcus haemolyticus
conN2_088_008G1_concoct_26.fa	Finegoldia magna ATCC 29328
conN2_088_010G1_concoct_19.fa	Veillonella parvula DSM 2008
conN2_088_010G1_concoct_9.fa	Klebsiella pneumoniae
conN2_088_013G1_concoct_19.fa	Anaerococcus prevotii DSM 20548
conN2_088_013G1_concoct_7.fa	Veillonella parvula DSM 2008
conN2_088_027G1_concoct_13.fa	Finegoldia magna ATCC 29328
conN2_088_027G1_concoct_6.fa	Clostridium baratii str. Sullivan
conN2_088_034G1_concoct_12.fa	Atopobium parvulum DSM 20469
conN2_088_042G1_concoct_13.fa	Finegoldia magna ATCC 29328
conN2_088_042G1_concoct_1.fa	Blautia sp. YL58
conN2_088_042G1_concoct_22.fa	Lachnoclostridium sp. YL32
conN2_088_042G1_concoct_4.fa	Megasphaera elsdenii 14-14
conN2_093_000G1_concoct_4.fa	Clostridium perfringens
conN2_093_000G1_concoct_5.fa	Pantoea sp. PSNIH2
conN2_093_000G1_concoct_6.fa	Staphylococcus epidermidis
conN2_093_007G1_concoct_8.fa	Enterobacter cloacae complex sp. 35734
conN2_093_008G1_concoct_8.fa	Haemophilus parainfluenzae T3T1
conN2_093_009G1_concoct_18.fa	Enterococcus faecalis
conN2_093_009G1_concoct_7.fa	Klebsiella pneumoniae
conN3_172_000G1_concoct_11.fa	Clostridioides difficile
conN3_172_000G1_concoct_17.fa	Trueperella pyogenes
conN3_172_000G1_concoct_1.fa	Eggerthella lenta DSM 2243
conN3_172_000G1_concoct_20.fa	Enterococcus faecium
conN3_172_000G1_concoct_22.fa	Staphylococcus epidermidis
conN3_172_000G1_concoct_33.fa	Anaerococcus prevotii DSM 20548
conN3_172_000G1_concoct_8.fa	Streptococcus salivarius
conN3_172_026G1_concoct_10.fa	Veillonella parvula DSM 2008
conN3_172_026G1_concoct_17.fa	Anaerococcus prevotii DSM 20548
conN3_172_026G1_concoct_18.fa	Enterococcus faecalis
conN3_172_026G1_concoct_7.fa	Finegoldia magna ATCC 29328
conN3_172_030G1_concoct_9.fa	Actinomyces meyeri
conN3_172_050G1_concoct_28.fa	Enterobacter asburiae
conN3_172_053G1_concoct_2.fa	Clostridium baratii str. Sullivan
conN3_172_070G1_concoct_18.fa	Veillonella parvula DSM 2008
conN3_173_000G1_concoct_15.fa	Streptococcus anginosus
conN3_173_000G1_concoct_16.fa	Bifidobacterium dentium JCM 1195 = DSM 20436
conN3_173_000G1_concoct_20.fa	Clostridium sporogenes
conN3_173_000G1_concoct_24.fa	Haemophilus parainfluenzae T3T1
conN3_173_000G1_concoct_2.fa	Atopobium parvulum DSM 20469
conN3_173_000G1_concoct_3.fa	[Enterobacter] aerogenes
conN3_173_016G1_concoct_13.fa	Staphylococcus epidermidis
conN3_173_016G1_concoct_15.fa	[Clostridium] acidurici 9a
conN3_173_016G1_concoct_24.fa	Klebsiella oxytoca
conN3_173_017G1_concoct_19.fa	Citrobacter freundii
conN3_173_019G1_concoct_16.fa	Thermobacillus composti KWC4
conN3_173_019G1_concoct_2.fa	Veillonella parvula DSM 2008
conN3_173_021G1_concoct_3.fa	Enterococcus faecalis D32
conN3_173_021G1_concoct_9.fa	Clostridium butyricum
conN3_173_039G1_concoct_6.fa	Pseudomonas aeruginosa
conN3_174_000G1_concoct_28.fa	Clostridioides difficile
conN3_174_000G1_concoct_2.fa	Eggerthella lenta DSM 2243
conN3_174_000G1_concoct_32.fa	Haemophilus somnus 129PT
conN3_174_000G1_concoct_4.fa	Clostridium butyricum
conN3_174_015G1_concoct_0.fa	Staphylococcus epidermidis
conN3_174_015G1_concoct_1.fa	Propionibacterium avidum 44067
conN3_174_017G1_concoct_30.fa	Veillonella parvula DSM 2008
conN3_174_021G1_concoct_10.fa	Clostridium perfringens
conN3_174_023G1_concoct_18.fa	Anaerococcus prevotii DSM 20548
conN3_174_023G1_concoct_19.fa	Actinomyces meyeri
conN3_174_034G1_concoct_17.fa	Klebsiella variicola At-22
conN3_174_034G1_concoct_7.fa	Clostridium baratii str. Sullivan
conN3_174_034G1_concoct_9.fa	Clostridium perfringens
conN3_174_037G1_concoct_13.fa	Actinomyces meyeri
conN3_174_037G1_concoct_14.fa	Veillonella parvula DSM 2008
conN3_174_037G1_concoct_4.fa	Enterobacter cloacae
conN3_175_000G1_concoct_0.fa	Finegoldia magna ATCC 29328
conN3_175_000G1_concoct_15.fa	Megasphaera elsdenii 14-14
conN3_175_000G1_concoct_19.fa	Staphylococcus epidermidis
conN3_175_000G1_concoct_23.fa	Clostridioides difficile
conN3_175_000G1_concoct_25.fa	Streptococcus parasanguinis ATCC 15912
conN3_175_000G1_concoct_32.fa	Eggerthella lenta DSM 2243
conN3_175_000G1_concoct_36.fa	Campylobacter ureolyticus RIGS 9880
conN3_175_000G1_concoct_38.fa	Clostridium perfringens
conN3_175_000G1_concoct_4.fa	Pseudomonas aeruginosa
conN3_175_000G1_concoct_8.fa	Clostridium sporogenes
conN3_175_017G1_concoct_18.fa	Enterobacter cloacae complex sp. 35734
conN3_175_017G1_concoct_23.fa	Klebsiella quasipneumoniae
conN3_175_017G1_concoct_7.fa	Clostridium baratii str. Sullivan
conN3_175_018G1_concoct_17.fa	Enterococcus faecalis D32
conN3_175_019G1_concoct_21.fa	Propionibacterium avidum 44067
conN3_175_032G1_concoct_34.fa	Kluyvera intermedia
conN3_175_035G1_concoct_1.fa	Propionibacterium avidum 44067
conN3_175_035G1_concoct_5.fa	Klebsiella pneumoniae
conN3_175_046G1_concoct_27.fa	Enterobacter cloacae subsp. cloacae ENHKU01
conN3_175_046G1_concoct_7.fa	Haemophilus parainfluenzae T3T1
conN3_175_051G1_concoct_20.fa	Clostridium butyricum
conN3_175_051G1_concoct_3.fa	Veillonella parvula DSM 2008
conN3_176_000G1_concoct_10.fa	Klebsiella oxytoca
conN3_176_000G1_concoct_20.fa	Clostridium sporogenes
conN3_176_000G1_concoct_24.fa	Staphylococcus epidermidis
conN3_176_000G1_concoct_26.fa	Finegoldia magna ATCC 29328
conN3_176_000G1_concoct_3.fa	Corynebacterium atypicum
conN3_176_000G1_concoct_4.fa	Veillonella parvula DSM 2008
conN3_176_015G1_concoct_5.fa	Klebsiella pneumoniae
conN3_176_015G1_concoct_6.fa	Enterococcus faecalis
conN3_176_015G1_concoct_7.fa	Clostridium baratii str. Sullivan
conN3_176_035G1_concoct_11.fa	Clostridium perfringens
conN3_176_035G1_concoct_21.fa	Enterobacter asburiae
conN3_176_035G1_concoct_26.fa	Citrobacter freundii
conN3_176_038G1_concoct_15.fa	Intestinimonas butyriciproducens
conN3_176_045G1_concoct_4.fa	Clostridium butyricum
conN3_177_000G1_concoct_17.fa	Enterococcus faecalis
conN3_177_000G1_concoct_20.fa	Bifidobacterium breve
conN3_177_009G1_concoct_41.fa	Klebsiella pneumoniae
conN3_177_018G1_concoct_7.fa	Enterobacter cloacae complex sp. 35734
conN3_177_024G1_concoct_21.fa	Enterobacter cloacae complex sp. 35734
conN3_177_024G1_concoct_2.fa	Veillonella parvula DSM 2008
conN3_178_000G1_concoct_14.fa	Finegoldia magna ATCC 29328
conN3_178_000G1_concoct_23.fa	Clostridium baratii str. Sullivan
conN3_178_000G1_concoct_26.fa	Megasphaera elsdenii 14-14
conN3_178_000G1_concoct_27.fa	Clostridium perfringens
conN3_178_000G1_concoct_29.fa	Finegoldia magna ATCC 29328
conN3_178_000G1_concoct_2.fa	Staphylococcus epidermidis
conN3_178_000G1_concoct_8.fa	Clostridium butyricum
conN3_178_000G1_concoct_9.fa	Kluyvera intermedia
conN3_178_011G1_concoct_9.fa	Enterobacter cloacae complex sp. 35734
conN3_178_011G2_concoct_0.fa	Enterobacter hormaechei subsp. steigerwaltii
conN3_178_011G2_concoct_11.fa	Enterococcus faecalis DENG1
conN3_178_013G1_concoct_1.fa	Klebsiella pneumoniae 342
conN3_178_014G1_concoct_20.fa	Campylobacter ureolyticus RIGS 9880
conN3_178_014G1_concoct_28.fa	Streptococcus salivarius
conN3_178_015G1_concoct_31.fa	Enterococcus hirae ATCC 9790
conN3_182_000G1_concoct_21.fa	Corynebacterium simulans
conN3_182_000G1_concoct_7.fa	Staphylococcus epidermidis
conN3_182_020G1_concoct_29.fa	Enterococcus faecalis
conN3_183_000G1_concoct_12.fa	Lactobacillus helveticus
conN3_183_000G1_concoct_26.fa	Lactobacillus salivarius CECT 5713
conN3_183_000G1_concoct_48.fa	Lactobacillus gasseri 130918
conN3_183_000G1_concoct_6.fa	Escherichia coli
conN4_005_000G1_concoct_16.fa	Actinomyces meyeri
conN4_005_000G1_concoct_19.fa	Staphylococcus simulans
conN4_005_000G1_concoct_40.fa	Streptococcus salivarius
conN4_005_000G1_concoct_6.fa	Lactococcus lactis subsp. cremoris SK11
conN4_005_000G1_concoct_7.fa	Clostridium perfringens
conN4_005_008G1_concoct_17.fa	Pseudomonas aeruginosa
conN4_005_008G1_concoct_18.fa	Clostridium baratii str. Sullivan
conN4_005_008G1_concoct_3.fa	Staphylococcus epidermidis
conN4_005_017G1_concoct_12.fa	Propionibacterium acnes
conN4_005_017G1_concoct_13.fa	Veillonella parvula DSM 2008
conN4_005_017G1_concoct_27.fa	Haemophilus parainfluenzae T3T1
conN4_005_017G1_concoct_4.fa	Streptococcus mitis
conN4_005_026G1_concoct_22.fa	Clostridioides difficile
conN4_005_026G1_concoct_24.fa	Blautia sp. YL58
conN4_005_026G1_concoct_6.fa	Enterococcus faecalis
conN4_079_000G1_concoct_18.fa	Enterobacter cloacae
conN4_079_000G1_concoct_25.fa	Escherichia coli
conN4_079_000G1_concoct_5.fa	Clostridium baratii str. Sullivan
conN4_079_008G1_concoct_9.fa	Clostridium perfringens
conN4_079_014G1_concoct_32.fa	[Enterobacter] aerogenes
conN4_079_021G1_concoct_11.fa	Enterococcus faecalis D32
conN4_079_021G1_concoct_13.fa	Haemophilus parainfluenzae T3T1
conN4_079_021G1_concoct_17.fa	Veillonella parvula DSM 2008
conN4_082_000G1_concoct_13.fa	Clostridioides difficile
conN4_082_000G1_concoct_1.fa	Clostridioides difficile
conN4_082_000G1_concoct_27.fa	Clostridium perfringens
conN4_082_000G1_concoct_35.fa	Dermabacter vaginalis
conN4_082_000G1_concoct_3.fa	Pseudomonas aeruginosa
conN4_082_000G1_concoct_6.fa	Streptococcus parasanguinis ATCC 15912
conN4_082_014G1_concoct_14.fa	Clostridium lentocellum DSM 5427
conN4_082_014G1_concoct_16.fa	Clostridium baratii str. Sullivan
conN4_082_014G1_concoct_24.fa	Staphylococcus epidermidis
conN4_082_014G1_concoct_25.fa	Veillonella parvula DSM 2008
conN4_082_014G1_concoct_30.fa	Cronobacter sakazakii
conN4_082_020G1_concoct_13.fa	Enterococcus faecium T110
conN4_082_020G1_concoct_21.fa	Enterobacter hormaechei subsp. steigerwaltii
conN4_082_024G1_concoct_10.fa	Streptococcus salivarius
conN4_082_024G1_concoct_12.fa	Roseburia hominis A2-183
conN4_082_024G1_concoct_1.fa	Streptococcus lutetiensis 033
conN4_082_024G1_concoct_28.fa	Haemophilus parainfluenzae T3T1
conN4_083_000G1_concoct_10.fa	Enterococcus faecalis
conN4_083_000G1_concoct_25.fa	Staphylococcus epidermidis
conN4_083_000G1_concoct_27.fa	Staphylococcus aureus
conN4_083_014G1_concoct_0.fa	Clostridium baratii str. Sullivan
conN4_083_014G1_concoct_11.fa	Haemophilus parainfluenzae T3T1
conN4_083_014G1_concoct_22.fa	Pseudomonas aeruginosa
conN4_083_020G1_concoct_29.fa	Enterobacter hormaechei subsp. steigerwaltii
conN4_083_020G1_concoct_31.fa	Streptococcus lutetiensis 033
conN4_083_024G1_concoct_20.fa	Enterococcus faecium T110
conN4_083_024G1_concoct_2.fa	Clostridium perfringens
conN4_083_024G1_concoct_37.fa	Blautia sp. YL58
conN4_083_024G1_concoct_8.fa	Clostridioides difficile
conN4_087_000G1_concoct_14.fa	Bradyrhizobium sp. BTAi1
conN4_087_000G1_concoct_1.fa	Propionibacterium avidum 44067
conN4_087_000G1_concoct_38.fa	Staphylococcus haemolyticus JCSC1435
conN4_087_000G1_concoct_40.fa	Bifidobacterium dentium JCM 1195 = DSM 20436
conN4_087_000G1_concoct_42.fa	Campylobacter curvus 525.92
conN4_087_000G1_concoct_6.fa	Enterococcus faecalis
conN4_087_000G1_concoct_8.fa	Megasphaera elsdenii 14-14
conN4_087_009G1_concoct_17.fa	Lactobacillus gasseri ATCC 33323 = JCM 1131
conN4_087_009G1_concoct_6.fa	Leclercia adecarboxylata
conN4_087_015G1_concoct_10.fa	Staphylococcus epidermidis
conN4_087_015G1_concoct_12.fa	Pseudomonas aeruginosa
conN4_087_015G1_concoct_2.fa	Clostridium baratii str. Sullivan
conN4_087_026G1_concoct_17.fa	Anaerococcus prevotii DSM 20548
conN4_087_026G1_concoct_21.fa	Actinomyces sp. oral taxon 414
conN4_087_026G1_concoct_22.fa	Clostridium sporogenes
conN4_087_026G1_concoct_25.fa	Klebsiella pneumoniae KP-1
conN4_087_026G1_concoct_3.fa	Bifidobacterium breve
conN4_087_026G1_concoct_6.fa	Anaerococcus prevotii DSM 20548
conN4_087_026G1_concoct_8.fa	Eggerthella lenta DSM 2243
conN4_089_000G1_concoct_15.fa	Bradyrhizobium sp. BTAi1
conN4_089_000G1_concoct_25.fa	Streptococcus agalactiae
conN4_089_000G1_concoct_29.fa	Finegoldia magna ATCC 29328
conN4_089_008G1_concoct_12.fa	Staphylococcus epidermidis
conN4_089_008G1_concoct_20.fa	Enterococcus faecalis
conN4_089_008G2_concoct_3.fa	Klebsiella pneumoniae
conN4_089_018G1_concoct_11.fa	Finegoldia magna ATCC 29328
conN4_089_018G1_concoct_2.fa	Clostridium baratii str. Sullivan
conN4_089_027G1_concoct_17.fa	Trueperella pyogenes
conN4_089_027G1_concoct_2.fa	Anaerococcus prevotii DSM 20548
conN4_094_000G1_concoct_30.fa	Bradyrhizobium sp. BTAi1
conN4_094_008G1_concoct_12.fa	Escherichia coli
conN4_094_008G1_concoct_15.fa	Actinomyces meyeri
conN4_094_008G1_concoct_17.fa	Haemophilus parainfluenzae T3T1
conN4_094_008G1_concoct_6.fa	Staphylococcus epidermidis
conN4_094_010G1_concoct_35.fa	Enterococcus faecalis
conN4_094_012G1_concoct_11.fa	Veillonella parvula DSM 2008
conN4_094_012G1_concoct_34.fa	Gemella sp. oral taxon 928
conN4_094_018G1_concoct_35.fa	Clostridium perfringens
conN4_094_023G1_concoct_12.fa	Staphylococcus epidermidis
conN4_094_023G1_concoct_8.fa	Klebsiella michiganensis
conN4_095_000G1_concoct_21.fa	Streptococcus pasteurianus ATCC 43144
conN4_095_000G1_concoct_27.fa	Staphylococcus haemolyticus
conN4_095_000G1_concoct_32.fa	Mobiluncus curtisii ATCC 43063
conN4_095_012G1_concoct_14.fa	Clostridium perfringens
conN4_095_012G1_concoct_23.fa	Haemophilus influenzae
conN4_095_012G1_concoct_29.fa	Enterococcus faecalis
conN4_095_016G1_concoct_0.fa	Streptococcus salivarius CCHSS3
conN4_095_016G1_concoct_12.fa	Kluyvera intermedia
conN4_095_016G1_concoct_6.fa	Bradyrhizobium sp. BTAi1
conN4_095_019G1_concoct_1.fa	Veillonella parvula DSM 2008
conN4_095_025G1_concoct_13.fa	Finegoldia magna ATCC 29328
conN4_095_025G1_concoct_17.fa	Staphylococcus aureus
conN4_095_025G1_concoct_2.fa	Mobiluncus curtisii ATCC 43063
conN4_095_025G1_concoct_6.fa	Corynebacterium atypicum
conN4_097_000G1_concoct_12.fa	Clostridium perfringens
conN4_097_000G1_concoct_16.fa	Clostridioides difficile
conN4_097_000G1_concoct_25.fa	Staphylococcus epidermidis
conN4_097_000G1_concoct_33.fa	Neisseria meningitidis
conN4_097_005G1_concoct_13.fa	Bacteroides helcogenes P 36-108
conN4_097_007G1_concoct_37.fa	Bacteroides vulgatus ATCC 8482
conN4_097_007G1_concoct_5.fa	Escherichia coli
conN4_097_027G1_concoct_7.fa	Bradyrhizobium sp. BTAi1
conN4_097_027G1_concoct_9.fa	Veillonella parvula DSM 2008
conN4_097_034G1_concoct_0.fa	Bifidobacterium longum
conN4_097_034G1_concoct_10.fa	Enterococcus faecium
conN4_100_000G1_concoct_1.fa	Capnocytophaga sp. oral taxon 323
conN4_100_000G1_concoct_29.fa	Gardnerella vaginalis HMP9231
conN4_100_000G1_concoct_4.fa	Veillonella parvula DSM 2008
conN4_100_007G1_concoct_3.fa	Capnocytophaga sp. oral taxon 323
conN4_100_009G1_concoct_12.fa	Streptococcus anginosus
conN4_100_009G1_concoct_4.fa	Escherichia coli
conN4_100_011G1_concoct_0.fa	Staphylococcus epidermidis
conN4_100_014G1_concoct_12.fa	Bradyrhizobium sp. BTAi1
conN4_101_000G1_concoct_36.fa	Lactococcus lactis subsp. lactis IO-1
conN4_101_000G1_concoct_37.fa	Gardnerella vaginalis HMP9231
conN4_101_000G1_concoct_41.fa	Bradyrhizobium sp. BTAi1
conN4_101_000G1_concoct_47.fa	Corynebacterium simulans
conN4_101_015G1_concoct_5.fa	Veillonella parvula DSM 2008
conN4_101_017G1_concoct_13.fa	Prevotella melaninogenica ATCC 25845
conN4_101_017G1_concoct_14.fa	Gemella sp. oral taxon 928
conN4_101_017G1_concoct_22.fa	Streptococcus sp. VT 162
conN4_101_017G1_concoct_31.fa	Staphylococcus epidermidis
conN4_101_017G1_concoct_3.fa	Streptococcus salivarius CCHSS3
conN4_101_017G1_concoct_5.fa	Finegoldia magna ATCC 29328
conN4_101_027G1_concoct_11.fa	Lactobacillus johnsonii N6.2
conN4_101_038G1_concoct_7.fa	Enterococcus faecalis D32
conN4_101_042G1_concoct_5.fa	Klebsiella oxytoca
conN4_103_000G1_concoct_14.fa	Clostridioides difficile
conN4_103_000G1_concoct_5.fa	Enterococcus faecium
conN4_103_000G1_concoct_8.fa	Streptococcus lutetiensis 033
conN4_103_020G1_concoct_15.fa	Clostridium butyricum
conN4_103_020G1_concoct_3.fa	Clostridioides difficile
conN4_103_020G1_concoct_9.fa	Enterococcus faecalis
conN4_103_028G1_concoct_5.fa	Veillonella parvula DSM 2008
conN4_104_000G1_concoct_18.fa	Staphylococcus epidermidis
conN4_104_000G1_concoct_21.fa	Enterobacteriaceae
conN4_104_000G1_concoct_46.fa	Clostridium perfringens
conN4_104_000G1_concoct_52.fa	[Eubacterium rectale] ATCC 33656
conN4_104_000G1_concoct_56.fa	Clostridioides difficile
conN4_104_000G1_concoct_70.fa	Streptococcus pasteurianus ATCC 43144
conN4_104_000G1_concoct_71.fa	Bradyrhizobium sp. BTAi1
conN4_104_010G1_concoct_10.fa	Pantoea sp. PSNIH2
conN4_104_013G1_concoct_1.fa	Corynebacterium kroppenstedtii DSM 44385
conN4_104_013G1_concoct_27.fa	Enterococcus faecalis
conN4_104_013G1_concoct_30.fa	Clostridium perfringens
conN4_104_013G1_concoct_6.fa	Clostridioides difficile
conN4_104_013G1_concoct_8.fa	Enterobacter cloacae
conN4_104_021G1_concoct_37.fa	Klebsiella oxytoca
conN4_104_021G1_concoct_6.fa	Enterococcus faecium
conN4_104_027G1_concoct_0.fa	Prevotella ruminicola 23
conN4_104_027G1_concoct_11.fa	Clostridioides difficile
conN4_104_027G1_concoct_12.fa	Escherichia coli
conN4_104_027G1_concoct_18.fa	Parabacteroides distasonis ATCC 8503
conN4_104_027G1_concoct_26.fa	Bifidobacterium longum
conN4_104_027G1_concoct_27.fa	Olsenella uli DSM 7084
conN4_104_027G1_concoct_32.fa	Veillonella parvula DSM 2008
conN4_104_027G1_concoct_39.fa	Blautia sp. YL58
conN4_105_000G1_concoct_21.fa	Enterobacter hormaechei subsp. oharae
conN4_105_000G1_concoct_29.fa	Enterococcus faecalis D32
conN4_105_000G1_concoct_32.fa	Klebsiella pneumoniae
conN4_105_007G1_concoct_11.fa	Bradyrhizobium sp. BTAi1
conN4_105_010G1_concoct_10.fa	Serratia marcescens
conN4_105_010G1_concoct_19.fa	Pantoea vagans C9-1
conN4_105_010G1_concoct_2.fa	Pantoea sp. PSNIH2
conN4_105_010G1_concoct_3.fa	Clostridium perfringens
conN4_105_011G1_concoct_11.fa	Plautia stali symbiont
conN4_105_011G1_concoct_2.fa	Enterobacter cloacae complex sp. 35734
conN4_105_016G1_concoct_11.fa	Staphylococcus epidermidis
conN4_105_016G1_concoct_4.fa	Eggerthella lenta DSM 2243
conN4_106_000G1_concoct_13.fa	Enterococcus faecalis D32
conN4_106_000G1_concoct_14.fa	Bradyrhizobium sp. BTAi1
conN4_106_000G1_concoct_16.fa	Corynebacterium simulans
conN4_106_000G1_concoct_4.fa	Rothia mucilaginosa DY-18
conN4_106_051G1_concoct_14.fa	Staphylococcus epidermidis
conN4_106_059G1_concoct_10.fa	Klebsiella pneumoniae
conN4_107_000G1_concoct_11.fa	Clostridium baratii str. Sullivan
conN4_107_000G1_concoct_12.fa	Enterococcus faecalis D32
conN4_107_000G1_concoct_14.fa	Propionibacterium avidum 44067
conN4_107_000G1_concoct_15.fa	Bradyrhizobium sp. BTAi1
conN4_107_000G1_concoct_1.fa	Clostridium perfringens
conN4_107_000G1_concoct_21.fa	Propionibacterium acnes
conN4_107_000G1_concoct_25.fa	Bifidobacterium scardovii JCM 12489 = DSM 13734
conN4_107_026G1_concoct_15.fa	Clostridium kluyveri NBRC 12016
conN4_107_030G1_concoct_13.fa	Enterobacter hormaechei subsp. steigerwaltii
conN4_107_030G1_concoct_4.fa	Serratia marcescens
conN4_107_034G1_concoct_1.fa	Flavonifractor plautii
conN4_107_034G1_concoct_4.fa	Acinetobacter pittii
conN4_114_000G1_concoct_14.fa	Clostridioides difficile
conN4_114_000G1_concoct_5.fa	Clostridium kluyveri DSM 555
conN4_114_006G1_concoct_11.fa	Klebsiella oxytoca
conN4_114_006G1_concoct_8.fa	Haemophilus parainfluenzae T3T1
conN4_114_015G1_concoct_26.fa	Enterococcus faecalis D32
conN4_114_019G1_concoct_2.fa	Streptococcus mitis
conN4_114_019G1_concoct_6.fa	Clostridium sporogenes
conN4_114_019G1_concoct_7.fa	Veillonella parvula DSM 2008
conN4_114_025G1_concoct_5.fa	Clostridium perfringens
conN4_114_025G1_concoct_6.fa	Lachnoclostridium phytofermentans ISDg
conN4_114_030G1_concoct_10.fa	Flavonifractor plautii
conN4_114_030G1_concoct_11.fa	Clostridium baratii str. Sullivan
conN4_115_000G1_concoct_10.fa	Staphylococcus haemolyticus JCSC1435
conN4_115_000G1_concoct_24.fa	Veillonella parvula DSM 2008
conN4_115_000G1_concoct_34.fa	Bradyrhizobium sp. BTAi1
conN4_115_000G1_concoct_6.fa	Streptococcus mitis
conN4_115_019G1_concoct_3.fa	Enterococcus faecalis
conN4_115_024G1_concoct_7.fa	Staphylococcus epidermidis
conN4_115_034G1_concoct_17.fa	Clostridium perfringens
conN4_115_034G1_concoct_8.fa	Klebsiella pneumoniae
conN4_116_000G1_concoct_12.fa	Clostridioides difficile
conN4_116_000G1_concoct_17.fa	Flavonifractor plautii
conN4_116_000G1_concoct_22.fa	Bradyrhizobium sp. BTAi1
conN4_116_000G1_concoct_25.fa	Clostridioides difficile
conN4_116_010G1_concoct_0.fa	Enterococcus faecalis D32
conN4_116_010G1_concoct_10.fa	Staphylococcus epidermidis
conN4_116_010G1_concoct_16.fa	Haemophilus parainfluenzae T3T1
conN4_116_010G1_concoct_3.fa	Staphylococcus lugdunensis HKU09-01
conN4_116_013G1_concoct_17.fa	Staphylococcus warneri SG1
conN4_116_013G1_concoct_31.fa	Veillonella parvula DSM 2008
conN4_116_025G1_concoct_8.fa	Enterobacter sp. E20
conN4_124_000G1_concoct_14.fa	Staphylococcus aureus
conN4_124_000G1_concoct_17.fa	Anaerococcus prevotii DSM 20548
conN4_124_000G1_concoct_19.fa	Bradyrhizobium sp. BTAi1
conN4_124_000G1_concoct_6.fa	Mobiluncus curtisii ATCC 43063
conN4_124_007G1_concoct_10.fa	Staphylococcus epidermidis
conN4_124_007G1_concoct_17.fa	Enterococcus faecalis
conN4_124_007G1_concoct_18.fa	Klebsiella pneumoniae
conN4_124_009G1_concoct_21.fa	Propionibacterium avidum 44067
conN4_124_011G2_concoct_11.fa	Clostridium perfringens
conN4_124_011G2_concoct_12.fa	Actinomyces sp. oral taxon 414
conN4_124_031G1_concoct_2.fa	Enterobacter hormaechei subsp. steigerwaltii
conN4_124_033G1_concoct_2.fa	Lactobacillus helveticus
conN4_124_033G1_concoct_7.fa	Bacteroides thetaiotaomicron VPI-5482
conN4_124_039G1_concoct_13.fa	Streptococcus anginosus
conN4_125_000G1_concoct_12.fa	Streptococcus anginosus
conN4_125_000G1_concoct_35.fa	Haemophilus parainfluenzae T3T1
conN4_125_000G1_concoct_37.fa	Clostridioides difficile
conN4_125_000G1_concoct_44.fa	Klebsiella pneumoniae
conN4_125_000G1_concoct_4.fa	Neisseria meningitidis
conN4_125_000G1_concoct_6.fa	Finegoldia magna ATCC 29328
conN4_125_008G1_concoct_36.fa	Citrobacter koseri ATCC BAA-895
conN4_125_011G1_concoct_10.fa	Staphylococcus epidermidis
conN4_125_011G1_concoct_11.fa	Enterococcus faecalis
conN4_125_011G1_concoct_21.fa	Clostridium perfringens
conN4_125_011G1_concoct_22.fa	Proteus mirabilis HI4320
conN4_125_018G1_concoct_22.fa	Acinetobacter pittii
conN4_125_018G1_concoct_2.fa	Streptococcus pasteurianus ATCC 43144
conN4_126_000G1_concoct_31.fa	Bifidobacterium breve
conN4_126_000G1_concoct_35.fa	Bradyrhizobium sp. BTAi1
conN4_126_000G1_concoct_7.fa	Enterobacter cloacae complex sp. 35734
conN4_126_007G1_concoct_0.fa	Pantoea vagans C9-1
conN4_126_007G1_concoct_6.fa	Staphylococcus epidermidis
conN4_126_010G1_concoct_16.fa	Acinetobacter baumannii
conN4_126_016G1_concoct_12.fa	Klebsiella pneumoniae
conN4_126_019G1_concoct_12.fa	Escherichia coli
conN4_128_000G1_concoct_22.fa	Streptococcus thermophilus
conN4_128_000G1_concoct_24.fa	Propionibacterium avidum 44067
conN4_128_000G1_concoct_29.fa	Staphylococcus aureus
conN4_128_000G1_concoct_30.fa	Clostridium baratii str. Sullivan
conN4_128_000G1_concoct_37.fa	Pantoea vagans C9-1
conN4_128_000G1_concoct_8.fa	Finegoldia magna ATCC 29328
conN4_128_000G1_concoct_9.fa	Blautia sp. YL58
conN4_128_007G1_concoct_10.fa	Bradyrhizobium sp. BTAi1
conN4_128_007G1_concoct_6.fa	Staphylococcus epidermidis
conN4_128_010G1_concoct_14.fa	Clostridioides difficile
conN4_128_010G2_concoct_17.fa	Clostridium perfringens
conN4_128_012G1_concoct_13.fa	Veillonella parvula DSM 2008
conN4_128_012G1_concoct_4.fa	Escherichia coli
conN4_128_012G1_concoct_8.fa	Lactobacillus salivarius
conN4_129_000G1_concoct_23.fa	Corynebacterium atypicum
conN4_129_000G1_concoct_38.fa	Eggerthella lenta DSM 2243
conN4_129_000G1_concoct_3.fa	Anaerococcus prevotii DSM 20548
conN4_129_000G1_concoct_5.fa	Streptococcus salivarius
conN4_129_000G1_concoct_7.fa	Veillonella parvula DSM 2008
conN4_129_012G1_concoct_12.fa	Streptococcus mitis
conN4_129_012G1_concoct_19.fa	Staphylococcus lugdunensis HKU09-01
conN4_129_012G1_concoct_2.fa	Corynebacterium kroppenstedtii DSM 44385
conN4_129_016G1_concoct_10.fa	Bradyrhizobium sp. BTAi1
conN4_129_016G1_concoct_18.fa	Anaerococcus prevotii DSM 20548
conN4_129_016G1_concoct_21.fa	Streptococcus gordonii
conN4_129_016G1_concoct_2.fa	Finegoldia magna ATCC 29328
conN4_129_029G1_concoct_11.fa	Finegoldia magna ATCC 29328
conN4_129_029G1_concoct_12.fa	Staphylococcus epidermidis
conN4_129_029G1_concoct_30.fa	Anaerococcus prevotii DSM 20548
conN4_131_000G1_concoct_0.fa	Bradyrhizobium sp. BTAi1
conN4_131_000G1_concoct_13.fa	Veillonella parvula DSM 2008
conN4_131_000G1_concoct_21.fa	Corynebacterium sp. ATCC 6931
conN4_131_000G1_concoct_35.fa	Acinetobacter baumannii
conN4_131_000G1_concoct_38.fa	Bifidobacterium animalis
conN4_131_009G1_concoct_2.fa	Escherichia coli
conN4_131_009G1_concoct_4.fa	Clostridium baratii str. Sullivan
conN4_131_015G1_concoct_11.fa	Pelosinus sp. UFO1
conN4_131_015G1_concoct_2.fa	Enterobacter cloacae complex sp. 35734
conN4_131_023G1_concoct_29.fa	Clostridioides difficile
conN4_131_023G1_concoct_35.fa	Clostridium perfringens
conN4_137_000G1_concoct_12.fa	Clostridium baratii str. Sullivan
conN4_137_000G1_concoct_16.fa	Clostridioides difficile
conN4_137_000G1_concoct_26.fa	Dermabacter vaginalis
conN4_137_005G1_concoct_15.fa	Escherichia coli
conN4_137_005G1_concoct_1.fa	Streptococcus agalactiae
conN4_137_005G1_concoct_2.fa	Staphylococcus epidermidis
conN4_137_005G1_concoct_7.fa	Haemophilus parainfluenzae T3T1
conN4_137_012G1_concoct_2.fa	Roseburia hominis A2-183
conN4_138_000G1_concoct_17.fa	Enterococcus casseliflavus EC20
conN4_138_000G1_concoct_34.fa	Roseburia hominis A2-183
conN4_138_005G1_concoct_27.fa	Veillonella parvula DSM 2008
conN4_138_005G1_concoct_31.fa	Leclercia adecarboxylata
conN4_138_005G1_concoct_5.fa	Streptococcus salivarius CCHSS3
conN4_138_008G1_concoct_14.fa	Clostridium baratii str. Sullivan
conN4_138_010G1_concoct_11.fa	Clostridioides difficile
conN4_138_010G1_concoct_29.fa	Streptococcus parasanguinis FW213
conN4_138_010G1_concoct_31.fa	Staphylococcus epidermidis
conN4_138_010G1_concoct_32.fa	Haemophilus parainfluenzae T3T1
conN4_138_010G1_concoct_7.fa	Campylobacter concisus 13826
conN4_138_012G1_concoct_11.fa	Finegoldia magna ATCC 29328
conN4_138_012G1_concoct_15.fa	Veillonella parvula DSM 2008
conN4_138_012G1_concoct_25.fa	Clostridium perfringens
conN4_139_000G1_concoct_21.fa	Lachnoclostridium sp. YL32
conN4_139_000G1_concoct_31.fa	Clostridium butyricum
conN4_139_000G1_concoct_6.fa	Clostridium perfringens
conN4_139_007G1_concoct_2.fa	Streptococcus thermophilus
conN4_139_007G1_concoct_4.fa	Staphylococcus lugdunensis
conN4_139_013G1_concoct_14.fa	Clostridium baratii str. Sullivan
conN4_139_013G1_concoct_6.fa	Staphylococcus epidermidis
conN4_139_013G1_concoct_7.fa	Enterococcus hirae
conN4_139_013G1_concoct_9.fa	Klebsiella pneumoniae
conN4_139_027G1_concoct_12.fa	Clostridioides difficile
conN4_139_027G1_concoct_14.fa	Veillonella parvula DSM 2008
conN4_139_027G1_concoct_16.fa	Enterobacter cloacae
conN4_139_027G1_concoct_20.fa	Eggerthella lenta DSM 2243
conN4_140_000G1_concoct_14.fa	Klebsiella pneumoniae
conN4_140_000G1_concoct_20.fa	Proteus mirabilis HI4320
conN4_140_000G1_concoct_23.fa	Enterococcus faecalis D32
conN4_140_000G1_concoct_4.fa	Klebsiella michiganensis
conN4_140_000G1_concoct_5.fa	Bacteroides thetaiotaomicron VPI-5482
conN4_140_016G1_concoct_13.fa	Enterobacter cloacae complex sp. 35734
conN4_140_016G1_concoct_16.fa	Citrobacter freundii CFNIH1
conN4_140_016G1_concoct_20.fa	Clostridium perfringens
conN4_140_034G1_concoct_11.fa	Fusobacterium nucleatum subsp. polymorphum
conN4_140_034G1_concoct_5.fa	Bacteroides ovatus
conN4_141_000G1_concoct_0.fa	Anaerococcus prevotii DSM 20548
conN4_141_000G1_concoct_11.fa	Propionibacterium acidipropionici
conN4_141_000G1_concoct_13.fa	Staphylococcus warneri SG1
conN4_141_000G1_concoct_1.fa	Eggerthella lenta DSM 2243
conN4_141_000G1_concoct_4.fa	Bacillus oceanisediminis 2691
conN4_141_000G1_concoct_9.fa	Finegoldia magna ATCC 29328
conN4_141_008G1_concoct_10.fa	Staphylococcus epidermidis
conN4_141_013G1_concoct_0.fa	Escherichia coli
conN4_141_020G1_concoct_0.fa	Enterococcus faecalis D32
conN4_141_037G1_concoct_13.fa	Enterococcus durans
conN4_141_037G1_concoct_14.fa	Clostridioides difficile
conN4_141_037G1_concoct_6.fa	Clostridium baratii str. Sullivan
conN4_142_000G1_concoct_10.fa	Veillonella parvula DSM 2008
conN4_142_000G1_concoct_12.fa	Streptococcus thermophilus
conN4_142_000G1_concoct_14.fa	Enterococcus faecalis D32
conN4_142_000G1_concoct_18.fa	Finegoldia magna ATCC 29328
conN4_142_000G1_concoct_1.fa	Staphylococcus epidermidis
conN4_142_000G1_concoct_2.fa	Anaerococcus prevotii DSM 20548
conN4_142_000G1_concoct_4.fa	Bifidobacterium breve
conN4_142_000G1_concoct_5.fa	Propionibacterium avidum 44067
conN4_142_000G1_concoct_8.fa	Clostridium baratii str. Sullivan
conN4_142_013G1_concoct_7.fa	Escherichia coli
conN4_142_020G1_concoct_20.fa	Clostridium baratii str. Sullivan
conN4_142_020G1_concoct_22.fa	Clostridioides difficile
conN4_142_036G1_concoct_8.fa	Bacteroides ovatus
conN4_150_000G1_concoct_17.fa	Enterococcus faecalis
conN4_150_000G1_concoct_20.fa	Pseudomonas aeruginosa
conN4_150_000G1_concoct_26.fa	Staphylococcus epidermidis
conN4_150_000G1_concoct_27.fa	Anaerococcus prevotii DSM 20548
conN4_150_000G1_concoct_28.fa	[Enterobacter] aerogenes
conN4_150_000G1_concoct_29.fa	Streptococcus salivarius
conN4_150_000G1_concoct_6.fa	Citrobacter freundii
conN4_150_014G1_concoct_24.fa	Escherichia coli
conN4_150_014G1_concoct_8.fa	Klebsiella pneumoniae
conN4_150_018G1_concoct_15.fa	Bifidobacterium breve
conN4_150_018G1_concoct_8.fa	Clostridioides difficile
conN4_150_021G1_concoct_6.fa	Clostridium perfringens
conN4_151_000G1_concoct_18.fa	Staphylococcus epidermidis
conN4_151_000G1_concoct_20.fa	Bradyrhizobium sp. BTAi1
conN4_151_000G1_concoct_25.fa	Veillonella parvula DSM 2008
conN4_151_000G1_concoct_36.fa	Streptococcus mitis
conN4_151_000G1_concoct_5.fa	Enterococcus faecalis
conN4_151_000G1_concoct_8.fa	Citrobacter amalonaticus
conN4_151_000G1_concoct_9.fa	Clostridioides difficile
conN4_151_006G1_concoct_16.fa	Enterococcus faecium
conN4_151_006G1_concoct_24.fa	[Enterobacter] aerogenes
conN4_151_014G1_concoct_2.fa	Escherichia coli
conN4_151_014G1_concoct_8.fa	Staphylococcus epidermidis
conN4_151_017G1_concoct_12.fa	Citrobacter freundii
conN4_151_021G1_concoct_6.fa	Klebsiella pneumoniae
conN4_152_000G1_concoct_13.fa	Anaerococcus prevotii DSM 20548
conN4_152_000G1_concoct_16.fa	[Enterobacter] aerogenes
conN4_152_000G1_concoct_29.fa	Propionibacterium avidum 44067
conN4_152_000G1_concoct_2.fa	Clostridium butyricum
conN4_152_000G1_concoct_30.fa	Clostridioides difficile
conN4_152_000G1_concoct_36.fa	Bacteroides ovatus
conN4_152_000G1_concoct_37.fa	Mobiluncus curtisii ATCC 43063
conN4_152_000G1_concoct_8.fa	Citrobacter freundii
conN4_152_000G1_concoct_9.fa	Lactococcus lactis subsp. cremoris SK11
conN4_152_006G1_concoct_19.fa	Escherichia coli
conN4_152_006G1_concoct_22.fa	Bradyrhizobium sp. BTAi1
conN4_152_006G1_concoct_31.fa	Enterococcus faecalis
conN4_152_014G1_concoct_17.fa	Staphylococcus epidermidis
conN4_152_014G1_concoct_19.fa	Streptococcus salivarius
conN4_152_018G1_concoct_4.fa	Escherichia coli
conN4_152_021G1_concoct_26.fa	Veillonella parvula DSM 2008
conN4_152_021G1_concoct_3.fa	Clostridium perfringens
conN4_152_021G1_concoct_6.fa	Klebsiella pneumoniae
conN4_154_000G1_concoct_10.fa	Leclercia adecarboxylata
conN4_154_000G1_concoct_14.fa	Enterobacter cloacae
conN4_154_000G1_concoct_29.fa	Finegoldia magna ATCC 29328
conN4_154_000G1_concoct_7.fa	Streptococcus mitis
conN4_154_006G1_concoct_14.fa	Enterococcus faecalis D32
conN4_154_006G1_concoct_17.fa	Staphylococcus epidermidis
conN4_154_006G1_concoct_22.fa	Clostridium perfringens
conN4_154_013G1_concoct_1.fa	Streptococcus anginosus
conN4_154_020G1_concoct_19.fa	Veillonella parvula DSM 2008
conN4_154_020G1_concoct_22.fa	Clostridium baratii str. Sullivan
conN4_154_020G1_concoct_23.fa	Clostridioides difficile
conN4_154_020G1_concoct_24.fa	Stenotrophomonas maltophilia K279a
conN4_154_020G1_concoct_32.fa	Finegoldia magna ATCC 29328
conN4_154_020G1_concoct_36.fa	Bradyrhizobium sp. BTAi1
conN4_154_020G1_concoct_5.fa	Actinomyces sp. oral taxon 414
conN4_154_020G1_concoct_7.fa	Staphylococcus epidermidis
conN4_154_020G1_concoct_8.fa	Pseudomonas aeruginosa
conN4_155_000G1_concoct_17.fa	Clostridium perfringens
conN4_155_000G1_concoct_18.fa	Finegoldia magna ATCC 29328
conN4_155_000G1_concoct_2.fa	Pantoea vagans C9-1
conN4_155_006G1_concoct_13.fa	Staphylococcus lugdunensis
conN4_155_009G1_concoct_0.fa	Propionibacterium acidipropionici
conN4_155_009G1_concoct_16.fa	Enterococcus hirae ATCC 9790
conN4_155_009G1_concoct_18.fa	Staphylococcus epidermidis
conN4_155_009G1_concoct_19.fa	Clostridioides difficile
conN4_155_009G1_concoct_22.fa	Streptococcus anginosus
conN4_155_009G1_concoct_2.fa	Actinomyces sp. oral taxon 414
conN4_155_009G1_concoct_6.fa	Propionibacterium avidum 44067
conN4_155_013G1_concoct_14.fa	Veillonella parvula DSM 2008
conN4_155_013G1_concoct_15.fa	Lactobacillus salivarius
conN4_155_013G1_concoct_9.fa	Staphylococcus epidermidis
conN4_155_020G1_concoct_6.fa	Veillonella parvula DSM 2008
conN4_159_000G1_concoct_26.fa	Dermabacter vaginalis
conN4_159_000G1_concoct_30.fa	Staphylococcus warneri SG1
conN4_159_000G1_concoct_31.fa	Escherichia coli
conN4_159_000G1_concoct_32.fa	Bradyrhizobium sp. BTAi1
conN4_159_015G1_concoct_5.fa	Staphylococcus epidermidis
conN4_159_015G1_concoct_7.fa	Enterococcus faecalis
conN4_159_024G1_concoct_0.fa	Lactococcus lactis subsp. cremoris SK11
conN4_159_024G1_concoct_27.fa	Streptococcus mitis
conN4_159_039G1_concoct_6.fa	Staphylococcus aureus
conN4_159_053G1_concoct_1.fa	Clostridium butyricum
conN4_160_000G1_concoct_1.fa	Propionibacterium avidum 44067
conN4_160_000G1_concoct_24.fa	Neisseria meningitidis
conN4_160_000G1_concoct_28.fa	Gemella sp. oral taxon 928
conN4_160_000G1_concoct_32.fa	Clostridioides difficile
conN4_160_010G1_concoct_14.fa	Bradyrhizobium sp. BTAi1
conN4_160_010G1_concoct_23.fa	Corynebacterium simulans
conN4_160_010G1_concoct_27.fa	Corynebacterium atypicum
conN4_160_010G1_concoct_2.fa	Staphylococcus epidermidis
conN4_160_039G1_concoct_17.fa	Lactobacillus reuteri
conN4_160_039G1_concoct_24.fa	Enterococcus faecalis ATCC 29212
conN4_160_053G1_concoct_17.fa	Staphylococcus aureus
conN4_165_037G1_concoct_4.fa	Klebsiella oxytoca
conN4_165_051G1_concoct_10.fa	Enterococcus faecalis
conN4_166_000G1_concoct_14.fa	Streptococcus mitis
conN4_166_000G1_concoct_16.fa	Finegoldia magna ATCC 29328
conN4_166_000G1_concoct_22.fa	Enterococcus faecalis
conN4_166_000G1_concoct_29.fa	Clostridium baratii str. Sullivan
conN4_166_000G1_concoct_2.fa	Clostridium tetani E88
conN4_166_020G1_concoct_12.fa	Clostridium sporogenes
conN4_166_020G1_concoct_1.fa	Pseudomonas aeruginosa
conN4_166_027G1_concoct_12.fa	Klebsiella pneumoniae
conN4_166_027G1_concoct_18.fa	Klebsiella oxytoca
conN4_166_027G1_concoct_1.fa	Clostridium butyricum
conN4_166_027G1_concoct_3.fa	Clostridioides difficile
conN4_166_027G1_concoct_5.fa	Veillonella parvula DSM 2008
conN4_166_061G1_concoct_4.fa	Actinomyces meyeri
conN4_166_061G1_concoct_6.fa	Klebsiella oxytoca KONIH1
conN4_166_061G1_concoct_8.fa	Citrobacter freundii
conN4_167_000G1_concoct_10.fa	Propionibacterium avidum 44067
conN4_167_000G1_concoct_11.fa	Clostridium botulinum
conN4_167_000G1_concoct_20.fa	Anaerococcus prevotii DSM 20548
conN4_167_000G1_concoct_3.fa	Clostridium sporogenes
conN4_167_000G1_concoct_4.fa	Clostridium butyricum
conN4_167_020G1_concoct_0.fa	Escherichia coli
conN4_167_020G1_concoct_11.fa	Corynebacterium atypicum
conN4_167_020G1_concoct_13.fa	Staphylococcus epidermidis
conN4_167_020G1_concoct_14.fa	Veillonella parvula DSM 2008
conN4_167_020G1_concoct_2.fa	Clostridium baratii str. Sullivan
conN4_167_020G1_concoct_5.fa	Enterococcus faecalis
conN4_167_027G1_concoct_16.fa	Veillonella parvula DSM 2008
conN4_167_066G1_concoct_0.fa	Clostridium baratii str. Sullivan
conN4_167_066G1_concoct_2.fa	Flavonifractor plautii
conN4_167_072G1_concoct_10.fa	Clostridium perfringens
conN4_167_072G1_concoct_18.fa	Veillonella parvula DSM 2008
conN4_167_072G1_concoct_1.fa	Citrobacter freundii
conN4_168_000G1_concoct_17.fa	Enterobacter cloacae complex sp. 35734
conN4_168_000G1_concoct_9.fa	Staphylococcus epidermidis
conN4_168_017G1_concoct_27.fa	Serratia marcescens
conN4_168_021G1_concoct_13.fa	Veillonella parvula DSM 2008
conN4_168_021G1_concoct_15.fa	Klebsiella pneumoniae
conN4_168_021G1_concoct_1.fa	Enterobacter hormaechei subsp. steigerwaltii
conN4_168_021G1_concoct_20.fa	Enterococcus faecalis
conN4_170_000G1_concoct_16.fa	Eggerthella lenta DSM 2243
conN4_170_000G1_concoct_23.fa	Neisseria elongata subsp. glycolytica ATCC 29315
conN4_170_000G1_concoct_29.fa	Enterococcus gallinarum
conN4_170_009G1_concoct_63.fa	Escherichia coli
conN4_170_012G1_concoct_13.fa	Enterococcus faecalis D32
conN4_170_012G1_concoct_18.fa	Proteus mirabilis HI4320
conN4_170_019G1_concoct_12.fa	Bifidobacterium bifidum
conN4_170_019G1_concoct_23.fa	Escherichia coli
conN4_170_019G1_concoct_35.fa	Veillonella parvula DSM 2008
conN4_170_019G1_concoct_40.fa	Clostridioides difficile
conN4_171_000G1_concoct_13.fa	Serratia marcescens
conN4_171_000G1_concoct_41.fa	Acinetobacter pittii
conN4_171_005G1_concoct_13.fa	Clostridium perfringens
conN4_171_005G1_concoct_7.fa	Staphylococcus warneri SG1
conN4_171_017G1_concoct_34.fa	Staphylococcus aureus
conN4_171_026G1_concoct_11.fa	Staphylococcus epidermidis
conN4_176_000G1_concoct_0.fa	Clostridioides difficile
conN4_176_000G1_concoct_15.fa	Clostridium butyricum
conN4_176_000G1_concoct_1.fa	Kluyvera intermedia
conN4_176_000G1_concoct_22.fa	Clostridium baratii str. Sullivan
conN4_176_000G1_concoct_3.fa	Acidaminococcus fermentans DSM 20731
conN4_176_000G1_concoct_5.fa	Veillonella parvula DSM 2008
conN4_176_051G1_concoct_20.fa	Streptococcus sp. VT 162
conN4_177_000G1_concoct_0.fa	Enterococcus faecalis
conN4_177_000G1_concoct_18.fa	Anaerococcus prevotii DSM 20548
conN4_177_000G1_concoct_22.fa	Lawsonella clevelandensis
conN4_177_000G1_concoct_31.fa	Bifidobacterium breve
conN4_177_000G1_concoct_39.fa	Veillonella parvula DSM 2008
conN4_177_011G1_concoct_1.fa	Enterobacter cloacae
conN4_177_011G1_concoct_9.fa	Clostridium perfringens
conN4_177_039G1_concoct_9.fa	Anaerococcus prevotii DSM 20548
conN4_177_045G1_concoct_12.fa	Escherichia coli
conN4_177_045G1_concoct_13.fa	Clostridium perfringens
conN4_177_045G1_concoct_19.fa	Klebsiella pneumoniae
conN4_177_045G1_concoct_1.fa	Finegoldia magna ATCC 29328
conN4_179_000G1_concoct_17.fa	Finegoldia magna ATCC 29328
conN4_179_000G1_concoct_23.fa	Hafnia alvei
conN4_179_000G1_concoct_37.fa	Klebsiella variicola At-22
conN4_179_000G1_concoct_7.fa	Clostridioides difficile
conN4_179_013G1_concoct_9.fa	Aeromonas hydrophila 4AK4
conN4_179_018G1_concoct_11.fa	Klebsiella oxytoca
conN4_179_018G1_concoct_3.fa	Veillonella parvula DSM 2008
conN4_179_018G1_concoct_8.fa	Clostridium butyricum
conN4_179_023G1_concoct_11.fa	Anaerococcus prevotii DSM 20548
conN4_179_023G1_concoct_21.fa	Clostridium baratii str. Sullivan
conN4_179_023G1_concoct_28.fa	Enterobacter cloacae complex sp. 35734
conN4_179_023G1_concoct_32.fa	Enterococcus faecalis ATCC 29212
conN4_179_036G1_concoct_19.fa	Enterobacter cloacae
conN4_179_064G1_concoct_22.fa	Escherichia coli
conN4_180_000G1_concoct_13.fa	Staphylococcus epidermidis
conN4_180_000G1_concoct_14.fa	Clostridioides difficile
conN4_180_000G1_concoct_21.fa	Veillonella parvula DSM 2008
conN4_180_000G1_concoct_30.fa	Kluyvera intermedia
conN4_180_000G1_concoct_32.fa	Clostridium baratii str. Sullivan
conN4_180_000G1_concoct_40.fa	Klebsiella variicola At-22
conN4_180_000G1_concoct_45.fa	Hafnia alvei
conN4_180_018G1_concoct_20.fa	Enterococcus faecalis D32
conN4_180_018G2_concoct_22.fa	Enterobacteriaceae bacterium strain FGI 57
conN4_180_023G1_concoct_31.fa	Klebsiella oxytoca
conN4_188_000G1_concoct_10.fa	Veillonella parvula DSM 2008
conN4_188_000G1_concoct_16.fa	Mobiluncus curtisii ATCC 43063
conN4_188_000G1_concoct_30.fa	Clostridium baratii str. Sullivan
conN4_188_000G1_concoct_3.fa	Clostridium perfringens
conN4_188_000G1_concoct_5.fa	Dermabacter vaginalis
conN4_188_000G1_concoct_8.fa	Pseudomonas aeruginosa
conN4_188_025G1_concoct_16.fa	Enterococcus faecalis D32
conN4_188_038G1_concoct_17.fa	Haemophilus parainfluenzae T3T1
conN4_188_038G1_concoct_8.fa	Clostridium butyricum
conN4_188_045G1_concoct_11.fa	Veillonella parvula DSM 2008
conN4_188_045G1_concoct_1.fa	Clostridioides difficile
conN4_188_045G1_concoct_21.fa	Bifidobacterium breve JCM 7017
conN4_188_045G1_concoct_22.fa	Lachnoclostridium sp. YL32
conN4_188_045G1_concoct_3.fa	Veillonella parvula DSM 2008
conN4_189_000G1_concoct_18.fa	Enterococcus faecalis ATCC 29212
conN4_189_000G1_concoct_23.fa	Enterobacter asburiae
conN4_189_000G1_concoct_31.fa	Clostridioides difficile
conN4_189_000G1_concoct_9.fa	Streptococcus salivarius
conN4_189_014G1_concoct_23.fa	Clostridium butyricum
conN4_189_020G1_concoct_24.fa	Clostridium baratii str. Sullivan
conN4_189_020G1_concoct_28.fa	Mobiluncus curtisii ATCC 43063
conN4_189_020G1_concoct_8.fa	Leclercia adecarboxylata
conN4_189_032G1_concoct_29.fa	Bifidobacterium longum
conN4_189_040G1_concoct_14.fa	Leclercia adecarboxylata
conN4_189_040G1_concoct_25.fa	Megasphaera elsdenii 14-14
conN4_189_040G1_concoct_2.fa	Erysipelotrichaceae bacterium I46
conN4_189_040G1_concoct_31.fa	Clostridium baratii str. Sullivan
conN4_189_040G1_concoct_5.fa	Veillonella parvula DSM 2008
conN4_205_000G1_concoct_23.fa	Finegoldia magna ATCC 29328
conN4_205_000G1_concoct_28.fa	Megasphaera elsdenii 14-14
conN4_205_000G1_concoct_29.fa	[Eubacterium] eligens ATCC 27750
conN4_205_000G1_concoct_35.fa	Clostridium perfringens
conN4_205_011G1_concoct_1.fa	Escherichia coli
conN4_205_011G1_concoct_23.fa	Enterococcus faecalis
conN4_205_016G1_concoct_22.fa	Morganella morganii
conN4_205_038G1_concoct_0.fa	Propionibacterium avidum 44067
conN4_205_038G1_concoct_12.fa	Veillonella parvula DSM 2008
conN4_205_038G1_concoct_22.fa	Bifidobacterium breve
conN4_205_052G1_concoct_16.fa	Propionibacterium acidipropionici
conN4_205_052G1_concoct_1.fa	Clostridioides difficile
conN4_205_052G1_concoct_20.fa	Anaerococcus prevotii DSM 20548
conN4_205_052G1_concoct_3.fa	Parabacteroides distasonis ATCC 8503
conN4_205_052G1_concoct_4.fa	Kluyvera intermedia
conN4_206_000G1_concoct_30.fa	Staphylococcus lugdunensis
conN4_206_000G1_concoct_31.fa	Clostridioides difficile
conN4_206_000G1_concoct_33.fa	Klebsiella variicola At-22
conN4_206_000G1_concoct_4.fa	Bacteroides vulgatus ATCC 8482
conN4_206_000G1_concoct_5.fa	Megasphaera elsdenii 14-14
conN4_206_016G1_concoct_0.fa	Staphylococcus epidermidis
conN4_206_021G1_concoct_11.fa	Bifidobacterium breve UCC2003
conN4_206_021G1_concoct_18.fa	Finegoldia magna ATCC 29328
conN4_206_021G1_concoct_20.fa	Morganella morganii
conN4_206_021G1_concoct_29.fa	Actinomyces sp. oral taxon 414
conN4_206_038G1_concoct_13.fa	Veillonella parvula DSM 2008
conN4_206_038G1_concoct_14.fa	[Eubacterium] eligens ATCC 27750
conN4_206_038G1_concoct_15.fa	Enterococcus faecium T110
conN4_206_038G1_concoct_19.fa	Anaerococcus prevotii DSM 20548
conN4_206_038G1_concoct_1.fa	Propionibacterium acidipropionici
conN4_206_038G1_concoct_23.fa	Enterococcus faecalis
conN4_206_038G1_concoct_26.fa	Finegoldia magna ATCC 29328
conN4_206_052G1_concoct_6.fa	Clostridium butyricum
conN4_206_052G1_concoct_9.fa	Escherichia coli
conN4_207_000G1_concoct_32.fa	Staphylococcus lugdunensis
conN4_207_000G1_concoct_34.fa	Escherichia coli
conN4_207_000G1_concoct_35.fa	Actinomyces sp. oral taxon 414
conN4_207_000G1_concoct_42.fa	Bradyrhizobium sp. BTAi1
conN4_207_008G1_concoct_20.fa	Clostridium baratii str. Sullivan
conN4_207_008G1_concoct_22.fa	Haemophilus parainfluenzae T3T1
conN4_207_009G1_concoct_12.fa	Enterobacter asburiae
conN4_207_009G1_concoct_9.fa	Veillonella parvula DSM 2008
conN4_207_024G1_concoct_23.fa	Staphylococcus haemolyticus
conN4_207_024G1_concoct_30.fa	Streptococcus sp. VT 162
conN4_207_024G1_concoct_32.fa	Enterococcus faecalis
conN4_207_024G1_concoct_36.fa	Serratia marcescens SM39
conN4_207_025G1_concoct_2.fa	Staphylococcus epidermidis
conN4_207_028G1_concoct_9.fa	Klebsiella pneumoniae
conN4_208_000G1_concoct_15.fa	Actinomyces sp. oral taxon 414
conN4_208_000G1_concoct_17.fa	Clostridium perfringens
conN4_208_000G1_concoct_4.fa	Staphylococcus epidermidis
conN4_208_008G1_concoct_30.fa	Veillonella parvula DSM 2008
conN4_208_009G1_concoct_5.fa	Enterobacter asburiae
conN4_208_014G1_concoct_12.fa	Escherichia coli
conN4_208_014G1_concoct_3.fa	Veillonella parvula DSM 2008
conN4_208_021G1_concoct_1.fa	Enterococcus faecalis
conN4_208_040G1_concoct_1.fa	Clostridioides difficile
conN4_208_040G1_concoct_5.fa	Streptococcus salivarius
conN4_208_046G1_concoct_13.fa	Klebsiella pneumoniae
conN4_208_046G1_concoct_14.fa	Blautia sp. YL58
conN4_208_046G1_concoct_16.fa	Bifidobacterium breve 689b
conN4_210_000G1_concoct_18.fa	Streptococcus mitis
conN4_210_000G1_concoct_1.fa	Lachnoclostridium sp. YL32
conN4_210_008G1_concoct_0.fa	Staphylococcus lugdunensis
conN4_210_013G1_concoct_12.fa	Enterococcus faecium T110
conN4_210_013G1_concoct_2.fa	Clostridioides difficile
conN4_210_013G1_concoct_4.fa	Pantoea sp. PSNIH2
conN4_210_013G1_concoct_5.fa	Propionibacterium avidum 44067
conN4_211_000G1_concoct_25.fa	Hafnia alvei FB1
conN4_211_000G1_concoct_34.fa	Enterococcus faecium T110
conN4_211_010G1_concoct_8.fa	Clostridium butyricum
conN4_211_010G1_concoct_9.fa	Raoultella ornithinolytica
conN4_211_016G1_concoct_13.fa	Clostridioides difficile
conN4_211_016G1_concoct_14.fa	Bradyrhizobium sp. BTAi1
conN4_212_000G1_concoct_0.fa	Anaerococcus prevotii DSM 20548
conN4_212_000G1_concoct_11.fa	Streptococcus salivarius
conN4_212_000G1_concoct_22.fa	Roseburia hominis A2-183
conN4_212_000G1_concoct_2.fa	Roseburia hominis A2-183
conN4_212_000G1_concoct_45.fa	Clostridium baratii str. Sullivan
conN4_212_000G1_concoct_7.fa	Klebsiella oxytoca
conN4_212_008G1_concoct_14.fa	Escherichia coli
conN4_212_008G1_concoct_1.fa	Staphylococcus warneri SG1
conN4_212_008G1_concoct_24.fa	Lactobacillus fermentum IFO 3956
conN4_212_008G1_concoct_29.fa	Enterococcus faecalis
conN4_212_008G1_concoct_33.fa	Clostridium butyricum
conN4_212_010G1_concoct_21.fa	Megasphaera elsdenii 14-14
conN4_212_012G1_concoct_25.fa	Citrobacter freundii
conN4_212_012G1_concoct_2.fa	Corynebacterium atypicum
conN4_212_014G1_concoct_11.fa	Clostridioides difficile
conN4_212_014G1_concoct_15.fa	Clostridium perfringens
conN4_212_020G1_concoct_18.fa	Erysipelotrichaceae bacterium I46
conN4_212_020G1_concoct_23.fa	Streptococcus parasanguinis FW213
conN4_212_020G1_concoct_2.fa	Flavonifractor plautii
conN4_213_000G1_concoct_13.fa	Bradyrhizobium sp. BTAi1
conN4_213_000G1_concoct_20.fa	Staphylococcus epidermidis
conN4_213_005G1_concoct_8.fa	Klebsiella variicola
conN4_213_026G1_concoct_12.fa	Klebsiella pneumoniae
conN4_213_029G1_concoct_10.fa	Veillonella parvula DSM 2008
conN4_213_029G1_concoct_15.fa	Streptococcus salivarius
conN4_213_030G1_concoct_1.fa	Enterobacter sp. E20
conN4_213_030G1_concoct_20.fa	Enterococcus faecalis
conN4_214_000G1_concoct_23.fa	Bifidobacterium longum
conN4_214_000G1_concoct_25.fa	Clostridium baratii str. Sullivan
conN4_214_011G1_concoct_26.fa	Streptococcus mitis
conN4_214_014G1_concoct_14.fa	Veillonella parvula DSM 2008
conN4_214_014G1_concoct_35.fa	Enterococcus faecalis
conN4_214_024G1_concoct_10.fa	Veillonella parvula DSM 2008
conN4_214_024G1_concoct_4.fa	Klebsiella pneumoniae
conN4_214_024G1_concoct_7.fa	Clostridium butyricum
conN4_214_024G1_concoct_8.fa	Clostridioides difficile
conS2_001_000G1_concoct_4.fa	Desulfovibrio vulgaris str. 'Miyazaki F'
conS2_001_000G1_concoct_6.fa	Clostridioides difficile
conS2_001_006Y1_concoct_5.fa	Citrobacter koseri ATCC BAA-895
conS2_001_015G1_concoct_3.fa	Bacteroides vulgatus ATCC 8482
conS2_001_023W1_concoct_12.fa	Staphylococcus epidermidis
conS2_001_023W1_concoct_13.fa	Dermabacter vaginalis
conS2_001_023W1_concoct_14.fa	Streptococcus mitis
conS2_001_023W1_concoct_9.fa	Corynebacterium sp. ATCC 6931
conS2_001_023Y1_concoct_4.fa	Haemophilus parainfluenzae T3T1
conS2_001_024G1_concoct_7.fa	Enterococcus faecalis
conS2_001_027G1_concoct_3.fa	Klebsiella pneumoniae
conS2_002_000G1_concoct_24.fa	Clostridium butyricum
conS2_002_000G1_concoct_35.fa	Neisseria meningitidis
conS2_002_000G1_concoct_42.fa	Clostridioides difficile
conS2_002_005G1_concoct_42.fa	Clostridium baratii str. Sullivan
conS2_002_005G1_concoct_52.fa	Veillonella parvula DSM 2008
conS2_002_005G1_concoct_62.fa	Enterobacter asburiae
conS2_002_011G1_concoct_2.fa	Veillonella parvula DSM 2008
conS2_002_011G1_concoct_8.fa	Staphylococcus lugdunensis
conS2_002_013G1_concoct_31.fa	Staphylococcus epidermidis
conS2_002_014G1_concoct_17.fa	Corynebacterium simulans
conS2_002_020G1_concoct_15.fa	Klebsiella pneumoniae
conS2_002_022G1_concoct_17.fa	Staphylococcus warneri SG1
conS2_002_023G1_concoct_18.fa	Streptococcus mitis
conS2_002_023G1_concoct_9.fa	Enterobacter cloacae
conS2_002_024G1_concoct_10.fa	Staphylococcus aureus
conS2_002_026G1_concoct_1.fa	Streptococcus mitis
conS2_002_027G1_concoct_10.fa	Haemophilus parainfluenzae T3T1
conS2_002_027G1_concoct_30.fa	Clostridium perfringens
conS2_002_028G1_concoct_20.fa	Clostridioides difficile
conS2_002_028G1_concoct_22.fa	Actinobacillus equuli subsp. equuli
conS2_003_000G1_concoct_19.fa	Veillonella parvula DSM 2008
conS2_003_005G1_concoct_25.fa	Streptococcus mitis
conS2_003_007G1_concoct_13.fa	Streptococcus agalactiae
conS2_003_007G1_concoct_3.fa	Clostridium perfringens
conS2_003_007G1_concoct_5.fa	Clostridioides difficile
conS2_003_008G1_concoct_18.fa	Staphylococcus aureus
conS2_003_008G1_concoct_6.fa	Staphylococcus warneri SG1
conS2_003_011G1_concoct_0.fa	Haemophilus parainfluenzae T3T1
conS2_003_012G1_concoct_2.fa	Streptococcus mitis
conS2_003_020G1_concoct_6.fa	Staphylococcus epidermidis
conS2_003_021G1_concoct_11.fa	Streptococcus salivarius
conS2_003_021G1_concoct_16.fa	Enterococcus faecalis
conS2_004_000G1_concoct_12.fa	Neisseria meningitidis
conS2_004_000G1_concoct_23.fa	Finegoldia magna ATCC 29328
conS2_004_000G1_concoct_42.fa	Clostridioides difficile
conS2_004_000G1_concoct_44.fa	Eggerthella lenta DSM 2243
conS2_004_000G1_concoct_59.fa	Pseudomonas aeruginosa
conS2_004_000G1_concoct_5.fa	Clostridioides difficile
conS2_004_000G1_concoct_6.fa	Propionibacterium avidum 44067
conS2_004_006G1_concoct_0.fa	Streptococcus salivarius
conS2_004_006G1_concoct_5.fa	Clostridium perfringens
conS2_004_007G1_concoct_19.fa	Enterococcus faecalis
conS2_004_007G1_concoct_31.fa	Streptococcus salivarius JIM8777
conS2_004_008G1_concoct_26.fa	Staphylococcus epidermidis
conS2_004_010G1_concoct_24.fa	Haemophilus parainfluenzae T3T1
conS2_004_010G1_concoct_31.fa	Klebsiella michiganensis
conS2_004_011G1_concoct_38.fa	Enterobacter cloacae
conS2_004_012G1_concoct_15.fa	Clostridium perfringens
conS2_004_012G1_concoct_28.fa	Clostridioides difficile
conS2_004_013G1_concoct_3.fa	Clostridioides difficile
conS2_004_014G1_concoct_18.fa	Klebsiella oxytoca
conS2_004_015G1_concoct_18.fa	Veillonella parvula DSM 2008
conS2_004_015G1_concoct_21.fa	Veillonella parvula DSM 2008
conS2_004_020G1_concoct_3.fa	Clostridium perfringens
conS2_004_021G1_concoct_3.fa	Escherichia coli
conS2_004_026G1_concoct_21.fa	Streptococcus lutetiensis 033
conS2_004_027G1_concoct_2.fa	Clostridium perfringens
conS2_004_027G1_concoct_3.fa	Veillonella parvula DSM 2008
conS2_004_027G1_concoct_6.fa	Klebsiella michiganensis
conS2_004_027G1_concoct_9.fa	Clostridium baratii str. Sullivan
conS2_005_000G1_concoct_1.fa	Finegoldia magna ATCC 29328
conS2_005_000G1_concoct_7.fa	Staphylococcus epidermidis
conS2_005_005G1_concoct_1.fa	Streptococcus agalactiae
conS2_005_005G1_concoct_3.fa	Ureaplasma parvum serovar 3
conS2_005_007G1_concoct_0.fa	Klebsiella pneumoniae
conS2_005_011G1_concoct_8.fa	Pseudomonas aeruginosa
conS2_005_019G1_concoct_6.fa	Enterococcus faecalis D32
conS2_005_022W1_concoct_15.fa	Corynebacterium simulans
conS2_005_022W1_concoct_2.fa	Escherichia coli
conS2_005_022W1_concoct_3.fa	Staphylococcus aureus
conS2_005_023G1_concoct_13.fa	Clostridium perfringens
conS2_005_025G1_concoct_6.fa	Propionibacterium avidum 44067
conS2_005_028Y1_concoct_1.fa	Rothia mucilaginosa DY-18
conS2_005_028Y1_concoct_5.fa	Serratia marcescens
conS2_006_000G1_concoct_22.fa	Staphylococcus epidermidis
conS2_006_000G1_concoct_6.fa	Roseburia hominis A2-183
conS2_006_010G1_concoct_10.fa	Escherichia coli
conS2_006_011G1_concoct_2.fa	Citrobacter freundii
conS2_006_012G1_concoct_12.fa	Klebsiella pneumoniae
conS2_006_012G1_concoct_7.fa	Enterococcus faecalis
conS2_006_012G1_concoct_8.fa	Streptococcus pasteurianus ATCC 43144
conS2_006_015G1_concoct_7.fa	Pantoea vagans C9-1
conS2_006_018G1_concoct_12.fa	Veillonella parvula DSM 2008
conS2_006_023G1_concoct_2.fa	Clostridium perfringens
conS2_006_023G1_concoct_35.fa	Cedecea neteri
conS2_006_026G1_concoct_20.fa	Veillonella parvula DSM 2008
conS2_006_027G1_concoct_15.fa	Klebsiella michiganensis
conS2_008_000G1_concoct_2.fa	Klebsiella pneumoniae
conS2_008_000G1_concoct_30.fa	Citrobacter amalonaticus
conS2_008_000G1_concoct_43.fa	Corynebacterium simulans
conS2_008_007G1_concoct_13.fa	Veillonella parvula DSM 2008
conS2_008_010G1_concoct_21.fa	Pseudomonas aeruginosa
conS2_008_010G1_concoct_2.fa	Staphylococcus epidermidis
conS2_008_011G1_concoct_13.fa	Enterococcus faecalis
conS2_008_012G1_concoct_11.fa	Aeromonas hydrophila 4AK4
conS2_008_012G1_concoct_15.fa	Streptococcus salivarius
conS2_008_014G1_concoct_12.fa	Propionibacterium acidipropionici
conS2_008_017G1_concoct_18.fa	Enterobacter asburiae
conS2_008_017G1_concoct_8.fa	Clostridioides difficile
conS2_008_021G1_concoct_10.fa	Citrobacter amalonaticus
conS2_008_026G1_concoct_11.fa	Corynebacterium atypicum
conS2_008_026G1_concoct_15.fa	Veillonella parvula DSM 2008
conS2_008_026G1_concoct_16.fa	Citrobacter freundii
conS2_008_026G1_concoct_18.fa	Clostridium butyricum
conS2_008_027G1_concoct_0.fa	Clostridium perfringens
conS2_008_027G1_concoct_11.fa	Propionibacterium avidum 44067
conS2_009_000G1_concoct_17.fa	Helicobacter pylori
conS2_009_000G1_concoct_4.fa	Clostridium perfringens
conS2_009_008G1_concoct_2.fa	Corynebacterium simulans
conS2_009_009G1_concoct_6.fa	Klebsiella pneumoniae
conS2_009_010G1_concoct_11.fa	Staphylococcus epidermidis
conS2_009_012G1_concoct_29.fa	Citrobacter freundii
conS2_009_018G1_concoct_17.fa	Citrobacter freundii
conS2_009_024G1_concoct_12.fa	Enterococcus faecalis
conS2_010_000G1_concoct_8.fa	Veillonella parvula DSM 2008
conS2_010_011G1_concoct_22.fa	Klebsiella oxytoca
conS2_010_017G1_concoct_3.fa	Escherichia coli
conS2_010_018G1_concoct_13.fa	Clostridium butyricum
conS2_010_018G1_concoct_6.fa	Anaerococcus prevotii DSM 20548
conS2_010_022G1_concoct_1.fa	Haemophilus parainfluenzae T3T1
conS2_010_023G1_concoct_10.fa	Enterococcus faecalis
conS2_010_023G1_concoct_15.fa	Clostridium baratii str. Sullivan
conS2_010_024G1_concoct_12.fa	Roseburia hominis A2-183
conS2_010_026G1_concoct_18.fa	Akkermansia muciniphila
conS2_010_030G1_concoct_20.fa	Clostridium perfringens
conS2_010_030G1_concoct_8.fa	Lachnoclostridium sp. YL32
conS2_011_000G1_concoct_6.fa	Bacteroides helcogenes P 36-108
conS2_011_008G1_concoct_14.fa	Escherichia coli
conS2_011_008G1_concoct_17.fa	Bacteroides thetaiotaomicron VPI-5482
conS2_011_009G1_concoct_11.fa	Parabacteroides distasonis ATCC 8503
conS2_011_014G1_concoct_2.fa	Bacteroides vulgatus ATCC 8482
conS2_011_021G1_concoct_16.fa	Clostridium perfringens
conS2_011_021G1_concoct_19.fa	Bacteroides ovatus
conS2_011_022G1_concoct_12.fa	Streptococcus anginosus
conS2_011_022G1_concoct_3.fa	Bacteroides fragilis
conS2_011_024G1_concoct_34.fa	Bifidobacterium bifidum S17
conS2_011_026G1_concoct_7.fa	Bacteroides helcogenes P 36-108
conS2_012_000G1_concoct_44.fa	Mobiluncus curtisii ATCC 43063
conS2_012_000G1_concoct_7.fa	Streptococcus thermophilus
conS2_012_007G1_concoct_14.fa	Bacillus subtilis
conS2_012_010G1_concoct_22.fa	Pseudomonas putida GB-1
conS2_012_011G1_concoct_17.fa	Enterococcus faecalis
conS2_012_012G1_concoct_16.fa	Streptococcus parasanguinis ATCC 15912
conS2_012_013G1_concoct_9.fa	Staphylococcus lugdunensis
conS2_012_015G1_concoct_21.fa	Staphylococcus aureus
conS2_012_016G1_concoct_25.fa	Staphylococcus epidermidis
conS2_012_017G1_concoct_5.fa	Enterobacter cloacae complex sp. 35734
conS2_012_018G1_concoct_2.fa	Clostridium perfringens
conS2_012_018G1_concoct_6.fa	Clostridium butyricum
conS2_012_024G1_concoct_3.fa	Clostridioides difficile
conS2_012_024G1_concoct_4.fa	Veillonella parvula DSM 2008
conS2_012_025G1_concoct_15.fa	Aeromonas hydrophila 4AK4
conS2_012_026G1_concoct_5.fa	Acinetobacter baumannii
conS2_012_027G1_concoct_13.fa	Escherichia coli
conS2_014_000G1_concoct_0.fa	Streptococcus mitis
conS2_014_000G1_concoct_10.fa	Clostridioides difficile
conS2_014_000G1_concoct_18.fa	Staphylococcus aureus
conS2_014_000G1_concoct_20.fa	Kluyvera intermedia
conS2_014_000G1_concoct_22.fa	Corynebacterium kroppenstedtii DSM 44385
conS2_014_000G1_concoct_27.fa	Peptoniphilus sp. 1-1
conS2_014_000G1_concoct_40.fa	Pseudomonas sp. L10.10
conS2_014_000G1_concoct_45.fa	Actinomyces sp. oral taxon 414
conS2_014_000G1_concoct_47.fa	Azospirillum brasilense
conS2_014_007G1_concoct_21.fa	Pseudomonas putida
conS2_014_010G1_concoct_12.fa	Staphylococcus epidermidis
conS2_014_015G1_concoct_26.fa	Hafnia alvei FB1
conS2_014_017G1_concoct_11.fa	Veillonella parvula DSM 2008
conS2_014_017G1_concoct_15.fa	Finegoldia magna ATCC 29328
conS2_014_017G1_concoct_18.fa	Enterococcus faecalis
conS2_014_018G1_concoct_9.fa	Propionibacterium avidum 44067
conS2_014_019G1_concoct_15.fa	Enterobacter asburiae
conS2_014_020G1_concoct_4.fa	Clostridioides difficile
conS2_014_021G1_concoct_19.fa	Haemophilus influenzae
conS2_014_023G1_concoct_20.fa	Clostridium perfringens
conS2_014_024G1_concoct_4.fa	Clostridium baratii str. Sullivan
conS2_014_025G1_concoct_15.fa	Pseudomonas aeruginosa
conS2_014_026G1_concoct_11.fa	Klebsiella pneumoniae
conS2_014_026G1_concoct_5.fa	Anaerococcus prevotii DSM 20548
conS2_014_026G1_concoct_9.fa	Serratia marcescens
conS2_015_005G1_concoct_1.fa	Sneathia amnii
conS2_015_009G1_concoct_16.fa	Staphylococcus epidermidis
conS2_015_009G1_concoct_20.fa	Mycoplasma hominis
conS2_015_013G1_concoct_0.fa	Klebsiella pneumoniae
conS2_016_000G1_concoct_12.fa	Paenibacillus riograndensis SBR5
conS2_016_000G1_concoct_13.fa	Propionibacterium avidum 44067
conS2_016_000G1_concoct_1.fa	Propionibacterium propionicum F0230a
conS2_016_000G1_concoct_25.fa	Clostridium butyricum
conS2_016_000G1_concoct_34.fa	Anaerococcus prevotii DSM 20548
conS2_016_000G1_concoct_35.fa	Desulfitobacterium hafniense Y51
conS2_016_000G1_concoct_39.fa	Mobiluncus curtisii ATCC 43063
conS2_016_000G1_concoct_8.fa	Providencia stuartii
conS2_016_007G1_concoct_27.fa	Staphylococcus epidermidis
conS2_016_011G1_concoct_48.fa	Klebsiella oxytoca
conS2_016_013G1_concoct_34.fa	Klebsiella oxytoca
conS2_016_014G1_concoct_23.fa	Klebsiella pneumoniae subsp. pneumoniae KPNIH27
conS2_016_016G1_concoct_10.fa	Enterococcus faecalis
conS2_016_016G1_concoct_16.fa	Kluyvera intermedia
conS2_016_016G1_concoct_8.fa	Enterobacter cloacae
conS2_016_019G1_concoct_2.fa	Finegoldia magna ATCC 29328
conS2_016_026G1_concoct_33.fa	Enterobacter cloacae complex sp. 35734
conS2_016_027G1_concoct_15.fa	Actinomyces meyeri
conS2_016_028G1_concoct_25.fa	Citrobacter freundii
conS2_017_000G1_concoct_13.fa	Finegoldia magna ATCC 29328
conS2_017_000G1_concoct_31.fa	Mobiluncus curtisii ATCC 43063
conS2_017_006G1_concoct_33.fa	Escherichia coli
conS2_017_008G1_concoct_18.fa	Staphylococcus epidermidis
conS2_017_012G1_concoct_8.fa	Citrobacter freundii
conS2_017_020G1_concoct_16.fa	Acinetobacter baumannii
conS2_017_020G1_concoct_7.fa	Klebsiella oxytoca
conS2_017_023G1_concoct_6.fa	Enterococcus faecalis
conS2_018_000G1_concoct_1.fa	Streptococcus thermophilus
conS2_018_000G1_concoct_20.fa	Clostridioides difficile
conS2_018_000G1_concoct_21.fa	Lactococcus lactis subsp. cremoris SK11
conS2_018_000G1_concoct_22.fa	Staphylococcus epidermidis
conS2_018_000G1_concoct_26.fa	Enterococcus faecalis
conS2_018_000G1_concoct_27.fa	Veillonella parvula DSM 2008
conS2_018_000G1_concoct_4.fa	Streptococcus agalactiae
conS2_018_000G1_concoct_6.fa	Prevotella melaninogenica ATCC 25845
conS2_018_009G1_concoct_12.fa	Aeromonas hydrophila 4AK4
conS2_018_012G1_concoct_5.fa	Escherichia coli
conS2_018_017G1_concoct_13.fa	Klebsiella pneumoniae
conS2_018_020G1_concoct_6.fa	Klebsiella oxytoca KONIH1
conS2_CON_000E1_concoct_12.fa	Escherichia coli
conS2_CON_000E1_concoct_16.fa	Lawsonella clevelandensis
conS2_CON_002E1_concoct_3.fa	Klebsiella pneumoniae
con_SP_CRL_000G1_concoct_16.fa	Propionibacterium avidum 44067
con_SP_CRL_000G1_concoct_18.fa	Finegoldia magna ATCC 29328
con_SP_CRL_000G1_concoct_24.fa	Leuconostoc citreum KM20
con_SP_CRL_000G1_concoct_31.fa	Staphylococcus lugdunensis
con_SP_CRL_015G1_concoct_0.fa	Enterococcus faecalis
con_SP_CRL_018G1_concoct_1.fa	Staphylococcus haemolyticus
con_SP_CRL_022G1_concoct_14.fa	Anaerococcus prevotii DSM 20548
con_SP_CRL_022G1_concoct_8.fa	Staphylococcus epidermidis
con_SP_CRL_022G2_concoct_6.fa	Staphylococcus aureus
