# Supplementary material for: Machine Learning Leveraging Genomes from Metagenomes Identifies Influential Antibiotic Resistance Genes in the Infant Gut Microbiome
Source: mSystems. 2018 Jan 9;3(1):e00123-17. doi: 10.1128/mSystems.00123-17 (PMC5758725; doi:10.1128/mSystems.00123-17)
Supplement: TABLE S8 [file sys001182161st8.xls]

## Sheet: Sample_resistance_gene_summarie
sample	RF0001	RF0002	RF0003	RF0004	RF0005	RF0006	RF0007	RF0008	RF0009	RF0010	RF0011	RF0012	RF0013	RF0014	RF0015	RF0016	RF0017	RF0018	RF0019	RF0020	RF0021	RF0022	RF0023	RF0024	RF0025	RF0026	RF0027	RF0028	RF0029	RF0030	RF0031	RF0032	RF0033	RF0034	RF0035	RF0036	RF0037	RF0038	RF0039	RF0040	RF0041	RF0042	RF0043	RF0044	RF0045	RF0046	RF0047	RF0048	RF0049
N1_003_011G1	0	0	0	0	0	0	268.074	0	0	0	0	0	0	0	0	0	0	0	0	0	0	0	0	0	0	0	0	0	0	0	0	0	1.00101	0	0	0	0	0	0	0	0	0.832938	0.832938	0	0	0	0	0.999357	0
N1_003_013G1	0	0	0	0	0	0	285.77	0	0	0	0	0	0	0	0	0	0	0	0	0	0	0	0	0	0	0	0	0	0	0	0	0	15.9637	0	0	0	0	0	0	0	0	8.25098	0	0	0	0	0	4.13802	0
N1_003_015G1	0	0	0	0	0	0	189.524	0	0	0	0	0	0	0	0	0	0	0	0	0	0	0	0	0	0	0	0	0	0	0	0	0	12.6496	0.345331	0	0	0	0	0	0	0	0	11.5779	0	0	0	0	10.2524	0
N1_003_017G1	0	0	0	0	0	0	126.557	0	0	0	0	0	0	0	0	0	0	0	0	0	0	0	0	0	0	0	0	0	0	0.3	0	0	2.96108	0	0	0	0	0	0	0	0	0	2.32219	0	0	0	0	6.73697	0
N1_003_018G1	0	0	0	0	0	0	93.9176	0	0	0	0	0	0	0	0	0	0	0	0	0	0	0	0	0	0	0	0	0	0	0	0	0	1.18583	0	0	0	0	0	0	0	0	1.12304	1.12304	0	0	0	0	3.20319	0
N1_003_019G1	0	0	0	0	0	0	166.804	0	0	0	0	0	0	0	0	0	0	0	0	0	0	0	0	0	0	0	0	0	0	0.36518	0	0	5.40647	0	0	0	0	0	0	0	0	0	4.51422	0	0	0	0	5.18188	0
N1_003_021G1	0	1.75884	0	0	0	0	156.013	0	0	0	0	0	0	0	0	0	0	0	0	0	0	0	0	0	0	0	0	0	0	0.272513	0	0	0.8943	0	0	0	0	0	0	0	0	0.335807	0.480152	0	0	0	0	0.935266	0
N1_003_022G1	0	0.965329	0	0	0	0	152.755	0	0	0	0	0	0	0	0	0	0	0	0	0	0	0	0	0	0	0	0	0	0	0	0	0	0.654528	0	0	0	0	0	0	0	0	0.567874	0.567874	0	0	0	0	0	0
N1_003_023G1	0	0	0	0	0	0	158.895	0	0	0	0	0	0	0	0	0	0	0	0	0	0	0	0	0	0	0	0	0	0	0	0	0	0.549234	0	0	0	0	0	0	0	0	1.33197	1.33197	0	0	0	0	0.990455	0
N1_003_025G1	0	0.915882	0	0	0	0	106.077	0	0	0	0	0	0	0	0	0	0	0	0	0	0	0	0	0	0	0	0	0	0	0	0	0	1.14009	0	2.17703	0	0	0	0	0	0	1.18731	1.18731	0	0	0	0	0.876147	0
N1_003_026G1	0	0.18117	0	0	0	0	69.438	0	0	0	0	0	0	0	0	0	0	0	0	0	0	0	0	0	0	0	0	0	0	0	0	0	2.74166	0	11.4454	0	0	0	0	0	0	1.99987	1.99987	0	0	0	0	0.828894	0
N1_003_027G1	0	0	0	0	0	0	65.6464	0	0	0	0	0	0	0	0	0	0	0	0	0	0	0	0	0	0	0	0	0	0	0	0	0	1.86058	0	9.08796	0	0	0	0	0	0	1.45527	1.45527	0	0	0	0	0.845745	0
N1_003_028G1	0	0.361619	0	0	0	0	91.6006	0	0	0	0	0	0	0	0	0	0	0	0	0	0	0	0	0	0	0	0	0	0	0	0	0	5.89545	0	8.22815	0	0	0	0	0	0	2.54303	2.54303	0	0	0	0	1.08606	0
N1_003_039G1	0	0	0	0	0	0	79.6243	0	0	0	0	0	0	0	0	0	0	0	0	0	0	0	0	0	0	0	0	0	0	0	0	0	0.474926	0	10.0525	0	0	0	0	0	0	0	0	0	0	0	0	0	0
N1_003_044G1	0	0	0	0	0	0	102.56	0	0	0	0	0	0	0	0	0	0	0	0	0	0	0	0	0	0	0	0	0	0	0	0	0	0.505723	0	6.72028	0	0	0	0	0	0	0	0	0	0	0	0	0	0
N1_003_052G1	0	0	0	0	0	0	148.633	0	0	0	0	0	0	0	0	0	0	0	0	0	0	0	0	0	0	0	0	0	0	0	0	0	0.297047	0	1.88506	0	0	0	0	0	0	0.742998	0.742998	0	0	0	0	0.377087	0
N1_003_078G1	0	0	0	0	0	0	45.3239	0	0	0	0	0	0	0	0	0	0	0	0	0	0	0	0	0	0	0	0	0	0	0.224557	0	0	0	0	17.7759	0	0	0	0	0	0	0	0	0	0	0	0	0	0
N1_003_086G1	0	0.561707	0	0	0	0	75.1401	0	0	0	0	0	0	0	0	0	0	0	0	0	0	0	0	0	0	0	0	0	0.746828	0.232054	0	0	1.19601	0	13.7224	0	0	0	0	0	0	0	0	0	0	0	0	0	0
N1_019_010G1	0	0	0	0	0	0	23.1167	0	0	0	0	0	0	0	0	0	0	0	0	0	0	0	0	0	0	0	0	0	0	0.33166	0	0	0.723565	0	0	0	0	0	0	0	0	1.6298	0	0	0	0	0	1.18961	0
N1_019_011G1	0	0	0	12.1416	0	0	130.364	0	0	0	0	0	0	0	0	0	0	0	0	0	0	0	0	0	0	0	0	0	0	0	0	0	7.7468	0	0	0	0	0	0	0	0	1.1491	0	0	0	0	0	7.19323	0
N1_019_012G1	0	0	0	11.5159	0	0	133.563	0	0	0	0	0	0	0	0	0	0	0	0	0	0	0	0	0	0	0	0	0	0	0	0	0	3.2471	0	0	0	0	0	0	0	0	0.384646	0.384646	0	0	0	0	6.01209	0
N1_019_013G1	0	0	0	0	0	0	25.4975	0	0	0	0	0	0	0	0	0	0	0	0	0	0	0	0	0	0	0	0	0	0	0	0	0	0	0	0	0	0	0	0	0	0	0	0	0	0	0	0	0	0
N1_019_014G1	0	0	0	0.310563	0	0	24.1087	0	0	0	0	0	0	0	0	0	0	0	0	0	0	0	0	0	0	0	0	0	0	0	0	0	0.635405	0	0	0	0	0	0	0	0	0.281432	0.281432	0	0	0	0	0.676618	0
N1_019_015G1	0	0	0	0	0	0	21.6238	0	0	0	0	0	0	0	0	0	0	0	0	0	0	0	0	0	0	0	0	0	0	0	0	0	0.501817	0	0	0	0	0	0	0	0	0	0	0	0	0	0	0.514697	0
N1_019_016G1	0	0	0	0	0	0	19.9098	0	0	0	0	0	0	0	0	0	0	0	0	0	0	0	0	0	0	0	0	0	0	0	0	0	0	0	0	0	0	0	0	0	0	0	0	0	0	0	0	0	0
N1_019_017G1	0	0	0	0.795998	0	0	28.6529	0	0	0	0	0	0	0	0	0	0	0	0	0	0	0	0	0	0	0	0	0	0	0	0	0	0	0	0	0	0	0	0	0	0	0	0	0	0	0	0	0.794738	0
N1_019_018G1	0	0	0	0.601918	0	0	27.1386	0	0	0	0	0	0	0	0	0	0	0	0	0	0	0	0	0	0	0	0	0	0	0	0	0	0.205495	0	0	0	0	0	0	0	0	0	0	0	0	0	0	0.272727	0
N1_019_019G1	0	0	0	0.203988	0	0	25.8329	0	0	0	0	0	0	0	0	0	0	0	0	0	0	0	0	0	0	0	0	0	0	0	0	0	0.416812	0	0	0	0	0	0	0	0	0.473915	0.473915	0	0	0	0	0.789667	0
N1_019_020G1	0	0	0	0.262127	0	0	27.3019	0	0	0	0	0	0	0	0	0	0	0	0	0	0	0	0	0	0	0	0	0	0	0	0	0	0.39588	0	0	0	0	0	0	0	0	0.413861	0.413861	0	0	0	0	0.500499	0
N1_019_021G1	0	0	0	0	0	0	19.0215	0	0	0	0	0	0	0	0	0	0	0	0	0	0	0	0	0	0	0	0	0	0	0	0	0	0	0	0	0	0	0	0	0	0	0	0	0	0	0	0	0	0
N1_019_022G1	0	0	0	0	0	0	20.2343	0	0	0	0	0	0	0	0	0	0	0	0	0	0	0	0	0	0	0	0	0	0	0	0	0	0.33575	0	0	0	0	0	0	0	0	0	0	0	0	0	0	0.207966	0
N1_019_023G1	0	0	0	0	0	0	24.8074	0	0	0	0	0	0	0	0	0	0	0	0	0	0	0	0	0	0	0	0	0	0	0	0	0	0	0	0	0	0	0	0	0	0	0	0	0	0	0	0	0	0
N1_019_024G1	0	0	0	0	0	0	304.304	0	0	0	0	0	0	0	0	0	0	0	0	0	0	0	0	0	0	0	0	0	0	0	0	0	0	0	0	0	0	0	0	0	0	0	0	0	0	0	0	0	0
N1_019_026G1	0	0	0	1.95706	0	0	300.416	0	0	0	0	0	0	0	0	0	0	0	0	0	0	0	0	0	0	0	0	0	0	0	0	0	0	0	0	0	0	0	0	0	0	1.48198	1.48198	0	0	0	0	0.720191	0
N1_019_027G1	0	0	0	5.46882	0	0	281.065	0	0	0	0	0	0	0	0	0	0	0	0	0	0	0	0	0	0	0	0	0	0	0	0	0	0	0	0	0	0	0	0	0	0	0.394408	0.394408	0	0	0	0	0	0
N1_019_031G1	0	0	0	0	0	0	18.5904	0	0	0	0	0	0	0	0	0	0	0	0	0	0	0	0	0	0	0	0	0	0	0	0	0	0	0	0	0	0	0	0	0	0	0	0	0	0	0	0	0	0
N1_019_038G1	0	0	0	0	0	0	31.4781	0	0	0	0	0	0	0	0	0	0	0	0	0	0	0	0	0	0	0	0	0	0	0	0	0	0	0	0	0	0	0	0	0	0	0	0	0	0	0	0	0	0
N1_019_049G1	0	0	0	0	0	0	26.12	0	0	0	0	0	0	0	0	0	0	0	0	0	0	0	0	0	0	0	0	0	0.350114	0	0	0	0.581805	0	0	0	0	0	0	0	0	0	0	0	0	0	0	0	0
N1_019_056G1	0	0.490599	0	0	0	0	80.5479	0	0	0	0	0	0	0	0	0	0	0	0	0	0	0	0	0	0	0	0	0	0.569828	0	0	0	0.890798	0	0	0	0	0	0	0	0	0	0	0	0	0	0	0	0
N1_019_057G1	0	0	0	0.340801	0	0	47.46	0	0	0	0	0	0	0	0	0	0	0	0	0	0	0	0	0	0	0	0	0	0.366273	0	0	0	2.28163	0	0	0	0	0	0	0	0	0	0	0	0	0	0	0	0
N1_021_012G1	0	0	0	0	0	0	112.852	0	0	0	0	0	0	0	0	0	0	0	0	0	0	0	0	0	0	0	0	0	0	0	0	0	0.213242	0	0	0	0	0	0	0	0	0	0	0	0	0	0	7.76258	0
N1_021_013G1	0	0	0	0	0	0	117.767	0	0	0	0	0	0	0	0	0	0	0	0	0	0	0	0	0	0	0	0	0	0	0	0	0	0.900752	0	0	0	0	0	0	0	0	0	0	0	0	0	0	12.6508	0
N1_021_015G1	0	0	0	0	0	0	28.093	0	0	0	0	0	0	0	0	0	0	0	0	0	0	0	0	0	0	0	0	0	0	0	0	0	0.726447	0	0	0	0	0	0	0	0	0.423361	0	0	0	0	0	1.98649	0
N1_021_016G1	0	0	0	0	0	0	28.744	0	0	0	0	0	0	0	0	0	0	0	0	0	0	0	0	0	0	0	0	0	0	0	0	0	0.802314	0	0	0	0	0	0	0	0	0	0	0	0	0	0	2.5964	0
N1_021_017G1	0	0	0	0	0	0	25.6208	0	0	0	0	0	0	0	0	0	0	0	0	0	0	0	0	0	0	0	0	0	0	0	0	0	0.907218	0	0	0	0	0	0	0	0	0.649119	0.649119	0	0	0	0	1.85691	0
N1_021_018G1	0	0	0	0	0	0	18.7156	0	0	0	0	0	0	0	0	0	0	0	0	0	0	0	0	0	0	0	0	0	0	0	0	0	0	0	0	0	0	0	0	0	0	0	0	0	0	0	0	0.213446	0
N1_021_019G1	0	0	0	0	0	0	21.7767	0	0	0	0	0	0	0	0	0	0	0	0	0	0	0	0	0	0	0	0	0	0	0	0	0	0.289582	0	0	0	0	0	0	0	0	0.270792	0	0	0	0	0	0.577955	0
N1_021_021G1	0	0	0	0	0	0	20.7503	0	0	0	0	0	0	0	0	0	0	0	0	0	0	0	0	0	0	0	0	0	0	0	0	0	0.275753	0	0	0	0	0	0	0	0	0	0	0	0	0	0	0.700427	0
N1_021_022G1	0	0	0	0	0	0	23.6755	0	0	0	0	0	0	0	0	0	0	0	0	0	0	0	0	0	0	0	0	0	0	0	0	0	0.251392	0	0	0	0	0	0	0	0	0.256943	0	0	0	0	0	0.335097	0
N1_021_023G1	0	0	0	0	0	0	18.826	0	0	0	0	0	0	0	0	0	0	0	0	0	0	0	0	0	0	0	0	0	0	0	0	0	0.292945	0	0	0	0	0	0	0	0	0	0	0	0	0	0	0.572625	0
N1_021_024G1	0	0	0	0	0	0	17.8297	0	0	0	0	0	0	0	0	0	0	0	0	0	0	0	0	0	0	0	0	0	0	0	0	0	0	0	0	0	0	0	0	0	0	0	0	0	0	0	0	0	0
N1_021_026G1	0	0	0	0	0	0	18.8205	0	0	0	0	0	0	0	0	0	0	0	0	0	0	0	0	0	0	0	0	0	0	0	0	0	0	0	0	0	0	0	0	0	0	0	0	0	0	0	0	0.191983	0
N1_021_027G1	0	0	0	0	0	0	27.8051	0	0	0	0	0	0	0	0	0	0	0	0	0	0	0	0	0	0	0	0	0	0	0	0	0	0.942277	0	0	0	0	0	0	0	0	0.560959	0.560959	0	0	0	0	1.18402	0
N1_021_028G1	0	0	0	0	0	0	15.7437	0	0	0	0	0	0	0	0	0	0	0	0	0	0	0	0	0	0	0	0	0	0	0	0	0	0	0	0	0	0	0	0	0	0	0	0	0	0	0	0	0.179919	0
N1_021_030G1	0	0	0	0	0	0	62.5882	0	0	0	0	0	0	0	0	0	0	0	0	0	0	0	0	0	0	0	0	0	0	0	0	0	0	0	0	0	0	0	0	0	0	0	0	0	0	0	0	0	0
N1_023_007G1	0	0	0	0	0	0	12.2038	0	0	0	0	0	0	0	0	0	0	0	0	0	0	0	0	0	0	0	0	0	0	0	0	0	0	0	0	0	0	0	0	0	0	0	0	0	0	0	0	0	0
N1_023_009G1	0	0	0	0	0	0	31.6329	0	0	0	0	0	0	0	0	0	0	0	0	0	0	0	0	0	0	0	0	0	0	0	0	0	0	0	0	0	0	0	0	0	0	0	0	0	0	0	0	0	0
N1_023_014G1	0	0	0	0	0	0	102.775	0	0	0	0	0	0	0	0	0	0	0	0	0	0.195377	0	0	0	0	0	0	0	0	0	0	0	0.193032	0	0	0	0	0	0	0	0	0	0	0	0	0	0	0	0
N1_023_015G1	0	0	0	0	0	0	95.0784	0	0	0	0	0	0	0	0	0	0	0	0	0	0.289798	0	0	0	0	0	0	0	0	0	0	0	0.268034	0	0	0	0	0	0	0	0	0	0	0	0	0	0	0	0
N1_023_017G1	0	0	0	0	0	0	71.8605	0	0	0	0	0	0	0	0	0	0	0	0	0	0	0	0	0	0	0	0	0	0	0	0	0	0	0	0	0	0	0	0	0	0	0	0	0	0	0	0	0	0
N1_023_018G1	0	0	0	0	0	0	83.134	0	0	0	0	0	0	0	0	0	0	0	0	0	0	0	0	0	0	0	0	0	0	0	0	0	0	0	0	0	0	0	0	0	0	0	0	0	0	0	0	0	0
N1_023_019G1	0	0	0	0	0	0	49.9892	0	0	0	0	0	0	0	0	0	0	0	0	0	0	0	0	0	0	0	0	0	0	0	0	0	0	0	0	0	0	0	0	0	0	0	0	0	0	0	0	0	0
N1_023_020G1	0	0	0	0	0	0	54.3488	0	0	0	0	0	0	0	0	0	0	0	0	0	0	0	0	0	0	0	0	0	0	0	0	0	0	0	0.572187	0	0	0	0	0	0	0	0	0	0	0	0	0	0
N1_023_021G1	0	0.529942	0	0	0	0	60.0602	0	0	0	0	0	0	0	0	0	0	0	0	0	0	0	0	0	0	0	0	0	0	0	0	0	0	0	2.01174	0	0	0	0	0	0	0	0	0	0	0	0	0	0
N1_023_029G1	0	0.270935	0	0	0	0	76.0747	0	0	0	0	0	0	0	0	0	0	0	0	0	0	0	0	0	0	0	0	0	0	0	0	0	0	0	1.13602	0	0	0	0	0	0	0	0	0	0	0	0	0	0
N1_023_034G1	0	0	0	0	0	0	78.1593	0	0	0	0	0	0	0	0	0	0	0	0	0	0	0	0	0	0	0	0	0	0	0	0	0	0	0	1.53395	0	0	0	0	0	0	0	0	0	0	0	4.82758	0	4.82758
N1_023_042G1	0	0	0	2.10706	0	0	104.581	0	0	0	0	0	0	0	0	0	0	0	0	0	0	0	0	0	0	0	0	0	4.51396	0	0	0	6.529	0	1.02433	0	0	0	0	0	0	0	0	0	0	0	3.498	0	3.498
N1_023_050G1	0	0	0	1.00366	0	0	72.3677	0	0	0	0	0	0	0	0	0	0	0	0	0	0	0	0	0	0	0	0	0	1.76222	0	0	0	2.77526	0	0.760916	0	0	0	0	0	0	0	0	0	0	0	4.9243	0	4.9243
N1_023_055G1	0	0	0	0.622327	0	0	59.0658	0	0	0	0	0	0	0	0	0	0	0	0	0	0	0	0	0	0	0	0	0	2.82321	0	0	0	3.57018	0	0.406417	0	0	0	0	0	0	0	0	0	0	0	8.21716	0	8.21716
N2_031_008G1	0	0	0	0	0	0	32.6363	0	0	0	0	0	0	0	0	0	0	0	0	0	0	0	0	0	0	0	0	0	0	0	0	0	0	0	0	0	0	0	0	0	0	0	0	0	0	0	0	0	0
N2_031_010G1	0	0	0	0	0	0	33.0433	0	0	0	0	0	0	0	0	0	0	0	0	0	0	0	0	0	0	0	0	0	0	0	0	0	0	0	0	0	0	0	0	0	0	0	0	0	0	0	0	0	0
N2_031_012G1	0	0	0	0	0	0	33.3761	0	0	0	0	0	0	0	0	0	0	0	0	0	0	0	0	0	0	0	0	0	0	0	0	0	0	0	0	0	0	0	0	0	0	0	0	0	0	0	0	0	0
N2_031_014G1	0	0	0	0	0	0	43.0576	0	0	0	0	0	0	0	0	0	0	0	0	0	0	0	0	0	0	0	0	0	0	0	0	0	0.409385	0	0	0	0	0	0	0	0	0.190805	0.190805	0	0	0	0	0.177757	0
N2_031_016G1	0	0	0	0	0	0	47.3413	0	0	0	0	0	0	0	0	0	0	0	0	0	0	0	0	0	0	0	0	0	0	0	0	0	0	0	0	0	0	0	0	0	0	0	0	0	0	0	0	0	0
N2_031_018G1	0	0	0	0	0	0	47.7948	0	0	0	0	0	0	0	0	0	0	0	0	0	0	0	0	0	0	0	0	0	0	0	0	0	0	0	0	0	0	0	0	0	0	0	0	0	0	0	0	0	0
N2_031_020G1	0	0	0	0	0	0	54.0225	0	0	0	0	0	0	0	0	0	0	0	0	0	0	0	0	0	0	0	0	0	0	0	0	0	0	0	0	0	0	0	0	0	0	0	0	0	0	0	0	0	0
N2_031_021G1	0	0	0	0	0	0	43.5717	0	0	0	0	0	0	0	0	0	0	0	0	0	0	0	0	0	0	0	0	0	0	0	0	0	0	0	0	0	0	0	0	0	0	0	0	0	0	0	0	0	0
N2_031_023G1	0	0	0	0	0	0	36.8693	0	0	0	0	0	0	0	0	0	0	0	0	0	0	0	0	0	0	0	0	0	0	0	0	0	0	0	0	0	0	0	0	0	0	0	0	0	0	0	0	0	0
N2_031_027G1	0	0	0	0	0	0	53.8068	0	0	0	0	0	0	0	0	0	0	0	0	0	0	0	0	0	0	0	0	0	0	0	0	0	0	0	0	0	0	0	0	0	0	0	0	0	0	0	0	0	0
N2_031_033G1	0	0	0	0	0	0	57.7085	0	0	0	0	0	0	0	0	0	0	0	0	0	0	0	0	0	0	0	0	0	0	0	0	0	0	0	0	0	0	0	0	0	0	0	0	0	0	0	0	0	0
N2_031_055G1	0	0	0	0	0	0	31.5201	0	0	0	0	0	0	0	0	0	0	0	0	0	0	0	0	0	0	0	0	0	0	0	0	0	0	0	0	0	0	0	0	0	0	0	0	0	0	0	0	0	0
N2_035_012G1	0	0	0	0	22.8486	0	39.8851	0	0	0	0	0	0	0	0	0	0	0	0	0	0	0	0	0	0	0	15.5598	0	0	0	0	0	43.149	24.8629	4.02932	0	0	0	0	0	0	0.30597	0.30597	0	0	0	0	0.12404	0
N2_035_014G1	0	0	0	0	5.09623	0	59.4475	0	0	0	0	0	0	0	0	0	0	0	0	0	0	0	0	0	0	0	3.41502	0	0	0	0	0	48.0236	23.178	13.6448	0	0	0	0	0	0	1.06405	1.06405	0	0	0	0	0.619384	0
N2_035_016G1	0	0	0	0	1.53899	0	75.1761	0	0	0	0	0	0	0	0	0	0	0	0	0	0	0	0	0	0	0	0.149255	0	0	0	0	0	40.9867	16.7917	16.2359	0	0	0	0	0	0	0.995714	0.995714	0	0	0	0	0.42525	0
N2_035_018G1	0	0	0	0	1.54151	0	51.1663	0	0	0	0	0	0	0	0	0	0	0	0	0	0	0	0	0	0	0	1.18185	0	0	0	0	0	39.4032	17.4337	16.9397	0	0	0	0	0	0	0	0	0	0	0	0	0	0
N2_035_020G1	0	0	0	0	0.638277	0	53.1958	0	0	0	0	0	0	0	0	0	0	0	0	0	0	0	0	0	0	0	0.39032	0	0	0	0	0	33.9524	15.647	12.7853	0	0	0	0	0	0	0.39301	0.39301	0	0	0	0	0	0
N2_035_022G1	0	0	0	0	1.19753	0	48.5664	0	0	0	0	0	0	0	0	0	0	0	0	0	0	0	0	0	0	0	0.673942	0	0	0	0	0	33.6096	15.15	12.8429	0	0	0	0	0	0	0	0	0	0	0	0	0	0
N2_035_010G1	0	0	0	0	34.5068	0	34.7887	0	0	0	0	0	0	0	0	0	0	0	0	0	0	0	0	0	0	0	6.11889	0	0	0	0	0	37.3464	29.9058	1.40352	0	0	0	0	0	0	0.0763397	0	0	0	0	0	0	0
N2_035_025G1	0	0	0	0	0.680825	0	81.7965	0	0	0	0	0	0	0	0	0	0	0	0	0	0	0	0	0	0	0	0.348626	0	0	0	0	0	18.4875	4.1087	11.229	0	0	0	0	0	0	0.163991	0.163991	0	0	0	0	0.118514	0
N2_035_027G1	0	0	0	0	1.29044	0	88.1424	0	0	0	0	0	0	0	0	0	0	0	0	0	0	0	0	0	0	0	0.643589	0	0	0	0	0	32.544	9.79585	7.67135	0	0	0	0	0	0	0.314948	0.314948	0	0	0	0	0.17423	0
N2_035_032G1	0	0	0	0	4.37873	0	89.4093	0	0	0	0	0	0	0	0	0	0	0	0	0	0	0	0	0	0	0	1.85916	0	0	0	0	0	39.2089	13.8655	9.27191	0	0	0	0	0	0	0.3579	0.3579	0	0	0	0	0	0
N2_035_039G1	0	0	0	0	2.98834	0	81.6043	0	0	0	0	0	0	0	0	0	0	0	0	0	0	0	0	0	0	0	1.38409	0	0	0	0	0	48.7326	19.6148	11.526	0	0	0	0	0	0	0	0	0	0	0	0	0	0
N2_035_046G1	0	0	0	0	3.03189	0	85.7257	0	0	0	0	0	0	0	0	0	0	0	0	0	0	0	0	0	0	0	0.561173	0	0	0	0	0	38.9134	15.8775	11.5935	0	0	0	0	0	0	0	0	0	0	0	0	0	0
N2_035_053G1	0	0	0	0	0	0	88.9209	0	0	0	0	0	0	0	0	0	0	0	0	0	0	0	0	0	0	0	0.112407	0	0	0	0	0	39.4101	15.2246	11.3696	0	0	0	0	0	0	0	0	0	0	0	0	0	0
N2_038_030G1	0	0	0	0	0	0	100.441	0	0	0	0	0	0	0	0	0	0	0	0	0	0	0	0	0	0	0	0	0	0	0	0	0	0	0	0	0	0	0	0	0	0	0	0	0	0	0	0	0	0
N2_038_036G1	0	0.0999917	0	0.340754	0	0	75.1974	0	0	0	0	0	0	0	0	0	0	0	0	0	0	0	0	0	0	0	0	0	0.956235	0	0	0	1.10649	0	0	0	0	0	0	0	0	0	0	0	0	0	0	0	0
N2_038_039G1	0	0	0	0	0	0	53.6827	0	0	0	0	0	0	0	0	0	0	0	0	0	0	0	0	0	0	0	0	0	1.76483	0	0	0	2.11432	0	0	0	0	0	0	0	0	0	0	0	0	0	0	0	0
N2_038_044G1	0	0	0	0.77908	0	0	109.9	0	0	0	0	0	0	0	0	0	0	0	0	0	0	0	0	0	0	0	0	0	1.39276	0	0	0	1.63056	0	0	0	0	0	0	0	0	0	0	0	0	0	0	0	0
N2_038_011G1	0	0	0	0	0	0	100.056	0	0	0	0	0	0	0	0	0	0	0	0	0	0	0	0	0	0	0	0	0	2.00354	0	0	0	3.78065	0	0	0	0	0	0	0	0	2.28606	2.28606	0	0	0	0	0.601601	0
N2_038_015G1	0	0	0	0	0	0	68.0955	0	0	0	0	0	0	0	0	0	0	0	0	0	0	0	0	0	0	0	0	0	0.360618	0	0	0	0.839133	0	0	0	0	0	0	0	0	0.498883	0.498883	0	0	0	0	0.203181	0
N2_038_020G1	0	0	0	0	0	0	79.3783	0	0	0	0	0	0	0	0	0	0	0	0	0	0	0	0	0	0	0	0	0	0	0	0	0	0.998685	0	0	0	0	0	0	0	0	0.409023	0.409023	0	0	0	0	0	0
N2_038_009G1	0	0	0	0	0	0	88.4409	0	0	0	0	0	0	0	0	0	0	0	0	0	0	0	0	0	0	0	0	0	9.84448	0	0	0	11.2847	0	0	0	0	0	0	0	0	6.69327	6.69327	0	0	0	0	3.04309	0
N2_038_013G1	0	0	0	0	0	0	74.3499	0	0	0	0	0	0	0	0	0	0	0	0	0	0	0	0	0	0	0	0	0	3.37484	0	0	0	5.33498	0	0	0	0	0	0	0	0	3.49097	3.49097	0	0	0	0	0.966645	0
N2_038_018G1	0	0.10097	0	0	0	0	73.2704	0	0	0	0	0	0	0	0	0	0	0	0	0	0	0	0	0	0	0	0	0	0.0817019	0	0	0	0.957145	0	0	0	0	0	0	0	0	0.173322	0.173322	0	0	0	0	0.0951274	0
N2_038_026G1	0	0	0	0	0	0	173.609	0	0	0	0	0	0	0	0	0	0	0	0	0	0	0	0	0	0	0	0	0	0	0	0	0	0	0	0	0	0	0	0	0	0	0	0	0	0	0	0	0	0
N2_039_013G1	0	0	0	0	0	0	133.086	0	0	0	0	0	0	0	0	0	0	0	0	0	0	0	0	0	0	0	0	0	0	0	0	0	1.36228	0	0	0	0	0	0	0	0	0.921075	0.921075	0	0	0	0	0.581419	0
N2_039_011G1	0	0	0	0	0	0	129.672	0	0	0	0	0	0	0	0	0	0	0	0	0	0	0	0	0	0	0	0	0	0	0	0	0	0.235098	0	0	0	0	0	0	0	0	1.08815	1.08815	0	0	0	0	0.693843	0
N2_039_044G1	0	0.382617	0	3.83025	0	0	148.556	0	0	0	0	0	0	0	0	0	0	0	0	0	0	0	0	0	0	0	0	0	0	0	0	0	3.08895	0	0	0	0	0	0	0	0	0	0	0	0	0	0	0	0
N2_039_015G1	0	0	0	0	0	0	125.476	0	0	0	0	0	0	0	0	0	0	0	0	0	0	0	0	0	0	0	0	0	0	0	0	0	1.54443	0	0	0	0	0	0	0	0	0	1.59601	0	0	0	0	1.41562	0
N2_039_018G1	0	0	0	0	0	0	141.544	0	0	0	0	0	0	0	0	0	0	0	0	0	0	0	0	0	0	0	0	0	0	0	0	0	3.20666	0	0	0	0	0	0	0	0	0.704528	0.704528	0	0	0	0	0.479777	0
N2_039_020G1	0	0	0	0	0	0	134.461	0	0	0	0	0	0	0	0	0	0	0	0	0	0	0	0	0	0	0	0	0	0	0	0	0	1.71201	0	0	0	0	0	0	0	0	0	0	0	0	0	0	0	0
N2_039_021G1	0	0	0	0	0	0	109.691	0	0	0	0	0	0	0	0	0	0	0	0.394683	0.394683	0.394683	0	0	0	0	0	0	0	0	0	0	0	3.23629	0	0.252977	0.252977	0	0	0	0	0	0	0	0	0	0	0	0.411536	0
N2_039_037G1	0	0	0	0.287099	0	0	42.4779	0	0	0	0	0	0	0	0	0	0	0	0	0	0	0	0	0	0	0	0	0	0	0	0	0	0	0	0	0	0	0	0	0	0	0	0	0	0	0	0	0	0
N2_039_008G1	0	0	0	0	0	0	190.412	0	0	0	0	0	0	0	0	0	0	0	0	0	0	0	0	0	0	0	0	0	0	0	0	0	1.03723	0	0	0	0	0	0	0	0	3.734	3.734	0	0	0	0	2.62307	0
N2_039_035G1	0	0	0	0.568487	0	0	53.3131	0	0	0	0	0	0	0	0	0	0	0	0	0	0	0	0	0	0	0	0	0	0	0	0	0	0	0	0	0	0	0	0	0	0	0.13138	0	0	0	0	0	0	0
N2_060_008G1	0	0	0	0	0	0	76.0651	0	0	0	0	0	0	0	0	0	0	0	0	0	0	0	0	0	0	0	0	0	0.77549	0	0	0	1.01598	0	16.6278	0	0	0	0	0	0	0	0	0	0	0	0	0.310384	0
N2_060_009G1	0	0	0	0	0	0	73.254	0	0	0	0	0	0	0	0	0	0	0	0	0	0	0	0	0	0	0	0	0	0.670909	0	0	0	0.670909	0	17.7994	0	0	0	0	0	0	0	0	0	0	0	0	0	0
N2_060_011G1	0	0	0	0.509074	0	0	75.3263	0	0	0	0	0	0	0	0	0	0	0	0	0	0	0	0	0	0	0	0	0	0	0	0	0	0.307891	0	16.9172	0	0	0	0	0	0	0	0	0	0	0	0	0	0
N2_060_013G1	0	0	0	0.731421	0	0	82.304	0	0	0	0	0	0	0	0	0	0	0	0	0	0	0	0	0	0	0	0	0	0.543576	0	0	0	0.733585	0	13.6439	0	0	0	0	0	0	0	0	0	0	0	0	0	0
N2_060_015G1	0	0	0	0.188513	0	0	78.2521	0	0	0	0	0	0	0	0	0	0	0	0	0	0	0	0	0	0	0	0	0	0	0	0	0	0	0	14.0475	0	0	0	0	0	0	0	0	0	0	0	0	0	0
N2_060_016G1	0	0	0	0	0	0	70.7946	0	0	0	0	0	0	0	0	0	0	0	0	0	0	0	0	0	0	0	0	0	0	0	0	0	0	0	17.58	0	0	0	0	0	0	0	0	0	0	0	0	0	0
N2_060_019G1	0	0	0	0.284652	0	0	84.9985	0	0	0	0	0	0	0	0	0	0	0	0	0	0	0	0	0	0	0	0	0	0.557228	0	0	0	1.30497	0	10.9372	0	0	0	0	0	0	0	0	0	0	0	0	0	0
N2_060_020G1	0	0	0	0	0	0	73.9285	0	0	0	0	0	0	0	0	0	0	0	0	0	0	0	0	0	0	0	0	0	0	0	0	0	0	0	15.1856	0	0	0	0	0	0	0	0	0	0	0	0	0	0
N2_060_021G1	0	0	0	0	0	0	88.4525	0	0	0	0	0	0	0	0	0	0	0	0	0	0	0	0	0	0	0	0	0	0.786704	0	0	0	0.816189	0	12.3258	0	0	0	0	0	0	0	0	0	0	0	0	0	0
N2_061_019G1	0	0	0	0	0	0	32.0378	0	0	0	0	0	0	0	0	0	0	0	0	0	0	0	0	0	0	0	0	0	0	0	0	0	0	0	0	0	0	0	0	0	0	0	0	0	0	0	0	0	0
N2_061_021G1	0	0	0	0	0	0	32.1949	0	0	0	0	0	0	0	0	0	0	0	0	0	0	0	0	0	0	0	0	0	0	0	0	0	0	0	0	0	0	0	0	0	0	0	0	0	0	0	0	0	0
N2_061_008G1	0	0	0	0	0	0	267.536	0	0	0	0	0	0	0	0	0	0	0	0	0	0.633285	0	0	0	0	0	0	0	0	0	0	0	1.42082	0	0	0	0	0	0	0	0	1.18363	1.18363	0	0	0	0	0.317777	0
N2_061_007G1	0	0	0	0	0	0	262.391	0	0	0	0	0	0	0	0	0	0	0	0	0	0.997598	0	0	0	0	0	0	0	0	0	0	0	0.959496	0	0	0	0	0	0	0	0	0	0	0	0	0	0	0	0
N2_061_025G1	0	0	0	0	0	0	37.9996	0	0	0	0	0	0	0	0	0	0	0	0	0	0	0	0	0	0	0	0	0	0	19.2262	0	0	18.5159	0	0	0	0	0	0	0	0	0	0	0	0	0	0	0	0
N2_061_082G1	0	0	0	0.41516	0	0	40.9331	0	0	0	0	0	0	0	0	0	0	0	0	0	0	0	0	0	0	0	0	0	0	0	0	0	0	0	0	0	0	0	0	0	0	0	0	0	0	0	0	0	0
N2_061_015G1	0	0	0	0	0	0	36.8099	0	0	0	0	0	0	0	0	0	0	0	0	0	0	0	0	0	0	0	0	0	0	4.12524	0	0	3.95983	0	0	0	0	0	0	0	0	0	0	0	0	0	0	0	0
N2_064_011G1	0	0	0	0	0	0	41.2555	0	0	0	0	0	0	0	0	0	0	0	0	0	0	0	0	0	0	0	0	0	2.19966	14.9113	0	0	3.16304	0	0	0	0	0	0	0	0	2.51588	2.51588	0	0	0	0	0.609195	0
N2_064_009G1	0	0	0	0	0	0	34.8878	0	0	0	0	0	0	0	0	0	0	0	0	0	0	0	0	0	0	0	0	0	0	14.4159	0	0	1.36045	0	0	0	0	0	0	0	0	0.0954165	0	0	0	0	0	0	0
N2_064_031G1	0	0	0	0	0	0	79.0909	0	0	0	0	0	0	0	0	0	0	0	0	0	0	0	0	0	0	0	0	0	0	4.82417	0	0	1.98202	0	0	0	0	0	0	0	0	0	0	0	0	0	0	0	0
N2_064_036G1	0	0	0	0	0	0	81.4664	0	0	0	0	0	0	0	0	0	0	0	0	0	0	0	0	0	0	0	0	0	0	1.30518	0	0	3.48613	0	0	0	0	0	0	0	0	0	0	0	0	0	0	0	0
N2_064_025G1	0	0	0	0	0	0	59.564	0	0	0	0	0	0	0	0	0	0	0	0	0	0	0	0	0	0	0	0	0	0	5.90425	0	0	1.17879	0	0	0	0	0	0	0	0	0	0	0	0	0	0	0	0
N2_064_027G1	0	0	0	0	0	0	71.3199	0	0	0	0	0	0	0	0	0	0	0	0	0	0	0	0	0	0	0	0	0	0	5.05318	0	0	3.09138	0	0	0	0	0	0	0	0	0	0	0	0	0	0	0	0
N2_064_043G1	0	0	0	0	0	0	138.656	0	0	0	0	0	0	0	0	0	0	0	0	0	0	0	0	0	0	0	0	0	0	0	0	0	6.9935	0	0.184313	0	0	0	0	0	0	0	0	0	0	0	0	0	0
N2_065_059G1	0	0	0	0	0	0	104.06	0	0	0	0	0	0	0	0	0	0	0	0	0	0	0	0	0	0	0	0	0	0	0	0	0	0.999546	0	9.10444	0	0	0	0	0	0	0	0	0	0	0	0	0	0
N2_065_008G1	0	0	0	0	0	0	51.5068	0	0	0	0	0	0	0	0	0	0	0	0	0	0	0	0	0	0	0	0	0	0	0	0	0	0	0	0	0	0	0	0	0	0	0	0	0	0	0	0	0	0
N2_065_009G1	0	0	0	0	0	0	52.1018	0	0	0	0	0	0	0	0	0	0	0	0	0	0.943918	0	0	0	0	0	0	0	0	0	0	0	0.81884	0	0.52064	0	0	0	0	0	0	0	0	0	0	0	0	0	0
N2_065_011G1	0	0	0	0	0	0	58.2444	0	0	0	0	0	0	0	0	0	0	0	0	0	2.66694	0	0	0	0	0	0	0	0	0	0	0	2.58877	0	4.88566	0	0	0	0	0	0	0	0	0	0	0	0	0	0
N2_065_014G1	0	0	0	0	0	0	51.9957	0	0	0	0	0	0	0	0	0	0	0	0	0	0	0	0	0	0	0	0	0	0	0	0	0	0	0	1.8577	0	0	0	0	0	0	0	0	0	0	0	0	0	0
N2_065_019G1	0	0	0	0	0	0	63.5849	0	0	0	0	0	0	0	0	0	0	0	0	0	0	0	0	0	0	0	0	0	0	0	0	0	0.71386	0	7.98945	0	0	0	0	0	0	0	0	0	0	0	0	0	0
N2_065_024G1	0	0	0	0	0	0	54.3534	0	0	0	0	0	0	0	0	0	0	0	0	0	0	0	0	0	0	0	0	0	0	0	0	0	0	0	16.3915	0	0	0	0	0	0	0	0	0	0	0	0	0	0
N2_065_026G1	0	0	0	0	0	0	56.915	0	0	0	0	0	0	0	0	0	0	0	0	0	0	0	0	0	0	0	0	0	0	0	0	0	0	0	17.2591	0	0	0	0	0	0	0	0	0	0	0	0	0	0
N2_065_029G1	0	0	0	0	0	0	79.7188	0	0	0	0	0	0	0	0	0	0	0	0	0	0	0	0	0	0	0	0	0	0	0	0	0	0	0	18.4221	0	0	0	0	0	0	0	0	0	0	0	0	0	0
N2_065_046G1	0	0	0	0	0	0	102.285	0	0	0	0	0	0	0	0	0	0	0	0	0	0.385492	0	0	0	0	0	0	0	0	0	0	0	0.596135	0	4.94495	0	0	0	0	0	0	0	0	0	0	0	0	0	0
N2_065_052G1	0	0	0	0	0	0	65.8616	0	0	0	0	0	0	0	0	0	0	0	0	0	0	0	0	0	0	0	0	0	0	0	0	0	0	0	16.0534	0	0	0	0	0	0	0	0	0	0	0	0	0	0
N2_065_017G1	0	0	0	0	0	0	72.2748	0	0	0	0	0	0	0	0	0	0	0	0	0	0	0	0	0	0	0	0	0	0	0	0	0	0	0	3.80354	0	0	0	0	0	0	0	0	0	0	0	0	0	0
N2_065_022G1	0	0	0	0	0	0	57.2891	0	0	0	0	0	0	0	0	0	0	0	0	0	0	0	0	0	0	0	0	0	0	0	0	0	0	0	11.0906	0	0	0	0	0	0	0	0	0	0	0	0	0	0
N2_065_038G1	0	0	0	0	0	0	62.8979	0	0	0	0	0	0	0	0	0	0	0	0	0	0	0	0	0	0	0	0	0	0	0	0	0	0	0	9.4905	0	0	0	0	0	0	0	0	0	0	0	0	0	0
N2_066_011G1	0	0	0	0	0	0	24.9546	0	0	0	0	0	0	0	0	0	0	0	0	0	0	0	0	0	0	0	0	0	0	0	0	0	0.258248	0	0	0	0	0	0	0	0	0.333891	0.333891	0	0	0	0	0.352495	0
N2_066_017G1	0	0	0	0	0	0	187.367	0	0	0	0	0	0	0	0	0	0	0	0	0	0	0	0	0	0	0	0	0	0	0	0	0	1.12637	0	0	0	0	0	0	0	0	0.460837	0.460837	0	0	0	0	0.405548	0
N2_066_019G1	0	0	0	0	0	0	221.179	0	0	0	0	0	0	0	0	0	0	0	0	0	0	0	0	0	0	0	0	0	0	0	0	0	0.430007	0	0	0	0	0	0	0	0	0	0	0	0	0	0	0.203078	0
N2_066_024G1	0	0	0	0	0	0	42.5083	0	0	0	0	0	0	0	0	0	0	0	0	0	0	0	0	0	0	0	0	0	0	0	0	0	0	0	0	0	0	0	0	0	0	0	0	0	0	0	0	0	0
N2_066_031G1	0	0	0	0	0	0	202.652	0	0	0	0	0	0	0	0	0	0	0	0	0	0	0	0	0	0	0	0	0	0	0	0	0	0.116091	0	0	0	0	0	0	0	0	0.0960165	0	0	0	0	0	0	0
N2_066_033G1	0	0	0	0	0	0	101.316	0	0	0	0	0	0	0	0	0	0	0	0	0	0	0	0	0	0	0	0	0	0	0	0	0	0.396101	0	0	0	0	0	0	0	0	0.117559	0	0	0	0	0	0.142144	0
N2_066_037G1	0	0	0	0	0	0	97.0925	0	0	0	0	0	0	0	0	0	0	0	0	0	0	0	0	0	0	0	0	0	0	0	0	0	0.20979	0	0	0	0	0	0	0	0	0	0	0	0	0	0	0	0
N2_066_021G1	0	0	0	0	0	0	170.931	0	0	0	0	0	0	0	0	0	0	0	0	0	0	0	0	0	0	0	0	0	0	0	0	0	0.74902	0	0	0	0	0	0	0	0	0.297972	0.297972	0	0	0	0	0.304104	0
N2_066_013G1	0	0	0	0	0	0	50.1837	0	0	0	0	0	0	0	0	0	0	0	0	0	0	0	0	0	0	0	0	0	0	0	0	0	1.83294	0	0	0	0	0	0	0	0	0.776669	0.776669	0	0	0	0	0.79103	0
N2_066_015G1	0	0	0	0	0	0	107.337	0	0	0	0	0	0	0	0	0	0	0	0	0	0	0	0	0	0	0	0	0	0	0	0	0	4.40092	0	0	0	0	0	0	0	0	2.8681	2.8681	0	0	0	0	3.3751	0
N2_066_048G1	0	0	0	0	0	0	85.4152	0	0	0	0	0	0	0	0	0	0	0	0	0	0	0	0	0	0	0	0	0	0	0	0	0	0	0	0	0	0	0	0	0	0	0	0	0	0	0	0	0	0
N2_066_050G1	0	0	0	0	0	0	118.957	0	0	0	0	0	0	0	0	0	0	0	0	0	0	0	0	0	0	0	0	0	0	0	0	0	0	0	0	0	0	0	0	0	0	0	0	0	0	0	0	0	0
N2_066_060G1	0	0	0	0	0	0	102.84	0	0	0	0	0	0	0	0	0	0	0	0	0	0	0	0	0	0	0	0	0	0	0	0	0	0	0	0	0	0	0	0	0	0	0	0	0	0	0	0	0	0
N2_066_064G1	0	0	0	0	0	0	146.706	0	0	0	0	0	0	0	0	0	0	0	0	0	0	0	0	0	0	0	0	0	0	0	0	0	0.171921	0	0	0	0	0	0	0	0	0	0	0	0	0	0	0	0
N2_069_014G1	0	0	0	0	0	0	18.4388	0	0	0	0	0	0	0	0	0	0	0	0	0	0	0	0	0	0	0	0	0	0	0	0	0	0.521397	0	0.538888	0	0	0	0	0	0	0.155099	0	0	0	0	0	0.191812	0
N2_069_017G1	0	0	0	0	0	0	20.3456	0	0	0	0	0	0	0	0	0	0	0	0	0	0	0	0	0	0	0	0	0	0	0	0	0	0	0	0.376345	0	0	0	0	0	0	0	0	0	0	0	0	0	0
N2_069_019G1	0	0	0	0	0	0	30.6691	0	0	0	0	0	0	0	0	0	0	0	0	0	0	0	0	0	0	0	0	0	0	0	0	0	0	0	4.67279	0	0	0	0	0	0	0	0	0	0	0	0	0	0
N2_069_027G1	0	0	0	0	0	0	37.5358	0	0	0	0	0	0	0	0	0	0	0	0	0	0	0	0	0	0	0	0	0	0	0	0	0	0	0	3.55318	0	0	0	0	0	0	0	0	0	0	0	0	0	0
N2_069_028G1	0	0	0	0	0	0	39.7201	0	0	0	0	0	0	0	0	0	0	0	0	0	0	0	0	0	0	0	0	0	0	0	0	0	0	0	2.97697	0	0	0	0	0	0	0	0	0	0	0	0	0	0
N2_069_018G1	0	0	0	0	0	0	19.8865	0	0	0	0	0	0	0	0	0	0	0	0	0	0	0	0	0	0	0	0	0	0	0	0	0	0	0	0.366019	0	0	0	0	0	0	0	0	0	0	0	0	0	0
N2_069_015G1	0	0	0	0	0	0	18.4708	0	0	0	0	0	0	0	0	0	0	0	0	0	0	0	0	0	0	0	0	0	0	0	0	0	0	0	0	0	0	0	0	0	0	0	0	0	0	0	0	0	0
N2_069_021G1	0	0	0	0	0	0	22.9875	0	0	0	0	0	0	0	0	0	0	0	0	0	0	0	0	0	0	0	0	0	0	0	0	0	0	0	1.02226	0	0	0	0	0	0	0	0	0	0	0	0	0	0
N2_069_024G1	0	0	0	0	0	0	31.2745	0	0	0	0	0	0	0	0	0	0	0	0	0	0	0	0	0	0	0	0	0	0	0	0	0	0	0	1.17805	0	0	0	0	0	0	0	0	0	0	0	0	0	0
N2_069_029G1	0	0	0	0	0	0	38.952	0	0	0	0	0	0	0	0	0	0	0	0	0	0	0	0	0	0	0	0	0	0	0	0	0	0	0	4.56656	0	0	0	0	0	0	0	0	0	0	0	0	0	0
N2_070_016G1	0	0	0	0	0	0	195.539	0	0	0	0	0	0	0	0	0	0	0	0	0	0	0	0	0	0	0	3.38183	0	9.18984	0	0	0	99.9794	0	0	0	0	0	0	0	0	36.5274	0	0	0	0	0	28.6577	0
N2_070_019G1	0	0	0	0	0	0	119.559	0	0	0	0	0	0	0	0	0	0	0	0	0	0	0	0	0	0	0	3.79165	0	2.64504	0	0	0	61.8205	0	0	0	0	0	0	0	0	0	33.0601	0	0	0	0	19.8296	0
N2_070_020G1	0	0	0	0	0	0	45.2801	0	0	0	0	0	0	0	0	0	0	0	0	0	0	0	0	0	0	0	0.205451	0	1.47236	0	0	0	6.4852	0	0	0	0	0	0	0	0	22.6238	22.6238	0	0	0	0	10.7161	0
N2_070_024G1	0	0	0	0	0	0	29.1498	0	0	0	0	0	0	0	0	0	0	0	0	0	0	0	0	0	0	0	0	0	8.13854	0	0	0	11.6093	0	0	0	0	0	0	0	0	11.1961	11.1961	0	0	0	0	4.08404	0
N2_070_027G1	0	0	0	0	0	0	39.5972	0	0	0	0	0	0	0	0	0	0	0	0	0	0	0	0	0	0	0	0	0	6.159	0	0	0	7.74723	0	0	0	0	0	0	0	0	5.62827	5.62827	0	0	0	0	1.79239	0
N2_070_030G1	0	0	0	0	0	0	42.6951	0	0	0	0	0	0	0	0	0	0	0	0	0	0	0	0	0	0	0	0	0	0	0	0	0	0	0	0	0	0	0	0	0	0	0	0	0	0	0	0	0	0
N2_070_036G1	0	0	0	0	0	0	59.5525	0	0	0	0	0	0	0	0	0	0	0	0	0	0	0	0	0	0	0	0	0	0.3411	0	0	0	0.57641	0	0	0	0	0	0	0	0	0.503419	0.503419	0	0	0	0	0.177774	0
N2_070_042G1	0	0	0	0	0	0	46.9035	0	0	0	0	0	0	0	0	0	0	0	0	0	0	0	0	0	0	0	0	0	0	0	0	0	0	0	0	0	0	0	0	0	0	0	0	0	0	0	0	0	0
N2_070_057G1	0	0	0	0	0	0	37.9317	0	0	0	0	0	0	0	0	0	0	0	0	0	0	0	0	0	0	0	0	0	0.350358	0	0	0	0	0	0	0	0	0	0	0	0	0	0	0	0	0	0	0	0
N2_070_060G1	0	0	0	0	0	0	46.806	0	0	0	0	0	0	0	0	0	0	0	0	0	0	0	0	0	0	0	0	0	2.24589	0	0	0	0.406495	0	0	0	0	0	0	0	0	0	0	0	0	0	0	0	0
N2_071_010G1	0	0	0	0.990165	0	0	130.548	0	0	0	0	0	0	0	0	0	0	0	0	0	0	0	0	0	0	0	0	0	0	0	0	0	20.2821	0	4.56226	0	0	0	0	0	0	0	0.824197	0	0	0	0	1.00267	0
N2_071_015G1	0	0	0	0	0	0	93.1253	0	0	0	0	0	0	0	0	0	0	0	0	0	0	0	0	0	0	0	0	0	0	0	0	0	14.3628	0	3.02636	0	0	0	0	0	0	0.268116	0.268116	0	0	0	0	0.367251	0
N2_071_017G1	0	0	0	0	0	0	127.325	0	0	0	0	0	0	0	0	0	0	0	0	0	0	0	0	0	0	0	0	0	0	0.348892	0	0	23.2022	0	1.81082	0	0	0	0	0	0	1.04514	1.04514	0	0	0	0	1.13264	0
N2_071_019G1	0	0	0	0.534052	0	0	74.4437	0	0	0	0	0	0	0	0	0	0	0	0	0	0	0	0	0	0	0	0	0	0	0.356013	0	0	8.03637	0	9.75936	0	0	0	0	0	0	0	0	0	0	0	0	0	0
N2_071_021G1	0	0	0	0.165863	0	0	61.9744	0	0	0	0	0	0	0	0	0	0	0	0	0	0	0	0	0	0	0	0	0	0	0.605673	0	0	7.71377	0	4.53099	0	0	0	0	0	0	0	0.381265	0	0	0	0	0.378757	0
N2_071_023G1	0	0	0	0	0	0	38.5161	0	0	0	0	0	0	0	0	0	0	0	0	0	0	0	0	0	0	0	0	0	0	0	0	0	0.928873	0	2.72849	0	0	0	0	0	0	0	0	0	0	0	0	0	0
N2_071_025G1	0	0	0	0	0	0	57.8138	0	0	0	0	0	0	0	0	0	0	0	0	0	0	0	0	0	0	0	0	0	0	0	0	0	2.53653	0	17.0203	0	0	0	0	0	0	0	0	0	0	0	0	0	0
N2_071_027G1	0	0	0	0	0	0	57.6316	0	0	0	0	0	0	0	0	0	0	0	0	0	0	0	0	0	0	0	0	0	0.169719	0	0	0	2.0568	0	15.7848	0	0	0	0	0	0	0	0	0	0	0	0	0	0
N2_071_030G1	0	0	0	0	0	0	72.6156	0	0	0	0	0	0	0	0	0	0	0	0	0	0	0	0	0	0	0	0	0	0	0	0	0	10.314	0	4.67953	0	0	0	0	0	0	0	0	0	0	0	0	0.0617124	0.170009
N2_071_007G1	0	0	0	0.323913	0	0	36.24	0	0	0	0	0	0	0	0	0	0	0	0	0	0	0	0	0	0	0	0	0	0	0	0	0	0	0	5.10362	0	0	0	0	0	0	0	0	0	0	0	0	0	0
N2_071_008G1	0	0	0	0.146866	0	0	38.6443	0	0	0	0	0	0	0	0	0	0	0	0	0	0	0	0	0	0	0	0	0	0	0	0	0	1.2445	0	0.528578	0	0	0	0	0	0	0	0	0	0	0	0	0	0
N2_071_013G1	0	0	0	0.293472	0	0	120.771	0	0	0	0	0	0	0	0	0	0	0	0	0	0	0	0	0	0	0	0	0	0	0	0	0	20.239	0	7.44362	0	0	0	0	0	0	1.29961	1.29961	0	0	0	0	1.34925	0
N2_071_029G1	0	0	0	0	0	0	52.705	0	0	0	0	0	0	0	0	0	0	0	0	0	0	0	0	0	0	0	0	0	0	0	0	0	3.0133	0	11.6737	0	0	0	0	0	0	0.21951	0.21951	0	0	0	0	0.174773	0
N2_088_010G1	0	0	0	0	0	0	81.6532	0	0	0	0	0	0	0	0	0	0	0	0	0	0	0	0	0	0	0	0	0	0	0	0	0	0	0	0	0	0	0	0	0	0	0	0	0	0	0	0	0	0
N2_088_008G1	0	0	0	0	0	0	90.0753	0	0	0	0	0	0	0	0	0	0	0	0	0	0	0	0	0	0	0	0	0	0	0	0	0	2.65335	0	0	0	0	0	0	0	0	0	0	0	0	0	0	0.92608	0
N2_088_013G1	0	0	0	0	0	0	73.7531	0	0	0	0	0	0	0	0	0	0	0	0	0	0	0	0	0	0	0	0	0	0	0	0	0	0	0	0	0	0	0	0	0	0	0	0	0	0	0	0	0	0
N2_088_015G1	0	0	0	0	0	0	71.8642	0	0	0	0	0	0	0	0	0	0	0	0	0	0	0	0	0	0	0	0	0	0	0	0	0	0	0	0	0	0	0	0	0	0	0	0	0	0	0	0	0	0
N2_088_018G1	0	0	0	0	0	0	80.2182	0	0	0	0	0	0	0	0	0	0	0	0	0	0	0	0	0	0	0	0	0	0	0	0	0	0	0	0	0	0	0	0	0	0	0	0	0	0	0	0	0	0
N2_088_022G1	0	0	0	0	0	0	109.477	0	0	0	0	0	0	0	0	0	0	0	0	0	0	0	0	0	0	0	0	0	0	0	0	0	0	0	0	0	0	0	0	0	0	0	0	0	0	0	0	0	0
N2_088_027G1	0	0	0	0	0	0	94.3819	0	0	0	0	0	0	0	0	0	0	0	0	0	0	0	0	0	0	0	0	0	0	0	0	0	0	0	0	0	0	0	0	0	0	0	0	0	0	0	0	0	0
N2_088_034G1	0	0	0	0	0	0	91.9219	0	0	0	0	0	0	0	0	0	0	0	0	0	0	0	0	0	0	0	0	0	0	0	0	0	0	0	0	0	0	0	0	0	0	0	0	0	0	0	0	0	0
N2_088_042G1	0	0	0	0	0	0	116.913	0	0	0	0	0	0	0	0	0	0	0	0	0	0	0	0	0	0	0	0	0	0	0	0	0	1.13763	0	0	0	0	0	0	0	0	0	0	0	0	0	0	0	0
N2_093_008G1	0	0	0	0	0	0	66.1116	0	0	0	0	0	0	0	0	0	0	0	0	0	0	0	0	0	0	0	0	0	1.34408	0	0	0	13.6687	0	0	0	0	0	0	0	0	6.56022	0	0	0	0	0	5.06464	0
N2_093_009G1	0	0	0	0	0	0	47.2067	0	0	0	0	0	0	0	0	0	0	0	0	0	0	0	0	0	0	0	0	0	0	0	0	0	2.72727	0	0	0	0	0	0	0	0	0.991968	0.991968	0	0	0	0	0.324012	0
N2_093_007G1	0	0	0	0	0	0	51.6772	0	0	0	0	0	0	0	0	0	0	0	0	0	0	0	0	0	0	0	0.121229	0	0	0	0	0	7.81227	0	0	0	0	0	0	0	0	0	5.19759	0	0	0	0	7.28001	0
N2_093_008G2	0	0	0	0	0	0	105.365	0	0	0	0	0	0	0	0	0	0	0	0	0	0	0	0	0	0	0	0	0	6.37804	0	0	0	21.3348	0	0	0	0	0	0	0	0	13.3129	0	0	0	0	0	6.21892	0
N2_093_010G1	0	0	0	0	0	0	35.2799	0	0	0	0	0	0	0	0	0	0	0	0	0	0	0	0	0	0	0	0	0	0	0	0	0	0.222359	0	0	0	0	0	0	0	0	0	0	0	0	0	0	0	0
S2_010_009G1	0	0	0	0	0	0	39.3676	0	0	0	0	0	0	0	0	0	0	0	0	0	0	0	0	0	0	0	0	0	0	0	0	0	16.3971	0	0	0	0	0	0	0	0	0	0	0	0	0	0	0	0
S2_010_010G1	0	0	0	0	0	0	17.9912	0	0	0	0	0	0	0	0	0	0	0	0	0	0	0	0	0	0	0	0	0	0	0	0	0	7.94953	0	0	0	0	0	0	0	0	0	0	0	0	0	0	0	0
S2_010_011G1	0	0	0	0	0	0	31.3686	0	0	0	0	0	0	0	0	0	0	0	0	0	0	0	0	0	0	0	0	0	0	0	0	0	12.4391	0	0	0	0	0	0	0	0	0	0	0	0	0	0	0	0
S2_010_012G1	0	0	0	0	0	0	36.5138	0	0	0	0	0	0	0	0	0	0	0	0	0	0	0	0	0	0	0	0	0	0	0	0	0	15.4995	0	0	0	0	0	0	0	0	0	0	0	0	0	0	0	0
S2_010_014G1	0	0.434522	0	0	0	0	76.8067	0	0	0	0	0	0	0	0	0	0	0	0	0	0	0	0	0	0	0	0	0	0	0	0	0	14.1216	0	1.24871	0	0	0	0	0	0	0	0	0	0	0	0	0	0
N3_172_026G1	0	0	0	0	0	0	60809.4	0	0	0	0	0	0	0	0	0	0	0	0	0	0	0	0	0	0	0	0	0	0	0	0	0	36.6218	0	0	0	0	0	0	0	0	4.61984	0	0	0	0	0	0	0
N3_172_030G1	0	0	0	0	0	0	48873.8	0	0	0	0	0	0	0	0	0	0	0	0	0	0	0	0	0	0	0	0	0	0	0	0	0	8.14288	0	0	0	0	0	0	0	0	0	0	0	0	0	0	0	0
N3_172_032G1	0	0	0	0	0	0	45800.7	0	0	0	0	0	0	0	0	0	0	0	0	0	0	0	0	0	0	0	0	0	0	0	0	0	10.0116	0	0	0	0	0	0	0	0	0	0	0	0	0	0	0	0
N3_172_050G1	0	0	0	0	0	0	27.2547	0	0	0	0	0	0	0	0	0	0	0	0	0	0	0	0	0	0	0	0	0	0	0	0	0	0	0	0	0	0	0	0	0	0	0	0	0	0	0	0	0	0
N3_172_051G1	0	0	0	0	0	0	29.2198	0	0	0	0	0	0	0	0	0	0	0	0	0	0	0	0	0	0	0	0	0	0	0	0	0	1.32809	0	0	0	0	0	0	0	0	0	0	0	0	0	0	0	0
N3_172_052G1	0	0	0	0	0	0	28.0325	0	0	0	0	0	0	0	0	0	0	0	0	0	0	0	0	0	0	0	0	0	0	0	0	0	0.425911	0	0	0	0	0	0	0	0	0	0	0	0	0	0	0	0
N3_172_052G2	0	0	0	0	0	0	29.8237	0	0	0	0	0	0	0	0	0	0	0	0	0	0	0	0	0	0	0	0	0	0	0	0	0	0	0	0	0	0	0	0	0	0	0	0	0	0	0	0	0	0
N3_172_053G1	0	0	0	337.802	0	0	25244.3	0	0	0	0	0	0	0	0	0	0	0	0	0	0	0	0	0	0	0	0	0	0	0	0	0	0	0	0	0	0	0	0	0	0	3.04086	0	0	0	0	0	2.02724	0
N3_172_070G1	0	0	0	0.335524	0	0	44.5279	0	0	0	0	0	0	0	0	0	0	0	0	0	0	0	0	0	0	0	0	0	0	0	0	0	0	0	0	0	0	0	0	0	0	0	0	0	0	0	0	0	0
N3_173_019G1	0	6.79442	0	0.463291	0	0	281.395	0	0	0	0	0	0	0	0	0	0	0	0	0	0	0	0	0	0	0	0	0	0	4.14282	0	0	6.38532	0	0	0	0	0	0	0	0	0	0	0	0	0	0	0	0
N3_173_021G1	0	7.90021	0	1.19822	0	0	302.59	0	0	0	0	0	0	0	0	0	0	0	0	0	0	0	0	0	0	0	0	0	0	3.62716	0	0	7.74194	0	0	0	0	0	0	0	0	0	0	0	0	0	0	0	0
N3_173_022G1	0	5.32984	0	1.94703	0	0	282.335	0	0	0	0	0	0	0	0	0	0	0	0	0	0	0	0	0	0	0	0	0	0.15134	4.2343	0	0	5.54823	0	0	0	0	0	0	0	0	0.201552	0.201552	0	0	0	0	0	0
N3_173_039G1	0	0	0	0	0	0	262.389	0	0	0	0	0	0	0	0	0	0	0	0	0	2.53781	0	0	0	0	0	1.90175	0	1.32166	10.4071	0	0	3.59996	0	0	0	0	0	0	0	0	0.649094	0.649094	0	0	0	0	0.80372	0
N3_173_016G1	0	0.359392	0	1.0136	0	0	273.775	0	0	0	0	0	0	0	0	0	0	0	0	0	0	0	0	0	0	0	0	0	0	3.92451	0	0	1.06874	0	0	0	0	0	0	0	0	0.30433	0.30433	0	0	0	0	0.371387	0
N3_173_017G1	0	0	0	0.631287	0	0	122.717	0	0	0	0	0	0	0	0	0	0	0	0	0	0	0	0	0	0	0	0	0	0	21.4593	0	0	0	0	0	0	0	0	0	0	0	0	0	0	0	0	0	0	0
N3_174_015G1	0	8.46762	0	0	0	0	270.028	0	0	0	0	0	0	0	0	0	0	0	0	0	0	0	0	0	0	0	0	0	0	0	0	0	1.39823	0	0	0	0	0	0	0	0	1.82819	1.82819	0	0	0	0	1.22893	0
N3_174_017G1	0	19.7535	0	0	0	0	322.475	0	0	0	0	0	0	0	0	0	0	0	0	0	0	0	0	0	0	0	0	0	0	0	0	0	0	0	0	0	0	0	0	0	0	0	0	0	0	0	0	0	0
N3_174_021G1	0	3.46225	0	0	0	0	207.629	0	0	0	0	0	0	0	0	0	0	0	0	0	0	0	0	0	0	0	0	0	0	0	0	0	3.51533	0	0	0	0	0	0	0	0	0	0	0	0	0	0	0	0
N3_174_023G1	0	2.82103	0	0	0	0	208.267	0	0	0	0	0	0	0	0	0	0	0	0	0	0	0	0	0	0	0	0	0	0	0	0	0	5.36222	0	0	0	0	0	0	0	0	0	0	0	0	0	0	0	0
N3_174_034G1	0	1.17434	0	0	0	0	151.82	0	0	0	0	0	0	0	0	0	0	0	0	0	0	0	0	0	0	0	0	0	0	0	0	0	5.51653	0	0	0	0	0	0	0	0	0	0	0	0	0	0	0	0
N3_174_037G1	0	1.80967	0	0	0	0	118.215	0	0	0	0	0	0	0	0	0	0	0	0	0	0	0	0	0	0	0	0	0	0	0	0	0	2.07655	0	0	0	0	0	0	0	0	0	0	0	0	0	0	0	0
N3_174_038G1	0	1.75579	0	0	0	0	132.239	0	0	0	0	0	0	0	0	0	0	0	0	0	0	0	0	0	0	0	0	0	0	0	0	0	5.74908	0	0	0	0	0	0	0	0	0	0	0	0	0	0	0	0
N3_175_018G1	0	0	0	0	0	0	83.5399	0	0	0	0	0	0	0	0	0	0	0	0	0	0.32363	0	0	0	0	0	0	0	0	0	0	0	0.299196	0	0	0	0	0	0	0	0	0	0	0	0	0	0	0	0
N3_175_019G1	0	0	0	0	0	0	72.0737	0	0	0	0	0	0	0	0	0	0	0	0	0	0	0	0	0	0	0	0	0	0	0	0	0	0.433577	0	0	0	0	0	0	0	0	0.254932	0	0	0	0	0	0.583736	0
N3_175_020G1	0	0	0	0	0	0	44.6417	0	0	0	0	0	0	0	0	0	0	0	0	0	0	0	0	0	0	0	0	0	0	0	0	0	0	0	0	0	0	0	0	0	0	0	0	0	0	0	0	0	0
N3_175_032G1	0	0	0	0	0	0	27.4865	0	0	0	0	0	0	0	0	0	0	0	0	0	0	0	0	0	0	0	0	0	0	0	0	0	0	0	0	0	0	0	0	0	0	0	0	0	0	0	0	0	0
N3_175_035G1	0	0	0	0	0	0	32.9089	0	0	0	0	0	0	0	0	0	0	0	0	0	0	0	0	0	0	0	0	0	0	0	0	0	0	0	0	0	0	0	0	0	0	0	0	0	0	0	0	0	0
N3_175_046G1	0	0.244419	0	0	0	0	120.569	0	0	0	0	0	0	0	0	0	0	0	0	0	0	0	0	0	0	0	8.2662	0	2.40798	0	0	0	0.600075	0	2.15415	0	0	0	0	0	0	0	0	0	0	0	0	0	0
N3_175_017G1	0	0	0	0	0	0	97.5666	0	0	0	0	0	0	0	0	0	0	0	0	0	0	0	0	0	0	0	0	0	0	0	0	0	0.284917	0	0	0	0	0	0	0	0	0.312162	0	0	0	0	0	0.329615	0
N3_175_051G1	0	0.970334	0	0	0	0	125.305	0	0	0	0	0	0	0	0	0	0	0	0	0	0	0	0	0	0	0	29.053	0	0.683824	0	0	0	0	0	8.08034	0	0	0	0	0	0	0	0	0	0	0	0	0	0
N3_176_013G1	0	0	0	0	0	0	57.5007	0	0	0	0	0	0	0	0	0	0	0	0	0	0	0	0	0	0	0	0	0	0	0	0	0	9.14628	0	0	0	0	0	0	0	0	0.283603	0.283603	0	0	0	0	0.305936	0
N3_176_014G1	0	0	0	0	0	0	60.5676	0	0	0	0	0	0	0	0	0	0	0	0	0	0	0	0	0	0	0	0	0	0	0	0	0	4.27076	0	0	0	0	0	0	0	0	0	0	0	0	0	0	0	0
N3_176_015G1	0	0	0	0	0	0	119.311	0	0	0	0	0	0	0	0	0	0	0	0	0	0	0	0	0	0	0	0	0	0	0	0	0	3.66998	0	0	0	0	0	0	0	0	0.349565	0.349565	0	0	0	0	0.310804	0
N3_176_027G1	0	0	0	0	0	0	149.222	0	0	0	0	0	0	0	0	0	0	0	0	0	0	0	0	0	0	0	0	0	0	0	0	0	0	0	0	0	0	0	0	0	0	1.12085	1.12085	0	0	0	0	1.24343	0
N3_176_035G1	0	2.81926	0	0	0	0	190.809	0	0	0	0	0	0	0	0	0	0	0	0	0	0	0	0	0	0	0	0	0	0	0.893024	0	0	0	0	0	0	0	0	0	0	0	0	0	0	0	0	0	0	0
N3_176_038G1	0	1.45583	0	0	0	0	118.556	0	0	0	0	0	0	0	0	0	0	0	0	0	0	0	0	0	0	0	0	0	0	0.681034	0	0	0	0	0	0	0	0	0	0	0	0	0	0	0	0	0	0	0
N3_176_045G1	0	5.09301	0	0	0	0	221.697	0	0	0	0	0	0	0	0	0	0	0	0	0	0	0	0	0	0	0	0	0	0	1.90684	0	0	0	0	0	0	0	0	0	0	0	0	0	0	0	0	0	0.442543	0
N3_177_009G1	0	0	0	0	0	0	51.033	0	0	0	0	0	0	0	0	0	0	0	0	0	0	0	0	0	0	0	0	0	0	1.68871	0	0	0	0	6.51785	0	0	0	0	0	0	0	0	0	0	0	0	0	0
N3_177_018G1	0	0	0	0	0	0	30.9516	0	0	0	0	0	0	0	0	0	0	0	0	0	0	0	0	0	0	0	0	0	0	0	0	0	0	0	1.90371	0	0	0	0	0	0	0	0	0	0	0	0	0	0
N3_177_024G1	0	0	0	0	0	0	72.6544	0	0	0	0	0	0	0	0	0	0	0	0	0	0	0	0	0	0	0	3.53909	0	0	0	0	0	0.996852	0	0.935191	0	0	0	0	0	0	0	0	0	0	0	0	0	0
N3_178_011G1	0	0.667289	0	0	0	0	76.5658	0	0	0	0	0	0	0	0	0	0	0	0	0	0	0	0	0	0	0	0	0	0	0	0	0	0	0	0	0	0	0	0	0	0	0	0	0	0	0	0	0	0
N3_178_011G2	0	1.2309	0	0	0	0	121.465	0	0	0	0	0	0	0	0	0	0	0	0	0	0	0	0	0	0	0	0	0	0	0	0	0	0	0	0	0	0	0	0	0	0	0	0	0	0	0	0	0	0
N3_178_012G1	0	1.86254	0	0	0	0	67.2001	0	0	0	0	0	0	0	0	0	0	0	0	0	0	0	0	0	0	0	0	0	0	0	0	0	0	0	0	0	0	0	0	0	0	0	0	0	0	0	0	0	0
N3_178_013G1	0	1.78997	0	0.235762	0	0	98.7409	0	0	0	0	0	0	0	0	0	0	0	0	0	0	0	0	0	0	0	0	0	0	0	0	0	0	0	0	0	0	0	0	0	0	0	0	0	0	0	0	0	0
N3_178_014G1	0	2.52362	0	0.46713	0	0	107.556	0	0	0	0	0	0	0	0	0	0	0	0	0	0	0	0	0	0	0	0	0	0	0	0	0	0	0	0.522431	0	0	0	0	0	0	0	0	0	0	0	0	0	0
N3_178_014G2	0	0.857872	0	0.310848	0	0	64.1757	0	0	0	0	0	0	0	0	0	0	0	0	0	0	0	0	0	0	0	0	0	0	0	0	0	0	0	1.10424	0	0	0	0	0	0	0	0	0	0	0	0	0	0
N3_178_015G1	0	0	0	0.389266	0	0	59.5501	0	0	0	0	0	0	0	0	0	0	0	0	0	0	0	0	0	0	0	0	0	0	0	0	0	0	0	3.18392	0	0	0	0	0	0	0	0	0	0	0	0	0	0
N3_182_019G1	0	0	0	0	0	0	174.217	0	0	0	0	0	0	0	0	0	0	0	0	0	0	0	0	0	0	0	0	0	0	0	0	0	0.195096	0	0	0	0	0	0	0	0	1.07552	0	0	0	0	0	2.30661	0
N3_182_020G1	0	0	0	0	0	0	326.627	0	0	0	0	0	0	0	0	0	0	0	0	0	0	0	0	0	0	0	0	0	0	0	0	0	10.1722	0	0	0	0	0	0	0	0	1.62336	1.62336	0	0	0	0	5.35107	0
N3_183_013G1	0	22.5908	0	0	0	0	177.792	0	0	0	0	0	0	0	0	0	0	0	0	0	0	0	0	0	0	0	10.1418	0	0	0	0	0	0.602722	0	6.1611	0	0	0	0	0	0	0	0	0	0	0	0	0	0
N4_005_008G1	0	0	0	0	0	0	219.832	0	0	0	0	0	0	0	0	0	0	0	0	0	13.4921	0	0	0	0	0	0	0	0.502115	0	0	0	36.5199	0	0	0	0	0	0	0	0	0	0	0	0	0	0	9.42177	0
N4_005_017G1	0	0	0	0	0	0	234.878	0	0	0	0	0	0	0	0	0	0	0	0	0	0	0	0	0	0	0	0	0	0	0	0	0	0.136709	0	0	0	0	0	0	0	0	0.193006	0	0	0	0	0	0	0
N4_005_026G1	0	2.78778	0	0	0	0	241.327	0	0	0	0	0	0	0	0	0	0	0	0	0	0	0	0	0	0	0	0	0	3.23054	0	0	0	6.59741	0	0	0	0	0	0	0	0	0	0	0	0	0	0	0	0
N4_079_008G1	0	0	0	0	0	0	107.859	0	0	0	0	0	0	0	0	0	0	0	0	0	0	0	0	0	0	0	0	0	0	0	0	0	0.323816	0	0	0	0	0	0	0	0	0.370987	0	0	0	0	0	0	0
N4_079_014G1	0	0	0	0	0	0	114.495	0	0	0	0	0	0	0	0	0	0	0	0	0	0	0	0	0	0	0	0	0	0	0	0	0	0	0	0	0	0	0	0	0	0	0	0	0	0	0	0	0	0
N4_079_021G1	0	0	0	0	0	0	180.583	0	0	0	0	0	0	0	0	0	0	0	0	0	0	0	0	0	0	0	0	0	0	0	0	0	0	0	1.4678	0	0	0	0	0	0	0	0	0	0	0	0	0	0
N4_082_006G1	0	0	0	0	0	0	104.785	0	0	0	0	0	0	0	0	0	0	0	0	0	26.6202	0	0	0	0	0	0	0	0	0	0	0	24.4809	0	0	0	0	0	0	0	0	0	0	0	0	0	0	0	0
N4_082_007G1	0	0	0	0	0	0	390.939	0	0	0	0	0	0	0	0	0	0	0	0	0	0	0	0	0	0	0	0	0	3.80479	0	0	0	4.8168	0	0	0	0	0	0	0	0	3.452	0	0	0	0	0	0.907832	0
N4_082_014G1	0	0.236964	0	0.224981	0	0	191.412	0	0	0	0	0	0	0	0	0	0	0	0	0	0	0	0	0	0	0	0	0	0.70117	0	0	0	1.34018	0	0	0	0	0	0	0	0	1.01131	0	11.0726	0	0	0	0.303858	0
N4_082_020G1	0	0.118623	0	2.45053	0	0	226.766	0	0	0	0	0	0	0	0	0	0	0	0	0	0	0	0	0	0	0	0	0	0.127222	0	0	0	0.283869	0	0	0	0	0	0	0	0	0	0	0.17212	0	0	0	0	0
N4_082_024G1	0	0.338309	0	0.598015	0	0	246.589	0	0	0	0	0	0	0	0	0	0	0	0	0	0	0	0	0	0	0	0	0	0	0	0	0	0	0	0	0	0	0	0	0	0	0	0	0	0	0	0	0	0
N4_083_014G1	0	0	0	0	0	0	185.083	0	0	0	0	0	0	0	0	0	0	0	0	0	4.23205	0	0	0	0	0	0	0	0	0	0	0	3.86973	0	0	0	0	0	0	0	0	0	0	0	0	0	0	0.106455	0
N4_083_020G1	0	1.0486	0	1.15997	0	0	262.095	0	0	0	0	0	0	0	0	0	0	0	0	0	0.448186	0	0	0	0	0	0	0	2.3843	0	0	0	0.42657	0	0	0	0	0	0	0	0	0	0	0	0	0	0	0.10841	0
N4_083_024G1	0	4.02461	0	3.85787	0	0	225.287	0	0	0	0	0	0	0	0	0	0	0	0	0	0	0	0	0	0	0	0	0	0	0	0	0	1.18092	0	0	0	0	0	0	0	0	0	0	0	0	0	0	0	0
N4_087_009G1	0	0.544518	0	0	0	0	218.264	0	0	0	0	0	0	0	0	0	0	0	0	0	0	0	0	0	0	0	0	0	0	0	0	0	36.9382	0	0	0	0	0	0	0.139371	0	0	0	0	0	0	0	2.40934	0
N4_087_015G1	0	0	0	0	0	0	164.643	0	0	0	0	0	0	0	0	0	0	0	0	0	0.836591	0	0	0	0	0	0	0	0	0	0	0	1.30326	0	0	0	0	0	0	0	0	0.506509	0.506509	0	0	0	0	0.160258	0
N4_087_026G1	0	0	0	0	0	0	202.195	0	0	0	0	0	0	0	0	0	0	0	0	0	0.170269	0	0	0	0	0	0	0	0	0	0	0	0.671043	0	0	0	0	0	0	0	0	0.0806352	0	0	0	0	0	0	0
N4_089_008G1	0	0	0	0	0	0	82.3616	0	0	0	0	0	0	0	0	0	0	0	0	0	0	0	0	0	0	0	0	0	2.18579	0	0	0	3.09871	0	0	0	0	0	0	0	0	2.23444	2.23444	0	0	0	0	0.711219	0
N4_089_008G2	0	0	0	0	0	0	89.1333	0	0	0	0	0	0	0	0	0	0	0	0	0	0	0	0	0	0	0	0	0	2.93607	0	0	0	4.43956	0	0	0	0	0	0	0	0	2.65119	0	0	0	0	0	0.935083	0
N4_089_018G1	0	0	0	0	0	0	118.296	0	0	0	0	0	0	0	0	0	0	0	0	0	0	0	0	0	0	0	0	0	0	0	0	0	0	0	0	0	0	0	0	0	0	0	0	0	0	0	0	0	0
N4_089_018G2	0	0	0	0	0	0	131.43	0	0	0	0	0	0	0	0	0	0	0	0	0	0	0	0	0	0	0	0	0	0	0	0	0	0	0	0	0	0	0	0	0	0	0	0	0	0	0	0	0	0
N4_089_022G1	0	0	0	0	0	0	117.347	0	0	0	0	0	0	0	0	0	0	0	0	0	0	0	0	0	0	0	0	0	0	0	0	0	0	0	0	0	0	0	0	0	0	0	0	0	0	0	0	0	0
N4_089_027G1	0	0	0	0	0	0	155.796	0	0	0	0	0	0	0	0	0	0	0	0	0	0	0	0	0	0	0	0	0	0	0	0	0	0	0	0	0	0	0	0	0	0	0	0	0	0	0	0	0	0
N4_094_008G1	0	0	0	0	0	0	93.8745	0	0	0	0	0	0	0	0	0	0	0	0	0	0	0	0	0	0	0	73.6923	0	0	0	0	0	65.352	0	24.4344	0	0	0	0	0	0	0.208192	0.208192	0	0	0	0	0.273215	0
N4_094_010G1	0	0	0	0	0	0	89.6197	0	0	0	0	0	0	0	0	0	0	0	0	0	0	0	0	0	0	0	68.5533	0	0	0	0	0	61.2775	0	24.6965	0	0	0	0	0	0	0	0	0	0	0	0	0.143128	0
N4_094_010G2	0	0	0	0	0	0	83.6217	0	0	0	0	0	0	0	0	0	0	0	0	0	0	0	0	0	0	0	70.3892	0	0	0	0	0	62.4513	0	24.7175	0	0	0	0	0	0	0	0	0	0	0	0	0	0
N4_094_012G1	0	0.129165	0	0	0	0	90.5736	0	0	0	0	0	0	0	0	0	0	0	0	0	0	0	0	0	0	0	44.7431	0	0	0	0	0	41.1526	0	23.8635	0	0	0	0	0	0	0	0	0	0	0	0	0	0
N4_094_023G1	0	0	0	0	0	0	104.978	0	0	0	0	0	0	0	0	0	0	0	0	0	0	0	0	0	0	0	39.7349	0	0	0	0	0	37.5944	0	21.1992	0	0	0	0	0	0	0.149951	0.149951	0	0	0	0	0.217444	0
N4_095_012G1	0	0	0	0	0	0	231.987	0	0	0	0	0	0	0	0	0	0	0	0	0	0	0	0	0	0	0	0	0	0.188425	0	0	0	0.343225	0	0	0	0	0	0	0	0	0.272348	0.272348	0	0	0	0	0.0877408	0
N4_095_016G1	0	0	0	0	0	0	137.287	0	0	0	0	0	0	0	0	0	0	0	0	0	0	0	0	0	0	0	0	0	0	0	0	0	0	0	0	0	0	0	0	0	0	0	0	0	0	0	0	0	0
N4_095_019G1	0	0	0	0	0	0	166.509	0	0	0	0	0	0	0	0	0	0	0	0	0	0	0	0	0	0	0	0	0	0	0	0	0	0.445719	0	0	0	0	0	0	0	0	0	0	0	0	0	0	0.324556	0
N4_095_025G1	0	0	0	0	0	0	148.148	0	0	0	0	0	0	0	0	0	0	0	0	0	0	0	0	0	0	0	0.106118	0	0	0.252657	0	0	0.0940404	0	0	0	0	0	0	0	0	0	0	0	0	0	0	0.242275	0
N4_097_005G1	0	0	0	0	0	0	62	0	0	0	0	0	0	0	0	0	0	0	0	0	0	0	0	0	0	0	16.7091	0	0	0	0	0	16.2404	16.2404	11.0367	0	0	0	0	0	0	0	0	0	0	1.12537	9.4726	0	98.3347
N4_097_007G1	0	0	0	0	0	0	76.7804	0	0	0	0	0	0	0	0	0	0	0	0	0	0	0	0	0	0	0	42.6254	0	0	0	0	0	42.5162	42.5162	24.961	0	0	0	0	0	0	0	0	0	0	0	0.41508	0	4.30346
N4_097_010G1	0	0	0	0	0	0	47.8296	0	0	0	0	0	0	0	0	0	0	0	0	0	0	0	0	0	0	0	5.14875	0	0	0	0	0	5.1385	5.1385	2.81628	0	0	0	0	0	0	0	0	0	0	0	12.6279	0.0831027	116.965
N4_097_012G1	0	0	0	0	0	0	80.6719	0	0	0	0	0	0	0	0	0	0	0	0	0	0	0	0	0	0	0	13.1371	0	0	0	0	0	13.3756	13.3047	6.73445	0	0	0	0	0	0	0.141892	0	0	0	0	9.94131	0.0892148	84.9275
N4_097_027G1	0	0	0	0	0	0	109.468	0	0	0	0	0	0	0	0	0	0	0	0	0	0	0	0	0	0	0	24.4361	0	0	12.7778	0	0	22.0043	22.0043	17.2015	0	0	0	0	0.844827	0	0	0	0	0	0.377513	1.29697	0	12.5845
N4_097_034G1	0	0	0	0	0	0	84.0829	0	0	0	0	0	0	0	0	0	0	0	0	0	0	0	0	0	0	0	12.4431	0	0	0.928589	0	0	12.6717	12.6717	7.26522	0	0	0	0	0	0	0	0	0	0	0.51289	12.8744	0	76.8409
N4_100_007G1	0	0.15468	0	0	0	0	85.3286	0	0	0	0	0	0	0	0	0	0	0	0	0	0	0	0	0	0	0	0	0	0	0	0	0	0	0	27.2646	0	0	0	0	0.192152	0	0	0	0	0	0	0	0	0
N4_100_009G1	0	0.285484	0	0	0	0	87.2127	0	0	0	0	0	0	0	0	0	0	0	0	0	0	0	0	0	0	0	0	0	0.15561	0	0	0	0.441626	0	28.3763	0	0	0	0	0	0	0.20619	0.20619	0	0	0	0	0.110432	0
N4_100_011G1	0	0	0	0	0	0	91.8785	0	0	0	0	0	0	0	0	0	0	0	0	0	0	0	0	0	0	0	0	0	26.6562	0	0	0	31.1565	0	25.3397	0	0	0	0	0	0	0	0	0	0	0	0	5.02303	0
N4_100_013G1	0	0	0	0	0	0	73.5088	0	0	0	0	0	0	0	0	0	0	0	0	0	0	0	0	0	0	0	0	0	0	0	0	0	0	0	26.468	0	0	0	0	0	0	0	0	0	0	0	0	0	0
N4_100_014G1	0	0	0	0	0	0	102.108	0	0	0	0	0	0	0	0	0	0	0	0	0	0	0	0	0	0	0	0	0	0.762843	0	0	0	15.1854	0	16.9356	0	0	0	0	0.27189	0	32.3981	0	0	0	0	0	17.1385	0
N4_100_017G1	0	0	0	0	0	0	85.2608	0	0	0	0	0	0	0	0	0	0	0	0	0	0	0	0	0	0	0	0	0	0	0	0	0	0	0	27.933	0	0	0	0	0.0999802	0	0	0	0	0	0	0	0.163719	0
N4_101_012G1	0	0.275187	0	0	0	0	78.1145	0	0	0	0	0	0	0	0	0	0	0	0	0	0	0	0	0	0	0	0	0	0	0	0	0	16.4644	0	0	0	0	0	0	0	0	5.6441	0	0	0	0	0	2.17358	1.52506
N4_101_015G1	0	2.07895	0	0	0	0	97.6734	0	0	0	0	0	0	0	0	0	0	0	0	0	0	0	0	0	0	0	0	0	0	0	0	0	16.9409	0	0	0	0	0	0	0	0	4.40097	0	0	0	0	0	2.20058	0.406265
N4_101_017G1	0	0.900173	0	0	0	0	115.955	0	0	0	0	0	0	0	0	0	0	0	0	0	0	0	0	0	0	0	0	0	0.0733147	0	0	0	13.2755	0	0	0	0	0	0	0	0	7.35876	0	0	0	0	0	2.69513	9.30387
N4_101_027G1	0	27.1984	0	0	0	0	139.257	0	0	0	0	0	0	0	0	0	0	0	0	0	0	0	0	0	0	0.164641	0.164641	0	0	0	0	0	41.6289	0	0	0	0	0	0	0	0	8.41551	0	0	0	0	0	1.68844	0
N4_101_038G1	0	0.144772	0	0	0	0	77.7133	0	0	0	0	0	0	0	0	0	0	0	0	0	0	0	0	0	0	0	0	0	0	0	0	0	17.6224	0	0	0	0	0	0	0	0	0	0	0	0	0	0	0	0
N4_101_042G1	0	0.119261	0	0	0	0	76.688	0	0	0	0	0	0	0	0	0	0	0	0	0	0	0	0	0	0	0	0	0	0	0	0	0	17.0182	0	0	0	0	0	0	0	0	0	0	0	0	0	0	0	0
N4_103_020G1	0	12.1149	0	0	0	0	297.546	0	0	0	0	0	0	0	0	0	0	0	0	0	0	0	0	0	0	0	0	0	7.83431	0.66659	0	0	9.29754	0	0	0	0	0	0	0	0	0	0	0	0	0	0	0	0.0837881
N4_103_028G1	0	8.33254	0	0	0	0	259.383	0	0	0	0	0	0	0	0	0	0	0	0	0	0	0	0	0	0	0	0	0	7.17491	0	0	0	9.11929	0	0	0	0	0	0	0	0	0	0	0	0	0	0	0	0
N4_104_010G1	0	0	0	0	0	0	60.027	0	0	0	0	0	0	0	0	0	0	0	0	0	0	0	0	0	0	0	0	0	0	0	0	0	0.197109	0	0	0	0	0	0	0	0	0	0	0	0	0	0	0	0
N4_104_013G1	0	0.986149	0	0	0	0	121.645	0	0	0	0	0	0	0	0	0	0	0	0	0	0	0	0	0	0	0	0.541946	0	0	0	0	0	18.1361	15.4875	0	0	0	0	0	0	0	0.18068	0	0	0	0	0	2.53847	0
N4_104_021G1	0	0	0	0	0	0	73.6898	0	0	0	0	0	0	0	0	0	0	0	0	0	0	0	0	0	0	0	0.77859	0	0	0	0	0	0.111752	0	0	0	0	0	0	0	0	0	0	0	0	0	0	0.0915719	0
N4_104_027G1	0	0	0	0	0	0	125.6	0	0	0	0	0	0	0	0	0	0	0	0	0	0	0	0	0	0	0	0	0	0	0	0	0	1.67107	0	0.180083	0	0	0	0	0	0	0.155981	0	0	0	1.03955	0	0	4.65152
N4_105_007G1	0	0	0	0	0	0	54.2751	0	0	0	0	0	0	0	0	0	0	0	0	0	0	0	0	0	0	0	0	0	0	0	0	0	0	0	0	0	0	0	0	0.34876	0	0	0	0	0	0	0	0	0
N4_105_010G1	0	0	0	0	0	0	65.7801	0	0	0	0	0	0	0	0	0	0	0	0	0	0	0	0	0	0	0	0	0	0	0	0	0	0.206831	0	0	0	0	0	0	0	0	0.374496	0.374496	0	0	0	0	0.190564	0
N4_105_011G1	0	0	0	0	0	0	114.974	0	0	0	0	0	0	0	0	0	0	0	0	0	0	0	0	0	0	0	0	0	0	0	0	0	0.245789	0	0	0	0	0	0	0	0	0.557324	0.557324	0	0	0	0	0.354193	0
N4_105_016G1	0	0	0	0	0	0	78.0167	0	0	0	0	0	0	0	0	0	0	0	0	0	0	0	0	0	0	0	0	0	0	0	0	0	0.0750436	0	0	0	0	0	0	0.414819	0	0.408961	0.408961	0	0	0	0	0.200014	0
N4_106_009G1	0	0	0	0	0	0	52.2427	0	0	0	0	0	0	0	0	0	0	0	0	0	0	0	0	0	0	0	0	0	0	0	0	0	0	0	0	0	0	0	0	0	0	0	0	0	0	0	0	0	0
N4_106_010G1	0	0	0	0	0	0	53.6753	0	0	0	0	0	0	0	0	0	0	0	0	0	0	0	0	0	0	0	0	0	0	0	0	0	0	0	0	0	0	0	0	0.0853629	0	0	0	0	0	0	0	0	0
N4_106_011G1	0	0	0	0	0	0	53.8315	0	0	0	0	0	0	0	0	0	0	0	0	0	0	0	0	0	0	0	0	0	0	0	0	0	0	0	0	0	0	0	0	0	0	0	0	0	0	0	0	0	0
N4_106_028G1	0	0	0	0	0	0	410.599	0	0	0	0	0	0	0	0	0	0	0	0	0	0	0	0	0	0	0	0	0	0	0	0	0	51.0411	0	0	0	0	0	0	0.789868	0	81.8136	0	0	0	0	0	47.8302	0
N4_106_051G1	0	0	0	0	0	0	424.474	0	0	0	0	0	0	0	0	0	0	0	0	0	0	0	0	0	0	0.31323	0.31323	0	0	0	0	0	14.972	0	0	0	0	0	0	0.188567	0	0	0	0	0	0	0	12.2877	0
N4_106_059G1	0	0	0	0	0	0	99.1726	0	0	0	0	0	0	0	0	0	0	0	0	0	0	0	0	0	0	0	0	0	0	0	0	0	0	0	0	0	0	0	0	0.164725	0	0.206842	0	0	0	0	0	0	0
N4_107_026G1	0	2.58392	0	0	0	0	142.73	0	0	0	0	0	0	0	0	0	0	0	0	0	0	0	0	0	0	0	0	0	0	0	0	0	0.217688	0	0	0	0	0	0	0	0	0	0	0	0	0	0	0	0
N4_107_030G1	0	1.05583	0	0	0	0	95.0275	0	0	0	0	0	0	0	0	0	0	0	0	0	0.0587399	0	0	0	0	0	0	0	0.182725	0	0	0	0.275373	0	0	0	0	0	0	0	0	0	0	0	0	0	0	0.064447	0
N4_107_034G1	0	0	0	0	0	0	175.498	0	0	0	0	0	0	0	0	0	0	0	0	0.184917	0.184917	0	0	0	0	0	0	0	0	0	0	0	0.608397	0	0.168551	0.168551	0	0	0	0	0	0	0	0	0	0	0	0.148744	0
N4_114_006G1	0	0	0	0	0	0	42.0733	0	0	0	0	0	0	0	0	0	0	0	0	0	0	0	0	0	0	0	0	0	0	0	0	0	0	0	0	0	0	0	0	0	0	0	0	0	0	0	0	0	0
N4_114_009G1	0	0	0	0	0	0	40.804	0	0	0	0	0	0	0	0	0	0	0	0	0	0	0	0	0	0	0	0	0	0.138371	0	0	0	0.12982	0	0	0	0	0	0	0	0	0	0	0	0	0	0	0	0
N4_114_015G1	0	0	0	0	0	0	42.7039	0	0	0	0	0	0	0	0	0	0	0	0	0	0	0	0	0	0	0	0	0	0.265374	0	0	0	0.265374	0	0	0	0	0	0	0	0	0	0	0	0	0	0	0	0
N4_114_019G1	0	0	0	0	0	0	126.66	0	0	0	0	0	0	0	0	0	0	0	0	0	0	0	0	0	0	0	0	0	0.336496	0	0	0	0.336496	0	0	0	0	0	0	0	0	0	0	0	0	0	0	0	0
N4_114_025G1	0	0	0	0	0	0	121.381	0	0	0	0	0	0	0	0	0	0	0	0	0	0	0	0	0	0	0	0	0	0.37347	0	0	0	0.37347	0	0	0	0	0	0	0	0	0	0	0	0	0	0	0	0
N4_114_030G1	0	0.394527	0	0.318544	0	0	143.254	0	0	0	0	0	0	0	0	0	0	0	0	0	0	0	0	0	0	0	0	0	0.114981	0	0	0	0.0899604	0	0	0	0	0	0	0	0	0	0	0	0	0	0	0	0
N4_115_006G1	0	0	0	0	0	0	56.2048	0	0	0	0	0	0	0	0	0	0	0	0	0	0	0	0	0	0	0	0	0	0.789089	0	0	0	1.2191	0	0	0	0	0	0	0	0	1.02239	0	0	0	0	0	0.181221	0
N4_115_009G1	0	0	0	0	0	0	53.9965	0	0	0	0	0	0	0	0	0	0	0	0	0	0	0	0	0	0	0	0	0	0.540878	0	0	0	0.540878	0	0	0	0	0	0	0	0	0.254698	0.254698	0	0	0	0	0	0
N4_115_014G1	0	0	0	0	0	0	56.2224	0	0	0	0	0	0	0	0	0	0	0	0	0	0	0	0	0	0	0	0	0	0	0.0275372	0	0	0.640321	0	0	0	0	0	0	0	0	0	0	0	0	0	0	0.235312	0
N4_115_019G1	0	0	0	0	0	0	55.5238	0	0	0	0	0	0	0	0	0	0	0	0	0	0	0	0	0	0	0	0	0	0.229851	0.0712173	0	0	0.281493	0	0	0	0	0	0	0.0341277	0	0.548863	0	0	0	0	0	0.133771	0
N4_115_024G1	0	0	0	0	0	0	59.2872	0	0	0	0	0	0	0	0	0	0	0	0	0	0	0	0	0	0	0	0	0	0.954439	0.534487	0	0	1.51143	0	0	0	0	0	0	0	0	0	0	0	0	0	0	0.703573	0
N4_115_030G1	0	0	0	0	0	0	57.1446	0	0	0	0	0	0	0	0	0	0	0	0	0	0	0	0	0	0	0	0	0	0.529985	0	0	0	0.529985	0	0	0	0	0	0	0	0	0	0	0	0	0	0	0	0
N4_115_034G1	0	0	0	0	0	0	55.8302	0	0	0	0	0	0	0	0	0	0	0	0	0	0	0	0	0	0	0	0	0	0.283891	0	0	0	0.283891	0	0	0	0	0	0	0	0	0	0	0	0	0	0	0	0
N4_116_008G1	0	0	0	0	0	0	315.709	0	0	0	0	0	0	0	0	0	0	0	0	0	0	0	0	0	0	0	0	0	91.3071	0.1655	0	0	96.7452	0	0	0	0	0	0	0	0	30.0892	30.0892	0	0	0	0	8.90179	0
N4_116_010G1	0	0	0	0	0	0	308.786	0	0	0	0	0	0	0	0	0	0	0	0	0	0	0	0	0	0	0	0	0	80.7499	0	0	0	88.6715	0	0	0	0	0	0	0	0	0	0	0	0	0	0	9.43636	0
N4_116_013G1	0	0	0	0	0	0	304.956	0	0	0	0	0	0	0	0	0	0	0	0	0	0	0	0	0	0	0	0	0	41.6687	0	0	0	46.3403	0	0	0	0	0	0	0	0	9.55732	0	0	0	0	0	2.88303	0
N4_116_019G1	0	0	0	0	0	0	251.673	0	0	0	0	0	0	0	0	0	0	0	0	0	0	0	0	0	0	0	0	0	6.47331	0	0	0	6.69073	0	0	0	0	0	0	0	0	0.340123	0.340123	0	0	0	0	0.269302	0
N4_116_025G1	0	0	0	0	0	0	255.049	0	0	0	0	0	0	0	0	0	0	0	0	0	0	0	0	0	0	0	0	0	0.89375	0	0	0	1.06675	0	0	0	0	0	0	0	0	0.360831	0.360831	0	0	0	0	0	0
N4_124_007G1	0	0	0	0	0	0	117.321	0	0	0	0	0	0	0	0	0	0	0	0	0	0	0	0	0	0	0	0	0	0	0	0	0	7.11303	0	0	0	0	0	0	0	0	0	0	0	0	0	0	1.62889	0
N4_124_009G1	0	0	0	0	0	0	128.956	0	0	0	0	0	0	0	0	0	0	0	0	0	0	0	0	0	0	0	0	0	0	0	0	0	10.4498	0	0	0	0	0	0	0	0	0	0	0	0	0	0	0.999561	0
N4_124_011G1	0	0	0	0	0	0	95.9093	0	0	0	0	0	0	0	0	0	0	0	0	0	0	0	0	0	0	0	0	0	0	0	0	0	3.56968	0	0	0	0	0	0	0.0993202	0	0.310602	0.310602	0	0	0	0.0836905	0.340638	0
N4_124_011G2	0	0	0	0	0	0	88.402	0	0	0	0	0	0	0	0	0	0	0	0	0	0	0	0	0	0	0	0	0	0	0	0	0	1.43052	0	0	0	0	0	0	0.139798	0	0.254698	0.254698	0	0	0	0	0.28566	0
N4_124_031G1	0	0	0	0	0	0	51.0921	0	0	0	0	0	0	0	0	0	0	0	0	0	0	0	0	0	0	0	0	0	0	0	0	0	0	0	0	0	0	0	0	0	0	0	0	0	0	25.1304	25.1304	0	25.1304
N4_124_033G1	0	0.26415	0	0	0	0	53.0298	0	0	0	0	0	0	0	0	0	0	0	0	0	0	0	0	0	0	0	0	0	0	0	0	0	0	0	0	0	0	0	0	0	0	0	0.150097	0	0	22.124	22.124	0	22.124
N4_124_037G1	0	0.175227	0	0	0	0	52.393	0	0	0	0	0	0	0	0	0	0	0	0	0	0	0	0	0	0	0	0	0	0	0	0	0	0.142402	0	0	0	0	0	0	0	0	0.193457	0.193457	0	0	16.2992	16.2992	0	16.2992
N4_124_039G1	0	0.125386	0	0	0	0	55.5299	0	0	0	0	0	0	0	0	0	0	0	0	0	0	0	0	0	0	0	0	0	0	0	0	0	0.56152	0	0	0	0	0	0	0	0	0.179629	0.179629	0	0	17.663	17.663	0	17.663
N4_125_008G1	0	0	0	0	0	0	86.1406	0	0	0	0	0	0	0	0	0	0	0	0	0	0	0	0	0	0	0	0	0	0	0	0	0	0	0	28.698	0	0	0	0	0	0	0	0	0	0	0	0	0	0
N4_125_011G1	0	0	0	0	0	0	118.928	0	0	0	0	0	0	0	0	0	0	0	0	0	0	0	0	0	0	0	0	0	0	0	0	0	0.394118	0	22.8391	0	0	0	0	0	0	0.593346	0.593346	0	0	0	0	0.173675	0
N4_125_015G1	0	0.658168	0	0	0	0	64.8491	0	0	0	0	0	0	0	0	0	0	0	0	0	0	0	0	0	0	0	0	0	0	0	0	0	0	0	2.34332	0	0	0	0	0	0	0	0	0	0	0	0	0	0
N4_125_018G1	0	0	0	0	0	0	91.094	0	0	0	0	0	0	0	0	0	0	0	0.18804	0	0.176924	0	0	0	0	0	0	0	0	0.0952139	0	0	0	0	10.413	0.2049	0	0	0	0	0	0	0	0	0	0	0	0.191237	0
N4_126_007G1	0	0	0	0	0	0	96.7339	0	0	0	0	0	0	0	0	0	0	0	0	0	0	0	0	0	0	0	0	0	0	0	0	0	25.0979	0	0.0932395	0	0	0	0	0.201648	0	17.3002	17.3002	0	0	0	0	8.86785	0
N4_126_010G1	0	0	0	0	0	0	62.7399	0	0	0	0	0	0	0	0	0	0	0	0	0	0	0	0	0	0	0	0	0	0.123556	0	0	0	0.123556	0	1.92322	0	0	0	0	0	0	0.427422	0.427422	0	0	0	0	0.615142	0
N4_126_013G1	0	0	0	0	0	0	56.9969	0	0	0	0	0	0	0	0	0	0	0	0	0	0	0	0	0	0	0	0	0	0	0	0	0	0.128456	0	22.1727	0	0	0	0	0	0	0.108251	0	0	0	0	0	0.0838732	0
N4_126_016G1	0	0	0	0	0	0	55.2824	0	0	0	0	0	0	0	0	0	0	0	0	0	0	0	0	0	0	0	0	0	0	0	0	0	0.124953	0	22.0756	0	0	0	0	0	0	0	0	0	0	0	0	0	0
N4_126_019G1	0	0	0	0	0	0	59.8477	0	0	0	0	0	0	0	0	0	0	0	0	0	0	0	0	0	0	0	0	0	0	0	0	0	0	0	28.0295	0	0	0	0	0	0	0	0	0	0	0	0	0	0
N4_126_022G1	0	0	0	0	0	0	59.3249	0	0	0	0	0	0	0	0	0	0	0	0	0	0	0	0	0	0	0	0	0	0	0	0	0	0	0	28.3215	0	0	0	0	0	0	0	0	0	0	0	0	0	0
N4_128_007G1	0	0	0	0	0	0	68.8109	0	0	0	0	0	0	0	0	0	0	0	0	0	0	0	0	0	0	0	0	0	20.9586	5.59928	0	0	78.9397	0	0	0	0	0	0	0.709915	0	0	0	0	0	0	0	42.5249	0
N4_128_010G1	0	0	0	0	0	0	140.881	0	0	0	0	0	0	0	0	0	0	0	0	0	0	0	0	0	0	0	0	0	0	0	0	0	0	0	10.0961	0	0	0	0	0	0	0	0	0	0	0	0	0.284449	0
N4_128_010G2	0	0	0	0	0	0	114.074	0	0	0	0	0	0	0	0	0	0	0	0	0	0	0	0	0	0	0	0	0	0	0	0	0	0	0	14.4665	0	0	0	0	0	0	0	0	0	0	0	0	0	0
N4_128_016G1	0	0	0	0	0	0	117.977	0	0	0	0	0	0	0	0	0	0	0	0	0	0	0	0	0	0	0	0	0	0	0	0	0	0.228837	0	18.0417	0	0	0	0	0	0	0	0	0	0	0	0	0	0
N4_129_012G1	0	0	0	0	0	0	249.377	0	0	0	0	0	0	0	0	0	0	0	0	0	0	0	0	0	0	0	1.07824	0	0.413503	0.125004	0	0	13.753	0	0	0	0	0	0	0.0857474	0	0	0	0	0	0	0	5.61251	0
N4_129_016G1	0	0	0	0	0	0	216.981	0	0	0	0	0	0	0	0	0	0	0	0	0	0	0	0	0	0	0	0	0	0	0	0	0	12.6703	0	0	0	0	0	0	0.193614	0	1.22762	0	0	0	0	0	2.10094	0
N4_129_029G1	0	0	0	0	0	0	207.291	0	0	0	0	0	0	0	0	0	0	0	0	0	0	0	0	0	0	0	0	0	3.01639	0	0	0	10.9052	0	0	0	0	0	0	0	0	19.9864	19.9864	0	0	0	0	7.23039	0
N4_131_006G1	0	63.2877	0	0	0	0	102.378	0	0	0	0	0	0	0	0	0	0	0	0	0	0	0	0	0	0	0	66.0007	0	0	0	0	0	124.896	124.896	23.9342	0	0	0	0	0.160199	0	0	0	0	0	0	0	0	0
N4_131_009G1	0	46.7755	0	0	0	0	217.033	0	0	0	0	0	0	0	0	0	0	0	0	0	0	0	0	0	0	0	47.3657	0	0	0	0	0	87.6687	87.6687	18.0156	0	0	0	0	0	0	0	0	0	0	0	0	0	0
N4_131_015G1	0	43.1884	0	0	0	0	163.431	0	0	0	0	0	0	0	0	0	0	0	0	0	0	0	0	0	0	0	43.2962	0	2.83134	0	0	0	85.8391	81.1568	16.2811	0	0	0	0	0	0	0.164217	0	0	0	0	0	0	0
N4_131_023G1	0	46.7751	0	0	0	0	140.087	0	0	0	0	0	0	0	0	0	0	0	0	0	0	0	0	0	0	0	50.141	0	0.599442	0.166139	0	0	94.6912	93.2746	18.2192	0	0	0	0	0	0	0.302114	0	0	0	0	0	0.133388	0
N4_137_005G1	0	0	0	0	0	0	248.19	0	0	0	0	0	0	0	0	0	0	0	0	0	0	0	0	0	0	0	0	0	0	0	0	0	17.2488	0	0.31081	0	0	0	0	0	0	0	0	0	0	0	0	3.34313	0
N4_137_010G1	0	0	0	0	0	0	137.684	0	0	0	0	0	0	0	0	0	0	0	0	0	0	0	0	0	0	0	0	0	0	3.35724	0	0	3.40025	3.40025	2.74592	0	0	0	0	0	0	0.393869	0.393869	0	0	0	0	0	0
N4_137_012G1	0	0	0	0	0	0	98.1251	0	0	0	0	0	0	0	0	0	0	0	0	0	0	0	0	0	0	0	0	0	0	4.88206	0	0	5.22749	5.22749	4.21204	0	0	0	0	0	0	0.164691	0.164691	0	0	0	0	0	0
N4_138_005G1	0	0	0	0	0	0	34.2215	0	0	0	0	0	0	0	0	0	0	0	0	0	0	0	0	0	0	0	0	0	0	0	0	0	0	0	0	0	0	0	0	0	0	0.142204	0.142204	0	0	0	0	0	0
N4_138_008G1	0	0	0	0	0	0	184.336	0	0	0	0	0	0	0	0	0	0	0	0	0	0	0	0	0	0	0	0	0	0	0	0	0	0.477273	0	0	0	0	0	0	0.0847935	0	0	0	0	0	0	0	0	0
N4_138_010G1	0	0	0	0	0	0	188.804	0	0	0	0	0	0	0	0	0	0	0	0	0	0	0	0	0	0	0	0	0	0	0	0	0	2.17116	0	0	0	0	0	0	0	0	0.159072	0.159072	0	0	0	0	0.161031	0
N4_138_012G1	0	0	0	0	0	0	154.063	0	0	0	0	0	0	0	0	0	0	0	0	0	0	0	0	0	0	0	0	0	0	0	0	0	0.170719	0	0	0	0	0	0	0	0	0.268918	0.268918	0	0	0	0	0.112589	0
N4_139_007G1	0	0	0	30.6369	0	0	365.523	0	0	0	0	0	0	0	0	0	0	0	0	0	0	0	0	0	0	0	0	0	0	0	0	0	47.8118	0	0	0	0	0	0	0	0	0	0	0	0	0	0	16.3394	0
N4_139_013G1	0	0	0	10.7621	0	0	179.506	0	0	0	0	0	0	0	0	0	0	0	0	0	0	0	0	0	0	0	0	0	0	0	0	0	0.0675831	0	0	0	0	0	0	0	0	0.879455	0	0	0	0	0	0.323065	0
N4_139_027G1	0	0	0	3.47804	0	0	161.111	0	0	0	0	0	0	0	0	0	0	0	0	0	0	0	0	0	0	0	0	0	1.79971	0	0	0	1.79971	0	0	0	0	0	0	0	0	0	0	0	0	0	0	0	0
N4_140_016G1	0	0	0	0	0	0	158.173	0	0	0	0	0	0	0	0	0	0	0	0	0	0	0	0	0	0	0	0	0	0	0.647976	0	0	0.534356	0	23.9202	0	0	0	0	0	0	0	0	0	0	0	0	0	0
N4_140_020G1	0	0	0	0	0	0	123.475	0	0	0	0	0	0	0	0	0	0	0	0	0	0	0	0	0	0	0	0	0	0	3.61058	0	0	3.86921	0	13.2359	0	0	0	0	0	0	0	0	0	0	0	0	0	0
N4_140_034G1	0	0	0	0	0	0	112.418	0	0	0	0	0	0	0	0	0	0	0	0	0	0	0	0	0	0	0	0	0	0	0.0924539	0	0	0	0	0.465478	0	0	0	0	0	0	0	0	0	0	1.06029	1.06029	0	0
N4_141_008G1	0	0	0	0	0	0	71.4978	0	0	0	0	0	0	0	0	0	0	0	0	0	0	0	0	0	0	0	0	0	0	0	0	0	14.5209	0	0.221964	0	0	0	0	0	0	31.8538	31.8538	0	0	0	0	14.2307	0
N4_141_013G1	0	0	0	0	0	0	78.7398	0	0	0	0	0	0	0	0	0	0	0	0	0	0	0	0	0	0	0	0	0	0	0	0	0	0	0	25.7299	0	0	0	0	0	0	0.0939318	0	0	0	0	0	0	0
N4_141_020G1	0	0	0	0	0	0	98.5174	0	0	0	0	0	0	0	0	0	0	0	0	0	0	0	0	0	0	0	0	0	0	0	0	0	0	0	25.0863	0	0	0	0	0	0	0.0768846	0	0	0	0	0	0	0
N4_141_037G1	0	0	0	0.281306	0	0	152.401	0	0	0	0	0	0	0	0	0	0	0	0	0	0	0	0	0	0	0	0	0	0.135159	0	0	0	0	0	19.7657	0	0	0	0	0	0	0	0	0	0	0	0	0	0
N4_142_008G1	0	0	0	0	0	0	89.5118	0	0	0	0	0	0	0	0	0	0	0	0	0	0	0	0	0	0	0	0	0	0	0	0	0	32.1009	0	0	0	0	0	0	0	0	0	52.5828	0	0	0	0	27.0353	0
N4_142_013G1	0	0	0	0	0	0	80.3049	0	0	0	0	0	0	0	0	0	0	0	0	0	0	0	0	0	0	0	0	0	0	0	0	0	0	0	26.4441	0	0	0	0	0	0	0	0	0	0	0	0	0	0
N4_142_020G1	0	0.124267	0	0	0	0	107.756	0	0	0	0	0	0	0	0	0	0	0	0	0	0	0	0	0	0	0	0	0	0	0	0	0	0.06468	0	23.8387	0	0	0	0	0	0	0	0	0	0	0	0	0	0
N4_150_014G1	0	0	0	0	0	0	88.3303	0	0	0	0	0	0	0	0	0	0	0	0	0	0	0	0	0	0	0	0	0	0	0	0	0	0	0	24.7956	0	0	0	0	0	0	0	0	0	0	0	0	0	0
N4_150_018G1	0	0	0	0	0	0	72.0454	0	0	0	0	0	0	0	0	0	0	0	0	0	0	0	0	0	0	1.93493	0	0	0	0.757919	0	0	0	0	23.7784	0	0	0	0	0	0	0	0.153948	0	0	0	0	0	0
N4_150_021G1	0	0	0	0	0	0	83.6521	0	0	0	0	0	0	0	0	0	0	0	0	0	0	0	0	0	0	0.870405	0	0	0	0.332954	0	0	0.211594	0	21.5456	0	0	0	0	0	0	0.252105	0	0	0	0	0	0	0
N4_151_006G1	0	0	0	3.58098	0	0	122.696	0	0	0	0	0	0	0	0	0	0	0	0	0	0	0	0	0	0	0	0	0	0	6.82747	0	0	0.197663	0	0	0	0	0	0	0.20406	0	0	0	0	0	0	0	0.235975	0
N4_151_014G1	0	0	0	0.248001	0	0	71.3261	0	0	0	0	0	0	0	0	0	0	0	0	0	0	0	0	0	0	21.2376	0	0	0	17.5068	0	0	0.0862273	0	0.782716	0	0	0	0	0	0	0.122254	0.122254	0	0	0	0	0	0
N4_151_017G1	0	0	0	0.177167	0	0	77.5207	0	0	0	0	0	0	0	0	0	0	0	0	0	0	0	0	0	0	28.75	0	0	0	9.2464	0	0	0	0	1.27563	0	0	0	0	0	0	0	0	0	0	0	0	0	0
N4_151_021G1	0	0	0	0	0	0	62.1559	0	0	0	0	0	0	0	0	0	0	0	0	0	0	0	0	0	0	59.4385	0	0	0	0.66591	0	0	0	0	3.1856	0	0	0	0	0	0	0	0	0	0	0	0	0	0
N4_152_006G1	0	0	0	0	0	0	122.232	0	0	0	0	0	0	0	0	0	0	0	0	0	0	0	0	0	0	0	0	0	0	0	0	0	0.955781	0	0.528321	0	0	0	0	0	0	78.7332	78.7332	0	0	0	0.187958	21.6542	0.117522
N4_152_014G1	0	0	0	0	0	0	78.2044	0	0	0	0	0	0	0	0	0	0	0	0	0	0	0	0	0	0	0	0	0	0	0	0	0	0	0	0.749875	0	0	0	0	0	0	0.447196	0.447196	0	0	0	0	0	0
N4_152_018G1	0	0	0	0	0	0	71.1914	0	0	0	0	0	0	0	0	0	0	0	0	0	0	0	0	0	0	0.415748	0	0	0	0	0	0	4.95306	0	2.53376	0	0	0	0	0	0	0	0	0	0	0	0	0	0
N4_152_021G1	0	5.70023	0	0	0	0	186.903	0	0	0	0	0	0	0	0	0	0	0	0	0	0	0	0	0	0	1.24407	0	0	0	0.435846	0	0	0	0	3.33478	0	0	0	0	0	0	0	0	0	0	0	0	0	0
N4_154_006G1	0	0	0	0	0	0	104.737	0	0	0	0	0	0	0	0	0	0	0	0	0	0	0	0	0	0	0	0	0	0.122995	0	0	0	1.48161	0	0	0	0	0	0	0	0	0	0.492282	0	0	0	0	0.355785	0
N4_154_009G1	0	0	0	0	0	0	151.372	0	0	0	0	0	0	0	0	0	0	0	0	0	0	0	0	0	0	0	0	0	0	0	0	0	0.423029	0	0	0	0	0	0	0	0	0	0.233634	0	0	0	0	0.162742	0
N4_154_013G1	0	0	0	0	0	0	101.683	0	0	0	0	0	0	0	0	0	0	0	0	0	0.236198	0	0	0	0	0	0	0	0	0	0	0	1.16732	0	0	0	0	0	0	0	0	0	0	0	0	0	0	0	0
N4_154_020G1	0	0	0	0	0	0	174.037	0	0	0	0	0	0	0	0	0	0	0	0	0	0.366304	0	0	0	0	0	0	0	0	0	0	0	2.65209	0	0	0	0	0	0	0	0	0.317477	0.317477	0	0	0	0	0.358034	0
N4_155_006G1	0	0	0	5.27617	0	0	102.799	0	0	0	0	0	0	0	0	0	0	0	0	0	0	0	0	0	0	0	0	0	0	0	0	0	0.669037	0	0	0	0	0	0	0	0	0	0	0	0	0	0	3.01658	0
N4_155_009G1	0	0	0	1.12307	0	0	124.07	0	0	0	0	0	0	0	0	0	0	0	0	0	0	0	0	0	0	0	0	0	0	0	0	0	4.43156	0	0	0	0	0	0	0	0	0	0.417643	0	0	0	0	0.254951	0
N4_155_013G1	0	0	0	0.162973	0	0	127.876	0	0	0	0	0	0	0	0	0	0	0	0	0	0	0	0	0	0	0	0	0	0	0	0	0	3.51716	0	0	0	0	0	0	0	0	0	0	0	0	0	0	0.472206	0
N4_155_020G1	0	0	0	0	0	0	172.8	0	0	0	0	0	0	0	0	0	0	0	0	0	0	0	0	0	0	0	0	0	0	0	0	0	1.24536	0	0	0	0	0	0	0	0	0	0	0	0	0	0	0	0
N4_159_015G1	0	0	0	0	0	0	234.314	0	0	0	0	0	0	0	0	0	0	0	0	0	0	0	0	0	0	0	0	0	5.10154	0	0	0	63.3663	0	0	0	0	0	0	1.51137	0	0	0	0	0	0	0	27.3004	0
N4_159_024G1	0	0	0	0	0	0	383.937	0	0	0	0	0	0	0	0	0	0	0	0	0	0	0	0	0	0	0	0	0	0	0	0	0	24.7796	0	0	0	0	0	0	0	0	0	0	0	0	0	0	10.0776	0
N4_159_031G1	0	0	0	0	0	0	365.329	0	0	0	0	0	0	0	0	0	0	0	0	0	0	0	0	0	0	0	0	0	0	0	0	0	11.5898	0	0	0	0	0	0	1.13892	0	0	0	0	0	0	0	5.72016	0
N4_159_039G1	0	0	0	0	0	0	411.302	0	0	0	0	0	0	0	0	0	0	0	0	0	0	0	0	0	0	0	0	0	0	0	0	0	0.91138	0	0	0	0	0	0	0	0	18.4722	0	0	0	0	0	4.41778	0
N4_159_053G1	0	25.1336	0	0	0	0	308.771	0	0	0	0	0	0	0	0	0	0	0	0	0	0	0	0	0	0	0	0	0	0	0	0	0	0	0	0	0	0	0	0	0	0	3.28148	0	0	0	0	0	0.689057	1.39475
N4_160_010G1	0	2.60257	0	0	0	0	141.218	0	0	0	0	0	0	0	0	0	0	0	0	0	0	0	0	0	0	0	0	0	0	0	0	0	102.955	5.40262	0	0	0	0	0	5.81308	0	59.4015	0	0	0	0	0	22.6128	0
N4_160_024G1	0	0	0	0	0	0	198.499	0	0	0	0	0	0	0	0	0	0	0	0	0	0	0	0	0	0	0	0	0	3.59327	0	0	0	50.2996	0	0	0	0	0	0	2.08544	0	134.353	0	0	0	0	0	44.7599	0
N4_160_039G1	0	0	0	0	0	0	279.428	0	0	0	0	0	0	0	0	0	0	0	0	0	0	0	0	0	0	0	0	0	0	0	0	0	0	0	0	0	0	0	0	1.08882	0	12.9797	0	0	0	0	0	3.49417	0
N4_160_053G1	0	1.36439	0	0	0	0	340.089	0	0	0	0	0	0	0	0	0	0	0	0	0	0	0	0	0	0	0	0	0	0	0	0	0	2.83142	0	0	0	0	0	0	0	0	23.6058	23.6058	0	0	0	0	4.64908	0
N4_165_025G1	0	0	0	0	0	0	46.2517	0	0	0	0	0	0	0	0	0	0	0	0	0	0	0	0	0	0	0	0	0	0	0	0	0	0	0	0	0	0	0	0	0	0	0	0	0	0	0	0	0	0
N4_165_037G1	0	0	0	0	0	0	46.2787	0	0	0	0	0	0	0	0	0	0	0	0	0	0	0	0	0	0	0	0	0	0	0	0	0	0	0	0	0	0	0	0	0	0	0	0	0	0	0	0	0	0
N4_165_051G1	0	0	0	0	0	0	48.6661	0	0	0	0	0	0	0	0	0	0	0	0	0	0	0	0	0	0	0	0	0	0	0	0	0	0.245377	0	0	0	0	0	0	0	0	0	0	0	0	0	0	0	0
N4_166_020G1	0	0	0	0	0	0	74.8437	0	0	0	0	0	0	0	0	0	0	0	0	0	4.81199	0	0	0	0	0	0	0	0	15.6713	0	0	4.59996	0	0	0	0	0	0	0	0	0	0	0	0	0	0	0	0
N4_166_027G1	0	2.16187	0	0	0	0	153.254	0	0	0	0	0	0	0	0	0	0	0	0	0	1.26619	0	0	0	0	0	0	0	0	5.44754	0	0	1.37588	0	0	0	0	0	0	0	0	0	0	0	0	0	0	0	0
N4_166_061G1	0	0	0	0	0	0	183.817	0	0	0	0	0	0	0	0	0	0	0	0	0	0	0	0	0	0	0	0	0	0	8.52138	0	0	4.37381	0	0	0	0	0	0	0	0	0	0	0	0	0	0	0	0
N4_167_027G1	0	0	0	0	0	0	109.661	0	0	0	0	0	0	0	0	0	0	0	0	0	0	0	0	0	0	0	0	0	0.542827	0	0	0	6.25309	0	3.18975	0	0	0	0	0	0	0	0	0	0	0	0	0	0
N4_167_066G1	0	0.306856	0	0	0	0	221.911	0	0	0	0	0	0	0	0	0	0	0	0	0	0	0	0	0	0	0	0	0	0.1039	10.9325	0	0	2.09153	0	1.62069	0	0	0	0	0	0	0	0	0	0	0	0	0	0
N4_167_072G1	0	1.49612	0	0	0	0	359.565	0	0	0	0	0	0	0	0	0	0	0	0	0	0	0	0	0	0	0	0	0	0	1.1505	0	0	0.498373	0	0.596407	0	0	0	0	0	0	0	0	0	0	0	0	0	0
N4_168_017G1	0	0	0	0	0	0	29.0142	0	0	0	0	0	0	0	0	0	0	0	0	0	0	0	0	0	0	0	0	0	0	0	0	0	0.484727	0	0	0	0	0	0	0	0	0	0	0	0	0	0	0	0
N4_168_021G1	0	0	0	0	0	0	53.1774	0	0	0	0	0	0	0	0	0	0	0	0	0	0	0	0	0	0	0	0	0	0	0	0	0	0.546542	0	0	0	0	0	0	0	0	0	0	0	0	0	0	0.263529	0
N4_168_023G1	0	0	0	0	0	0	55.5834	0	0	0	0	0	0	0	0	0	0	0	0	0	0	0	0	0	0	0	0	0	0	0	0	0	5.04487	0	0	0	0	0	0	0	0	0	0	0	0	0	0	0.40055	0
N4_170_007G1	0	0	0	0	0	0	74.1666	0	0	0	0	0	0	0	0	0	0	0	0	0	0	0	0	0	0	0	0	0	0	0	0	0	0	0	24.688	0	0	0	0	0	0	0	0	0	0	0	0	0	0
N4_170_009G1	0	0	0	0	0	0	79.4176	0	0	0	0	0	0	0	0	0	0	0	0	0	0	0	0	0	0	0	0	0	0	0	0	0	0	0	26.224	0	0	0	0	0	0	0	0	0	0	0	0	0	0
N4_170_012G1	0	0	0	0	0	0	11.6828	0	0	0	0	0	0	0	0	0	0	0	0	0	0	0	0	0	0	0	0	0	0	0	0	0	0	0	0	0	0	0	0	0	0	0	0	0	0	0	0	0	0
N4_170_016G1	0	0	0	0	0	0	68.6734	0	0	0	0	0	0	0	0	0	0	0	0	0	0	0	0	0	0	0	0	0	0	0	0	0	0.79745	0	24.0255	0	0	0	0	0	0	0	0	0	0	0	0	0	0
N4_170_019G1	0	0	0	0	0	0	25.0889	0	0	0	0	0	0	0	0	0	0	0	0	0	0	0	0	0	0	0	0	0	0	0	0	0	0.880947	0	0	0	0	0	0	0	0	0	0	0	0	0	0	0	0
N4_171_005G1	0	0	0	0	0	0	93.9354	0	0	0	0	0	0	0	0	0	0	0	0	0	0	0	0	0	0	0	0	0	0	0	0	0	18.9715	0	0	0	0	0	0	0	0	0	0	0	0	0	0	7.59509	0
N4_171_017G1	0	0	0	0	0	0	71.658	0	0	0	0	0	0	0	0	0	0	0	2.97875	5.17336	2.97875	0	0	0	0	0	0	0	0	20.6717	0	0	21.4404	0	3.29097	3.29097	0	0	0	0	0	0	0	0	0	0	0	17.4313	0
N4_171_026G1	0	0	0	0	0	0	211.97	0	0	0	0	0	0	0	0	0	0	0	2.72113	4.37044	2.72113	0	0	0	0	0	0	0	0	82.7791	0	0	106.724	0	2.92174	2.92174	0	0	0	0	0	199.621	0	0	0	0	0	42.998	0
N3_177_011G1	0	0	0	0	0	0	49.2089	0	0	0	0	0	0	0	0	0	0	0	0	0	0	0	0	0	0	0	0	0	0	0	0	0	0	0	3.76095	0	0	0	0	0	0	0	0	0	0	0	0	0	0
N3_177_031G1	0	0	0	0	0	0	54.6601	0	0	0	0	0	0	0	0	0	0	0	0	0	0	0	0	0	0	0	3.92504	0	0	0.316459	0	0	0	0	0.894185	0	0	0	0	0	0	0	0	0	0	0	0	0	0
N3_177_039G1	0	0	0	0	0	0	83.3878	0	0	0	0	0	0	0	0	0	0	0	0	0	0	0	0	0	0	0	0.30853	0	0	0.328854	0	0	0.1344	0	7.229	0	0	0	0	0	0	0	0	0	0	0	0	0	0
N3_177_045G1	0	0	0	0	0	0	68.6607	0	0	0	0	0	0	0	0	0	0	0	0	0	0	0	0	0	0	0	0	0	0	0.347397	0	0	0	0	19.658	0	0	0	0	0	0	0	0	0	0	0	0	0	0
N4_179_013G1	0	0	0	0	0	0	53.2349	0	0	0	0	0	0	0	0	0	0	0	0	0	0	0	0	0	0	0	0	0	0	0	0	0	12.9588	0	0	0	0	0	0	0	0	0	0	0	0	0	0	0	0
N4_179_018G1	0	1.4515	0	0	0	0	93.5473	0	0	0	0	0	0	0	0	0	0	0	0	0	0	0	0	0	0	0	0	0	0	0	0	0	14.9838	0	0	0	0	0	0	0	0	0	0	0	0	0	0	0	0
N4_179_023G1	0	1.42451	0	0	0	0	227.751	0	0	0	0	0	0	0	0	0	0	0	0	0	0	0	0	0	0	0	0	0	16.5421	0.293796	0	0	8.1038	0	0	0	0	0	0	0	0	0	0	0	0	0	0	0	0
N4_179_036G1	0	0	0	0	0	0	44.7478	0	0	0	0	0	0	0	0	0	0	0	0	0	0	0	0	0	0	0	0	0	0.201969	1.36122	0	0	2.74424	0	0	0	0	0	0	0	0	0	0	0	0	0	0	0	0
N4_179_064G1	0	0	0	0	0	0	41.875	0	0	0	0	0	0	0	0	0	0	0	0	0	0	0	0	0	0	0	0	0	0	15.5734	0	0	2.91349	0	0.97826	0	0	0	0	0	0	0	0	0	0	0	0	0	0
N4_180_018G1	0	0	0	0	0	0	77.7844	0	0	0	0	0	0	0	0	0	0	0	0	0	0	0	0	0	0	0	0	0	2.87341	0.300576	0	0	16.8238	0	0	0	0	0	0	0	0	0.223776	0.223776	0	0	0	0	0	0
N4_180_018G2	0	0	0	0	0	0	92.0836	0	0	0	0	0	0	0	0	0	0	0	0	0	0	0	0	0	0	0	0	0	5.42895	0.244462	0	0	15.9509	0	0	0	0	0	0	0	0	0.157543	0	0	0	0	0	0	0
N4_180_023G1	0	0	0	0	0	0	170.372	0	0	0	0	0	0	0	0	0	0	0	0	0	0	0	0	0	0	0	0	0	1.91455	0.362435	0	0	10.1179	0	0	0	0	0	0	0	0	0.286946	0.286946	0	0	0	0	0	0
N4_180_064G1	0	0	0	0	0	0	46.9244	0	0	0	0	0	0	0	0	0	0	0	0	0	0	0	0	0	0	0	0	0	0.566431	1.36581	0	0	2.32214	0	0	0	0	0	0	0	0	0	0	0	0	0	0	0	0
N4_188_019G1	0	0	0	0	0	0	139.351	0	0	0	0	0	0	0	0	0	0	0	0	0	4.68975	0	0	0	0	0	3.58916	0	0	0	0	0	4.41085	0	0	0	0	0	0	0	0	0	0	0	0	0	0	0	0
N4_188_025G1	0	0	0	0	0	0	183.613	0	0	0	0	0	0	0	0	0	0	0	0	0	1.10462	0	0	0	0	0	0.89024	0	0	0	0	0	3.00096	0	0	0	0	0	0	0	0	0.826679	0.826679	0	0	0	0	0.829743	0
N4_188_045G1	0	0.993428	0	0	0	0	216.122	0	0	0	0	0	0	0	0	0	0	0	0	0	0	0	0	0	0	0	0	0	11.4405	0	0	0	0	0	0	0	0	0	0	0	0	0	0	0	0	0	0	0	0
N4_189_014G1	0	14.1509	0	0	0	0	290.542	0	0	0	0	0	0	0	0	0	0	0	0	0	0	0	0	0	0	0	0	0	0	0	0	0	0	0	0	0	0	0	0	0	0	0	0	0	0	0	0	0	0
N4_189_020G1	0	16.5141	0	0	0	0	368.444	0	0	0	0	0	0	0	0	0	0	0	0	0	0	0	0	0	0	0	0	0	0	0	0	0	0.225526	0	0	0	0	0	0	0	0	0.282434	0.282434	0	0	0	0	0.18734	0
N4_189_032G1	0	2.11557	0	0	0	0	226.12	0	0	0	0	0	0	0	0	0	0	0	0	0	0	0	0	0	0	0	0	0	0	0	0	0	0.0847982	0	0	0	0	0	0	0	0	0.429496	0.429496	0	0	0	0	0.216615	0
N4_189_040G1	0	2.83024	0	0	0	0	217.656	0	0	0	0	0	0	0	0	0	0	0	0	0	0	0	0	0	0	0	0	0	0.346282	0	0	0	0	0	0	0	0	0	0	0	0	0.127713	0	0	0	0	0	0.0992828	0
N4_205_011G1	0	0	0	0	0	0	103.52	0	0	0	0	0	0	0	0	0	0	0	0	0	0	0	0	0	0	0	9.77304	0	0.427326	0	0	0	0.427326	0	9.73427	0	0	0	0	0	0	0	0	0	0	0	0	0	0
N4_205_016G1	0	0	0	0	0	0	190.892	0	0	0	0	0	0	0	0	0	0	0	0	0	0	0	0	0	0	0	16.4416	0	1.50659	0	0	0	1.50659	0	13.5844	0	0	0	0	0	0	0.384495	0.384495	0	0	0	0	0	0
N4_206_011G1	0	0	0	0	0	0	136.837	0	0	0	0	0	0	0	0	0	0	0	0	0	0	0	0	0	0	0	0	0	7.33748	0	0	0	7.33748	0	0	0	0	0	0	0	0	2.46712	0	0	0	0	0	0	0
N4_206_016G1	0	0	0	0	0	0	144.452	0	0	0	0	0	0	0	0	0	0	0	0	0	0	0	0	0	0	0	0	0	3.93465	0	0	0	6.34972	0	0	0	0	0	0	0	0	2.84855	0	0	0	0	0	0.60297	0
N4_206_021G1	0	0	0	0	0	0	269.734	0	0	0	0	0	0	0	0	0	0	0	0	0	0	0	0	0	0	0	0	0	3.90302	0	0	0	3.90302	0	0	0	0	0	0	0	0	0.361977	0.361977	0	0	0	0	0.425698	0
N4_206_038G1	0	0	0	0.104487	0	0	139.471	0	0	0	0	0	0	0	0	0	0	0	0	0	0	0	0	0	0	0	0.0698007	0	0	11.9107	0	0	0.0893029	0	0	0	0	0	0	0	0	0	0	0	0	0	0	0	0
N4_206_052G1	0	0.763814	0	0	0	0	46.3677	0	0	0	0	0	0	0	0	0	0	0	0	0	0	0	0	0	0	0	1.94719	0	0	0	0	0	0	0	1.14399	0	0	0	0	0	0	0	0	0	0	0	20.0066	0	23.9316
N4_207_008G1	0	0	0	0	0	0	38.945	0	0	0	0	0	0	0	0	0	0	0	0	0	0	0	0	0	0	0	0	0	0	0	0	0	2.038	0	0	0	0	0	0	0	0	2.17502	0	0	0	0	0	0.66758	0
N4_207_009G1	0	0	0	0	0	0	32.2146	0	0	0	0	0	0	0	0	0	0	0	0	0	0	0	0	0	0	0	0	0	0	0	0	0	0	0	0	0	0	0	0	0	0	0.172208	0	0	0	0	0	0	0
N4_207_024G1	0	0	0	0	0	0	132.828	0	0	0	0	0	0	0	0	0	0	0	0	0	0	0	0	0	0	0	0	0	0	0	0	0	2.19166	0	0	0	0	0	0	0	0	2.50823	2.50823	0	0	0	0	3.66757	0
N4_207_028G1	0	0	0	0	0	0	98.8786	0	0	0	0	0	0	0	0	0	0	0	0	0	0	0	0	0	0	0	0	0	0	0	0	0	0	0	14.6768	0	0	0	0	0	0	0.408231	0.408231	0	0	0	0	0.143298	0
N4_208_008G1	0	0	0	0	0	0	108.388	0	0	0	0	0	0	0	0	0	0	0	0	0	0	0	0	0	0	0	0	0	0	0	0	0	0	0	0	0	0	0	0	0	0	0	0	0	0	0	0	0	0
N4_208_009G1	0	0	0	0	0	0	101.06	0	0	0	0	0	0	0	0	0	0	0	0	0	0	0	0	0	0	0	0	0	0	0	0	0	0	0	0	0	0	0	0	0	0	0.408492	0.408492	0	0	0	0	0.203488	0
N4_208_014G1	0	0	0	0	0	0	129.059	0	0	0	0	0	0	0	0	0	0	0	0	0	0	0	0	0	0	0	0	0	0	0	0	0	0	0	24.3831	0	0	0	0	0	0	0	0	0	0	0	0	0	0
N4_208_021G1	0	0	0	0	0	0	137.764	0	0	0	0	0	0	0	0	0	0	0	0	0	0	0	0	0	0	0	0	0	0	0	0	0	0	0	26.7479	0	0	0	0	0	0	0	0	0	0	0	0	0	0
N4_208_040G1	0	4.28829	0	0	0	0	235.231	0	0	0	0	0	0	0	0	0	0	0	0	0	0	0	0	0	0	0	0	0	4.18648	0	0	0	1.60216	0	0.209095	0	0	0	0	0	0	0	0	0	0	0	0	0	0
N4_208_046G1	0	2.63258	0	0	0	0	208.903	0	0	0	0	0	0	0	0	0	0	0	0	0	0	0	0	0	0	0	0	0	8.97791	0	0	0	3.2197	0	7.46995	0	0	0	0	0	0	0	0	0	0	0	0	0	0
N4_210_008G1	0	0	0	0	0	0	244.981	0	0	0	0	0	0	0	0	0	0	0	0	0	0	0	0	0	0	0	0	0	0	10.2601	0	0	5.61188	0	0	0	0	0	0	0	0	0	19.9029	0	0	0	0	6.1263	0
N4_210_013G1	0	7.2728	0	6.76373	0	0	322.065	0	0	0	0	0	0	0	0	0	0	0	0	0	0	0	0	0	0	0	0	0	4.34871	0.311196	0	0	0.734306	0	0	0	0	0	0	0	0	1.65055	1.65055	0	0	0	0	0	0
N4_211_008G1	0	25.0971	0	6.13809	0	0	395.614	0	0	0	0	0	0	0	0	0	0	0	0	0	0	0	0	0	0	0	0	0	0	0	0	0	0	0	0	0	0	0	0	0	0	0.19757	0.19757	0	0	0	0	0	0
N4_211_010G1	0	13.7094	0	0.515957	0	0	209.468	0	0	0	0	0	0	0	0	0	0	0	0	0	0	0	0	0	0	0	0	0	0	1.7307	0	0	0.125842	0	0	0	0	0	0	0	0	0	0	0	0	0	0	0	0
N4_211_016G1	0	3.77096	0	0.816817	0	0	121.866	0	0	0	0	0	0	0	0	0	0	0	0	0	0	0	0	0	0	0	0	0	0	0.108382	0	0	0	0	0	0	0	0	0	0.228377	0	0	0.11781	0	0	0	0	0	0
N4_212_008G1	0	13.1373	0	0	0	0	280.362	0	0	0	0	0	0	0	0	0	0	0	0	0	0	0	0	0	0	0	0	0	0.260925	0	0	0	1.22777	0	9.29736	0	0	0	0	0	0	1.28768	1.28768	0	0	0	0	0.579424	0
N4_212_010G1	0	12.4162	0	0	0	0	213.06	0	0	0	0	0	0	0	0	0	0	0	0	0	0	0	0	0	0	0	0	0	0.32478	0.596036	0	0	0.32478	0	13.4946	0	0	0	0	0	0	0.259799	0.259799	0	0	0	0	0	0
N4_212_012G1	0	8.05458	0	0	0	0	178.636	0	0	0	0	0	0	0	0	0	0	0	0	0	0	0	0	0	0	0	0	0	1.47727	0.118239	0	0	0.230179	0	16.8756	0	0	0	0	0	0	0	0.137914	0	0	0	0	0	0
N4_212_014G1	0	2.00464	0	0	0	0	140.126	0	0	0	0	0	0	0	0	0	0	0	0	0	0	0	0	0	0	0	0	0	1.98266	0	0	0	0.121503	0	22.5217	0	0	0	0	0	0	0.122392	0.122392	0	0	0	0	0	0
N4_212_018G1	0	7.04855	0	0	0	0	171.655	0	0	0	0	0	0	0	0	0	0	0	0	0	0	0	0	0	0	0	0	0	1.94617	0.345829	0	0	0.216951	0	0	0	0	0	0	0	0	0	0	0	0	0	0	0	0
N4_212_020G1	0	2.78935	0	0	0	0	139.647	0	0	0	0	0	0	0	0	0	0	0	0	0	0	0	0	0	0	0	0	0	3.5933	0	0	0	43.0854	0	13.2501	0	0	0	0	0	0	0	0	0	0	0	0	0	0
N4_213_005G1	0	0	0	0	0	0	54.5819	0	0	0	0	0	0	0	0	0	0	0	0	0	0	0	0	0	0	0	0	0	0	0	0	0	0	0	0	0	0	0	0	0	0	0	0	0	0	0	0	0	0
N4_213_006G1	0	0	0	0	0	0	55.9003	0	0	0	0	0	0	0	0	0	0	0	0	0	0	0	0	0	0	0	0	0	0	0	0	0	0	0	0	0	0	0	0	0	0	0	0	0	0	0	0	0	0
N4_213_006G2	0	0	0	0	0	0	54.1491	0	0	0	0	0	0	0	0	0	0	0	0	0	0	0	0	0	0	0	0	0	0	0	0	0	0	0	0	0	0	0	0	0	0	0	0	0	0	0	0	0	0
N4_213_026G1	0	0	0	0	0	0	88.4866	0	0	0	0	0	0	0	0	0	0	0	0	0	0	0	0	0	0	0	0	0	0	0	0	0	0.121716	0	0	0	0	0	0	0	0	0.148767	0.148767	0	0	0	0	0	0
N4_213_029G1	0	0	0	0	0	0	392.846	0	0	0	0	0	0	0	0	0	0	0	0	0	0	0	0	0	0	0	0	0	0	0	0	0	0	0	0	0	0	0	0	0	0	0	0.143238	0	0	0	0	0	0
N4_213_030G1	0	0	0	0	0	0	241.921	0	0	0	0	0	0	0	0	0	0	0	0	0	0	0	0	0	0	0	0	0	0	0	0	0	0	0	0	0	0	0	0	0	0	0.298522	0.298522	0	0	0	0	0	0
N4_214_011G1	0	0.305493	0	0	0	0	393.911	0	0	0	0	0	0	0	0	0	0	0	0	0	0	0	0	0	0	0	0	0	0	0	0	0	8.30818	0	0	0	0	0	0	0	0	0	0	0	0	0	0	2.09388	0
N4_214_014G1	0	0	0	0	0	0	178.439	0	0	0	0	0	0	0	0	0	0	0	0	0	0	0	0	0	0	0	0	0	0	0	0	0	0.463013	0	0	0	0	0	0	0	0	0	0	0	0	0	0	0.134687	0
N4_214_024G1	0	6.61291	0	0	0	0	196.134	0	0	0	0	0	0	0	0	0	0	0	0	0	0	0	0	0	0	0	0	0	2.43395	0	0	0	0	0	0	0	0	0	0	0	0	0	0	0	0	0	0	0	0
S2_011_025G1	0	11.4044	0	0	0	0	38.3999	0	0	0	0	0	0	0	0	0	0	0	0	0	0	0	0	0	0	0	0	0	0	0	0	0	18.4591	18.4591	0	0	0	0	0	0	0	0	0	0	0	1.07204	13.474	0	3.21118
S2_005_015G1	0	0	0	0	0	0	143.233	0	0	0	0	0	0	0	0	0	0	0	0	0	7.16167	0	0	0	0	0	0	0	0	0	0	0	7.16167	0	7.16167	0	0	0	0	0	0	0	0	0	0	0	0	0	0
S2_002_015G1	0	0	0	0	0	0	140.85	0	0	0	0	0	0	0	0	0	0	0	0	0	0	0	0	0	0	0	0	0	39.5518	0	0	0	50.1798	0	0	0	0	0	0	0	0	0	0	0	0	0	0	17.0961	0
S2_002_026G1	0	1.19715	0	0	0	0	112.273	0	0	0	0	0	0	0	0	0	0	0	0	0	0	0	0	0	0	0	0	0	0	0	0	0	0	0	0	0	0	0	0	0	0	8.54981	0	0	0	0	0	2.6751	0
S2_005_024G1	0	0	0	0	0	0	136.809	0	0	0	0	0	0	0	0	0	0	0	0	0	0	0	0	0	0	0	0	0	0	0	0	0	0	0	5.47236	0	0	0	0	0	0	0	0	0	0	0	0	0	0
S2_004_017G1	0	0.438192	0	0	0	0	224.859	0	0	0	0	0	0	0	0	0	0	0	0	0	2.3203	0	0	0	0	0	0	0	0	0	0	0	7.28363	4.07419	4.87113	0	0	0	0	0	0	0	0	0	0	0	0	0.346809	0
S2_014_024G1	0	0	0	0	0	0	134.057	0	0	0	0	0	0	0	0	0	0	0	0	0	0.45357	0	0	0	0	0	0	0	0.733959	0	0	0	0.474905	0	0	0	0	0	0	0	0	0	0	0	0	0	0	0	0
S2_008_024G1	0	0.353174	0	0	0	0	135.836	0	0	0	0	0	0	0	0	0	0	0	0	0	0.484922	0	0	0	0	0	0	0	0	12.2922	0	0	0.446291	0	0	0	0	0	0	0	0	0	2.46913	0	0	0	0	0.794737	0
S2_012_019G1	0	18.2123	0	0	0	0	334.306	0	0	0	0	0	0	0	0	0	0	0	0	0	0	0	0	0	0	0	0	0	0.558162	0	0	0	0.558162	0	0	0	0	0	0	0	0	0	1.67695	0	0	0	0	0	0
S2_009_024G1	0	0	0	0	0	0	57.3725	0	0	0	0	0	0	0	0	0	0	0	0	0	0	0	0	0	0	0	0	0	0	0	0	0	1.82334	0	0	0	0	0	0	0	0	0	0	0	0	0	0	0	0
S2_008_017G1	0	0	0	0	0	0	173.121	0	0	0	0	0	0	0	0	0	0	0	0	0	4.9522	0	0	0	0	0	0	0	0	0	0	0	4.92165	0	0	0	0	0	0	0	0	0	3.04198	0	0	0	0	0.963238	0
S2_014_009G1	0	0	0	0	0	0	364.025	0	0	0	0	0	0	0	0	0	0	0	0	0	0	0	0	0	0	0	0	0	0	0	0	0	10.2229	0	0	0	0	0	0	0	0	0	0	0	0	0	0	7.35881	0
S2_011_016G1	0	11.9491	0	0	0	0	55.2642	0	0	0	0	0	0	0	0	0	0	0	0	0	0	0	0	0	0	0	0	0	0	0	0	0	10.1903	8.7821	0	0	0	0	0	0	0	0	0	0	0	4.96805	16.3105	0	7.73915
S2_017_008G1	0	0	0	0	0	0	108.261	0	0	0	0	0	0	0	0	0	0	0	0	0	0	0	0	0	0	0	0	0	7.30941	0	0	0	7.79322	0	24.449	0	0	0	0	0	0	1.4447	0	0	0	0	0	0.243115	0
S2_018_012G1	0	0	0	0	0	0	136.477	0	0	0	0	0	0	0	0	0	0	0	0	0	0	0	0	0	0	0	0	0	0	0	0	0	0	0	25.8308	0	0	0	0	0	0	0	0	0	0	0	0	0	0
S2_016_026G1	0	0	0	0	0	0	64.8475	0	0	0	0	0	0	0	0	0	0	0	0	0	0	0	0	0	0	0	0	0	0	10.2949	0	0	0.512256	0	0	0	0	0	0	0	0	0	0	0	0	0	0	0	0
S2_002_017G1	0	0	0	0	0	0	227.338	0	0	0	0	0	0	0	0	0	0	0	0	0	0	0	0	0	0	0	2.74197	0	6.70269	0	0	0	8.19057	0	0	0	0	0	0	0	0	0	0	0	0	0	0	18.5813	0
S2_001_013G1	0	0	0	0	0	0	114.231	0	0	0	0	0	0	0	0	0	0	0	0	0	0	0	0	0	0	0	0	0	0	0	0	0	0	0	29.0154	0	0	0	0	0	0	0	0	0	0	0	0	0	0
S2_011_015G1	0	11.7142	0	0	0	0	30.9755	0	0	0	0	0	0	0	0	0	0	0	0	0	0	0	0	0	0	0	0	0	0	0	0	0	12.9652	12.6443	10.0758	0	0	0	0	0	0	0	0	0	0	1.27261	11.9493	0	3.65955
S2_003_018G1	0	0	0	0	0	0	227.17	0	0	0	0	0	0	0	0	0	0	0	0	0	0	0	0	0	0	0	0	0	0	0	0	0	0	0	0	0	0	0	0	0	0	0	2.79653	0	0	0	0	1.24915	0
S2_003_014G1	0	0	0	0	0	0	175.33	0	0	0	0	0	0	0	0	0	0	0	0	0	0	0	0	0	0	0	0	0	0	0	0	0	0	0	0	0	0	0	0	0	0	0	0	0	0	0	0	0.876216	0
S2_004_010G1	0	0	0	0	0	0	170.774	0	0	0	0	0	0	0	0	0	0	0	0	0	0.386942	0	0	0	0	0	0	0	0	0	0	0	4.25106	0	0	0	0	0	0	0	0	1.51209	1.51209	0	0	0	0	2.11893	0
S2_004_015G1	0	0	0	0	0	0	107.598	0	0	0	0	0	0	0	0	0	0	0	0	0	4.06569	0	0	0	0	0	0	0	0	0	0	0	46.5872	40.4474	0	0	0	0	0	0	0	0.749198	0	0	0	0	0	1.13059	0
S2_004_014G1	0	0	0	0	0	0	128.566	0	0	0	0	0	0	0	0	0	0	0	0	0	2.42865	0	0	0	0	0	0	0	0	0	0	0	26.8728	23.9544	0	0	0	0	0	0	0	0.550196	0.550196	0	0	0	0	0.803284	0
S2_012_022G1	0	24.4281	0	0	0	0	369.483	0	0	0	0	0	0	0	0	0	0	0	0	0	0	0	0	0	0	0	0	0	3.02476	0	0	0	0	0	0	0	0	0	0	0	0	1.07269	1.07269	0	0	0	0	0.355451	0
S2_011_020G1	0	22.033	0	0	0	0	57.0785	0	0	0	0	0	0	0	0	0	0	0	0	0	0	0	0	0	0	0	0	0	0	0	0	0	5.15922	4.28726	0	0	0	0	0	0	0	0	0	0	0	1.97951	21.2815	0	2.84137
S2_017_006G1	0	0	0	0	0	0	80.7704	0	0	0	0	0	0	0	0	0	0	0	0	0	0	0	0	0	0	0	0	0	0.354695	0	0	0	0.354695	0	26.7684	0	0	0	0	0	0	0	0	0	0	0	0	0	0
S2_009_010G1	0	0	0	0	0	0	404.647	0	0	0	0	0	0	0	0	0	0	0	0	0	0	0	0	0	0	0	0	0	0	0	0	0	87.411	0	0	0	0	0	0	0	0	0	0	0	0	0	0	0.615624	0
S2_006_013G1	0	0	0	0	11.3553	0	46.6898	0	0	0	0	0	0	0	0	0	0	0	0	0	0	0	0	0	0	0	10.5478	0	0	0	0	0	0	0	4.50019	0	0	0	0	0	0	0	0	0	0	0	0	0	0
S2_011_008G1	0	0	0	0	0	0	47.2262	0	0	0	0	0	0	0	0	0	0	0	0	0	0	0	0	0	0	0	0	0	0	0	0	0	17.6875	17.6875	8.37353	0	0	0	0	0	0	0	0	0	0	3.83574	7.53092	0	18.9815
S2_009_009G1	0	0	0	0	0	0	41.6327	0	0	0	0	0	0	0	0	0	0	0	0	0	0	0	0	0	0	0	0	0	0	0	0	0	6.70876	0	0	0	0	0	0	0	0	0	0	0	0	0	0	0	0
S2_006_007G1	0	0	0	0	0	0	0	0	0	0	0	0	0	0	0	0	0	0	0	0	0	0	0	0	0	0	0	0	0	0	0	0	0	0	0	0	0	0	0	0	0	0	0	0	0	0	0	0	0
S2_011_014G1	0	16.1147	0	0	0	0	49.6479	0	0	0	0	0	0	0	0	0	0	0	0	0	0	0	0	0	0	0	0	0	0	0	0	0	3.64695	3.21559	0	0	0	0	0	0	0	0	0	0	0	1.88192	17.9865	0	5.56998
S2_018_011G1	0	0	0	0	0	0	139.748	0	0	0	0	0	0	0	0	0	0	0	0	0	0	0	0	0	0	0	0	0	0	0	0	0	0	0	26.341	0	0	0	0	0	0	0	0	0	0	0	0	0	0
S2_016_011G1	0	0	0	0	0	0	79.4606	0	0	0	0	0	0	0	0	0	0	0	0	0	0	0	0	0	0	0	0.162641	0	0	0.678381	0	0	0.523359	0	0	0	0	0	0	0	0	0	0	0	0	0	0	0	0
S2_015_012G1	0	0	0	0	0	0	35.1756	0	0	0	0	0	0	0	0	0	0	0	0	0	0	0	0	0	0	0	0	0	0	0	0	0	0.45271	0	0	0	0	0	0	0	0	0.287388	0.287388	0	0	0	0	0	0
S2_006_009G1	0	0	0	0	59.5721	0	74.2468	0	0	0	0	0	0	0	0	0	0	0	0	0	0	0	0	0	0	0	55.188	0	0	0	0	0	0	0	23.3732	0	0	0	0	0	0	0	0	0	0	0	0	0	0
S2_009_020G1	0	0	0	0	0	0	48.0959	0	0	0	0	0	0	0	0	0	0	0	0	0	0	0	0	0	0	0	0	0	0	0	0	0	3.1487	0	0	0	0	0	0	0	0	0.135133	0	0	0	0	0	0	0
S2_002_011G1	0	0.249356	0	0	0	0	145.834	0	0	0	0	0	0	0	0	0	0	0	0	0	0	0	0	0	0	0	0	0	5.81627	0	0	0	17.445	0	0	0	0	0	0	0	0	0	0	0	0	0	0	10.3866	0
S2_005_027G1	0	0	0	0	0	0	189.969	0	0	0	0	0	0	0	0	0	0	0	0	0	0	0	0	0	0	0	0	0	0	0	0	0	0	0	7.59878	0	0	0	0	0	0	0	0	0	0	0	0	0	0
S2_001_026G1	0	0	0	0	0	0	137.539	0	0	0	0	0	0	0	0	0	0	0	0	0	0	0	0	0	0	0	0	0	0	0	0	0	0	0	20.9006	0	0	0	0	0	0	0	0	0	0	0	2.9387	0	15.836
S2_011_017G1	0	11.0535	0	0	0	0	53.3669	0	0	0	0	0	0	0	0	0	0	0	0	0	0	0	0	0	0	0	0	0	0	0	0	0	22.4139	21.4016	0	0	0	0	0	0	0	0	0	0	0	2.23093	12.0647	0	4.30036
S2_003_011G1	0	0	0	0	0	0	191.273	0	0	0	0	0	0	0	0	0	0	0	0	0	0	0	0	0	0	0	0	0	0	0	0	0	0	0	0	0	0	0	0	0	0	6.95693	0	0	0	0	0	0	0
S2_018_010G1	0	0	0	0	0	0	133.006	0	0	0	0	0	0	0	0	0	0	0	0	0	0	0	0	0	0	0	0	0	0.293302	0	0	0	2.0798	0	23.938	0	0	0	0	0	0	0.747481	0.747481	0	0	0	0	0.568658	0
S2_012_013G1	0	0	0	0	0	0	301.922	0	0	0	0	0	0	0	0	0	0	0	0	0	0	0	0	0	0	0	0	0	10.7163	0	0	0	14.7908	0	0	0	0	0	0	0	0	0	0	0	0	0	0	26.3313	0
S2_012_016G1	0	0	0	0	0	0	155.313	0	0	0	0	0	0	0	0	0	0	0	0	0	0	0	0	0	0	0	0	0	0.767987	0	0	0	0.931827	0	0	0	0	0	0	0	0	0	0	0	0	0	0	2.3836	0
S2_017_026G1	0	0	0	0	0	0	85.9745	0	0	0	0	0	0	0	0	0	0	0	0	0	0	0	0	0	0	0	0	0	4.2669	0.714706	0	0	4.2669	0	6.52832	0	0	0	0	0	0	0	0	0	0	0	0	0	0
S2_003_016G1	0	0	0	0	0	0	200.039	0	0	0	0	0	0	0	0	0	0	0	0	0	0	0	0	0	0	0	0	0	0	0	0	0	0	0	0	0	0	0	0	0	0	1.03982	1.03982	0	0	0	0	0.398407	0
S2_015_009G1	0	0	0	0	0	0	337.714	0	0	0	0	0	0	0	0	0	0	0	0	0	0	0	0	0	0	0	0	0	0	0	0	0	42.0371	0	0	0	0	0	0	0	0	73.3606	73.3606	0	0	0	0	42.6874	0
S2_010_007G1	0	4.82955	0	0	0	0	0	0	0	0	0	0	0	0	0	0	0	0	0	0	0	0	0	0	0	0	0	0	0	0	0	0	0	0	0	0	0	0	0	0	0	0	0	0	0	0	3.5678	0	0
S2_003_015G1	0	0.456161	0	0	0	0	204.33	0	0	0	0	0	0	0	0	0	0	0	0	0	0	0	0	0	0	0	0	0	0	0	0	0	0	0	0	0	0	0	0	0	0	0	0	0	0	0	0	1.29038	0
S2_009_017G1	0	0	0	0	0	0	56.2611	0	0	0	0	0	0	0	0	0	0	0	0	0	0	0	0	0	0	0	0	0	0	0	0	0	2.80946	0	0	0	0	0	0	0	0	0	0	0	0	0	0	0	0
S2_006_011G1	0	0	0	0	46.2081	0	85.8121	0	0	0	0	0	0	0	0	0	0	0	0	0	0	0	0	0	0	0	44.754	0	0	3.18408	0	0	0	0	19.5472	0	0	0	0	0	0	0	0	0	0	0	0	0	0
S2_004_012G1	0	0	0	0	0	0	144.848	0	0	0	0	0	0	0	0	0	0	0	0	0	0.268133	0	0	0	0	0	0	0	0	0	0	0	22.6106	19.3526	0	0	0	0	0	0	0	0.795829	0.795829	0	0	0	0	4.42326	0
S2_009_022G1	0	0	0	0	0	0	35.3397	0	0	0	0	0	0	0	0	0	0	0	0	0	0	0	0	0	0	0	0	0	0	0	0	0	1.30639	0	0	0	0	0	0	0	0	0	0	0	0	0	0	0	0
S2_012_027G1	0	25.7367	0	0	0	0	378.005	0	0	0	0	0	0	0	0	0	0	0	0	0	0	0	0	0	0	0	0	0	2.06357	0	0	0	0	0	0.569259	0	0	0	0	0	0	0	0	0	0	0	0	0	0
S2_002_012G1	0	1.4327	0	0	0	0	218.769	0	0	0	0	0	0	0	0	0	0	0	0	0	0	0	0	0	0	0	0	0	6.26912	0	0	0	7.97224	0	0	0	0	0	0	0	0	0	0	0	0	0	0	22.5618	0
S2_014_020G1	0	0	0	0	0	0	264.388	0	0	0	0	0	0	0	0	0	0	0	0	0	5.18408	0	0	0	0	0	0	0	5.18408	5.18408	0	0	5.18408	0	0	0	0	0	0	0	0	5.18408	5.18408	0	0	0	0	0	0
S2_016_028G1	0	0	0	0	0	0	68.8668	0	0	0	0	0	0	0	0	0	0	0	0	0	0	0	0	0	0	0	0	0	0	6.73374	0	0	1.39753	0	0	0	0	0	0	0	0	0	0	0	0	0	0	0	0
S2_010_026G1	0	2.41737	0	0	0	0	115.066	0	0	0	0	0	0	0	0	0	0	0	0	0	0	0	0	0	0	0	0	0	0.945858	0	0	0	14.4025	11.2976	4.31399	0	0	0	0	0	0	0.279143	0	0	0	0	0	0	0
S2_009_021G1	0	0	0	0	0	0	50.898	0	0	0	0	0	0	0	0	0	0	0	0	0	0	0	0	0	0	0	0	0	0.197278	0	0	0	0.446353	0	0	0	0	0	0	0	0	0	0	0	0	0	0	0	0
S2_014_013G1	0	0	0	0	0	0	129.961	0	0	0	0	0	0	0	0	0	0	0	0	0	0	0	0	0	0	0	0	0	0	0.310572	0	0	0	0	0	0	0	0	0	0	0	1.15455	1.15455	0	0	0	0	0.273522	0
S2_016_008G1	0	0	0	0	0	0	44.9665	0	0	0	0	0	0	0	0	0	0	0	0	0	0	0	0	0	0	0	0	0	0	0	0	0	8.303	0	0	0	0	0	0	0	0	1.07686	1.07686	0	0	0	0	0.327121	0
S2_004_023G1	0	0.267286	0	0	0	0	278.474	0	0	0	0	0	0	0	0	0	0	0	0	0	1.33815	0	0	0	0	0	0	0	0	0	0	0	2.85223	0.515386	7.92593	0	0	0	0	0	0	0	0	0	0	0	0	0	0
S2_016_021G1	0	0	0	0	0	0	72.0111	0	0	0	0	0	0	0	0	0	0	0	0	0	0	0	0	0	0	0	0	0	0	2.61099	0	0	0.312096	0	0	0	0	0	0	0	0	0	0	0	0	0	0	0	0
S2_008_021G1	0	0	0	0	0	0	108.258	0	0	0	0	0	0	0	0	0	0	0	0	0	1.06724	0	0	0	0	0	0	0	0	12.3781	0	0	1.07045	0	0	0	0	0	0	0	0	0.426802	0	0	0	0	0	0.240522	0
S2_002_020G1	0	0	0	0	0	0	206.63	0	0	0	0	0	0	0	0	0	0	0	0	0	0	0	0	0	0	0	0	0	3.56672	0	0	0	4.33731	0	0	0	0	0	0	0	0	0	0	0	0	0	0	4.16764	0
S2_016_027G1	0	0.113275	0	0	0	0	75.9996	0	0	0	0	0	0	0	0	0	0	0	0	0	0	0	0	0	0	0	0	0	0	7.39736	0	0	0.727195	0	0	0	0	0	0	0	0	0	0	0	0	0	0	0	0
S2_005_005G1	0	0	0	0	0	0	267.626	0	0	0	0	0	0	0	0	0	0	0	0	0	0	0	0	0	0	0	0	0	0	0	0	0	0	0	0	0	0	0	0	0	0	0	0	0	0	0	0	0	0
S2_009_013G1	0	0	0	0	0	0	47.3594	0	0	0	0	0	0	0	0	0	0	0	0	0	0	0	0	0	0	0	0	0	0	7.23711	0	0	1.05864	0	0	0	0	0	0	0	0	0	0	0	0	0	0	0	0
S2_017_025G1	0	0	0	0	0	0	69.9962	0	0	0	0	0	0	0	0	0	0	0	0	0	0	0	0	0	0	0	0	0	0.342842	4.08144	0	0	0.342842	0	12.509	0	0	0	0	0	0	0	0	0	0	0	0	0	0
S2_016_019G1	0	0	0	0	0	0	91.0274	0	0	0	0	0	0	0	0	0	0	0	0	0	0	0	0	0	0	0	0	0	0	2.29552	0	0	1.10232	0	0	0	0	0	0	0	0	0	0	0	0	0	0	0	0
S2_011_010G1	0	4.87223	0	0	0	0	49.5613	0	0	0	0	0	0	0	0	0	0	0	0	0	0	0	0	0	0	0	0	0	0	0	0	0	10.7034	10.3019	4.48295	0	0	0	0	0	0	0	0	0	0	7.87232	14.8281	0	14.9174
S2_005_022G1	0	0	0	0	0	0	135.129	0	0	0	0	0	0	0	0	0	0	0	0	0	0	0	0	0	0	0	0	0	0	0	0	0	0	0	5.40514	0	0	0	0	0	0	0	0	0	0	0	0	0	0
S2_017_007G1	0	0	0	0	0	0	89.499	0	0	0	0	0	0	0	0	0	0	0	0	0	0	0	0	0	0	0	0	0	0	0	0	0	3.55894	0	25.7569	0	0	0	0	0	0	0.858483	0	0	0	0	0	0	0
S2_012_015G1	0	0	0	0	0	0	349.298	0	0	0	0	0	0	0	0	0	0	0	0	0	0	0	0	0	0	0	0	0	6.19263	0	0	0	7.96036	0	0	0	0	0	0	0	0	0	0	0	0	0	0	19.6494	0
S2_017_010G1	0	0	0	0	0	0	67.5168	0	0	0	0	0	0	0	0	0	0	0	0	0	0	0	0	0	0	0	0	0	0.692629	13.7551	0	0	0.692629	0	9.26475	0	0	0	0	0	0	0.216645	0.216645	0	0	0	0	0	0
S2_017_019G1	0	0	0	0	0	0	64.8059	0	0	0	0	0	0	0	0	0	0	0	0	0	0	0	0	0	0	0	0	0	0.27016	13.6267	0	0	0.27016	0	7.47816	0	0	0	0	0	0	0	0	0	0	0	0	0	0
S2_014_007G1	0	0	0	0	0	0	81.9234	0	0	0	0	0	0	0	0	0	0	0	0	0	9.40996	0	0	0	0	0	0	0	0	0	0	0	0	0	0	0	0	0	0	0	0	0	0	0	0	0	0	0	0
S2_006_027G1	0	0	0	0	8.41785	0	67.1183	0	0	0	0	0	0	0	0	0	0	0	0	0	0	0	0	0	0	0	7.55078	0	0	0	0	0	0	0	3.00189	0	0	0	0	0	0	0.111179	0	0	0	0	0	0	0
S2_015_006G1	0	0	0	0	0	0	80.8147	0	0	0	0	0	0	0	0	0	0	0	0	0	0	0	0	0	0	0	0	0	0	0	0	0	0	0	0	0	0	0	0	0	0	0	0	0	0	0	0	0	0
S2_001_024G1	0	0	0	0	0	0	141.273	0	0	0	0	0	0	0	0	0	0	0	0	0	0	0	0	0	0	0	0	0	0	0	0	0	0	0	23.8312	0	0	0	0	0	0	0	0	0	0	0	1.33636	0	6.78082
S2_017_028G1	0	0	0	0	0	0	96.9366	0	0	0	0	0	0	0	0	0	0	0	0	0	0	0	0	0	0	0	0	0	6.737	0.876871	0	0	6.737	0	10.416	0	0	0	0	0	0	0	0	0	0	0	0	0	0
S2_005_011G1	0	0	0	0	0	0	141.62	0	0	0	0	0	0	0	0	0	0	0	0	0	7.08101	0	0	0	0	0	0	0	0	0	0	0	7.08101	0	7.08101	0	0	0	0	0	0	0	0	0	0	0	0	0	0
S2_014_026G1	0	0	0	0	0	0	121.027	0	0	0	0	0	0	0	0	0	0	0	0	0	0	0	0	0	0	0	0	0	1.52363	0	0	0	0.239389	0	0	0	0	0	0	0	0	0	0	0	0	0	0	0	0
S2_006_014G1	0	0	0	0	5.19813	0	60.9127	0	0	0	0	0	0	0	0	0	0	0	0	0	0	0	0	0	0	0	4.59884	0	0	0	0	0	0	0	2.19222	0	0	0	0	0	0	1.11533	0	0	0	0	0	0.530114	0
S2_018_008G1	0	0	0	0	0	0	133.729	0	0	0	0	0	0	0	0	0	0	0	0	0	0	0	0	0	0	0	0	0	0	0	0	0	0.388731	0	25.3683	0	0	0	0	0	0	0	0	0	0	0	0	0	0
S2_017_018G1	0	0	0	0	0	0	64.4087	0	0	0	0	0	0	0	0	0	0	0	0	0	0	0	0	0	0	0	0	0	0	15.6861	0	0	0.291705	0	7.47193	0	0	0	0	0	0	0	0	0	0	0	0	0	0
S2_009_008G1	0	0	0	0	0	0	100.164	0	0	0	0	0	0	0	0	0	0	0	0	0	0	0	0	0	0	0	38.2355	0	0	0	0	0	0	0	1.4265	0	0	0	0	0	0	0	0	0	0	0	0	0	0
S2_002_027G1	0	0.770681	0	0	0	0	149.128	0	0	0	0	0	0	0	0	0	0	0	0	0	0	0	0	0	0	0	0	0	0	0	0	0	0	0	0	0	0	0	0	0	0	0	0	0	0	0	0	4.70273	0
S2_009_026G1	0	0	0	0	0	0	48.9869	0	0	0	0	0	0	0	0	0	0	0	0	0	0	0	0	0	0	0	0	0	0	0	0	0	2.91309	0	0	0	0	0	0	0	0	0	0	0	0	0	0	0	0
S2_017_013G1	0	0	0	0	0	0	73.7266	0	0	0	0	0	0	0	0	0	0	0	0	0	0	0	0	0	0	0	0	0	0.677871	8.37405	0	0	0.677871	0	16.2568	0	0	0	0	0	0	0.12323	0	0	0	0	0	0	0
S2_011_007G1	0	0	0	0	0	0	41.9908	0	0	0	0	0	0	0	0	0	0	0	0	0	0	0	0	0	0	0	0	0	0	0	0	0	9.78493	9.78493	4.51779	0	0	0	0	0	0	0	0	0	0	7.35522	14.2111	0	26.3288
S2_011_011G1	0	0.172323	0	0	0	0	39.4901	0	0	0	0	0	0	0	0	0	0	0	0	0	0	0	0	0	0	0	0	0	0	0	0	0	17.1354	17.1354	0	0	0	0	0	0	0	0	0	0	0	2.29935	9.00237	0	14.1172
S2_012_020G1	0	21.5464	0	0	0	0	351.388	0	0	0	0	0	0	0	0	0	0	0	0	0	0	0	0	0	0	0	0	0	2.72964	0	0	0	1.66718	0	0	0	0	0	0	0	0	0	0	0	0	0	0	0.756239	0
S2_003_007G1	0	0	0	0	0	0	233.793	0	0	0	0	0	0	0	0	0	0	0	0	0	0	0	0	0	0	0	0	0	0	0	0	0	0.252663	0	0	0	0	0	0	0	0	0	0	0	0	0	0	6.37383	0
S2_010_024G1	0	7.86858	0	0	0	0	189.681	0	0	0	0	0	0	0	0	0	0	0	0	0	0	0	0	0	0	0	0	0	0.412851	0	0	0	7.07588	3.54432	0	0	0	0	0	0	0	0	0	0	0	0	0	0	0
S2_005_026G1	0	0	0	0	0	0	81.6843	0	0	0	0	0	0	0	0	0	0	0	0	0	0	0	0	0	0	0	0	0	0	0	0	0	0	0	3.40351	0	0	0	0	0	0	0	0	0	0	0	0	0	0
S2_017_020G1	0	0	0	0	0	0	69.9848	0	0	0	0	0	0	0	0	0	0	0	0	0	0	0	0	0	0	0	0	0	0.535222	9.86456	0	0	0.535222	0	10.6087	0	0	0	0	0	0	0	0	0	0	0	0	0.14431	0
S2_006_016G1	0	0	0	0	48.7272	0	70.9492	0	0	0	0	0	0	0	0	0	0	0	0	0	0	0	0	0	0	0	37.0382	0	0	0	0	0	0	0	17.2553	0	0	0	0	0	0	0	0	0	0	0	0	0	0
S2_001_027G1	0	0	0	0	0	0	214.593	0	0	0	0	0	0	0	0	0	0	0	0	0	0	0	0	0	0	0	0	0	0	0	0	0	0	0	9.75422	0	0	0	0	0	0	0	0	0	0	0	9.75422	0	9.75422
S2_017_015G1	0	0	0	0	0	0	72.128	0	0	0	0	0	0	0	0	0	0	0	0	0	0	0	0	0	0	0	0	0	0.808886	6.87907	0	0	0.808886	0	12.4859	0	0	0	0	0	0	0	0	0	0	0	0	0	0
S2_006_015G1	0	0	0	0	55.0067	0	72.4222	0	0	0	0	0	0	0	0	0	0	0	0	0	0	0	0	0	0	0	46.4661	0	0	0	0	0	0	0	21.2906	0	0	0	0	0	0	0	0	0	0	0	0	0	0
S2_005_016G1	0	0	0	0	0	0	152.261	0	0	0	0	0	0	0	0	0	0	0	0	0	0	0	0	0	0	0	0	0	0	0	0	0	0	0	8.45897	0	0	0	0	0	0	0	0	0	0	0	0	0	0
S2_002_010G1	0	0	0	0	0	0	179.506	0	0	0	0	0	0	0	0	0	0	0	0	0	0	0	0	0	0	0	0	0	11.0258	0	0	0	86.8797	0	0	0	0	0	0	0	0	27.1449	0	0	0	0	0	51.4313	0
S2_004_021G1	0	0	0	0	0	0	349.943	0	0	0	0	0	0	0	0	0	0	0	0	0	1.37108	0	0	0	0	0	0	0	0	0	0	0	2.73389	0	4.557	0	0	0	0	0	0	0	0	0	0	0	0	0.534014	0
S2_018_007G1	0	24.4195	0	0	0	0	9.90176	0	0	0	0	0	0	0	0	0	0	0	0	0	0	0	0	0	0	0	0	0	0	0	0	0	0	0	0	0	0	0	0	0	0	0	0	0	0	0	0	0	0
S2_012_011G1	0	0	0	0	0	0	427.46	0	0	0	0	0	0	0	0	0	0	0	0	0	0	0	0	0	0	0	0	0	0	0	0	0	1.33787	0	0	0	0	0	0	0	0	0	0	0	0	0	0	10.1787	0
S2_014_010G1	0	0	0	0	0	0	130.86	0	0	0	0	0	0	0	0	0	0	0	0	0	0.865088	0	0	0	0	0	0	0	0	0	0	0	2.07726	0	0	0	0	0	0	0	0	2.20837	0	0	0	0	0	1.04224	0
S2_010_018G1	0	3.68523	0	0	0	0	128.571	0	0	0	0	0	0	0	0	0	0	0	0	0	0	0	0	0	0	0	0	0	1.86575	0	0	0	11.889	0	4.44771	0	0	0	0	0	0	0.308275	0.308275	0	0	0	0	0	0
S2_008_008G1	0	0	0	0	0	0	0	0	0	0	0	0	0	0	0	0	0	0	0	0	0	0	0	0	0	0	0	0	0	0	0	0	9.92098	0	0	0	0	0	0	0	0	13.6244	0	0	0	0	0	0	0
S2_014_015G1	0	0	0	0	0	0	87.3426	0	0	0	0	0	0	0	0	0	0	0	0	0	0	0	0	0	0	0	0	0	0	0	0	0	0	0	0	0	0	0	0	0	0	0.604036	0	0	0	0	0	0	0
S2_009_005G1	0	0	0	0	0	0	12.6563	0	0	0	0	0	0	0	0	0	0	0	0	0	0	0	0	0	0	0	0	0	0	0	0	0	21.3664	0	0	0	0	0	0	0	0	9.76927	0	0	0	0	0	0	0
S2_012_025G1	0	20.649	0	0	0	0	309.852	0	0	0	0	0	0	0	0	0	0	0	0	0	0	0	0	0	0	0	0	0	1.64046	0	0	0	0	0	0.500624	0	0	0	0	0	0	0.44299	0.44299	0	0	0	0	0	0
S2_005_008G1	0	0	0	0	0	0	73.2634	0	0	0	0	0	0	0	0	0	0	0	0	0	0	0	0	0	0	0	0	0	0	0	0	0	0	0	10.6213	0	0	0	0	0	0	0	0	0	0	0	0	0	0
S2_016_014G1	0	0	0	0	0	0	48.8618	0	0	0	0	0	0	0	0	0	0	0	0	0	0	0	0	0	0	0	0	0	0	2.09786	0	0	0	0	0	0	0	0	0	0	0	0	0	0	0	0	0	0	0
S2_008_014G1	0	0	0	0	0	0	184.579	0	0	0	0	0	0	0	0	0	0	0	0	0	9.22794	0	0	0	0	0	0	0	0	0	0	0	9.09894	0	0	0	0	0	0	0	0	0	4.3149	0	0	0	0	2.31774	0
S2_011_013G1	0	3.59922	0	0	0	0	49.4196	0	0	0	0	0	0	0	0	0	0	0	0	0	0	0	0	0	0	0	0	0	0	0	0	0	3.12721	2.10647	1.26304	0	0	0	0	0	0	0	0	0	0	14.2337	17.7394	0	16.5295
S2_017_027G1	0	0	0	0	0	0	99.8686	0	0	0	0	0	0	0	0	0	0	0	0	0	0	0	0	0	0	0	0	0	8.01754	0.988049	0	0	8.01754	0	7.05112	0	0	0	0	0	0	0	0	0	0	0	0	0	0
S2_017_023G1	0	0	0	0	0	0	73.68	0	0	0	0	0	0	0	0	0	0	0	0	0	0	0	0	0	0	0	0	0	0.352171	0.387071	0	0	0.352171	0	16.5212	0	0	0	0	0	0	0	0	0	0	0	0	0	0
S2_016_009G1	0	0	0	0	0	0	45.7467	0	0	0	0	0	0	0	0	0	0	0	0	0	0	0	0	0	0	0	0	0	0	0	0	0	1.34398	0	0	0	0	0	0	0	0	0	0	0	0	0	0	0	0
S2_002_007G1	0	0	0	0	0	0	0	0	0	0	0	0	0	0	0	0	0	0	0	0	0	0	0	0	0	0	0	0	0	0	0	0	0	0	0	0	0	0	0	0	0	0	0	0	0	0	0	0	0
S2_002_014G1	0	0	0	0	0	0	183.96	0	0	0	0	0	0	0	0	0	0	0	0	0	0	0	0	0	0	0.263032	0.263032	0	10.4216	0	0	0	13.3019	0	0	0	0	0	0	0	0	0	0	0	0	0	0	16.6116	0
S2_011_019G1	0	16.7976	0	0	0	0	49.8564	0	0	0	0	0	0	0	0	0	0	0	0	0	0	0	0	0	0	0	0	0	0	0	0	0	10.89	10.2829	0	0	0	0	0	0	0	0	0	0	0	3.34364	18.5897	0	4.40321
S2_015_011G1	0	0	0	0	0	0	178.65	0	0	0	0	0	0	0	0	0	0	0	0	0	0	0	0	0	0	0	0	0	170.882	0	0	0	209.49	0	0	0	0	0	0	0	0	173.742	173.742	0	0	0	0	39.9267	0
S2_009_027G1	0	0	0	0	0	0	49.8908	0	0	0	0	0	0	0	0	0	0	0	0	0	0	0	0	0	0	0	0	0	0	0	0	0	1.46337	0	0	0	0	0	0	0	0	0	0	0	0	0	0	0	0
S2_011_012G1	0	1.30147	0	0	0	0	28.7217	0	0	0	0	0	0	0	0	0	0	0	0	0	0	0	0	0	0	0	0	0	0	0	0	0	4.99829	4.99829	0	0	0	0	0	0	0	0	0	0	0	4.80199	11.5095	0	16.482
S2_012_008G1	0	0	0	0	0	0	9.13878	0	0	0	0	0	0	0	0	0	0	0	0	0	0	0	0	0	0	0	0	0	0	0	0	0	0	0	0	0	0	0	0	0	0	15.7107	15.7107	0	0	0	0	0	0
S2_009_011G1	0	0	0	0	0	0	43.8378	0	0	0	0	0	0	0	0	0	0	0	0	0	0	0	0	0	0	0	0	0	0	1.98021	0	0	0.981792	0	0	0	0	0	0	0	0	0	0	0	0	0	0	0	0
S2_012_023G1	0	23.6904	0	0	0	0	363.814	0	0	0	0	0	0	0	0	0	0	0	0	0	0	0	0	0	0	0	0	0	2.1087	0	0	0	0	0	0	0	0	0	0	0	0	0.274632	0	0	0	0	0	0	0
S2_012_018G1	0	19.6276	0	0	0	0	343.793	0	0	0	0	0	0	0	0	0	0	0	0	0	0	0	0	0	0	0	0	0	0.311255	0	0	0	0.402856	0	0	0	0	0	0	0	0	0	0	0	0	0	0	0.595839	0
S2_017_012G1	0	0	0	0	0	0	69.6464	0	0	0	0	0	0	0	0	0	0	0	0	0	0	0	0	0	0	0	0	0	0.48335	10.4432	0	0	0.48335	0	13.0798	0	0	0	0	0	0	0.22537	0.22537	0	0	0	0	0	0
S2_018_013G1	0	0	0	0	0	0	134.062	0	0	0	0	0	0	0	0	0	0	0	0	0	0	0	0	0	0	0	0	0	0.408938	0	0	0	1.63112	0	25.0155	0	0	0	0	0	0	0.107997	0	0	0	0	0	0	0.13847
S2_017_021G1	0	0	0	0	0	0	68.0096	0	0	0	0	0	0	0	0	0	0	0	0	0	0	0	0	0	0	0	0	0	0.311852	6.20572	0	0	0.311852	0	9.14985	0	0	0	0	0	0	0	0	0	0	0	0	0	0
S2_002_016G1	0	0	0	0	0	0	228.932	0	0	0	0	0	0	0	0	0	0	0	0	0	0	0	0	0	0	0	0	0	9.59967	0	0	0	11.6823	0	0	0	0	0	0	0	0	0	0	0	0	0	0	9.53239	0
S2_017_014G1	0	0	0	0	0	0	72.7342	0	0	0	0	0	0	0	0	0	0	0	0	0	0	0	0	0	0	0	0	0	0.334525	6.96982	0	0	0.334525	0	15.8543	0	0	0	0	0	0	0	0	0	0	0	0	0	0
S2_011_026G1	0	21.0286	0	0	0	0	48.3251	0	0	0	0	0	0	0	0	0	0	0	0	0	0	0	0	0	0	0	0	0	0	0	0	0	0.574793	0.574793	0	0	0	0	0	0	0	0	0	0	0	1.73348	22.0223	0	3.60288
S2_016_007G1	0	0	0	0	0	0	55.2176	0	0	0	0	0	0	0	0	0	0	0	0	0	0	0	0	0	0	0	0	0	0	0	0	0	14.3069	0	0	0	0	0	0	0	0	5.79736	5.79736	0	0	0	0	1.67248	0
S2_005_007G1	0	0	0	0	0	0	34.093	0	0	0	0	0	0	0	0	0	0	0	0	0	0	0	0	0	0	0	0	0	0	0	0	0	0	0	4.84121	0	0	0	0	0	0	0	0	0	0	0	0	0	0
S2_016_025G1	0	0	0	0	0	0	57.7822	0	0	0	0	0	0	0	0	0	0	0	0	0	0	0	0	0	0	0	0	0	0	5.93985	0	0	0.649699	0	0	0	0	0	0	0	0	0	0	0	0	0	0	0	0
S2_004_006G1	0	0	0	0	0	0	340.222	0	0	0	0	0	0	0	0	0	0	0	0	0	0	0	0	0	0	0	0	0	0	0	0	0	2.0358	0	0	0	0	0	0	0	0	0	0	0	0	0	0	5.06447	0
S2_003_009G1	0	0	0	0	0	0	154.114	0	0	0	0	0	0	0	0	0	0	0	0	0	0	0	0	0	0	0	0	0	0	0	0	0	2.14653	0	0	0	0	0	0	0	0	0	0	0	0	0	0	5.1646	0
S2_018_009G1	0	0	0	0	0	0	134.426	0	0	0	0	0	0	0	0	0	0	0	0	0	0	0	0	0	0	0	0.516476	0	0	0	0	0	0.422265	0	24.9149	0	0	0	0	0	0	0	0	0	0	0	0	0	0
S2_004_020G1	0	0	0	0	0	0	155.778	0	0	0	0	0	0	0	0	0	0	0	0	0	1.58169	0	0	0	0	0	0	0	0	0	0	0	3.73823	0	8.45257	0	0	0	0	0	0	0	0	0	0	0	0	0.274916	0
S2_001_019G1	0	0	0	0	0	0	136.039	0	0	0	0	0	0	0	0	0	0	0	0	0	0	0	0	0	0	0	0	0	0	0	0	0	0	0	24.1827	0	0	0	0	0	0	0	0	0	0	0	1.37595	0	8.35592
S2_005_028G1	0	0	0	0	0	0	259.999	0	0	0	0	0	0	0	0	0	0	0	0	0	0	0	0	0	0	0	0	0	0	0	0	0	0	0	10.4	0	0	0	0	0	0	0	0	0	0	0	0	0	0
S2_002_019G1	0	0	0	0	0	0	191.02	0	0	0	0	0	0	0	0	0	0	0	0	0	0	0	0	0	0	0	0	0	1.02691	0	0	0	1.47189	0	0	0	0	0	0	0	0	0	0	0	0	0	0	5.22948	0
S2_004_019G1	0	0.195336	0	0	0	0	265.843	0	0	0	0	0	0	0	0	0	0	0	0	0	0.53581	0	0	0	0	0	0	0	0	0	0	0	1.65746	0	5.27479	0	0	0	0	0	0	0	0	0	0	0	0	0	0
S2_003_005G1	0	0	0	0	0	0	178.415	0	0	0	0	0	0	0	0	0	0	0	0	0	0	0	0	0	0	0	0	0	0	0	0	0	0.667822	0	0	0	0	0	0	0	0	0	0	0	0	0	0	2.20034	0
S2_014_016G1	0	0	0	0	0	0	70.6569	0	0	0	0	0	0	0	0	0	0	0	0	0	0	0	0	0	0	0	0	0	0	0	0	0	0	0	0	0	0	0	0	0	0	0	0	0	0	0	0	0	0
S2_009_014G1	0	0	0	0	0	0	35.4668	0	0	0	0	0	0	0	0	0	0	0	0	0	0	0	0	0	0	0	0	0	0	9.65389	0	0	0.75596	0	0	0	0	0	0	0	0	0	0	0	0	0	0	0	0
S2_014_023G1	0	0	0	0	0	0	283.227	0	0	0	0	0	0	0	0	0	0	0	0	0	5.55347	0	0	0	0	0	0	0	5.55347	0	0	0	5.55347	0	0	0	0	0	0	0	0	0	0	0	0	0	0	0	0
S2_005_023G1	0	0	0	0	0	0	217.363	0	0	0	0	0	0	0	0	0	0	0	0	0	0	0	0	0	0	0	0	0	0	0	0	0	0	0	3.14348	0	0	0	0	0	0	0	0	0	0	0	0	0	0
S2_006_019G1	0	0	0	0	43.4894	0	73.3366	0	0	0	0	0	0	0	0	0	0	0	0	0	0	0	0	0	0	0	36.1106	0	0	0	0	0	0.158307	0	17.3303	0	0	0	0	0	0	0.379872	0	0	0	0	0	0.129247	0
S2_010_017G1	0	0.474295	0	0	0	0	66.6008	0	0	0	0	0	0	0	0	0	0	0	0	0	0	0	0	0	0	0	0	0	1.2364	0	0	0	12.9496	0	6.21517	0	0	0	0	0	0	0.239492	0.239492	0	0	0	0	0	0
S2_002_005G1	0	0	0	0	0	0	81.3299	0	0	0	0	0	0	0	0	0	0	0	0	0	0	0	0	0	0	0	0	0	0.840219	0	0	0	0	0	0	0	0	0	0	0	0	0	0	0	0	0	0	0	0
S2_004_026G1	0	0	0	0	0	0	305.416	0	0	0	0	0	0	0	0	0	0	0	0	0	0	0	0	0	0	0	0	0	0	0	0	0	5.5285	0	0	0	0	0	0	0	0	0	0	0	0	0	0	0	0
S2_009_023G1	0	0	0	0	0	0	52.7946	0	0	0	0	0	0	0	0	0	0	0	0	0	0	0	0	0	0	0	0	0	0	0	0	0	0.790347	0	0	0	0	0	0	0	0	0	0.153346	0	0	0	0	0	0
S2_018_015G1	0	0	0	0	0	0	140.392	0	0	0	0	0	0	0	0	0	0	0	0	0	0	0	0	0	0	0	0	0	0.579246	0	0	0	0.251831	0	25.9155	0	0	0	0	0	0	0	0	0	0	0	0	0	0
S2_012_024G1	0	20.6241	0	0	0	0	333.117	0	0	0	0	0	0	0	0	0	0	0	0	0	0	0	0	0	0	0	0	0	2.04794	0	0	0	0	0	0.809351	0	0	0	0	0	0	1.86334	0	0	0	0	0	0.618452	0
S2_002_028G1	0	0.628776	0	0	0	0	154.527	0	0	0	0	0	0	0	0	0	0	0	0	0	0	0	0	0	0	0	0	0	0	0	0	0	0	0	0	0	0	0	0	0	0	1.54611	0	0	0	0	0	0.994364	0
S2_001_016G1	0	0	0	0	0	0	143.235	0	0	0	0	0	0	0	0	0	0	0	0	0	0	0	0	0	0	0	0	0	0	0	0	0	0	0	23.4695	0	0	0	0	0	0	0	0	0	0	0	1.81513	0	8.49333
S2_001_020G1	0	0	0	0	0	0	129.526	0	0	0	0	0	0	0	0	0	0	0	0	0	0	0	0	0	0	0	0	0	0	0	0	0	0	0	21.3117	0	0	0	0	0	0	0	0	0	0	0	4.75758	0	26.1185
S2_018_020G1	0	0	0	0	0	0	146.929	0	0	0	0	0	0	0	0	0	0	0	0	0	0	0	0	0	0	0	0	0	5.16656	0	0	0	0.802478	0	21.1549	0	0	0	0	0	0	0	0	0	0	0	0	0	0
S2_011_028G1	0	17.1233	0	0	0	0	48.6678	0	0	0	0	0	0	0	0	0	0	0	0	0	0	0	0	0	0	0	0	0	0	0	0	0	0.361706	0.361706	0	0	0	0	0	0	0	0	0	0	0	6.19176	23.8185	0	7.9508
S2_011_021G1	0	19.4562	0	0	0	0	55.0501	0	0	0	0	0	0	0	0	0	0	0	0	0	0	0	0	0	0	0	0	0	0	0	0	0	6.20656	5.60079	1.38518	0	0	0	0	0	0	0	0	0	0	2.68474	20.1423	0	3.95615
S2_009_019G1	0	0	0	0	0	0	51.2467	0	0	0	0	0	0	0	0	0	0	0	0	0	0	0	0	0	0	0	0	0	0	0	0	0	0.490481	0	0	0	0	0	0	0	0	0.2033	0	0	0	0	0	0	0
S2_014_025G1	0	0	0	0	0	0	116.507	0	0	0	0	0	0	0	0	0	0	0	0	0	0.348465	0	0	0	0	0	0	0	3.73172	0	0	0	0.403911	0	0	0	0	0	0	0	0	0	0	0	0	0	0	0	0
S2_008_020G1	0	0	0	0	0	0	182.039	0	0	0	0	0	0	0	0	0	0	0	0	0	7.07122	0	0	0	0	0	0	0	0	0	0	0	6.73969	0	0	0	0	0	0	0	0	0	0	0	0	0	0	1.5447	0
S2_004_018G1	0	0.238888	0	0	0	0	210.938	0	0	0	0	0	0	0	0	0	0	0	0	0	9.82037	0	0	0	0	0	0	0	0	0	0	0	9.78049	0	2.1817	0	0	0	0	0	0	0	0	0	0	0	0	0	0
S2_016_016G1	0	0	0	0	0	0	66.9065	0	0	0	0	0	0	0	0	0	0	0	0	0	0	0	0	0	0	0	0	0	0	2.26192	0	0	1.19643	0	0	0	0	0	0	0	0	0	0	0	0	0	0	0	0
S2_017_011G1	0	0	0	0	0	0	70.825	0	0	0	0	0	0	0	0	0	0	0	0	0	0	0	0	0	0	0	0	0	0.355041	9.25625	0	0	0.355041	0	15.8495	0	0	0	0	0	0	0.201931	0	0	0	0	0	0	0
S2_009_018G1	0	0	0	0	0	0	52.7299	0	0	0	0	0	0	0	0	0	0	0	0	0	0	0	0	0	0	0	0	0	0	0	0	0	1.07408	0	0	0	0	0	0	0	0	0	0	0	0	0	0	0	0
S2_006_022G1	0	0	0	0	24.6617	0	81.3753	0	0	0	0	0	0	0	0	0	0	0	0	0	0	0	0	0	0	0	22.3088	0	0	0	0	0	0	0	8.86308	0	0	0	0	0	0	0	0	0	0	0	0	0	0
S2_010_008G1	0	0	0	0	0	0	39.7392	0	0	0	0	0	0	0	0	0	0	0	0	0	0	0	0	0	0	0	0	0	0	0	0	0	16.5298	0	0	0	0	0	0	0	0	0	0	0	0	0	0	0	0
S2_003_008G1	0	0.57437	0	0	0	0	293.619	0	0	0	0	0	0	0	0	0	0	0	0	0	0	0	0	0	0	0	0	0	0	0	0	0	29.5302	0	0	0	0	0	0	0	0	0	0	0	0	0	0	43.0014	0
S2_012_021G1	0	20.8891	0	0	0	0	343.996	0	0	0	0	0	0	0	0	0	0	0	0	0	0	0	0	0	0	0	0	0	2.5669	0	0	0	0.55519	0	0	0	0	0	0	0	0	0	2.57887	0	0	0	0	0.702741	0
S2_009_015G1	0	0	0	0	0	0	49.872	0	0	0	0	0	0	0	0	0	0	0	0	0	0	0	0	0	0	0	0	0	0	0	0	0	0.980826	0	0	0	0	0	0	0	0	0	0	0	0	0	0	0	0
S2_010_030G1	0	13.7529	0	0	0	0	256.859	0	0	0	0	0	0	0	0	0	0	0	0	0	0	0	0	0	0	0	0	0	1.63378	0	0	0	9.59611	8.17492	0	0	0	0	0	0	0	0	0	0	0	0	0	0	0
S2_018_018G1	0	0	0	0	0	0	140.051	0	0	0	0	0	0	0	0	0	0	0	0	0	0	0	0	0	0	0	0	0	3.83182	0	0	0	0.830745	0	21.9807	0	0	0	0	0	0	0	0	0	0	0	0	0	0
S2_004_025G1	0	0	0	0	0	0	221.554	0	0	0	0	0	0	0	0	0	0	0	0	0	1.6809	0	0	0	0	0	0	0	0	0	0	0	3.31276	0	0	0	0	0	0	0	0	0	0	0	0	0	0	0	0
S2_016_013G1	0	0	0	0	0	0	61.4203	0	0	0	0	0	0	0	0	0	0	0	0	0	0	0	0	0	0	0	0	0	0	0.753516	0	0	0	0	0	0	0	0	0	0	0	0	0	0	0	0	0	0	0
S2_006_012G1	0	0	0	0	7.00189	0	62.7007	0	0	0	0	0	0	0	0	0	0	0	0	0	0	0	0	0	0	0	5.89285	0	0	0	0	0	0	0	2.96224	0	0	0	0	0	0	0	0	0	0	0	0	0	0
S2_010_021G1	0	2.85646	0	0	0	0	157.862	0	0	0	0	0	0	0	0	0	0	0	0	0	0	0	0	0	0	0	0	0	4.79471	0	0	0	11.818	0	3.54529	0	0	0	0	0	0	0.747318	0.747318	0	0	0	0	0	0
S2_004_028G1	0	0	0	0	0	0	378.848	0	0	0	0	0	0	0	0	0	0	0	0	0	0	0	0	0	0	0	0	0	0	0	0	0	3.52428	0	0.218371	0	0	0	0	0	0	0	0	0	0	0	0	0	0
S2_017_024G1	0	0	0	0	0	0	75.3022	0	0	0	0	0	0	0	0	0	0	0	0	0	0	0	0	0	0	0	0	0	0.84383	0.427213	0	0	0.84383	0	10.1653	0	0	0	0	0	0	0	0	0	0	0	0	0	0
S2_001_025G1	0	0	0	0	0	0	119.625	0	0	0	0	0	0	0	0	0	0	0	0	0	0	0	0	0	0	0	0	0	0	0	0	0	0	0	21.6143	0	0	0	0	0	0	0	0	0	0	0	2.64104	0	12.5851
S2_011_023G1	0	16.5901	0	0	0	0	58.5598	0	0	0	0	0	0	0	0	0	0	0	0	0	0	0	0	0	0	0	0	0	0	0	0	0	9.53885	8.7394	0	0	0	0	0	0	0	0	0	0	0	3.40338	19.4055	0	5.17202
S2_008_007G1	0	0	0	0	6.97891	0	4.92168	0	0	0	0	0	0	0	0	0	0	0	0	0	0	0	0	0	0	0	0	0	0	0	0	0	0	0	0	0	0	0	0	0	0	0	0	0	0	0	0	0	0
S2_016_010G1	0	0	0	0	0	0	78.1698	0	0	0	0	0	0	0	0	0	0	0	0	0	0	0	0	0	0	0	0.442826	0	0	1.81987	0	0	1.74313	0	0	0	0	0	0	0	0	0	0	0	0	0	0	0	0
S2_005_017G1	0	0	0	0	0	0	103.196	0	0	0	0	0	0	0	0	0	0	0	0	0	0	0	0	0	0	0	0	0	0	0	0	0	0	0	5.43137	0	0	0	0	0	0	5.43137	0	0	0	0	0	0	0
S2_010_019G1	0	0	0	0	0	0	76.158	0	0	0	0	0	0	0	0	0	0	0	0	0	0	0	0	0	0	0	0	0	1.16158	0	0	0	12.1916	0	3.14992	0	0	0	0	0	0	0	0	0	0	0	0	0	0
S2_018_019G1	0	0	0	0	0	0	135.763	0	0	0	0	0	0	0	0	0	0	0	0	0	0	0	0	0	0	0	0	0	1.1356	0	0	0	1.24274	0	23.9565	0	0	0	0	0	0	0	0	0	0	0	0	0	0
S2_001_015G1	0	0	0	0	0	0	124.574	0	0	0	0	0	0	0	0	0	0	0	0	0	0	0	0	0	0	0	0	0	0	0	0	0	0	0	23.904	0	0	0	0	0	0	0	0	0	0	0	3.85437	0	15.0564
S2_006_010G1	0	0	0	0	55.1125	0	87.5789	0	0	0	0	0	0	0	0	0	0	0	0	0	0	0	0	0	0	0	53.7879	0	0	0	0	0	0	0	24.1425	0	0	0	0	0	0	0	0	0	0	0	0	0	0
S2_005_006G1	0	0	0	0	0	0	257.04	0	0	0	0	0	0	0	0	0	0	0	0	0	0	0	0	0	0	0	0	0	0	0	0	0	0	0	0	0	0	0	0	0	0	0	0	0	0	0	0	0	0
S2_015_005G1	0	0	0	0	0	0	122.429	0	0	0	0	0	0	0	0	0	0	0	0	0	0	0	0	0	0	0	0	0	0	0	0	0	0	0	0	0	0	0	0	0	0	0	0	0	0	0	0	0	0
S2_006_023G1	0	0	0	0	7.8909	0	61.9551	0	0	0	0	0	0	0	0	0	0	0	0	0	0	0	0	0	0	0	6.59184	0	0	0	0	0	0	0	2.78871	0	0	0	0	0	0	0	0	0	0	0	0	0	0
S2_016_017G1	0	0	0	0	0	0	45.9335	0	0	0	0	0	0	0	0	0	0	0	0	0	0	0	0	0	0	0	0	0	0	3.13095	0	0	0	0	0	0	0	0	0	0	0	0	0	0	0	0	0	0	0
S2_015_013G1	0	0	0	0	0	0	36.9489	0	0	0	0	0	0	0	0	0	0	0	0	0	0	0	0	0	0	0	0	0	0	0	0	0	0.365605	0	0	0	0	0	0	0	0	0.281405	0	0	0	0	0	0	0
S2_002_022G1	0	0	0	0	0	0	145.567	0	0	0	0	0	0	0	0	0	0	0	0	0	0	0	0	0	0	0	0	0	1.26185	0	0	0	9.66356	0	0	0	0	0	0	0	0	0	0	0	0	0	0	7.4569	0
S2_004_011G1	0	0	0	0	0	0	114.43	0	0	0	0	0	0	0	0	0	0	0	0	0	0	0	0	0	0	0	0	0	0	0	0	0	13.0396	9.49833	0	0	0	0	0	0	0	1.73827	1.73827	0	0	0	0	1.73115	0
S2_006_020G1	0	0	0	0	34.4922	0	76.0452	0	0	0	0	0	0	0	0	0	0	0	0	0	0	0	0	0	0	0	30.8432	0	0	0	0	0	0	0	13.8987	0	0	0	0	0	0	0	0	0	0	0	0	0	0
S2_003_017G1	0	0	0	0	0	0	236.011	0	0	0	0	0	0	0	0	0	0	0	0	0	0	0	0	0	0	0	0	0	0	0	0	0	0	0	0	0	0	0	0	0	0	8.94541	0	0	0	0	0	1.78958	0
S2_010_016G1	0	3.10811	0	0	0	0	130.223	0	0	0	0	0	0	0	0	0	0	0	0	0	0	0	0	0	0	0	0	0	2.26217	0	0	0	8.02543	0	5.87225	0	0	0	0	0	0	0	0	0	0	0	0	0	0
S2_001_017G1	0	0	0	0	0	0	132.447	0	0	0	0	0	0	0	0	0	0	0	0	0	0	0	0	0	0	0	0	0	0	0	0	0	0	0	22.6033	0	0	0	0	0	0	0	0	0	0	0	3.43311	0	18.1404
S2_014_011G1	0	0	0	0	0	0	40.4537	0	0	0	0	0	0	0	0	0	0	0	0	0	0	0	0	0	0	0	0	0	0	0.196748	0	0	0	0	0	0	0	0	0	0	0	0.866836	0.866836	0	0	0	0	0	0
S2_001_023G1	0	0	0	0	0	0	136.242	0	0	0	0	0	0	0	0	0	0	0	0	0	0	0	0	0	0	0	0	0	0	0	0	0	0	0	19.8749	0	0	0	0	0	0	0	0	0	0	0	6.09153	0	29.8811
S2_003_020G1	0	0	0	0	0	0	235.026	0	0	0	0	0	0	0	0	0	0	0	0	0	0	0	0	0	0	0	0	0	0	0	0	0	0	0	0	0	0	0	0	0	0	0	0	0	0	0	0	1.72324	0
S2_008_011G1	0	0	0	0	0	0	264.993	0	0	0	0	0	0	0	0	0	0	0	0	0	4.81222	0	0	0	0	0	0	0	0	0	0	0	24.5909	0	0	0	0	0	0	0	0	0	0	0	0	0	0	19.087	0
S2_014_021G1	0	0	0	0	0	0	189.677	0	0	0	0	0	0	0	0	0	0	0	0	0	0	0	0	0	0	0	0	0	3.95161	0	0	0	0	0	0	0	0	0	0	0	0	0	0	0	0	0	0	0	0
S2_005_020G1	0	0	0	0	0	0	143.329	0	0	0	0	0	0	0	0	0	0	0	0	0	0	0	0	0	0	0	0	0	0	0	0	0	0	0	6.23171	0	0	0	0	0	0	0	0	0	0	0	0	0	0
S2_004_008G1	0	0	0	0	0	0	77.965	0	0	0	0	0	0	0	0	0	0	0	0	0	0	0	0	0	0	0	0	0	0	0	0	0	0.303269	0	0	0	0	0	0	0	0	0.346231	0	0	0	0	0	0.767261	0
S2_008_012G1	0	0	0	0	0	0	297.885	0	0	0	0	0	0	0	0	0	0	0	0	0	2.87398	0	0	0	0	0	0	0	0	0	0	0	5.77645	0	0	0	0	0	0	0	0	0	5.14078	0	0	0	0	5.62477	0
S2_012_026G1	0	24.1364	0	0	0	0	334.144	0	0	0	0	0	0	0	0	0	0	0	0.300513	0.300513	0.624067	0.258025	0	0	0	0	0	0	1.12216	0	0	0	0	0	0.762444	0.302155	0	0	0	0	0	0.316252	0	0	0	0	0	0.323554	0
S2_002_018G1	0	0	0	0	0	0	231.927	0	0	0	0	0	0	0	0	0	0	0	0	0	0	0	0	0	0	0	1.33723	0	4.4957	0	0	0	6.12702	0	0	0	0	0	0	0	0	0	0	0	0	0	0	24.8333	0
S2_012_009G1	0	0	0	0	0	0	58.9551	0	0	0	0	0	0	0	0	0	0	0	0	0	0	0	0	0	0	0	0	0	0	0	0	0	11.0441	0	0	0	0	0	0	0	0	34.2696	0	0	0	0	0	0	0
S2_018_016G1	0	0	0	0	0	0	137.521	0	0	0	0	0	0	0	0	0	0	0	0	0	0	0	0	0	0	0	0	0	2.60246	0	0	0	1.29397	0	23.327	0	0	0	0	0	0	0	0	0	0	0	0	0	0
S2_003_019G1	0	0	0	0	0	0	244.163	0	0	0	0	0	0	0	0	0	0	0	0	0	0	0	0	0	0	0	0	0	0	0	0	0	0	0	0	0	0	0	0	0	0	0	0	0	0	0	0	0.928671	0
S2_012_010G1	0	0	0	0	0	0	449.565	0	0	0	0	0	0	0	0	0	0	0	0	0	0.167218	0	0	0	0	0	0	0	0	0	0	0	0.554014	0	0	0	0	0	0	0	0	0	0	0	0	0	0	1.41812	0
S2_014_017G1	0	0	0	0	0	0	149.572	0	0	0	0	0	0	0	0	0	0	0	0	0	0	0	0	0	0	0	0	0	0	0	0	0	0.131042	0	0	0	0	0	0	0	0	0	0	0	0	0	0	0	0
S2_014_028G1	0	0	0	0	0	0	104.527	0	0	0	0	0	0	0	0	0	0	0	0	0	0	0	0	0	0	0	0	0	2.19996	0	0	0	0	0	0	0	0	0	0	0	0	0	0	0	0	0	0	0	0
S2_016_023G1	0	0	0	0	0	0	86.3999	0	0	0	0	0	0	0	0	0	0	0	0	0	0	0	0	0	0	0	0	0	0	2.46028	0	0	0.214612	0	0	0	0	0	0	0	0	0	0	0	0	0	0	0	0
S2_008_027G1	0	0.291661	0	0	0	0	223.71	0	0	0	0	0	0	0	0	0	0	0	0	0	0.642088	0	0	0	0	0	0	0	0	2.83688	0	0	0.636376	0	0	0	0	0	0	0	0	0	0.799955	0	0	0	0	0	0
S2_014_018G1	0	0	0	0	0	0	256.486	0	0	0	0	0	0	0	0	0	0	0	0	0	0	0	0	0	0	0	0	0	0	4.74974	0	0	4.74974	0	0	0	0	0	0	0	0	4.74974	0	0	0	0	0	9.49948	0
S2_011_022G1	0	18.1866	0	0	0	0	55.2408	0	0	0	0	0	0	0	0	0	0	0	0	0	0	0	0	0	0	0	0	0	0	0	0	0	9.22181	7.95858	2.63257	0	0	0	0	0	0	0	0	0	0	2.85997	19.8265	0	4.5154
S2_012_012G1	0	0	0	0	0	0	358.366	0	0	0	0	0	0	0	0	0	0	0	0	0	0	0	0	0	0	0	0	0	0	0	0	0	3.6129	0	0	0	0	0	0	0	0	0	0	0	0	0	0	21.8176	0
S2_009_025G1	0	0	0	0	0	0	46.4308	0	0	0	0	0	0	0	0	0	0	0	0	0	0	0	0	0	0	0	0	0	0	0	0	0	0.428808	0	0	0	0	0	0	0	0	0	0	0	0	0	0	0	0
S2_016_018G1	0	0	0	0	0	0	111.994	0	0	0	0	0	0	0	0	0	0	0	0	0	0	0	0	0	0	0	0	0	0	1.59977	0	0	0.527715	0	0	0	0	0	0	0	0	0	0	0	0	0	0	0	0
S2_018_021G1	0	0	0	0	0	0	141.475	0	0	0	0	0	0	0	0	0	0	0	0	0	0	0	0	0	0	0	0	0	2.2314	0	0	0	0.543314	0	23.8592	0	0	0	0	0	0	0	0	0	0	0	0	0	0.334739
S2_008_015G1	0	0	0	0	0	0	192.292	0	0	0	0	0	0	0	0	0	0	0	0	0	7.61059	0	0	0	0	0	0	0	0	0	0	0	7.10219	0	0	0	0	0	0	0	0	0	3.64916	0	0	0	0	3.47344	0
S2_003_021G1	0	0	0	0	0	0	225.112	0	0	0	0	0	0	0	0	0	0	0	0	0	0	0	0	0	0	0	0	0	0	0	0	0	0	0	0	0	0	0	0	0	0	0	0	0	0	0	0	1.23749	0
S2_004_027G1	0	0	0	0	0	0	135.43	0	0	0	0	0	0	0	0	0	0	0	0	0	0	0	0	0	0	0	0	0	0	0	0	0	13.5045	0	0	0	0	0	0	0	0	0	0	0	0	0	0	0	0
S2_001_014G1	0	0	0	0	0	0	122.405	0	0	0	0	0	0	0	0	0	0	0	0	0	0	0	0	0	0	0	0	0	0	0	0	0	0	0	26.204	0	0	0	0	0	0	0	0	0	0	0	1.74785	0	7.53423
S2_017_017G1	0	0	0	0	0	0	67.9173	0	0	0	0	0	0	0	0	0	0	0	0	0	0	0	0	0	0	0	0	0	0.409397	13.4088	0	0	0.409397	0	9.18192	0	0	0	0	0	0	0	0	0	0	0	0	0	0
S2_011_024G1	0	7.3237	0	0	0	0	32.3052	0	0	0	0	0	0	0	0	0	0	0	0	0	0	0	0	0	0	0	0	0	0	0	0	0	39.5434	39.5434	16.6327	0	0	0	0	0	0	0	0	0	0	0	6.57509	0	0.664521
S2_008_026G1	0	1.48049	0	0	0	0	147.752	0	0	0	0	0	0	0	0	0	0	0	0	0	0.964071	0	0	0	0	0	0	0	0	3.61262	0	0	0.909393	0	0	0	0	0	0	0	0	0	1.01426	0	0	0	0	0.344073	0
S2_005_019G1	0	0	0	0	0	0	216.245	0	0	0	0	0	0	0	0	0	0	0	0	0	0	0	0	0	0	0	0	0	0	0	0	0	0	0	14.4355	0	0	0	0	0	0	0	0	0	0	0	0	0	0
S2_003_012G1	0	0	0	0	0	0	195.311	0	0	0	0	0	0	0	0	0	0	0	0	0	0	0	0	0	0	0	0	0	0	0	0	0	0	0	0	0	0	0	0	0	0	0	0	0	0	0	0	19.1642	0
S2_009_028G1	0	0	0	0	0	0	51.6387	0	0	0	0	0	0	0	0	0	0	0	0	0	0	0	0	0	0	0	0	0	0	3.34363	0	0	1.39921	0	0	0	0	0	0	0	0	0	0	0	0	0	0	0	0
S2_011_018G1	0	17.3226	0	0	0	0	55.7973	0	0	0	0	0	0	0	0	0	0	0	0	0	0	0	0	0	0	0	0	0	0	0	0	0	12.271	11.445	0	0	0	0	0	0	0	0	0	0	0	2.43025	17.9235	0	3.80822
S2_001_021G1	0	0	0	0	0	0	118.104	0	0	0	0	0	0	0	0	0	0	0	0	0	0	0	0	0	0	0	0	0	0	0	0	0	0	0	27.1134	0	0	0	0	0	0	0	0	0	0	0	0.496162	0	2.78824
S2_016_015G1	0	0	0	0	0	0	81.294	0	0	0	0	0	0	0	0	0	0	0	0	0	0	0	0	0	0	0	0	0	0	3.54042	0	0	0	0	0	0	0	0	0	0	0	0	0	0	0	0	0	0	0
S2_017_022G1	0	0	0	0	0	0	71.6592	0	0	0	0	0	0	0	0	0	0	0	0	0	0	0	0	0	0	0	0	0	0.429286	0.948794	0	0	0.429286	0	10.3723	0	0	0	0	0	0	0	0	0	0	0	0	0	0
S2_001_012G1	0	0	0	0	0	0	112.177	0	0	0	0	0	0	0	0	0	0	0	0	0	0	0	0	0	0	0	0	0	0	0	0	0	0	0	29.3557	0	0	0	0	0	0	0	0	0	0	0	0	0	0
S2_018_022G1	0	0	0	0	0	0	141.496	0	0	0	0	0	0	0	0	0	0	0	0	0	0	0	0	0	0	0	0	0	7.65844	0	0	0	1.08968	0	19.0028	0	0	0	0	0	0	0	0	0	0	0	0	0	0
S2_016_024G1	0	0	0	0	0	0	100.058	0	0	0	0	0	0	0	0	0	0	0	0	0	0	0	0	0	0	0	0	0	0	1.97663	0	0	0.603723	0	0.517188	0	0	0	0	0	0	0	0	0	0	0	0	0	0
S2_005_014G1	0	0	0	0	0	0	110.603	0	0	0	0	0	0	0	0	0	0	0	0	0	5.53017	0	0	0	0	0	0	0	0	0	0	0	5.53017	0	5.53017	0	0	0	0	0	0	5.53017	0	0	0	0	0	0	0
S2_010_022G1	0	14.4337	0	0	0	0	272.049	0	0	0	0	0	0	0	0	0	0	0	0	0	0	0	0	0	0	0	0	0	0.967531	0	0	0	2.77217	0	2.69002	0	0	0	0	0	0	0.291934	0.291934	0	0	0	0	0	0
S2_004_007G1	0	0	0	0	0	0	181.534	0	0	0	0	0	0	0	0	0	0	0	0	0	0	0	0	0	0	0	0	0	0	0	0	0	3.67132	0	0	0	0	0	0	0	0	0	0	0	0	0	0	3.61247	0
S2_012_017G1	0	0	0	0	0	0	94.3804	0	0	0	0	0	0	0	0	0	0	0	0	0	0	0	0	0	0	0	0	0	0	0	0	0	0.696839	0	0	0	0	0	0	0	0	4.68788	4.68788	0	0	0	0	1.4324	0
S2_004_009G1	0	0	0	0	0	0	152.43	0	0	0	0	0	0	0	0	0	0	0	0	0	0	0	0	0	0	0	0	0	0	0	0	0	0.841736	0	0	0	0	0	0	0	0	1.39648	0	0	0	0	0	0.721535	0
S2_002_024G1	0	0.619222	0	0	0	0	198.759	0	0	0	0	0	0	0	0	0	0	0	0	0	0	0	0	0	0	0	0	0	0.187899	0	0	0	0	0	0	0	0	0	0	0	0	2.19539	2.19539	0	0	0	0	0.709574	0
S2_005_018G1	0	0	0	0	0	0	138.589	0	0	0	0	0	0	0	0	0	0	0	0	0	0	0	0	0	0	0	0	0	0	0	0	0	0	0	5.77455	0	0	0	0	0	0	5.77455	5.77455	0	0	0	0	0	0
S2_002_023G1	0	0	0	0	0	0	160.847	0	0	0	0	0	0	0	0	0	0	0	0	0	0	0	0	0	0	0	0	0	0	0	0	0	0.675812	0	0	0	0	0	0	0	0	0	0	0	0	0	0	2.87516	0
S2_001_011G1	0	0	0	0	0	0	107.431	0	0	0	0	0	0	0	0	0	0	0	0	0	0	0	0	0	0	0	0	0	0	0	0	0	0	0	29.0352	0	0	0	0	0	0	0	0	0	0	0	0	0	0.161802
S2_004_016G1	0	0	0	0	0	0	159.972	0	0	0	0	0	0	0	0	0	0	0	0	0	5.19834	0	0	0	0	0	0	0	0	0	0	0	13.4415	7.04144	0	0	0	0	0	0	0	0	0	0	0	0	0	0.435461	0
S2_018_023G1	0	0	0	0	0	0	154.273	0	0	0	0	0	0	0	0	0	0	0	0	0	0	0	0	0	0	0	0	0	8.69459	0	0	0	0.880029	0	17.568	0	0	0	0	0	0	0	0	0	0	0	0	0	0
S2_011_009G1	0	0	0	0	0	0	48.5012	0	0	0	0	0	0	0	0	0	0	0	0	0	0	0	0	0	0	0	0	0	0	0	0	0	19.6681	19.6681	9.35847	0	0	0	0	0	0	0	0	0	0	3.60796	6.10367	0	17.2637
S2_002_013G1	0	0	0	0	0	0	225.636	0	0	0	0	0	0	0	0	0	0	0	0	0	0	0	0	0	0	0	0	0	26.5191	0	0	0	32.8607	0	0	0	0	0	0	0	0	0	0	0	0	0	0	15.5296	0
S2_009_012G1	0	0	0	0	0	0	42.8242	0	0	0	0	0	0	0	0	0	0	0	0	0	0	0	0	0	0	0	0	0	0	6.7326	0	0	0	0	0	0	0	0	0	0	0	0	0	0	0	0	0	0	0
S2_010_023G1	0	6.70218	0	0	0	0	202.322	0	0	0	0	0	0	0	0	0	0	0	0	0	0	0	0	0	0	0	0	0	2.32402	0	0	0	2.86654	0.502757	3.70493	0	0	0	0	0	0	0	0	0	0	0	0	0	0
S2_003_010G1	0	0	0	0	0	0	144.011	0	0	0	0	0	0	0	0	0	0	0	0	0	0	0	0	0	0	0	0	0	0	0	0	0	0.496682	0	0	0	0	0	0	0	0	0	0	0	0	0	0	0.477773	0
S2_005_025G1	0	0	0	0	0	0	134.246	0	0	0	0	0	0	0	0	0	0	0	0	0	0	0	0	0	0	0	0	0	0	0	0	0	0	0	5.36986	0	0	0	0	0	0	0	0	0	0	0	0	0	0
S2_006_026G1	0	0	0	0	14.5608	0	84.5397	0	0	0	0	0	0	0	0	0	0	0	0	0	0	0	0	0	0	0	14.0138	0	0	0	0	0	0	0	6.63359	0	0	0	0	0	0	0	0	0	0	0	0	0	0
S2_008_023G1	0	0	0	0	0	0	115.143	0	0	0	0	0	0	0	0	0	0	0	0	0	0.234883	0	0	0	0	0	0	0	0	15.7441	0	0	0.246366	0	0	0	0	0	0	0	0	0	0	0	0	0	0	0.298312	0
S2_018_014G1	0	0	0	0	0	0	135.507	0	0	0	0	0	0	0	0	0	0	0	0	0	0	0	0	0	0	0	0	0	0.193168	0	0	0	0.766214	0	24.8604	0	0	0	0	0	0	0	0	0	0	0	0	0	0
S2_004_013G1	0	0.518025	0	0	0	0	130.985	0	0	0	0	0	0	0	0	0	0	0	0	0	0	0	0	0	0	0	0	0	0	0	0	0	23.3469	22.8979	0	0	0	0	0	0	0	0	0	0	0	0	0	0.39147	0
S2_001_010G1	0	0	0	0	0	0	116.954	0	0	0	0	0	0	0	0	0	0	0	0	0	0	0	0	0	0	0	0	0	0	0	0	0	0	0	27.5154	0	0	0	0	0	0	0	0	0	0	0	1.70477	0	12.2704
S2_006_018G1	0	0	0	0	56.9188	0	58.2029	0	0	0	0	0	0	0	0	0	0	0	0	0	0	0	0	0	0	0	31.4064	0	0	0	0	0	0	0	16.5569	0	0	0	0	0	0	0	0	0	0	0	0	0	0
S2_006_021G1	0	0	0	0	25.5111	0	70.085	0	0	0	0	0	0	0	0	0	0	0	0	0	0	0	0	0	0	0	27.379	0	0	0	0	0	0	0	10.2611	0	0	0	0	0	0	0	0	0	0	0	0	0	0
S2_012_014G1	0	0	0	0	0	0	334.183	0	0	0	0	0	0	0	0	0	0	0	0	0	0	0	0	0	0	0	0	0	5.10115	0	0	0	6.60975	0	0	0	0	0	0	0	0	0	0	0	0	0	0	14.4455	0
S2_001_018G1	0	0	0	0	0	0	132.981	0	0	0	0	0	0	0	0	0	0	0	0	0	0	0	0	0	0	0	0	0	0	0	0	0	0	0	15.158	0	0	0	0	0	0	0	0	0	0	0	16.4724	0	67.9251
S2_005_021G1	0	0	0	0	0	0	172.483	0	0	0	0	0	0	0	0	0	0	0	0	0	0	0	0	0	0	0	0	0	0	0	0	0	0	0	6.89934	0	0	0	0	0	0	6.89934	0	0	0	0	0	0	0
S2_018_006G1	0	29.0545	0	0	0	0	50.7067	0	0	0	0	0	0	0	0	0	0	0	0	0	0	0	0	0	0	0	0	0	0	0	0	0	5.14007	0	0.609472	0	0	0	0	0	0	0	0	0	0	0	0	0	0
S2_017_009G1	0	0	0	0	0	0	66.4952	0	0	0	0	0	0	0	0	0	0	0	0	0	0	0	0	0	0	0	0	0	1.06559	13.0513	0	0	1.06559	0	8.62674	0	0	0	0	0	0	0.556358	0.556358	0	0	0	0	0	0
S2_014_019G1	0	0	0	0	0	0	227.06	0	0	0	0	0	0	0	0	0	0	0	0	0	5.53804	0	0	0	0	0	0	0	0	0	0	0	5.53804	0	0	0	0	0	0	0	0	0	0	0	0	0	0	0	0
S2_009_016G1	0	0	0	0	0	0	55.1202	0	0	0	0	0	0	0	0	0	0	0	0	0	0	0	0	0	0	0	0	0	0	0	0	0	4.25138	0	0	0	0	0	0	0	0	0.341136	0.341136	0	0	0	0	0	0
S2_008_010G1	0	0	0	0	0	0	149.192	0	0	0	0	0	0	0	0	0	0	0	0	0	16.5378	0	0	0	0	0.202573	0	0	0	0	0	0	34.1819	0	0	0	0	0	0	0	0	37.2737	37.2737	0	0	0	0	19.8333	0
N3_176_051G1	0	2.26751	0	0	0	0	153.04	0	0	0	0	0	0	0	0	0	0	0	0	0	0	0	0	0	0	0	0	0	0	1.31122	0	0	0	0	0	0	0	0	0	0	0	0.203883	0.203883	0	0	0	0	0	0
N1_004_008G1	0	0	0	0	0	0	171.935	0	0	0	0	0	0	0	0	0	0	0	0	0	0	0	0	0	0	0	0	0	0	0	0	0	0	0	0	0	0	0	0	0	0	0	0	0	0	0	0	0	0
N1_004_009G1	0	0	0	0	0	0	126.668	0	0	0	0	0	0	0	0	0	0	0	0	0	26.2916	0	0	0	0	0	0	0	0	0	0	0	25.0818	0	0	0	0	0	0	0	0	0	0	0	0	0	0	1.09112	0
N1_004_010G1	0	0	0	0	0	0	174.404	0	0	0	0	0	0	0	0	0	0	0	0	0	13.8089	0	0	0	0	0	0	0	0	0	0	0	12.6861	0	0	0	0	0	0	0	0	0	0	0	0	0	0	0	0
N1_004_012G1	0	0	0	0	0	0	196.6	0	0	0	0	0	0	0	0	0	0	0	0	0	1.92344	0	0	0	0	0	0	0	0	0	0	0	1.72683	0	0	0	0	0	0	0	0	0	0	0	0	0	0	0	0
N1_004_013G1	0	0	0	0	0	0	232.601	0	0	0	0	0	0	0	0	0	0	0	0	0	0.523214	0	0	0	0	0	0	0	0	0	0	0	0.456117	0	0	0	0	0	0	0	0	0	0	0	0	0	0	0	0
N1_004_014G1	0	0	0	0	0	0	254.19	0	0	0	0	0	0	0	0	0	0	0	0	0	0.8588	0	0	0	0	0	0	0	0	0	0	0	0.792737	0	0	0	0	0	0	0	0	0	0	0	0	0	0	0	0
N1_004_015G1	0	0	0	0	0	0	237.383	0	0	0	0	0	0	0	0	0	0	0	0	0	3.34302	0	0	0	0	0	0	0	0	0	0	0	3.17177	0	0	0	0	0	0	0	0	0	0	0	0	0	0	0	0
N1_004_016G1	0	0	0	0.744263	0	0	245.365	0	0	0	0	0	0	0	0	0	0	0	0	0	0	0	0	0	0	0	0	0	0	0	0	0	0.230086	0	0	0	0	0	0	0	0	0	0	0	0	0	0	0	0
N1_004_018G1	0	0	0	1.4617	0	0	244.585	0	0	0	0	0	0	0	0	0	0	0	0	0	0	0	0	0	0	0	0	0	0	0	0	0	0.258539	0	0	0	0	0	0	0	0	0	0	0	0	0	0	0	0
N1_004_021G1	0	0	0	3.48281	0	0	163.142	0	0	0	0	0	0	0	0	0	0	0	0	0	0	0	0	0	0	0	0	0	1.75589	0	0	0	2.05274	0	0	0	0	0	0	0	0	0.234628	0	0	0	0	0	0	0
N1_004_026G1	0	0	0	0	0	0	162.09	0	0	0	0	0	0	0	0	0	0	0	0	0	0	0	0	0	0	0	0	0	0.735914	0	0	0	0.693925	0	0	0	0	0	0	0	0	0	0	0	0	0	0	0	0
N1_008_007G1	0	80.769	0	0	0	0	77.1903	0	0	0	0	0	0	0	0	0	0	0	0	0	0	0	0	0	0	0	37.4699	0	0	0	0	0	39.3163	39.3163	27.5393	0	0	0	0	0	0	0	0	0	0	0	0.594761	0	0.964203
N1_008_008G1	0	98.3215	0	0	0	0	79.0722	0	0	0	0	0	0	0	0	0	0	0	0	0	0	0	0	0	0	0	49.2293	0	0	0	0	0	53.4069	53.4069	27.1	0	0	0	0	0	0	0	0	0	0	0	0.426526	0	1.20448
N1_008_009G1	0	102.48	0	0	0	0	80.7894	0	0	0	0	0	0	0	0	0	0	0	0	0	0	0	0	0	0	0	48.2584	0	0.182423	0	0	0	51.0959	51.0959	26.63	0	0	0	0	0	0	0	0	0	0	0	0	0	0
N1_008_010G1	0	55.1936	0	0	0	0	57.6172	0	0	0	0	0	0	0	0	0	0	0	0	0	0	0	0	0	0	0	16.9219	0	0	0	0	0	15.9347	15.9347	16.3159	0	0	0	0	0	0	0	0	0	0	0	5.48995	0	10.8317
N1_008_028G1	0	0	0	0	0	0	154.096	0	0	0	0	0	0	0	0	0	0	0	0	0	1.38791	0	0	0	0	0	0	0	0	0	0	0	1.32328	0	0	0	0	0	0	0	0	0.634008	0	0	0	0	0	0.739862	0
N1_008_031G1	0	52.4467	0	0	0	0	69.065	0	0	0	0	0	0	0	0	0	0	0	0	0	0	0	0	0	0	0	24.3843	0	0.688444	0	0	0	25.3347	25.3347	16.3186	0	0	0	0	0	0	0	0	0	0	0	11.6695	0	23.1692
N1_009_006G1	0	0	0	0	0	0	282.536	0	0	0	0	0	0	0	0	0	0	0	0	0	0	0	0	0	0	0	0	0	0.141413	0	0	0	0.253027	0	0	0	0	0	0	0	0	0.141413	0.141413	0	0	0	0	32.3259	0
N1_009_007G1	0	0	0	0	0	0	254.603	0	0	0	0	0	0	0	0	0	0	0	0	0	0	0	0	0	0	0	0	0	30.9542	0	0	0	37.5904	0	0	0	0	0	0	0	0	25.2514	25.2514	0	0	0	0	11.3091	0
N1_009_008G1	0	0	0	0	0	0	111.41	0	0	0	0	0	0	0	0	0	0	0	0	0	0	0	0	0	0	0	0	0	3.46789	8.74405	0	0	4.38621	0	0	0	0	0	0	0	0	3.08293	3.08293	0	0	0	0	1.29283	0
N1_009_009G1	0	0	0	0	0	0	81.8657	0	0	0	0	0	0	0	0	0	0	0	0	0	0	0	0	0	0	0	0	0	2.8309	13.3393	0	0	3.29124	0	0	0	0	0	0	0	0	1.8192	1.8192	0	0	0	0	0.833751	0
N1_009_010G1	0	0	0	0	0	0	61.8353	0	0	0	0	0	0	0	0	0	0	0	0	0	0	0	0	0	0	0	0	0	0.572894	11.2265	0	0	0.836861	0	0	0	0	0	0	0	0	0.524799	0.524799	0	0	0	0	0	0
N1_009_011G1	0	1.1293	0	0	0	0	113.918	0	0	0	0	0	0	0	0	0	0	0	0	0	0	0	0	0	0	0	0	0	0.83766	5.24072	0	0	1.26782	0	0	0	0	0	0	0	0	0.804301	0.804301	0	0	0	0	0.70519	0
N1_009_013G1	0	0.665914	0	0	0	0	93.56	0	0	0	0	0	0	0	0	0	0	0	0	0	0	0	0	0	0	0	0	0	0	19.4617	0	0	0	0	0	0	0	0	0	0	0	0	0	0	0	0	0	0	0
N1_009_014G1	0	0.358773	0	0	0	0	84.1008	0	0	0	0	0	0	0	0	0	0	0	0	0	0	0	0	0	0	0	0	0	0	9.49979	0	0	0	0	0	0	0	0	0	0	0	0	0	0	0	0	0	0	0
N1_009_015G1	0	0.423195	0	0	0	0	86.6681	0	0	0	0	0	0	0	0	0	0	0	0	0	0	0	0	0	0	0	0	0	0	14.2753	0	0	0	0	0	0	0	0	0	0	0	0	0	0	0	0	0	0	0
N1_009_016G1	0	1.6287	0	0	0	0	155.233	0	0	0	0	0	0	0	0	0	0	0	0	0	0	0	0	0	0	0	0	0	0	13.4217	0	0	0	0	0	0	0	0	0	0	0	0	0	0	0	0	0	0	0
N1_009_017G1	0	0	0	0	0	0	67.5552	0	0	0	0	0	0	0	0	0	0	0	0	0	0	0	0	0	0	0	0	0	0	7.22341	0	0	0	0	0	0	0	0	0	0	0	0	0	0	0	0	0	0	0
N1_009_019G1	0	0	0	0	0	0	62.2213	0	0	0	0	0	0	0	0	0	0	0	0	0	0	0	0	0	0	0	0	0	0	7.92289	0	0	0	0	0	0	0	0	0	0	0	0	0	0	0	0	0	0	0
N1_009_020G1	0	0	0	0	0	0	64.5012	0	0	0	0	0	0	0	0	0	0	0	0	0	0	0	0	0	0	0	0	0	0	7.33726	0	0	0	0	0	0	0	0	0	0	0	0	0	0	0	0	0	0	0
N1_009_021G1	0	0	0	0	0	0	130.138	0	0	0	0	0	0	0	0	0	0	0	0	0	0	0	0	0	0	0	0	0	0	5.59268	0	0	0.143784	0	0	0	0	0	0	0	0	0	0	0	0	0	0	0	0
N1_009_024G1	0	0.29993	0	0	0	0	129.581	0	0	0	0	0	0	0	0	0	0	0	0	0	0	0	0	0	0	0	0	0	0.334337	2.09911	0	0	0.180217	0	0	0	0	0	0	0	0	0	0	0	0	0	0	0	0
N1_009_038G1	0	1.01927	0	0	0	0	180.817	0	0	0	0	0	0	0	0	0	0	0	0	0	0	0	0	0	0	0	0	0	0.673915	1.26454	0	0	0	0	0	0	0	0	0	0	0	0	0	0	0	0	0	0	0
N1_009_045G1	0	1.02967	0	2.74902	0	0	243.227	0	0	0	0	0	0	0	0	0	0	0	0	0	0	0	0	0	0	0	0	0	0.280448	0	0	0	2.85158	0	0	0	0	0	0	0	0	0	0	0	0	0	0	0	0
N1_011_011G1	0	0	0	0	0	0	154.031	0	0	0	0	0	0	0	0	0	0	0	0	0	0	0	0	0	0	0	0	0	0	0.219252	0	0	37.1743	0	0	0	0	0	0	0	0	0	0	0	0	0	0	21.2826	0
N1_011_013G1	0	0	0	0	0	0	131.233	0	0	0	0	0	0	0	0	0	0	0	0	0	0	0	0	0	0	0	0	0	0	0	0	0	2.01109	0	0	0	0	0	0	0	0	1.36725	0	0	0	0	0	0.89968	0
N1_011_014G1	0	0	0	0	0	0	129.825	0	0	0	0	0	0	0	0	0	0	0	0	0	0	0	0	0	0	0	0	0	0	0	0	0	0.557948	0	0	0	0	0	0	0	0	0.853038	0	0	0	0	0	0.53538	0
N1_011_015G1	0	0	0	0	0	0	124.936	0	0	0	0	0	0	0	0	0	0	0	0	0	0	0	0	0	0	0	0	0	0	0	0	0	0	0	0	0	0	0	0	0	0	0	0	0	0	0	0	0	0
N1_011_020G1	0	0	0	0	0	0	128.439	0	0	0	0	0	0	0	0	0	0	0	0	0	0	0	0	0	0	0	0	0	0	0	0	0	0	0	0	0	0	0	0	0	0	0	0	0	0	0	0	0	0
N1_011_021G1	0	0	0	0	0	0	127.635	0	0	0	0	0	0	0	0	0	0	0	0	0	0	0	0	0	0	0	0	0	0	0	0	0	0	0	0	0	0	0	0	0	0	0	0	0	0	0	0	0	0
N1_011_023G1	0	0	0	0	0	0	130.525	0	0	0	0	0	0	0	0	0	0	0	0	0	0	0	0	0	0	0	0	0	0	0	0	0	0.325734	0	0	0	0	0	0	0	0	0.527622	0.527622	0	0	0	0	0.440186	0
N1_011_025G1	0	0	0	0	0	0	133.568	0	0	0	0	0	0	0	0	0	0	0	0	0	0	0	0	0	0	0	0	0	0	0	0	0	0	0	0	0	0	0	0	0	0	0	0	0	0	0	0	0	0
N1_011_027G1	0	0	0	0	0	0	138.519	0	0	0	0	0	0	0	0	0	0	0	0	0	0	0	0	0	0	0	0	0	0	0	0	0	0	0	0	0	0	0	0	0	0	0	0	0	0	0	0	0	0
N1_011_028G1	0	0	0	0	0	0	132.257	0	0	0	0	0	0	0	0	0	0	0	0	0	0	0	0	0	0	0	0	0	0	0	0	0	0	0	0	0	0	0	0	0	0	0	0	0	0	0	0	0	0
N1_011_033G1	0	0	0	0	0	0	135.592	0	0	0	0	0	0	0	0	0	0	0	0	0	0	0	0	0	0	0	0	0	0	0	0	0	0	0	0	0	0	0	0	0	0	0	0	0	0	0	0	0	0
N1_011_037G1	0	0	0	0	0	0	130.659	0	0	0	0	0	0	0	0	0	0	0	0	0	0	0	0	0	0	0	0	0	0	0	0	0	0	0	0	0	0	0	0	0	0	0	0	0	0	0	0	0	0
N1_011_046G1	0	0	0	0	0	0	126.957	0	0	0	0	0	0	0	0	0	0	0	0	0	0	0	0	0	0	0	0	0	0	0	0	0	0	0	0	0	0	0	0	0	0	0	0	0	0	0	0	0	0
N1_011_051G1	0	0	0	0	0	0	135.68	0	0	0	0	0	0	0	0	0	0	0	0	0	0	0	0	0	0	0	0	0	0	0	0	0	0	0	0	0	0	0	0	0	0	0	0	0	0	0	0	0	0
N1_011_062G1	0	0	0	0	0	0	126.283	0	0	0	0	0	0	0	0	0	0	0	0	0	0	0	0	0	0	0	0	0	0	0	0	0	0	0	0	0	0	0	0	0	0	0	0	0	0	0	0	0	0
N1_011_069G1	0	0	0	0	0	0	128.36	0	0	0	0	0	0	0	0	0	0	0	0	0	0	0	0	0	0	0	0	0	0	0	0	0	0	0	0	0	0	0	0	0	0	0	0	0	0	0	0	0	0
N1_011_070G1	0	0	0	0	0	0	129.631	0	0	0	0	0	0	0	0	0	0	0	0	0	0	0	0	0	0	0	0	0	0	0	0	0	0	0	0	0	0	0	0	0	0	0	0	0	0	0	0	0	0
N1_014_006G1	0	1.53682	0	0	0	0	161.435	0	0	0	0	0	0	0	0	0	0	0	0	0	2.90168	0	0	0	0	0	0	0	2.71702	0	0	0	10.9373	0	0	0	0	0	0	0	0	12.4934	12.4934	0	0	0	0	9.6223	0
N1_014_007G1	0	0	0	0	0	0	262.641	0	0	0	0	0	0	0	0	0	0	0	0	0	0	0	0	0	0	0	0	0	71.5913	0	0	0	92.6145	0	0	0	0	0	0	0	0	61.2379	61.2379	0	0	0	0	28.7951	0
N1_014_008G1	0	0	0	0	0	0	304.44	0	0	0	0	0	0	0	0	0	0	0	0	0	0	0	0	0	0	0	0	0	44.7558	0	0	0	63.6772	0	0	0	0	0	0	0	0	41.5833	41.5833	0	0	0	0	24.7173	0
N1_014_009G1	0	0.588035	0	0	0	0	268.521	0	0	0	0	0	0	0	0	0	0	0	0	0	0	0	0	0	0	0	0	0	30.4247	0	0	0	37.3631	0	0	0	0	0	0	0	0	16.3148	16.3148	0	0	0	0	15.1685	0
N1_014_010G1	0	0	0	0	0	0	231.201	0	0	0	0	0	0	0	0	0	0	0	0	0	0	0	0	0	0	0	0	0	15.1163	0	0	0	22.9807	0	0	0	0	0	0	0	0	6.28724	6.28724	0	0	0	0	8.41537	0
N1_014_011G1	0	0	0	0	0	0	254.385	0	0	0	0	0	0	0	0	0	0	0	0	0	0	0	0	0	0	0	0	0	2.37033	0	0	0	9.37619	0	0	0	0	0	0	0	0	0	3.95205	0	0	0	0	4.81896	0
N1_014_012G1	0	0	0	0	0	0	249.383	0	0	0	0	0	0	0	0	0	0	0	0	0	0	0	0	0	0	0	0	0	0.818519	0	0	0	4.46786	0	0	0	0	0	0	0	0	0	1.93278	0	0	0	0	3.11393	0
N1_014_014G1	0	0	0	0	0	0	95.6674	0	0	0	0	0	0	0	0	0	0	0	0	0	0	0	0	0	0	0	0	0	0	0	0	0	0	0	20.9703	0	0	0	0	0	0	0	0	0	0	0	0	0	0
N1_014_015G1	0	0	0	0	0	0	232.616	0	0	0	0	0	0	0	0	0	0	0	0	0	0	0	0	0	0	0	0	0	0.759467	0	0	0	0.69822	0	15.3317	0	0	0	0	0	0	0.318512	0	0	0	0	0	0	0
N1_014_016G1	0	0	0	0	0	0	175.277	0	0	0	0	0	0	0	0	0	0	0	0	0	0	0	0	0	0	0	0	0	0.51274	0	0	0	1.54721	0	20.6124	0	0	0	0	0	0	0.403781	0.403781	0	0	0	0	0.397988	0
N1_014_017G1	0	0	0	0	0	0	163.429	0	0	0	0	0	0	0	0	0	0	0	0	0	0	0	0	0	0	0	0	0	1.24907	0	0	0	0	0	19.5094	0	0	0	0	0	0	0	0	0	0	0	0	0	0
N1_017_009G1	0	0	0	0	0	0	95.3018	0	0	0	0	0	0	0	0	0	0	0	0	0	0	0	0	0	0	0	0.531258	0	6.03161	0	0	0	57.6571	0	0	0	0	0	0	0	0	30.5126	0	0	0	0	0	54.1913	0
N1_017_010G1	0	0	0	0	0	0	76.7045	0	0	0	0	0	0	0	0	0	0	0	0	0	0	0	0	0	0	0	0	0	23.7389	0	0	0	46.8286	0	0	0	0	0	0	0	0	26.1927	0	0	0	0	0	22.5239	0
N1_017_011G1	0	0	0	0	0	0	65.1385	0	0	0	0	0	0	0	0	0	0	0	0	0	0	0	0	0	0	0	0	0	22.4827	0	0	0	41.7907	0	0	0	0	0	0	0	0	0	0	0	0	0	0	20.0498	0
N1_018_010G1	0	0	0	0	0	0	134.876	0	0	0	0	0	0	0	0	0	0	0	0	0	0	0	0	0	0	0	0	0	0	0	0	0	2.68582	0	0	0	0	0	0	0	0	9.578	0	0	0	0	0	2.87984	0
N1_018_011G1	0	0	0	0	0	0	137.065	0	0	0	0	0	0	0	0	0	0	0	0	0	0.282009	0	0	0	0	0	0	0	0	0	0	0	0.540778	0	0	0	0	0	0	0	0	0.506243	0	0	0	0	0	0.22782	0
N1_018_013G1	0	0	0	0	0	0	156.033	0	0	0	0	0	0	0	0	0	0	0	0	0	0	0	0	0	0	0	0	0	0	0	0	0	0.433398	0	0	0	0	0	0	0	0	0	0	0	0	0	0	0	0
N1_018_014G1	0	0	0	0	0	0	141.947	0	0	0	0	0	0	0	0	0	0	0	0	0	0	0	0	0	0	0	0	0	0	0	0	0	0	0	0	0	0	0	0	0	0	0	0	0	0	0	0	0	0
N1_018_016G1	0	0	0	0	0	0	146.667	0	0	0	0	0	0	0	0	0	0	0	0	0	0.36784	0	0	0	0	0	0	0	0	0	0	0	0.375515	0	0	0	0	0	0	0	0	0	0	0	0	0	0	0	0
N1_018_017G1	0	0	0	0	0	0	142.313	0	0	0	0	0	0	0	0	0	0	0	0	0	0	0	0	0	0	0	0	0	0	0	0	0	0	0	0	0	0	0	0	0	0	0	0	0	0	0	0	0	0
N1_018_018G1	0	0	0	0	0	0	153.149	0	0	0	0	0	0	0	0	0	0	0	0	0	0	0	0	0	0	0	0	0	0	0	0	0	0	0	0	0	0	0	0	0	0	0	0	0	0	0	0	0	0
N1_018_019G1	0	0	0	0	0	0	166.191	0	0	0	0	0	0	0	0	0	0	0	0	0	0	0	0	0	0	0	0	0	0	0	0	0	0	0	0	0	0	0	0	0	0	0	0	0	0	0	0	0	0
N1_018_020G1	0	0	0	0	0	0	251.39	0	0	0	0	0	0	0	0	0	0	0	0	0	0	0	0	0	0	0	0	0	0	0	0	0	0	0	0	0	0	0	0	0	0	0	0	0	0	0	0	0	0
N1_018_024G1	0	0	0	0	0	0	201.56	0	0	0	0	0	0	0	0	0	0	0	0	0	0	0	0	0	0	0	0	0	0	0	0	0	0	0	0	0	0	0	0	0	0	0	0	0	0	0	0	0	0
N1_018_037G1	0	0	0	0	0	0	159.635	0	0	0	0	0	0	0	0	0	0	0	0	0	0	0	0	0	0	0	0	0	0.412035	0	0	0	0.450289	0	0	0	0	0	0	0	0	0.267534	0	0	0	0	0	0.100702	0
N1_023_013G1	0	0	0	0	0	0	41.4835	0	0	0	0	0	0	0	0	0	0	0	0	0	0	0	0	0	0	0	0	0	0	0	0	0	1.0729	0	0	0	0	0	0	0	0	0.62527	0	0	0	0	0	2.93382	0
N2_064_013G1	0	0	0	0	0	0	76.693	0	0	0	0	0	0	0	0	0	0	0	0	0	0.199278	0	0	0	0	0	0	0	0	20.3972	0	0	2.15806	0	0	0	0	0	0	0	0	0	1.24543	0	0	0	0	0.706467	0
N2_064_016G1	0	0	0	0	0	0	86.0088	0	0	0	0	0	0	0	0	0	0	0	0	0	0	0	0	0	0	0	0	0	0	19.5264	0	0	1.99304	0	0	0	0	0	0	0	0	0	1.5358	0	0	0	0	1.56845	0
N2_064_017G1	0	0	0	0	0	0	96.6524	0	0	0	0	0	0	0	0	0	0	0	0	0	0	0	0	0	0	0	0	0	0	14.6783	0	0	1.65955	0	0	0	0	0	0	0	0	0	0	0	0	0	0	0	0
N2_064_020G1	0	0	0	0	0	0	82.3966	0	0	0	0	0	0	0	0	0	0	0	0	0	0.348494	0	0	0	0	0	0	0	0	15.8161	0	0	2.4286	0	0	0	0	0	0	0	0	0	0	0	0	0	0	0	0
N2_066_009G1	0	0	0	0	0	0	84.2691	0	0	0	0	0	0	0	0	0	0	0	0	0	0	0	0	0	0	0	0	0	0	0	0	0	0.817243	0	0	0	0	0	0	0	0	1.83581	1.83581	0	0	0	0	0.797293	0
N4_188_038G1	0	0.719296	0	0	0	0	249.383	0	0	0	0	0	0	0	0	0	0	0	0	0	0	0	0	0	0	0	0	0	4.38478	0	0	0	0.392942	0	0	0	0	0	0	0	0	0	0	0	0	0	0	0	0
N4_094_018G1	0	0	0	0	0	0	108.73	0	0	0	0	0	0	0	0	0	0	0	0	0	0	0	0	0	0	0	40.4046	0	0	0	0	0	37.7351	0	20.2205	0	0	0	0	0	0	0.406592	0.406592	0	0	0	0	0.490044	0
N4_107_023G1	0	3.23461	0	0	0	0	121.605	0	0	0	0	0	0	0	0	0	0	0	0	0	0	0	0	0	0	0	0	0	0	0	0	0	0.731237	0	0	0	0	0	0	0.0540156	0	0	0	0	0	0	0	0	0
N4_128_012G1	0	0	0	0	0	0	115.539	0	0	0	0	0	0	0	0	0	0	0	0	0	0	0	0	0	0	0	0	0	0	0	0	0	0	0	19.7762	0	0	0	0	0	0	0	0	0	0	0	0	0	0
N4_128_030G1	0	0	0	0	0	0	150.036	0	0	0	0	0	0	0	0	0	0	0	0	0	0	0	0	0	0	0	0	0	0	0	0	0	0	0	9.6736	0	0	0	0	0	0	0	0	0	0	0	0	0	0
N4_142_036G1	0	0	0	0	0	0	62.2444	0	0	0	0	0	0	0	0	0	0	0	0	0	0	0	0	0	0	0	0	0	0.176004	0	0	0	0	0	8.67448	0	0	0	0	0	0	0	0	0	0	0	10.4842	0	10.1107
N4_167_020G1	0	0	0	0	0	0	64.577	0	0	0	0	0	0	0	0	0	0	0	0	0	0	0	0	0	0	0	0	0	1.79044	0	0	0	1.79044	0	15.7305	0	0	0	0	0	0	0	0	0	0	0	0	0.111043	0
N4_205_038G1	0	0	0	0	0	0	108.392	0	0	0	0	0	0	0	0	0	0	0	0	0	0	0	0	0	0	0	15.1823	0	0	0	0	0	0	0	9.17723	0	0	0	0	0	0	0	0	0	0	0	0	0	8.2581
N4_205_052G1	0	0.117898	0	0	0	0	95.7062	0	0	0	0	0	0	0	0	0	0	0	0	0	0	0	0	0	0	0	11.2578	0	0	0	0	0	0	0	7.46522	0	0	0	0	0	0	0	0	0	0	0	0	0	13.6465
N4_207_025G1	0	0	0	0	0	0	103.162	0	0	0	0	0	0	0	0	0	0	0	0	0	0	0	0	0	0	0	0	0	0	0	0	0	0.685777	0	0.327751	0	0	0	0	0	0	3.18557	3.18557	0	0	0	0	1.70542	0
N4_207_026G1	0	0	0	0	0	0	138.316	0	0	0	0	0	0	0	0	0	0	0	0	0	0	0	0	0	0	0	0	0	0	0	0	0	1.62617	0	0.896514	0	0	0	0	0	0	3.01736	3.01736	0	0	0	0	3.07764	0
S2_003_013G1	0	0	0	0	0	0	235.593	0	0	0	0	0	0	0	0	0	0	0	0	0	0	0	0	0	0	0	0	0	0	0	0	0	0	0	0	0	0	0	0	0	0	0	0	0	0	0	0	6.33387	0
S2_018_017G1	0	0	0	0	0	0	135.468	0	0	0	0	0	0	0	0	0	0	0	0	0	0	0	0	0	0	0	0	0	1.71829	0	0	0	1.33484	0	22.2648	0	0	0	0	0	0	0	0	0	0	0	0	0	0
S2_012_007G1	0	0	0	0	0	0	215.305	0	0	0	0	0	0	0	0	0	0	0	0	0	0	0	0	0	0	0	0	0	0	0	0	0	0	0	0	0	0	0	0	0	0	1.47725	0	0	0	0	0	0	0
[truncated: 121 more columns]
