# Supplementary material for: Machine Learning Leveraging Genomes from Metagenomes Identifies Influential Antibiotic Resistance Genes in the Infant Gut Microbiome
Source: mSystems. 2018 Jan 9;3(1):e00123-17. doi: 10.1128/mSystems.00123-17 (PMC5758725; doi:10.1128/mSystems.00123-17)
Supplement: TABLE S9 [file sys001182161st9.xls]

## Sheet: Table_S9_KEGG_genome_profiles.t
Module	Type	Category	Subcategory	Description	conN1_011_013G1_concoct_1.fa	conN4_176_051G1_concoct_20.fa	conN4_087_000G1_concoct_38.fa	conN3_175_000G1_concoct_23.fa	conS2_006_026G1_concoct_20.fa	conN4_212_008G1_concoct_29.fa	conN2_039_018G1_concoct_8.fa	conN2_070_042G1_concoct_2.fa	conN4_083_014G1_concoct_0.fa	conS2_011_022G1_concoct_12.fa	conS2_004_027G1_concoct_9.fa	conN1_009_015G1_concoct_2.fa	conN3_173_000G1_concoct_15.fa	conN4_150_000G1_concoct_6.fa	conN2_071_027G1_concoct_28.fa	conN2_088_042G1_concoct_1.fa	conN2_039_011G1_concoct_29.fa	conN1_019_000G1_concoct_34.fa	conN4_116_000G1_concoct_17.fa	conN1_003_000G1_concoct_10.fa	conN3_176_035G1_concoct_21.fa	conN4_126_007G1_concoct_6.fa	conN4_170_000G1_concoct_16.fa	conN4_171_005G1_concoct_13.fa	conN4_138_005G1_concoct_31.fa	conN4_179_013G1_concoct_9.fa	conS2_014_023G1_concoct_20.fa	conN2_069_028G1_concoct_12.fa	conN3_173_016G1_concoct_15.fa	conN4_188_045G1_concoct_22.fa	conN4_128_010G1_concoct_14.fa	conN2_069_000G1_concoct_3.fa	conN4_207_000G1_concoct_34.fa	conN4_087_026G1_concoct_3.fa	conN2_035_053G1_concoct_10.fa	conN4_151_000G1_concoct_5.fa	conN4_079_021G1_concoct_11.fa	conN2_070_036G1_concoct_3.fa	conN1_014_016G1_concoct_4.fa	conN4_124_031G1_concoct_2.fa	conN4_129_016G1_concoct_2.fa	conN1_023_013G1_concoct_6.fa	conN4_115_034G1_concoct_17.fa	conN2_060_000G1_concoct_3.fa	conN3_175_000G1_concoct_38.fa
M00009	Pathway module	Carbohydrate and lipid metabolism	Central carbohydrate metabolism	Citrate cycle (TCA cycle, Krebs cycle)	0.5	0	1	0.25	0.5	0	0.375	0.75	0.375	0.375	0.375	0.375	0.375	1	1	0.625	1	0.375	0.625	0.375	0.875	1	0.625	0	0.875	0.875	0	0.875	0.5	0.625	0.625	0	0.875	0.5	1	0	0	0.875	1	0.875	0.125	1	0	0.25	0
M00010	Pathway module	Carbohydrate and lipid metabolism	Central carbohydrate metabolism	Citrate cycle, first carbon oxidation, oxaloacetate => 2-oxoglutarate	0.333	0	1	0	0.333	0	0.667	0.667	0.667	1	0.667	0.667	1	1	1	1	1	0.667	1	0.667	1	1	1	0	0.667	1	0	1	0.667	1	0.667	0	1	1	1	0	0	1	1	1	0.333	1	0	0	0
M00011	Pathway module	Carbohydrate and lipid metabolism	Central carbohydrate metabolism	Citrate cycle, second carbon oxidation, 2-oxoglutarate => oxaloacetate	0.6	0	1	0.4	0.6	0	0.2	0.8	0.2	0	0.2	0.2	0	1	1	0.4	1	0.2	0.4	0.2	0.8	1	0.4	0	1	0.8	0	0.8	0.4	0.4	0.6	0	0.8	0.2	1	0	0	0.8	1	0.8	0	1	0	0.4	0
M00002	Pathway module	Carbohydrate and lipid metabolism	Central carbohydrate metabolism	Glycolysis, core module involving three-carbon compounds	1	1	1	1	1	1	1	1	1	1	1	1	1	1	1	1	1	1	1	1	1	1	1	1	0.8	1	1	1	1	1	1	1	1	1	1	1	1	1	1	1	1	1	1	1	1
M00309	Pathway module	Carbohydrate and lipid metabolism	Central carbohydrate metabolism	Non-phosphorylative Entner-Doudoroff pathway, gluconate/galactonate => glycerate	0	0	0	0	0	0	0	0	0	0	0	0	0	0.333	0	0	0	0	0	0	0	0	0.333	0	0	0	0	0.333	0.333	0	0	0	0.333	0	0.333	0	0	0	0	0	0	0	0	0	0
M00005	Pathway module	Carbohydrate and lipid metabolism	Central carbohydrate metabolism	PRPP biosynthesis, ribose 5P => PRPP	1	1	1	1	1	1	1	0	1	1	1	1	1	1	1	1	1	1	1	1	1	1	1	1	1	1	1	1	1	1	1	1	1	1	1	1	1	1	1	1	1	1	1	1	1
M00004	Pathway module	Carbohydrate and lipid metabolism	Central carbohydrate metabolism	Pentose phosphate pathway (Pentose phosphate cycle)	0.571	0.714	1	0.429	0.571	1	0.571	1	0.571	1	0.571	0.571	1	1	0.714	0.857	1	0.571	0.714	0.571	1	1	0.714	0.571	1	0.714	0.571	1	0.429	0.857	0.571	0.429	1	0.857	0.857	1	1	0.857	1	1	0.429	1	0.571	0.571	0.571
M00580	Pathway module	Carbohydrate and lipid metabolism	Central carbohydrate metabolism	Pentose phosphate pathway, archaea, fructose 6P => ribose 5P	0	0.5	1	0	0	0.5	0	0.5	0	0.5	0	0.5	0.5	0.5	0	0.5	0.5	0	0	0	0.5	1	0	0	0.5	0.5	0	0.5	0	0.5	0	0	0.5	0.5	0.5	0.5	0.5	0	1	0.5	0	1	0	0	0
M00006	Pathway module	Carbohydrate and lipid metabolism	Central carbohydrate metabolism	Pentose phosphate pathway, oxidative phase, glucose 6P => ribulose 5P	0	0.5	1	0	0	1	0	1	0	1	0	0	1	1	0	1	1	0	0	0	1	1	0	0	1	0	0	1	0	1	0	0	1	1	0.5	1	1	1	1	1	0	1	0	0	0
M00307	Pathway module	Carbohydrate and lipid metabolism	Central carbohydrate metabolism	Pyruvate oxidation, pyruvate => acetyl-CoA	0	0	1	0	0	1	0	1	0	1	0	0	1	1	0	0	1	0	1	0	1	1	1	0	0	1	0	1	1	1	1	0	1	0	1	1	1	1	1	1	0	1	0	0	0
M00308	Pathway module	Carbohydrate and lipid metabolism	Central carbohydrate metabolism	Semi-phosphorylative Entner-Doudoroff pathway, gluconate => glycerate-3P	0.25	0.25	0.25	0.5	0.25	0.75	0.5	0.75	0.5	0.25	0.75	0.75	0.25	0.75	0.25	0.75	0.75	0.75	0.75	0.75	0.75	0.25	0.25	0.75	0.75	0.5	0.75	0.75	0.25	0.75	0.75	0.25	0.75	0.25	0.75	0.75	0.75	0.75	0.25	0.75	0.25	0.25	0.25	0.25	0.75
M00633	Pathway module	Carbohydrate and lipid metabolism	Central carbohydrate metabolism	Semi-phosphorylative Entner-Doudoroff pathway, gluconate/galactonate => glycerate-3P	0	0.25	0	0	0	0	0	0	0	0	0	0.25	0	0	0	0	0	0	0	0.25	0	0	0	0.25	0	0	0.25	0	0	0	0.25	0	0	0	0	0	0	0	0	0	0	0	0.25	0	0.25
M00083	Pathway module	Carbohydrate and lipid metabolism	Fatty acid metabolism	Fatty acid biosynthesis, elongation	1	1	0	1	1	1	1	1	1	1	1	1	1	1	0	1	1	1	1	1	1	1	1	1	1	1	1	1	1	1	1	0	1	1	1	1	1	0	1	1	0	1	1	1	1
M00415	Pathway module	Carbohydrate and lipid metabolism	Fatty acid metabolism	Fatty acid biosynthesis, elongation, endoplasmic reticulum	0	0	0	0	0	0	0	0	0	0	0	0	0	0	0	0	0	0	0	0	0	0	0	0	0	0	0	0	0	0	0	0	0	0	0	0	0	0	0	0	0	0	0	0	0
M00085	Pathway module	Carbohydrate and lipid metabolism	Fatty acid metabolism	Fatty acid biosynthesis, elongation, mitochondria	0	0	0	0	0	0	0	0	0	0	0	0	0	0	0	0	0	0	0	0	0	0	0	0	0	0	0	0	0	0	0	0	0	0	0	0	0	0	0	0	0	0	0	0	0
M00082	Pathway module	Carbohydrate and lipid metabolism	Fatty acid metabolism	Fatty acid biosynthesis, initiation	0.5	0.5	1	1	0.5	1	1	1	1	1	1	1	1	1	0	0.5	1	1	1	1	1	1	0.5	1	0.5	1	1	1	0.5	0.5	1	0	1	0.5	1	1	1	0	1	1	0	1	1	0.5	1
M00113	Pathway module	Carbohydrate and lipid metabolism	Fatty acid metabolism	Jasmonic acid biosynthesis	0	0	0	0	0	0	0	0.125	0	0	0	0	0	0.125	0	0	0.125	0	0.125	0	0.125	0	0	0	0.125	0.125	0	0.125	0	0	0	0	0.125	0	0.125	0	0	0	0	0.125	0	0.125	0	0	0
M00088.3	Pathway module	Carbohydrate and lipid metabolism	Fatty acid metabolism	Ketone body biosynthesis, acetyl-CoA => acetoacetate/3-hydroxybutyrate/acetone	0	0	0	0	0	0	0	0	0	0	0	0	0	0	0	0	0	0	1	0	0	0	0	0	0	0	0	0	0	0	0	0	0	0	0	0	0	0	0	0	0	0	0	0	0
M00087	Pathway module	Carbohydrate and lipid metabolism	Fatty acid metabolism	beta-Oxidation	0	0	0	0	0	0	0	1	0	0	0	0	0	1	0	0	1	0	0.333	0	1	0	0.333	0	1	1	0	1	0	0	0	0	1	0	1	0	0	0	0	1	0	0.333	0	0	0
M00086	Pathway module	Carbohydrate and lipid metabolism	Fatty acid metabolism	beta-Oxidation, acyl-CoA synthesis	1	0	0	0	1	0	0	0	0	0	0	0	0	1	1	1	1	0	0	0	1	0	0	0	1	1	0	1	0	1	1	1	1	1	1	0	0	1	0	1	0	1	0	0	0
M00068	Pathway module	Carbohydrate and lipid metabolism	Glycan metabolism	Glycosphingolipid biosynthesis, globo-series, LacCer => Gb4Cer	0	0	0	0	0	0	0	0	0	0	0	0	0	0	0	0	0	0	0	0	0	0	0	0	0	0	0	0	0	0	0	0	0	0	0	0	0	0	0	0	0	0	0	0	0
M00074	Pathway module	Carbohydrate and lipid metabolism	Glycan metabolism	N-glycan biosynthesis, high-mannose type	0	0	0	0	0	0	0	0	0	0	0	0	0	0	0	0	0	0	0	0	0	0	0	0	0	0	0	0	0	0	0	0	0	0	0	0	0	0	0	0	0	0	0	0	0
M00055	Pathway module	Carbohydrate and lipid metabolism	Glycan metabolism	N-glycan precursor biosynthesis	0	0	0	0	0	0	0	0	0	0	0	0	0	0	0.077	0	0	0	0	0	0	0	0	0	0	0	0	0	0	0	0	0	0	0	0	0	0	0.077	0	0	0	0	0	0	0
M00073	Pathway module	Carbohydrate and lipid metabolism	Glycan metabolism	N-glycan precursor trimming	0	0	0	0	0	0	0	0	0	0	0	0	0	0	0	0	0	0	0	0	0	0	0	0	0	0	0	0	0	0	0	0	0	0	0	0	0	0	0	0	0	0	0	0	0
M00072	Pathway module	Carbohydrate and lipid metabolism	Glycan metabolism	N-glycosylation by oligosaccharyltransferase	0	0	0	0	0	0	0	0	0	0	0	0	0	0	0	0	0	0	0	0	0	0	0	0	0	0	0	0	0	0	0	0	0	0	0	0	0	0	0	0	0	0	0	0	0
M00056	Pathway module	Carbohydrate and lipid metabolism	Glycan metabolism	O-glycan biosynthesis, mucin type core	0	0	0	0	0	0	0	0	0	0	0	0	0	0	0	0	0	0	0	0	0	0	0	0	0	0	0	0	0	0	0	0	0	0	0	0	0	0	0	0	0	0	0	0	0
M00077	Pathway module	Carbohydrate and lipid metabolism	Glycosaminoglycan metabolism	Chondroitin sulfate degradation	0	0.25	0	0	0	0	0.25	0	0.25	0	0.25	0	0	0	0	0.25	0	0.25	0	0.25	0	0	0	0.5	0	0.25	0.5	0.25	0	0	0	0	0.25	0	0.25	0	0	0.25	0	0	0	0	0.25	0	0.5
M00076	Pathway module	Carbohydrate and lipid metabolism	Glycosaminoglycan metabolism	Dermatan sulfate degradation	0	0.2	0	0	0	0	0.2	0	0.2	0	0.2	0	0	0	0	0.2	0	0.2	0	0.2	0	0	0	0.4	0	0.2	0.4	0.2	0	0	0	0	0.2	0	0.2	0	0	0.2	0	0	0	0	0.2	0	0.4
M00078	Pathway module	Carbohydrate and lipid metabolism	Glycosaminoglycan metabolism	Heparan sulfate degradation	0	0	0	0	0	0	0	0.125	0.125	0	0.125	0	0	0	0	0.125	0	0.125	0	0	0	0	0	0.25	0	0	0.25	0.125	0	0	0.125	0	0.125	0	0.125	0	0	0.125	0	0	0	0	0	0	0.25
M00079	Pathway module	Carbohydrate and lipid metabolism	Glycosaminoglycan metabolism	Keratan sulfate degradation	0	0.25	0	0	0	0.25	0.25	0	0.25	0	0.25	0	0	0	0	0.25	0.25	0.25	0	0.25	0.25	0	0	0.25	0.25	0.25	0.25	0	0	0	0	0	0	0.25	0	0.25	0.25	0.25	0	0.25	0	0	0.25	0	0.25
M00098	Pathway module	Carbohydrate and lipid metabolism	Lipid metabolism	Acylglycerol degradation	0	0	0.5	0	0	0	0	0.5	0	0	0	0.5	0	0	0	0	0	0	0	0	0	0.5	0.5	0	0	0.5	0	0	0	0.5	0	0	0	0	0	0	0	1	0.5	0	0	0.5	0	0	0
M00094	Pathway module	Carbohydrate and lipid metabolism	Lipid metabolism	Ceramide biosynthesis	0	0	0	0	0	0	0	0	0	0	0	0	0	0	0	0	0	0	0	0	0	0	0	0	0	0	0	0	0	0	0	0	0	0	0	0	0	0	0	0	0	0	0	0	0
M00132	Pathway module	Carbohydrate and lipid metabolism	Lipid metabolism	Inositol phosphate metabolism, Ins(1,3,4)P3 => phytate	0	0	0	0	0	0	0	0	0	0	0	0	0	0	0	0	0	0	0	0	0	0	0	0	0	0	0	0	0	0	0	0	0	0	0	0	0	0	0	0	0	0	0	0	0
M00131	Pathway module	Carbohydrate and lipid metabolism	Lipid metabolism	Inositol phosphate metabolism, Ins(1,3,4,5)P4 => Ins(1,3,4)P3 => myo-inositol	0.25	0.25	0.25	0.25	0.25	0.25	0.25	0.25	0.25	0.25	0.25	0.25	0.25	0.25	0.25	0.25	0.25	0.25	0.25	0.25	0.25	0.25	0	0.25	0.25	0.25	0.25	0.25	0.25	0.25	0.25	0.25	0.25	0.25	0.25	0.25	0.25	0.25	0.25	0.25	0.25	0.25	0.25	0.25	0.25
M00130	Pathway module	Carbohydrate and lipid metabolism	Lipid metabolism	Inositol phosphate metabolism, PI=> PIP2 => Ins(1,4,5)P3 => Ins(1,3,4,5)P4	0	0	0	0	0	0	0	0	0	0	0	0	0	0	0	0	0	0	0	0	0	0	0	0	0	0	0	0	0	0	0	0	0	0	0	0	0	0	0	0	0	0	0	0	0
M00093	Pathway module	Carbohydrate and lipid metabolism	Lipid metabolism	Phosphatidylethanolamine (PE) biosynthesis, PA => PS => PE	1	0.333	0.333	0.333	1	0.333	1	0.667	1	0.333	1	1	0.333	1	0.333	1	1	1	0.333	1	1	0.333	0.333	1	1	1	1	1	0.333	1	0.333	0.333	1	0.333	1	0.333	0.333	0.333	0.333	1	0.333	0.333	1	1	1
M00092	Pathway module	Carbohydrate and lipid metabolism	Lipid metabolism	Phosphatidylethanolamine (PE) biosynthesis, ethanolamine => PE	0	0.333	0	0	0	0	0	0	0	0	0	0	0	0	0	0	0	0	0.333	0	0	0	0.333	0.333	0	0	0.333	0	0.333	0	0	0	0	0	0	0	0	0	0	0	0	0	0.333	0	0.333
M00099	Pathway module	Carbohydrate and lipid metabolism	Lipid metabolism	Sphingosine biosynthesis	0	0	0	0	0	0	0	0	0.2	0	0.2	0	0	0	0	0	0	0.2	0	0	0	0	0	0	0	0	0	0	0	0.2	0	0	0	0	0	0	0	0	0	0	0	0	0	0	0
M00100	Pathway module	Carbohydrate and lipid metabolism	Lipid metabolism	Sphingosine degradation	0	0	0	0	0	0	0	0	0	0	0	0	0	0	0	0	0	0	0	0	0	0	0	0	0	0	0	0	0	0	0	0	0	0	0	0	0	0	0	0	0	0	0	0	0
M00089	Pathway module	Carbohydrate and lipid metabolism	Lipid metabolism	Triacylglycerol biosynthesis	0.5	0.5	0.5	0.25	0.5	0.5	0.5	0.5	0.5	0.5	0.5	0.5	0.5	0.5	0.25	0.5	0.5	0.5	0.5	0.5	0.5	0.5	0.5	0.5	0.5	0.5	0.5	0.5	0.5	0.5	0.5	0.25	0.5	0.25	0.5	0.5	0.5	0.25	0.5	0.5	0.5	0.5	0.5	0.5	0.5
M00064	Pathway module	Carbohydrate and lipid metabolism	Lipopolysaccharide metabolism	ADP-L-glycero-D-manno-heptose biosynthesis	1	0	0	0	1	0	0	1	0	0	0	0	0	1	0	0.25	1	0	0	0	1	0	0	0	1	0.75	0	1	0.25	0.5	0	0	1	0	1	0	0	0	0	1	0	0	0	1	0
M00063	Pathway module	Carbohydrate and lipid metabolism	Lipopolysaccharide metabolism	CMP-KDO biosynthesis	1	0	0	0	1	0	0	1	0	0	0	0	0	1	0	0	1	0	0	0	1	0	0	0	1	1	0	1	0	0	0.25	0	1	0	1	0	0	0	0	1	0	0	0	1	0
M00060	Pathway module	Carbohydrate and lipid metabolism	Lipopolysaccharide metabolism	Lipopolysaccharide biosynthesis, KDO2-lipid A	0.778	0	0	0	0.778	0	0	0.889	0	0	0	0	0	1	0	0	1	0	0	0	1	0	0	0	1	1	0	1	0	0	0	0	1	0	1	0	0	0	0	1	0	0	0	0.778	0
M00631	Pathway module	Carbohydrate and lipid metabolism	Other carbohydrate metabolism	D-Galacturonate degradation (bacteria), D-galacturonate => pyruvate + D-glyceraldehyde 3P	0	0	0	0.2	0	0.4	0.2	1	0.2	0	0.4	1	0	1	0	1	1	0.4	1	0.4	1	0	0	0.6	1	0.2	0.6	1	0	1	0.6	0	1	0.2	1	0.4	0.4	0.6	0	1	0	0	0	0	0.6
M00061	Pathway module	Carbohydrate and lipid metabolism	Other carbohydrate metabolism	D-Glucuronate degradation, D-glucuronate => pyruvate + D-glyceraldehyde 3P	0	0	0	0.2	0	0.6	0.2	0.8	0.2	0	0.4	0.6	0	1	0	1	0.8	0.4	1	0.4	0.8	0	0	0.8	0.8	0.2	0.8	1	0	1	0.4	0	1	0.6	1	0.6	0.6	1	0	0.8	0	0	0	0	0.8
M00552	Pathway module	Carbohydrate and lipid metabolism	Other carbohydrate metabolism	D-galactonate degradation, De Ley-Doudoroff pathway, D-galactonate => glycerate-3P	0.4	0.4	0.4	0.4	0.4	0.4	0.4	1	0.4	0.4	0.4	0.4	0.4	0.4	0.4	0.4	0.4	0.4	0.4	0.4	1	0.4	0.4	0.4	0.8	0.4	0.4	1	0.4	0.8	0.4	0.4	1	0.4	1	0.4	0.6	0.4	0.4	1	0.4	0.4	0.4	0.4	0.4
M00012	Pathway module	Carbohydrate and lipid metabolism	Other carbohydrate metabolism	Glyoxylate cycle	0.2	0	0.4	0	0.2	0	0.2	1	0.2	0.4	0.2	0.2	0.4	1	0.6	0.4	0.6	0.2	0.4	0.2	1	0.6	0.6	0	1	1	0	1	0.2	0.4	0.2	0	1	0.4	1	0	0	0.6	0.6	1	0.2	0.4	0	0	0
M00013	Pathway module	Carbohydrate and lipid metabolism	Other carbohydrate metabolism	Malonate semialdehyde pathway, propanoyl-CoA => acetyl-CoA	0	0	0	0	0	0.25	0	0.25	0	0	0	0	0	0	0.25	0.25	0.25	0	0	0	0.25	0	0.25	0	0	0.5	0	0	0	0	0	0.25	0	0	0	0.25	0.25	0	0	0	0.25	0	0	0	0
M00740	Pathway module	Carbohydrate and lipid metabolism	Other carbohydrate metabolism	Methylaspartate cycle	0.083	0	0.25	0	0.083	0.083	0.167	0.5	0.167	0.25	0.167	0.167	0.25	0.583	0.417	0.583	0.25	0.167	0.25	0.167	0.25	0.333	0.333	0	0.167	0.25	0	0.25	0.083	0.333	0.083	0	0.25	0.25	0.25	0.083	0.083	0.333	0.333	0.25	0.083	0.25	0	0	0
M00081	Pathway module	Carbohydrate and lipid metabolism	Other carbohydrate metabolism	Pectin degradation	0	0	0	0	0	0	0	0.667	0	0	0	0.333	0	0.333	0	0	0.333	0	0	0	0.333	0	0	0	0.333	0	0	0.333	0	0.667	0	0	0.333	0	0.333	0	0	0	0	0.667	0	0	0	0	0
M00097	Pathway module	Carbohydrate and lipid metabolism	Other terpenoid biosynthesis	beta-Carotene biosynthesis, GGAP => beta-carotene	0	0	0.167	0	0	0	0	0	0	0	0	0	0	0	0	0	0	0	0	0	0	0	0.167	0	0.167	0	0	0	0.167	0	0	0	0	0	0	0	0	0	0	0	0	0	0	0	0
M00109	Pathway module	Carbohydrate and lipid metabolism	Sterol biosynthesis	C21-Steroid hormone biosynthesis, progesterone => cortisol/cortisone	0	0	0	0	0	0	0	0	0	0	0	0	0	0	0	0	0	0	0	0	0	0	0	0	0	0	0	0	0	0	0	0	0	0	0	0	0	0	0	0	0	0	0	0	0
M00101	Pathway module	Carbohydrate and lipid metabolism	Sterol biosynthesis	Cholesterol biosynthesis, squalene 2,3-epoxide => cholesterol	0	0	0	0	0	0	0	0	0	0	0	0	0	0	0	0	0	0	0	0	0	0	0	0	0	0	0	0	0	0.1	0	0	0	0	0	0	0	0	0	0	0	0	0	0	0
M00106	Pathway module	Carbohydrate and lipid metabolism	Sterol biosynthesis	Conjugated bile acid biosynthesis, cholate => taurocholate/glycocholate	0	0	0	0	0	0	0	0	0	0	0	0	0	0	0	0	0	0	0	0	0	0	0	0	0	0	0	0	0	0	0.5	0	0	0	0	0	0	0	0	0	0	0	0	0	0
M00549	Pathway module	Carbohydrate and lipid metabolism	Sugar metabolism	Nucleotide sugar biosynthesis, glucose => UDP-glucose	0.667	1	1	1	0.667	1	1	1	1	1	1	1	1	1	1	0.667	1	1	1	1	1	1	0.667	1	1	1	1	1	0.667	0.667	1	0.333	1	1	1	1	1	1	1	1	0.333	1	1	0.667	1
M00565.2	Pathway module	Carbohydrate and lipid metabolism	Sugar metabolism	Trehalose biosynthesis, D-glucose 1P => trehalose	0	0	0	0	0	0	0	1	0	0	0	1	0	1	1	1	1	0	0	0	1	0	0	0	1	1	0	1	0	1	0	0	1	1	1	0	0	1	0	1	0	0	0	0	0
M00365	Pathway module	Carbohydrate and lipid metabolism	Terpenoid backbone biosynthesis	C10-C20 isoprenoid biosynthesis, archaea	0	0.5	0.5	0	0	0.5	0	0.5	0	0.5	0	0.5	0.5	0.5	0.5	0	0.5	0	0	0.5	0.5	0.5	0.5	0	0.5	0.5	0	0.5	0.5	0	0.5	0.5	0.5	0.5	0.5	0.5	0.5	0.5	0.5	0.5	0.5	0.5	0	0	0
M00367	Pathway module	Carbohydrate and lipid metabolism	Terpenoid backbone biosynthesis	C10-C20 isoprenoid biosynthesis, non-plant eukaryotes	0	0.333	0.333	0	0	0.333	0	0.333	0	0.333	0	0.333	0.333	0.333	0	0	0.333	0	0	0.333	0.333	0.333	0	0	0.333	0.333	0	0.333	0.333	0	0.333	0.333	0.333	0	0.333	0.333	0.333	0	0.333	0.333	0.333	0.333	0	0	0
M00096	Pathway module	Carbohydrate and lipid metabolism	Terpenoid backbone biosynthesis	C5 isoprenoid biosynthesis, non-mevalonate pathway	0.75	0.25	0.25	0.875	0.75	0.5	0.875	0.875	0.875	0.125	0.875	1	0.125	1	0.75	0.875	1	0.875	0.875	1	1	0.375	0.875	0.875	1	1	0.875	1	0.75	0.875	1	0.75	1	0.875	1	0.5	0.375	0.875	0.375	1	0.75	0.375	0.875	0.875	0.875
M00376.2	Pathway module	Energy metabolism	Carbon fixation	3-Hydroxypropionate bi-cycle	0	0	0	0	0	0	0	0	0	0	0	0	0	0	0	0	0	0	0	0	0	0	0	0	0	0	0	0	0	0	0	0	0	0	0	0	0	0	0	0	0	0	0	0	0
M00171	Pathway module	Energy metabolism	Carbon fixation	C4-dicarboxylic acid cycle, NAD - malic enzyme type	0	0.143	0.143	0.143	0	0.286	0.143	0.286	0.143	0.286	0.143	0.143	0.286	0.286	0.143	0.143	0.286	0.143	0.143	0.143	0.286	0.143	0.286	0.286	0.286	0.286	0.286	0.286	0	0.143	0.143	0	0.286	0.143	0.286	0.286	0.286	0.143	0.143	0.286	0	0	0.286	0	0.286
M00172	Pathway module	Energy metabolism	Carbon fixation	C4-dicarboxylic acid cycle, NADP - malic enzyme type	0	0.25	0.25	0.25	0	0.25	0.25	0.5	0.25	0.5	0.25	0.25	0.5	0.5	0.25	0.25	0.5	0.25	0.25	0.25	0.5	0.25	0.5	0.5	0.5	0.5	0.5	0.5	0	0.25	0.25	0	0.5	0.25	0.5	0.25	0.25	0.25	0.25	0.5	0	0	0.5	0	0.5
M00170	Pathway module	Energy metabolism	Carbon fixation	C4-dicarboxylic acid cycle, phosphoenolpyruvate carboxykinase type	0.25	0.25	0.25	0.25	0.25	0	0.25	0.5	0.25	0.5	0.25	0.25	0.5	0.5	0	0.25	0.5	0.25	0	0.25	0.5	0.25	0.25	0.5	0.5	0.5	0.5	0.5	0.25	0.25	0	0	0.5	0.25	0.5	0	0	0	0.25	0.5	0	0.25	0.5	0.25	0.5
M00168	Pathway module	Energy metabolism	Carbon fixation	CAM (Crassulacean acid metabolism), dark	0	0.5	0	0	0	0	0	1	0	0.5	0	0	0.5	1	0.5	0	1	0	0	0	1	0.5	1	0.5	1	1	0.5	1	0	0	0	0	1	0.5	1	0	0	0.5	0.5	1	0	0	0.5	0	0.5
M00169	Pathway module	Energy metabolism	Carbon fixation	CAM (Crassulacean acid metabolism), light	0	0	0.5	0.5	0	0.5	0.5	0.5	0.5	0.5	0.5	0.5	0.5	0.5	0.5	0.5	0.5	0.5	0.5	0.5	0.5	0.5	0.5	0.5	0.5	0.5	0.5	0.5	0	0.5	0.5	0	0.5	0	0.5	0.5	0.5	0.5	0.5	0.5	0	0	0.5	0	0.5
M00374	Pathway module	Energy metabolism	Carbon fixation	Dicarboxylate-hydroxybutyrate cycle	0.176	0.118	0.235	0.059	0.176	0	0.118	0.412	0.118	0.059	0.118	0.118	0.118	0.353	0.529	0.294	0.294	0.118	0.118	0.118	0.353	0.294	0.412	0.118	0.412	0.353	0.118	0.353	0.176	0.176	0.294	0.118	0.353	0.235	0.353	0	0	0.235	0.294	0.353	0.118	0.235	0.118	0.118	0.118
M00620	Pathway module	Energy metabolism	Carbon fixation	Incomplete reductive citrate cycle, acetyl-CoA => oxoglutarate	0.235	0	0.235	0.294	0.235	0	0.118	0.118	0.118	0	0.118	0.118	0	0.059	0.353	0.471	0.118	0.118	0.235	0.235	0.059	0.294	0.588	0	0.118	0.118	0	0.059	0.235	0.353	0.412	0.176	0.059	0.118	0.059	0	0	0.294	0.294	0.059	0	0.235	0	0.176	0
M00579	Pathway module	Energy metabolism	Carbon fixation	Phosphate acetyltransferase-acetate kinase pathway, acetyl-CoA => acetate	1	0.5	1	1	1	1	1	1	1	1	1	1	1	1	1	1	1	1	1	1	1	1	1	1	1	1	1	1	1	1	1	1	1	1	1	1	1	0	1	1	1	1	1	0.5	1
M00377	Pathway module	Energy metabolism	Carbon fixation	Reductive acetyl-CoA pathway (Wood-Ljungdahl pathway)	0.444	0.222	0.222	0.889	0.444	0.333	0.333	0.222	0.333	0.333	0.333	0.222	0.333	0.222	0.111	1	0.222	0.333	0.222	0.333	0.222	0.222	0.222	0.222	0.111	0.333	0.222	0.222	0.333	0.556	0.889	0.222	0.222	0.333	0.222	0.333	0.333	0.333	0.222	0.222	0.222	0.222	0.222	0.444	0.222
M00165	Pathway module	Energy metabolism	Carbon fixation	Reductive pentose phosphate cycle (Calvin cycle)	0.818	0.636	0.727	0.727	0.818	0.727	0.636	0.818	0.636	0.727	0.636	0.727	0.727	0.818	0.636	0.727	0.818	0.636	0.727	0.636	0.818	0.727	0.727	0.636	0.818	0.818	0.636	0.818	0.727	0.727	0.727	0.727	0.818	0.636	0.818	0.727	0.727	0.636	0.727	0.818	0.727	0.727	0.636	0.818	0.636
M00167	Pathway module	Energy metabolism	Carbon fixation	Reductive pentose phosphate cycle, glyceraldehyde-3P => ribulose-5P	0.857	0.714	0.857	0.857	0.857	0.857	0.714	0.857	0.714	0.857	0.714	0.857	0.857	0.857	0.714	0.857	0.857	0.714	0.857	0.714	0.857	0.857	0.857	0.714	0.857	0.857	0.714	0.857	0.857	0.857	0.857	0.857	0.857	0.714	0.857	0.857	0.857	0.714	0.857	0.857	0.857	0.857	0.714	0.857	0.714
M00166	Pathway module	Energy metabolism	Carbon fixation	Reductive pentose phosphate cycle, ribulose-5P => glyceraldehyde-3P	0.75	0.5	0.5	0.5	0.75	0.5	0.5	0.75	0.5	0.5	0.5	0.5	0.5	0.75	0.5	0.5	0.75	0.5	0.5	0.5	0.75	0.5	0.5	0.5	0.75	0.75	0.5	0.75	0.5	0.5	0.5	0.5	0.75	0.5	0.75	0.5	0.5	0.5	0.5	0.75	0.5	0.5	0.5	0.75	0.5
M00422	Pathway module	Energy metabolism	Methane metabolism	Acetyl-CoA pathway, CO2 => acetyl-CoA	0	0	0	0.4	0	0	0	0	0	0	0	0	0	0	0	0.4	0	0	0	0	0	0	0	0	0	0	0	0	0	0	0.4	0	0	0	0	0	0	0	0	0	0	0	0	0	0
M00358	Pathway module	Energy metabolism	Methane metabolism	Coenzyme M biosynthesis	0.2	0	0	0	0.2	0	0.2	0	0.2	0	0.2	0.2	0	0	0	0.2	0	0.2	0	0.2	0	0	0	0.2	0	0	0.2	0	0	0.2	0	0	0	0	0	0	0	0	0	0	0	0	0.2	0	0.2
M00345	Pathway module	Energy metabolism	Methane metabolism	Formaldehyde assimilation, ribulose monophosphate pathway	0.667	0.667	0.667	0.667	0.667	0.667	0.667	0.667	0.667	0.667	0.667	0.667	0.667	0.667	0.667	0.667	0.667	0.667	0.667	0.667	0.667	0.667	0.667	0.667	0.667	0.667	0.667	0.667	0.667	0.667	0.667	0.333	0.667	0.333	0.667	0.667	0.667	0.667	0.667	0.667	0.333	0.667	0.667	0.667	0.667
M00346	Pathway module	Energy metabolism	Methane metabolism	Formaldehyde assimilation, serine pathway	0.3	0.2	0.3	0.3	0.3	0.2	0.4	0.3	0.4	0.3	0.4	0.3	0.3	0.3	0.3	0.3	0.3	0.4	0.2	0.4	0.3	0.5	0.5	0.4	0.2	0.4	0.4	0.3	0.4	0.4	0.3	0.2	0.3	0.2	0.3	0.2	0.2	0.3	0.5	0.3	0.2	0.3	0.4	0.3	0.4
M00174	Pathway module	Energy metabolism	Methane metabolism	Methane oxidation, methanotroph, methane => formaldehyde	0	0	0	0	0	0	0	0	0	0	0	0	0	0	0	0	0	0	0	0	0	0	0	0	0	0	0	0	0	0	0	0	0	0	0	0	0	0	0	0	0	0	0	0	0
M00563	Pathway module	Energy metabolism	Methane metabolism	Methanogenesis, methylamine/dimethylamine/trimethylamine => methane	0	0	0	0.125	0	0	0	0	0.125	0	0.125	0.125	0	0	0	0.5	0	0.125	0	0.125	0	0	0	0	0	0	0	0	0.25	0	0.25	0	0	0	0	0	0	0	0	0	0	0	0	0	0
M00531	Pathway module	Energy metabolism	Nitrogen metabolism	Assimilatory nitrate reduction, nitrate => ammonia	0.5	0	0	0.5	0.5	0	1	0.5	1	0	1	1	0	0	0	0	0.5	1	0	1	0.5	0	0	1	0.5	0.5	1	0	0	0	0.5	0	0	0	0	0	0	0	0	0.5	0	0	1	0.5	1
M00529	Pathway module	Energy metabolism	Nitrogen metabolism	Denitrification, nitrate => nitrogen	0.25	0	0.25	0	0.25	0	0	0.25	0	0	0	0	0	0.25	0	0	0.25	0	0	0	0.25	0.25	0	0	0.25	0.25	0	0.25	0	0	0	0	0.25	0	0.25	0	0	0.25	0.25	0.25	0	0.25	0	0.25	0
M00528	Pathway module	Energy metabolism	Nitrogen metabolism	Nitrification, ammonia => nitrite	0	0	0	0	0	0	0	0	0	0	0	0	0	0	0	0	0	0	0	0	0	0	0	0	0	0	0	0	0	0	0	0	0	0	0	0	0	0	0	0	0	0	0	0	0
M00176	Pathway module	Energy metabolism	Sulfur metabolism	Assimilatory sulfate reduction, sulfate => H2S	0	0	1	0	0	0	0	1	0	0	0	0	0	1	0	0	1	0	0	0	1	1	0	0	0.667	1	0	1	0.333	0.333	0.333	0	1	0	1	0	0	0	1	1	0	0	0	0	0
M00596	Pathway module	Energy metabolism	Sulfur metabolism	Dissimilatory sulfate reduction, sulfate => H2S	0	0	0.2	0	0	0	0	0.2	0	0	0	0.6	0	0.2	0	0	0.2	0	0	0	0.2	0.2	0	0	0.2	0.2	0	0.2	0	0	0	0	0.2	0	0.2	0	0	0	0.2	0.2	0	0	0	0	0
M00595	Pathway module	Energy metabolism	Sulfur metabolism	Thiosulfate oxidation by SOX complex, thiosulfate => sulfate	0	0	0	0	0	0	0	0	0	0	0	0	0	0	0	0	0	0	0	0	0	0	0	0	0	0	0	0	0	0	0	0	0	0	0	0	0	0	0	0	0	0	0	0	0
M00028	Pathway module	Nucleotide and amino acid metabolism	Arginine and proline metabolism	Ornithine biosynthesis, glutamate => ornithine	0.75	0	0.25	0	0.5	0	1	0.75	1	0	1	1	0	0.75	1	1	0.75	1	1	1	0.75	1	1	0	0.5	0.75	0	0.75	0.25	1	1	0.25	0.75	1	0.75	0	0	1	1	0.75	0	0.75	0	0.5	0.25
M00015	Pathway module	Nucleotide and amino acid metabolism	Arginine and proline metabolism	Proline biosynthesis, glutamate => proline	1	0	0.5	0.5	1	1	1	1	1	1	1	1	1	1	0.5	1	1	1	1	1	1	0.5	1	1	1	1	1	1	0.5	1	0.5	1	1	1	1	1	1	1	0.5	1	1	0.5	1	1	1
M00029	Pathway module	Nucleotide and amino acid metabolism	Arginine and proline metabolism	Urea cycle	0.6	0.4	0.6	0.2	0.6	0.2	0.8	0.6	0.8	0.2	0.8	0.6	0.2	0.6	0.6	0.6	0.6	0.8	0.8	0.6	0.6	0.6	0.6	0.6	0.6	0.6	0.6	0.6	0.2	0.6	0.6	0.4	0.6	0.6	0.6	0.2	0.2	0.6	0.6	0.6	0.4	0.8	0.6	0.6	0.6
M00350	Pathway module	Nucleotide and amino acid metabolism	Aromatic amino acid metabolism	Capsaicin biosynthesis, L-Phenylalanine => Capsaicin	0.25	0	0.25	0.25	0.25	0.25	0.25	0.25	0.25	0.25	0.25	0.25	0.25	0	0	0.25	0	0.25	0	0.25	0.25	0.25	0	0.25	0.25	0	0.25	0	0.25	0.25	0.25	0.25	0	0	0	0.25	0.25	0.25	0.25	0	0.25	0.25	0.25	0.25	0.25
M00042	Pathway module	Nucleotide and amino acid metabolism	Aromatic amino acid metabolism	Catecholamine biosynthesis, tyrosine => dopamine => noradrenaline => adrenaline	0	0	0	0	0	0	0	0	0	0	0	0	0	0	0	0	0	0	0	0	0	0	0	0	0	0	0	0	0	0	0	0	0	0	0	0	0	0	0	0	0	0	0	0	0
M00533	Pathway module	Nucleotide and amino acid metabolism	Aromatic amino acid metabolism	Homoprotocatechuate degradation, homoprotocatechuate => 2-oxohept-3-enedioate	0	0	0	0	0	0	0	1	0	0	0	0	0	0	0.25	0	0	0	0	0	1	0	0	0	1	0	0	0	0	0	0	0	0	0.25	1	0	0	0.25	0	1	0	0	0	0	0
M00037	Pathway module	Nucleotide and amino acid metabolism	Aromatic amino acid metabolism	Melatonin biosynthesis, tryptophan => serotonin => melatonin	0	0	0	0	0	0	0	0	0	0	0	0	0	0	0	0	0	0	0	0	0	0	0	0	0	0	0	0	0.25	0	0	0	0	0	0	0	0	0	0	0	0	0	0	0	0
M00022	Pathway module	Nucleotide and amino acid metabolism	Aromatic amino acid metabolism	Shikimate pathway, phosphoenolpyruvate + erythrose-4P => chorismate	1	0.5	1	0.75	1	1	1	1	1	1	1	1	1	1	1	1	1	1	1	1	1	1	1	1	1	1	1	1	1	1	1	0.75	1	1	1	1	1	1	1	1	0.75	1	0.5	1	1
M00545	Pathway module	Nucleotide and amino acid metabolism	Aromatic amino acid metabolism	Trans-cinnamate degradation, trans-cinnamate => acetyl-CoA	0	0	0	0	0	0	0	0	0	0	0	0	0	0.833	0	0.167	0	0	0	0	0	0	0	0	0	0	0	0.833	0.167	0.167	0.167	0.167	0	0	0.833	0	0	0	0	0	0.167	0	0	0	0
M00038	Pathway module	Nucleotide and amino acid metabolism	Aromatic amino acid metabolism	Tryptophan metabolism, tryptophan => kynurenine => 2-aminomuconate	0	0	0.286	0.143	0	0.143	0.143	0	0.143	0	0.143	0	0	0	0	0.143	0	0.143	0.143	0.143	0	0.143	0	0.143	0	0	0.143	0	0.143	0.143	0.143	0	0	0	0	0.143	0.143	0	0.143	0	0	0.143	0.143	0	0.143
M00025	Pathway module	Nucleotide and amino acid metabolism	Aromatic amino acid metabolism	Tyrosine biosynthesis, chorismate => tyrosine	1	0	1	0.5	1	0	0.5	1	0.5	0.5	0.5	0.5	0.5	1	0.5	0.5	1	0.5	0.5	0.5	1	1	0	0	1	1	0	1	0	0.5	1	0	1	0.5	1	0	0	0.5	1	1	0	1	0	1	0
M00040	Pathway module	Nucleotide and amino acid metabolism	Aromatic amino acid metabolism	Tyrosine biosynthesis, prephanate => pretyrosine => tyrosine	0.5	0	0.5	0.5	0.5	0	0	0.5	0	0	0	0	0	0.5	0	0	0.5	0	0	0	0.5	0.5	0	0	0.5	0.5	0	0.5	0	0	0.5	0	0.5	0	0.5	0	0	0	0.5	0.5	0	0.5	0	0.5	0
M00044	Pathway module	Nucleotide and amino acid metabolism	Aromatic amino acid metabolism	Tyrosine degradation, tyrosine => homogentisate	0	0	0	0	0	0	0	0	0	0	0	0	0	0	0	0	0.2	0	0	0	0	0	0	0	0	0.6	0	0	0	0	0.2	0	0	0	0	0	0	0	0	0	0	0	0	0	0
M00535	Pathway module	Nucleotide and amino acid metabolism	Branched-chain amino acid metabolism	Isoleucine biosynthesis, pyruvate => 2-oxobutanoate	0.5	0.5	0.75	0	0.5	0	0.5	0.5	0.5	0	0.5	0.5	0	0.5	0.5	0.5	0.5	0.5	0.5	0.5	0.5	0.75	0.75	0	0.5	0.5	0	0.5	0	0.75	0.5	0	0.5	0.75	0.5	0	0	0.75	0.75	0.5	0	0.75	0	0.5	0
M00570	Pathway module	Nucleotide and amino acid metabolism	Branched-chain amino acid metabolism	Isoleucine biosynthesis, threonine => 2-oxobutanoate => isoleucine	1	1	1	0.5	1	0.333	1	1	1	0.333	1	1	0.333	1	0.833	1	1	1	1	1	1	1	0.667	0.333	1	1	0.333	1	0.167	1	0.667	0.167	1	1	1	0.333	0.333	1	1	1	0.333	0.833	0.333	1	0.333
M00036	Pathway module	Nucleotide and amino acid metabolism	Branched-chain amino acid metabolism	Leucine degradation, leucine => acetoacetate + acetyl-CoA	0.167	0.167	0.333	0.167	0.167	0.333	0.167	0.167	0.167	0.167	0.167	0.167	0.167	0.167	0	0.167	0.167	0.167	0.333	0.167	0.167	0.333	0.333	0.167	0.167	0.833	0.167	0.167	0.167	0.167	0.167	0	0.167	0.167	0.167	0.333	0.333	0.167	0.333	0.167	0.167	0.167	0.167	0.167	0.167
M00019	Pathway module	Nucleotide and amino acid metabolism	Branched-chain amino acid metabolism	Valine/isoleucine biosynthesis, pyruvate => valine / 2-oxobutanoate => isoleucine	1	1	1	0.4	1	0.4	1	1	1	0.4	1	1	0.4	1	0.8	1	1	1	1	1	1	1	0.8	0.2	1	1	0.2	1	0.2	1	0.6	0	1	1	1	0.4	0.4	1	1	1	0.2	0.8	0.2	1	0.2
M00129	Pathway module	Nucleotide and amino acid metabolism	Cofactor and vitamin biosynthesis	Ascorbate biosynthesis, animals, glucose-1P => ascorbate	0.333	0.167	0.167	0.167	0.333	0.167	0.333	0.5	0.167	0.167	0.167	0.333	0.167	0.333	0.333	0.333	0.5	0.167	0.333	0.167	0.5	0.167	0.333	0.333	0.5	0.5	0.5	0.5	0	0.167	0.333	0	0.5	0.167	0.333	0.167	0.167	0.5	0.167	0.5	0	0.167	0.167	0.333	0.333
M00114	Pathway module	Nucleotide and amino acid metabolism	Cofactor and vitamin biosynthesis	Ascorbate biosynthesis, plants, glucose-6P => ascorbate	0.143	0.143	0.143	0.143	0.143	0.286	0.286	0.429	0.286	0.143	0.286	0.286	0.143	0.429	0.143	0.143	0.286	0.286	0.429	0.429	0.429	0.143	0.143	0.286	0.286	0.429	0.286	0.429	0.143	0.429	0.429	0.143	0.429	0	0.429	0.286	0.286	0.286	0.143	0.429	0.143	0.143	0.286	0.143	0.286
M00550	Pathway module	Nucleotide and amino acid metabolism	Cofactor and vitamin biosynthesis	Ascorbate degradation, ascorbate => D-xylulose-5P	0.2	0	0	0	0.2	0.6	0	1	0	0.6	0	0	0.6	1	0	0.6	0.2	0	0	0.8	0.2	0	0	0.8	0.8	0.4	0.8	1	0	0.4	0.4	0	1	0.2	1	0.6	0.6	0.4	0	1	0	0.2	0.8	0.2	0.8
M00573	Pathway module	Nucleotide and amino acid metabolism	Cofactor and vitamin biosynthesis	Biotin biosynthesis, BioI pathway, long-chain-acyl-ACP => pimeloyl-ACP => biotin	0.8	0	0.2	0.8	0.8	0	0.2	0.8	0.2	0	0.2	0.6	0	0.8	0	0.2	0.8	0.2	0	0.4	0.8	0.8	0	0.4	0.8	0.8	0.4	0.8	0.2	0.2	0.2	0.8	0.8	0	0.8	0	0	0.8	0.8	0.8	0.6	0.8	0.4	0.8	0.4
M00123	Pathway module	Nucleotide and amino acid metabolism	Cofactor and vitamin biosynthesis	Biotin biosynthesis, pimeloyl-ACP/CoA => biotin	1	0	0.25	1	1	0	0.25	1	0.25	0	0.25	0.75	0	1	0	0.25	1	0.25	0	0.5	1	1	0	0.5	1	1	0.5	1	0.25	0.25	0.25	1	1	0	1	0	0	1	1	1	0.75	1	0.5	1	0.5
M00141	Pathway module	Nucleotide and amino acid metabolism	Cofactor and vitamin biosynthesis	C1-unit interconversion, eukaryotes	0.5	0	0.5	0.5	0.5	0.5	0.5	0.5	0.5	0.5	0.5	0.5	0.5	0.5	0.5	0.5	0.5	0.5	0.5	0.5	0.5	0.5	0.5	0.5	0.5	0.5	0.5	0.5	0.5	0.5	0.5	0	0.5	0	0.5	0.5	0.5	0.5	0.5	0.5	0	0.5	0.5	0.5	0.5
M00140	Pathway module	Nucleotide and amino acid metabolism	Cofactor and vitamin biosynthesis	C1-unit interconversion, prokaryotes	1	0.333	1	1	1	1	1	0.667	1	1	1	1	1	0.667	0.667	1	0.667	1	1	1	0.667	1	1	1	0.667	1	1	0.667	1	1	1	0.667	0.667	0.667	0.667	1	1	1	1	0.667	0.667	1	1	1	1
M00118	Pathway module	Nucleotide and amino acid metabolism	Cofactor and vitamin biosynthesis	Glutathione biosynthesis, glutamate => glutathione	0	0.5	0	0	0	0.5	0.5	1	0.5	0.5	0.5	0.5	0.5	1	0	0	1	0.5	0	0.5	1	0	0.5	0.5	1	1	0.5	1	0.5	0	0	0	1	0.5	1	0.5	0.5	0	0	1	0	0	0.5	0	0.5
M00622	Pathway module	Nucleotide and amino acid metabolism	Cofactor and vitamin biosynthesis	Nicotinate degradation, nicotinate => fumarate	0	0	0	0	0	0	0	0	0	0	0	0	0	0.143	0	0	0.143	0	0	0	0	0	0.143	0	0	0.143	0	0	0.143	0.143	0	0	0	0	0	0	0	0	0	0	0	0.143	0	0	0
M00119.3	Pathway module	Nucleotide and amino acid metabolism	Cofactor and vitamin biosynthesis	Pantothenate biosynthesis, valine/L-aspartate => pantothenate	1	0	1	1	1	0	0	1	1	0	1	1	0	1	1	0	1	1	0	0	1	1	0	0	1	1	0	1	0	0	1	1	1	0	1	0	0	0	1	1	1	1	0	1	0
M00125.3	Pathway module	Nucleotide and amino acid metabolism	Cofactor and vitamin biosynthesis	Riboflavin biosynthesis, GTP => riboflavin/FMN/FAD	1	0.333	1	1	1	0.333	0.333	1	0.333	0.333	0.333	1	0.333	0.667	1	0.333	1	0.333	0.333	0.333	1	1	0.333	1	1	1	1	1	1	1	1	1	0.667	0.333	1	0.333	0.333	1	1	1	1	1	1	1	1
M00127.3	Pathway module	Nucleotide and amino acid metabolism	Cofactor and vitamin biosynthesis	Thiamine biosynthesis, AIR => thiamine-P/thiamine-2P	1	0	0.5	0.5	1	0.5	0.5	0	0.5	0	0.5	0.5	0	0.5	0.5	0.5	0.5	0.5	0	0.5	0.5	0.5	0.5	0.5	0.5	1	0.5	0.5	0.5	0.5	0.5	0	0.5	0	0.5	0.5	0.5	1	0.5	0.5	0	0.5	0.5	1	0.5
M00112	Pathway module	Nucleotide and amino acid metabolism	Cofactor and vitamin biosynthesis	Tocopherol/tocotorienol biosynthesis	0	0	0	0	0	0	0	0	0	0	0	0	0	0	0	0.25	0	0	0	0	0	0	0	0	0	0	0	0	0	0	0	0	0	0	0	0	0	0	0	0	0	0	0	0	0
M00128	Pathway module	Nucleotide and amino acid metabolism	Cofactor and vitamin biosynthesis	Ubiquinone biosynthesis, eukaryotes, 4-hydroxybenzoate => ubiquinone	0	0	0	0	0	0	0	0	0	0	0	0	0	0	0	0	0	0	0	0	0	0	0	0	0	0	0	0	0	0	0	0	0	0	0	0	0	0	0	0	0	0	0	0	0
M00338	Pathway module	Nucleotide and amino acid metabolism	Cysteine and methionine metabolism	Cysteine biosynthesis, homocysteine + serine => cysteine	0	0.5	0	0	0	0	0	1	0	0.5	0	0	0.5	0.5	0	0	0.5	0	0.5	0	1	0	0	0	0.5	0.5	0	0.5	0.5	0	0.5	0	0.5	1	0.5	0	0	1	0	1	0	0	0	0	0
M00021	Pathway module	Nucleotide and amino acid metabolism	Cysteine and methionine metabolism	Cysteine biosynthesis, serine => cysteine	1	1	1	1	1	1	1	1	1	1	1	1	1	1	0.5	1	1	1	1	1	1	1	1	1	1	1	1	1	1	1	1	1	1	0	1	1	1	0.5	1	1	1	1	1	1	1
M00368	Pathway module	Nucleotide and amino acid metabolism	Cysteine and methionine metabolism	Ethylene biosynthesis, methionine => ethylene	0.333	0.333	0.333	0.333	0.333	0.333	0.333	0.333	0.333	0.333	0.333	0.333	0.333	0.333	0.333	0.333	0.333	0.333	0.333	0.333	0.333	0.333	0.333	0.333	0.333	0.333	0.333	0.333	0.333	0.333	0.333	0.333	0.333	0.333	0.333	0.333	0.333	0.333	0.333	0.333	0.333	0.333	0.333	0.333	0.333
M00026	Pathway module	Nucleotide and amino acid metabolism	Histidine metabolism	Histidine biosynthesis, PRPP => histidine	1	0	0	0	1	0	1	1	1	0	1	1	0	1	0.667	1	1	1	1	1	1	0.833	0.833	0	1	1	0	1	0	1	1	0	1	0.667	1	0	0	0.833	0.833	1	0	0.833	0	1	0
M00433	Pathway module	Nucleotide and amino acid metabolism	Lysine metabolism	Lysine biosynthesis, 2-oxoglutarate => 2-oxoadipate	0	0	0	0	0	0	0	0	0	0	0	0	0	0	0	0	0	0	0	0	0	0	0	0	0	0	0	0	0	0	0	0	0	0	0	0	0	0	0	0	0	0	0	0	0
M00526	Pathway module	Nucleotide and amino acid metabolism	Lysine metabolism	Lysine biosynthesis, DAP dehydrogenase pathway, aspartate => lysine	1	0.333	0.833	0.667	1	0.833	1	0.833	1	0.833	1	0.833	0.833	0.833	1	1	0.833	1	1	1	0.833	0.833	1	0.833	0.667	0.833	0.833	0.833	1	1	0.833	0.5	0.833	0.833	0.833	0.833	0.833	0.833	0.833	0.833	0.333	0.833	0.833	1	0.833
M00525	Pathway module	Nucleotide and amino acid metabolism	Lysine metabolism	Lysine biosynthesis, acetyl-DAP pathway, aspartate => lysine	0.667	0.556	0.778	0.778	0.667	1	0.778	0.667	0.778	0.889	0.778	0.778	0.889	0.667	0.556	0.667	0.667	0.778	0.667	0.778	0.667	0.889	0.556	0.778	0.556	0.667	0.778	0.667	0.667	0.667	0.889	0.333	0.667	0.667	0.667	1	1	0.667	0.889	0.667	0.222	0.889	0.778	0.667	0.778
M00047	Pathway module	Nucleotide and amino acid metabolism	Other amino acid metabolism	Creatine pathway	0	0	0	0	0	0.333	0	0	0	0	0	0	0	0	0	0	0	0	0	0	0	0	0.333	0	0	0	0	0	0	0	0	0	0	0	0	0.333	0.333	0	0	0	0	0	0	0	0
M00027	Pathway module	Nucleotide and amino acid metabolism	Other amino acid metabolism	GABA (gamma-Aminobutyrate) shunt	0	0	0.667	0.333	0	0.333	0	0.333	0	0	0	0.333	0	0.667	0.333	0	0.667	0	0	0.667	0.667	0.333	0.333	0.333	0.333	1	0.333	0.667	0.333	0	0.333	0	0.667	0	1	0.333	0.333	0.333	0.333	0.667	0	0.333	0.333	0	0.333
M00136	Pathway module	Nucleotide and amino acid metabolism	Polyamine biosynthesis	GABA biosynthesis, prokaryotes, putrescine => GABA	0	0	0	0.25	0	0	0	1	0	0	0	0	0	1	0	0.25	0.75	0	0	0.25	0.25	0	0	0.25	0.5	0.25	0.25	0	0	0	0.25	0	0	0	1	0	0	0	0	0	0	0	0	0	0.25
M00133.3	Pathway module	Nucleotide and amino acid metabolism	Polyamine biosynthesis	Polyamine biosynthesis, arginine => agmatine => putrescine => spermidine	1	1	0	1	1	0	1	1	1	0	1	1	0	0	0	1	1	1	0	0	1	0	0	1	1	1	1	1	1	1	1	0	1	0	1	0	0	1	0	1	0	0	1	1	1
M00134	Pathway module	Nucleotide and amino acid metabolism	Polyamine biosynthesis	Polyamine biosynthesis, arginine => ornithine => putrescine	0	0	0	0	0	0	0.5	1	0.5	0	0.5	0	0	0.5	0	0	0.5	0.5	0.5	0	0.5	0	0	0	0.5	0.5	0	0.5	0.5	0	0	0	0.5	0	0.5	0	0	0	0	0.5	0	0.5	0	0.5	0
M00049	Pathway module	Nucleotide and amino acid metabolism	Purine metabolism	Adenine ribonucleotide biosynthesis, IMP => ADP,ATP	1	0.75	1	1	1	1	1	1	1	1	1	1	1	1	1	1	1	1	1	1	1	1	1	1	1	1	1	1	0.5	1	1	0.5	1	1	1	1	1	1	1	1	0.5	0.75	1	0.75	1
M00050	Pathway module	Nucleotide and amino acid metabolism	Purine metabolism	Guanine ribonucleotide biosynthesis IMP => GDP,GTP	1	0.25	1	1	1	1	1	0.75	1	1	1	1	1	1	1	1	1	1	1	1	1	1	1	1	0.75	1	1	1	1	1	1	1	1	0.75	1	1	1	1	1	1	1	1	1	1	1
M00048	Pathway module	Nucleotide and amino acid metabolism	Purine metabolism	Inosine monophosphate biosynthesis, PRPP + glutamine => IMP	0.889	0.889	1	0.889	0.889	1	0.889	1	0.889	1	0.889	0.889	1	1	0.889	0.889	1	0.889	0.889	0.889	0.889	1	0.889	0.889	0.889	1	0.889	1	0.778	1	0.889	0.778	1	1	1	1	1	1	1	1	0.778	1	0.889	0.889	0.889
M00046	Pathway module	Nucleotide and amino acid metabolism	Pyrimidine metabolism	Pyrimidine degradation, uracil => beta-alanine, thymine => 3-aminoisobutanoate	0.333	0	0	0	0.333	0.333	0.333	0.333	0.333	0	0.333	0.333	0	0	0	0.333	0	0.333	0.333	0.333	0	0	0	0	0	0	0	0.333	0.333	0.333	0.333	0	0.333	0	0.333	0.333	0.333	0	0	0	0	0	0	0	0
M00053	Pathway module	Nucleotide and amino acid metabolism	Pyrimidine metabolism	Pyrimidine deoxyribonuleotide biosynthesis, CDP/CTP => dCDP/dCTP,dTDP/dTTP	0.875	0.75	0.75	0.5	0.875	0.875	0.875	1	0.875	0.875	0.875	1	0.875	1	0.875	0.625	1	0.875	0.5	0.875	1	0.75	0.875	0.625	1	1	0.625	1	0.75	0.625	0.5	0.5	1	0.75	1	0.875	0.875	0.875	0.75	1	0.5	0.75	0.625	0.875	0.625
M00052	Pathway module	Nucleotide and amino acid metabolism	Pyrimidine metabolism	Pyrimidine ribonucleotide biosynthesis, UMP => UDP/UTP,CDP/CTP	1	1	1	0.333	1	1	0.667	1	1	1	1	1	1	1	0.667	0.667	1	1	0.667	1	1	1	1	1	1	1	1	1	1	0.667	0.333	0.667	1	0.333	1	1	1	1	1	1	0.667	1	1	1	1
M00051	Pathway module	Nucleotide and amino acid metabolism	Pyrimidine metabolism	Uridine monophosphate biosynthesis, glutamine (+ PRPP) => UMP	0.667	0.667	0.667	0.667	0.667	0.667	1	1	1	0.667	1	1	0.667	1	0.667	1	1	1	0.667	1	1	0.667	0.667	0.667	1	1	0.667	1	0.667	1	0.667	0.667	1	1	1	0.667	0.667	0.667	0.667	1	0.667	0.667	0.667	0.667	0.667
M00555	Pathway module	Nucleotide and amino acid metabolism	Serine and threonine metabolism	Betaine biosynthesis, choline => betaine	0	0	1	0	0	0	0	1	0	0	0	0	0	0	0	0	1	0	0	0	1	1	0	0	0	0	0	1	0	0	0	0	1	0	1	0	0	0	1	1	0	1	0	0	0
M00018	Pathway module	Nucleotide and amino acid metabolism	Serine and threonine metabolism	Threonine biosynthesis, aspartate => homoserine => threonine	1	0.6	1	0.4	1	1	1	1	1	1	1	1	1	1	1	0.8	1	1	1	1	1	1	1	0.4	1	1	0.4	1	1	0.8	1	0.8	1	1	1	1	1	1	1	1	0.8	1	0.4	0.8	0.4
M00548	Pathway module	Secondary metabolism	Aromatics degradation	Benzene degradation, benzene => catechol	0	0	0	0	0	0	0	0	0	0	0	0	0	0	0	0	0	0	0	0	0	0	0	0	0	0	0	0	0	0	0	0	0	0	0	0	0	0	0	0	0	0	0	0	0
M00541	Pathway module	Secondary metabolism	Aromatics degradation	Benzoyl-CoA degradation, benzoyl-CoA => 3-hydroxypimeloyl-CoA	0	0	0	0.429	0	0	0	0	0	0	0	0	0	0	0	0.286	0	0	0.286	0.286	0	0	0.286	0	0	0	0	0.286	0.286	0.286	0.429	0.429	0.286	0	0.143	0	0	0	0	0	0.429	0	0	0	0
M00568	Pathway module	Secondary metabolism	Aromatics degradation	Catechol ortho-cleavage, catechol => 3-oxoadipate	0	0	0.25	0	0	0.25	0	1	0	0	0	0	0	0	0	0	0.25	0	0.25	0	0	0.25	0.25	0.25	0.25	0.25	0.25	0	0.5	0	0.5	0	0	0.25	0	0.25	0.25	0	0.25	0.25	0	0.25	0.25	0	0.25
M00539	Pathway module	Secondary metabolism	Aromatics degradation	Cumate degradation, p-cumate => 2-oxopent-4-enoate + 2-methylpropanoate	0	0	0	0	0	0	0	0.125	0	0	0	0	0	0	0	0	0.125	0	0	0	0	0	0	0	0	0	0	0	0	0	0	0	0	0	0	0	0	0	0	0.125	0	0	0	0	0
M00538	Pathway module	Secondary metabolism	Aromatics degradation	Toluene degradation, toluene => benzoate	0	0	0	0	0	0	0	0.167	0	0	0	0	0	0	0	0	0	0	0	0	0	0	0	0	0	0	0	0	0	0.333	0	0	0	0	0	0	0	0	0	0	0	0	0	0	0
M00537	Pathway module	Secondary metabolism	Aromatics degradation	Xylene degradation, xylene => methylbenzoate	0	0	0	0	0	0	0	0.25	0	0	0	0	0	0	0	0	0	0	0	0	0	0	0	0	0	0	0	0	0	0.5	0	0	0	0	0	0	0	0	0	0	0	0	0	0	0
M00661	Pathway module	Secondary metabolism	Biosynthesis of secondary metabolites	Paspaline biosynthesis, geranylgeranyl-PP + indoleglycerol phosphate => paspaline	0	0	0	0	0	0	0	0	0	0	0	0	0	0	0	0	0	0	0	0	0	0	0	0	0	0	0	0	0	0	0	0	0	0	0	0	0	0	0	0	0	0	0	0	0
M00685	Functional set	Cellular processes	Cell signaling	Apoptotic machinery	0	0	0	0	0	0	0	0	0	0	0	0	0	0	0	0	0	0	0	0	0	0	0	0	0	0	0	0	0	0	0	0	0	0	0	0	0	0	0	0	0	0	0	0	0
M00693	Functional set	Cellular processes	Cell signaling	Cell cycle - G2/M transition	0	0	0	0	0	0	0	0	0	0	0	0	0	0	0	0	0	0	0	0	0	0	0	0	0	0	0	0	0	0	0	0	0	0	0	0	0	0	0	0	0	0	0	0	0
M00691	Functional set	Cellular processes	Cell signaling	DNA damage-induced cell cycle checkpoints	0	0	0	0	0	0	0	0	0	0	0	0	0	0	0	0	0	0	0	0	0	0	0	0	0	0	0	0	0	0	0	0	0	0	0	0	0	0	0	0	0	0	0	0	0
M00695	Functional set	Cellular processes	Cell signaling	cAMP signaling	0	0	0	0	0	0	0	0	0	0	0	0	0	0	0.333	0.333	0	0	0	0.333	0	0	0	0	0	0	0	0	0	0.333	0	0	0	0.333	0	0.333	0	0	0	0	0	0	0	0	0
M00653	Functional set	Environmental information processing	Two-component regulatory system	AauS-AauR (acidic amino acids utilization) two-component regulatory system	0	0	0	0	0	0	0	0	0	0	0	0	0	0	0	0	0	0	0	0	0	0	0	0	0	0	0	0	0	0	0	0	0	0	0	0	0	0	0	0	0	0	0	0	0
M00655	Functional set	Environmental information processing	Two-component regulatory system	AdeS-AdeR two-component regulatory system	0	0	0	0	0	0	0	0	0	0	0	0	0	0	0	0	0	0	0	0	1	0	0	0	0	0	0	0	0	0	0	0	0	0	0	0	0	0	0	0	0	0	0	0	0
M00495	Functional set	Environmental information processing	Two-component regulatory system	AgrC-AgrA (exoprotein synthesis) two-component regulatory system	0	0	1	1	0	1	0.5	0	0.5	1	0.5	1	0	0	0	0.5	0	0.5	0.5	1	0	1	0	0.5	0	0	0.5	0	1	1	1	0	0	0	0	1	1	0	1	0	0	1	0.5	0	0.5
M00493	Functional set	Environmental information processing	Two-component regulatory system	AlgZ-AlgR (alginate production) two-component regulatory system	0	0	0	0	0	0	0	0	0	0	0	0	0	0	0	0	0	0	0	0	0	0	0.5	0	0	0	0	0	0	0	0	0	0	0	0	0	0	0	0	0	0	0	0	0	0
M00456	Functional set	Environmental information processing	Two-component regulatory system	ArcB-ArcA (anoxic redox control) two-component regulatory system	0	0	0	0	0	0	0	1	0	0	0	0	0	1	0	0	1	0	0	0	1	0	0	0	1	1	0	1	0	0	0	0	1	0	1	0	0	0	0	1	0	0	0	0	0
M00716	Functional set	Environmental information processing	Two-component regulatory system	ArlS-ArlR (virulence regulation) two-component regulatory system	0	0	1	0	0	1	0	0	0	0	0	0	0	0	0	0	0	0	0	0.5	0	1	0	0	0	0	0	0	0	0	0	0	0	0	0	1	1	0	1	0	0	1	0	0	0
M00451	Functional set	Environmental information processing	Two-component regulatory system	BasS-BasR (antimicrobial peptide resistance) two-component regulatory system	0	0	0	0	0	0	0	1	0	0	0	0	0	1	0	0	1	0	0	0	1	0	0	0	1	0	0	1	0	0	0	0	1	0	1	0	0	0	0	1	0	0	0	0	0
M00506	Functional set	Environmental information processing	Two-component regulatory system	CheA-CheYBV (chemotaxis) two-component regulatory system	0	0	0	1	0	0	0.6	0	0.6	0	0.6	0.8	0	0.8	0	0.2	0.8	0.6	0.8	0.4	0.8	0	0.2	0	0.8	0.8	0	0.6	0.6	0.6	0.8	0	0.6	0	0.6	0	0	0	0	0.8	0	0	0	0	0.2
M00507	Functional set	Environmental information processing	Two-component regulatory system	ChpA-ChpB/PilGH (chemosensory) two-component regulatory system	0	0	0	0	0	0	0	0	0	0	0	0	0	0	0	0	0	0	0	0	0	0	0	0	0	0	0	0	0	0	0	0	0	0	0	0	0	0	0	0	0	0	0	0	0
M00520	Functional set	Environmental information processing	Two-component regulatory system	ChvG-ChvI (acidity sensing) two-component regulatory system	0	0	0	0	0	0	0	0	0	0	0	0	0	0	0	0	0	0	0	0	0	0	0	0	0	0	0	0	0	0	0	0	0	0	0	0	0	0	0	0	0	0	0	0	0
M00521	Functional set	Environmental information processing	Two-component regulatory system	CiaH-CiaR two-component regulatory system	0	0.5	0	0.5	0	0	0.5	0	0	1	0	1	1	0	0	0	0	0	0	0	0	0	0.5	1	0	0	1	0	0	0	1	0	0	0	0	0	0	0	0	0	0	0	0	0	1
M00486	Functional set	Environmental information processing	Two-component regulatory system	CitA-CitB (citrate fermentation) two-component regulatory system	0	0	0	0	0	0	0	1	0	0	0	0	0	1	0	0	0	0	0	0	1	0	0	0	0	0	0	1	0	0	0	0	1	0	1	0	0	0	0	1	0	0	0	0	0
M00487	Functional set	Environmental information processing	Two-component regulatory system	CitS-CitT (magnesium-citrate transport) two-component regulatory system	0	0	0	0	0	0	0	0	0	0	0	0	0	0	0	0	0	0	0	0	0	0	0	0	0	0	0	0	0	0	0	0	0	0	0	0	0	0	0	0	0	0	0	0	0
M00496	Functional set	Environmental information processing	Two-component regulatory system	ComD-ComE (competence) two-component regulatory system	0	0.5	0	0	0	0	0	0	0	1	0	0	1	0	0	0	0	0	0	0	0	0	0	0	0	0	0	0	0	0	0	0	0	0	0	0	0	0	0	0	0	0	0	0	0
M00476	Functional set	Environmental information processing	Two-component regulatory system	ComP-ComA (competence) two-component regulatory system	0	0	0	0	0	0	0	0	0	0	0	0	0	0	0	0	0	0	0	0	0	0	0	0	0	0	0	0	0	0	0	0	0	0	0	0	0	0	0	0	0	0	0	0	0
M00510	Functional set	Environmental information processing	Two-component regulatory system	Cph1-Rcp1 (light response) two-component regulatory system	0	0	0	0	0	0	0	0	0	0	0	0	0	0	0	0	0	0	0	0	0	0	0	0	0	0	0	0	0	0	0	0	0	0	0	0	0	0	0	0	0	0	0	0	0
M00447	Functional set	Environmental information processing	Two-component regulatory system	CpxA-CpxR (envelope stress response) two-component regulatory system	0	0	0	0	0	0	0	1	0	0	0	0	0	1	0	0	1	0	0	0	1	0	0	0	1	1	0	1	0	0	0	0	1	0	1	0	0	0	0	1	0	0	0	0	0
M00449	Functional set	Environmental information processing	Two-component regulatory system	CreC-CreB (phosphate regulation) two-component regulatory system	0	0	0	0	0	0	0	1	0	0	0	0	0	1	0	0	0	0	0	0	0	0	0	0	0	1	0	1	0	0	0	0	1	0	1	0	0	0	0	0	0	0	0	0	0
M00448	Functional set	Environmental information processing	Two-component regulatory system	CssS-CssR (secretion stress response) two-component regulatory system	0	0	0	0	0	0	0	0	0	0	0	0	0	0	0	0	0	0	1	0	0	0	0	0	0	0	0	0	1	0	0	0	0	0	0	0	0	0	0	0	0	0	0	0	0
M00452	Functional set	Environmental information processing	Two-component regulatory system	CusS-CusR (copper tolerance) two-component regulatory system	0	0	0	0	0	0	0	0	0	0	0	0	0	1	0	0	0	0	0	0	1	0	0	0	0	0	0	1	0	0	0	0	1	0	1	0	0	0	0	0	0	0	0	0	0
M00504	Functional set	Environmental information processing	Two-component regulatory system	DctB-DctD (C4-dicarboxylate transport) two-component regulatory system	0	0	0	0	0	0	0	0	0	0	0	0	0	0	0	0	0.5	0	0	0	0	0	0	0	0	0	0	1	0	0	0	0	1	0	0	0	0	0	0	0	0	0	0	0	0
M00488	Functional set	Environmental information processing	Two-component regulatory system	DcuS-DcuR (C4-dicarboxylate metabolism) two-component regulatory system	0	0	0	0	0	0	0	1	0	0	0	0	0	1	0	0	0	0	0	0	1	0	0	0	1	0	0	1	0	0	0	0	1	0	1	0	0	0	0	1	0	0	0	0	0
M00478	Functional set	Environmental information processing	Two-component regulatory system	DegS-DegU (multicellular behavior control) two-component regulatory system	0	0	0	0	0	0	0.5	0	0.5	0	0.5	0	0	0	0	0	0	0.5	0	0	0	0	0	0	0	0	0	0	1	0	0	0	0	0	0	0	0	0	0	0	0	0	0	0	0
M00479	Functional set	Environmental information processing	Two-component regulatory system	DesK-DesR (membrane lipid fluidity regulation) two-component regulatory system	0	1	1	0	0	0	0	0	0	1	0.5	0.5	1	0	0.5	0.5	0	0.5	0	0.5	0	1	0.5	0	0	0	0	0	0.5	0.5	0	0	0	1	0	0	0	1	1	0	0	1	0	0	0
M00482	Functional set	Environmental information processing	Two-component regulatory system	DevS-DevR (redox response) two-component regulatory system	0	0	0	0	0	0	0	0	0	0	0	0	0	0	1	0	0	0	0	0	0	0	0	0	0	0	0	0	0	0	0	0	0	0	0	0	0	0	0	0	0	0	0	0	0
M00445	Functional set	Environmental information processing	Two-component regulatory system	EnvZ-OmpR (osmotic stress response) two-component regulatory system	0	0	0	0	0	0	0	1	0	0	0	0	0	1	0	0	1	0	0	0	1	0	0	0	1	1	0	1	0	0	0	0	1	0	1	0.5	0	0	0	1	0	0	0	0	0
M00524	Functional set	Environmental information processing	Two-component regulatory system	FixL-FixJ (nitrogen fixation) two-component regulatory system	0	0	0	0	0	0	0	0	0	0	0	0	0	0	0	0	0	0	0	0	0.5	0	0	0	0.5	0	0	0	0	0	0	0	0	0	0	0	0	0	0	0.5	0	0	0	0	0
M00515	Functional set	Environmental information processing	Two-component regulatory system	FlrB-FlrC (polar flagellar synthesis) two-component regulatory system	0	0	0	0	0	0	0	0	0	0	0	0	0	0.5	0	0	0	0	0	0	0	0	0	0	0	1	0	0.5	0	0	0	0	0	0	0	0	0	0	0	0	0	0	0	0	0
M00518	Functional set	Environmental information processing	Two-component regulatory system	GlnK-GlnL (glutamine utilization) two-component regulatory system	0	0	0	0	0	0	0	0	0	0	0	0	0	0	0	0	0	0	0	0	0	0	0	0	0	0	0	0	1	0.5	0	0	0	0	0	0	0	0	0	0	0	0	0	0	0
M00502	Functional set	Environmental information processing	Two-component regulatory system	GlrK-GlrR (amino sugar metabolism) two-component regulatory system	0	0	0	0	0	0	0	1	0	0	0	0	0	1	0	0	1	0	0	0	0	0	0	0	1	1	0	1	0	0	0	0	1	0	1	0	0	0	0	1	0	0	0	0	0
M00733	Functional set	Environmental information processing	Two-component regulatory system	GraS-GraR (cationic antimicrobial peptide transport) two-component regulatory system	0	0	1	0	0	0	0	0	0	0	0	0	0	0	0	0	0	0	0	0	0	1	0	0	0	0	0	0	0	0	0	0	0	0	0	0	0	0	1	0	0	1	0	0	0
M00499	Functional set	Environmental information processing	Two-component regulatory system	HydH-HydG (metal tolerance) two-component regulatory system	0	0	0	0.5	0	0	0	1	0	0	0	0	0	1	0	0	0	0	0.5	0	0	0	0	0	0	0	0	1	0.5	0	0	0	1	0	0.5	0	0	0	0	0	0	0	0	0	0
M00719	Functional set	Environmental information processing	Two-component regulatory system	Ihk-Irr (virulence regulation) two-component regulatory system	0	0	0	0	0	0	0.5	0	0	1	0	0	1	0	0	0	0	0	0	0	0	0	0	0	0	0	0	0	0.5	0	0	0	0	0	0	0	0	0	0	0	0	0	0	0	0
M00454	Functional set	Environmental information processing	Two-component regulatory system	KdpD-KdpE (potassium transport) two-component regulatory system	0	0	0	1	0	0	1	1	1	0	1	1	0	1	0	1	0.5	1	1	0.5	1	0	1	1	1	1	1	1	1	1	1	0	1	0	1	0	0	1	0	1	0	1	0	0	1
M00485	Functional set	Environmental information processing	Two-component regulatory system	KinABCDE-Spo0FA (sporulation control) two-component regulatory system	0	0	0	0.143	0	0	0.143	0	0.286	0	0.286	0.143	0	0	0	0.143	0	0.286	0.143	0.143	0	0	0	0.143	0	0.143	0.143	0	0.143	0.143	0.143	0	0	0	0	0	0	0	0	0	0	0	0.143	0	0.143
M00505	Functional set	Environmental information processing	Two-component regulatory system	KinB-AlgB (alginate production) two-component regulatory system	0	0	0	0	0	0	0	0	0	0	0	0	0	0	0	0	0	0	0	0	0	0	0	0	0	0	0	0	0	0	0	0	0	0	0	0	0	0	0	0	0	0	0	0	0
M00492	Functional set	Environmental information processing	Two-component regulatory system	LytS-LytR two-component regulatory system	0	0	1	0.5	0	1	0.5	0	0.5	0	0.5	0.5	0	0	0	0.5	0	0.5	0	0.5	0	1	1	0.5	0	0	0.5	0	1	1	0.5	0	0	0	0	1	1	0	1	0	0.5	1	0.5	0	0.5
M00460	Functional set	Environmental information processing	Two-component regulatory system	MprB-MprA (maintenance of persistent infection) two-component regulatory system	0	0	0	0	0	0	0	0	0	0	0	0	0	0	0	0	0	0	0	0	0	0	0	0	0	0	0	0	0	0	0	0	0	0	0	0	0	1	0	0	0	0	0	0	0
M00461	Functional set	Environmental information processing	Two-component regulatory system	MtrB-MtrA (osmotic stress response) two-component regulatory system	0	0	0	0	0	0	0	0	0	0	0	0	0	0	1	0	0	0	0	0	0	0	0	0	0	0	0	0	0	0	0	0	0	0	0	0	0	1	0	0	0	0	0	0	0
M00472	Functional set	Environmental information processing	Two-component regulatory system	NarQ-NarP (nitrate respiration) two-component regulatory system	0	0	0	0	0	0	0	0	0	0	0	0	0	1	0	0	1	0	0	0	0.5	0	0	0	0.5	1	0	1	0	0	0	0	1	0	1	0	0	0	0	0.5	0	0	0	0	0
M00494	Functional set	Environmental information processing	Two-component regulatory system	NatK-NatR (sodium extrusion) two-component regulatory system	0	0	0	0.5	0	0	0	0	0	0	0	0	0	0	0	0	0	0	0	0	0	0	0	0	0	0	0	0	0	0	0	0	0	0	0	0	0	0	0	0	0	0	0	0	0
M00483	Functional set	Environmental information processing	Two-component regulatory system	NreB-NreC (dissimilatory nitrate/nitrite reduction) two-component regulatory system	0	0	1	0	0	0	0	0	0	0	0	0	0	0.5	0.5	0	0	0	0	0	0	1	1	0	0	0	0	0	0	0	0	0	0	0	0	0	0	0	1	0	0	1	0	0	0
M00498	Functional set	Environmental information processing	Two-component regulatory system	NtrY-NtrX (nitrogen regulation) two-component regulatory system	0	0	0	0	0	0	0	0	0	0	0	0	0	0	0	0	0	0	0	0	0	0	0	0	0	0	0	0	0	0	0	0	0	0	0	0	0	0	0	0	0	0	0	0	0
M00503	Functional set	Environmental information processing	Two-component regulatory system	PgtB-PgtA (phosphoglycerate transport) two-component regulatory system	0	0	0	0	0	0	0	0.5	0	0	0	0	0	1	0	0	0	0	0	0	0	0	0	0	0	0	0	0	0	0	0	0	0	0	0	0	0	0	0	0	0	0	0	0	0
M00444	Functional set	Environmental information processing	Two-component regulatory system	PhoQ-PhoP (magnesium transport) two-component regulatory system	0	0	0	0	0	0	0	1	0	0	0	0	0	1	0	0	1	0	0	0	1	0	0	0	1	1	0	1	0	0	0	0	1	0	1	0	0	0	0	1	0	0	0	0	0
M00434	Functional set	Environmental information processing	Two-component regulatory system	PhoR-PhoB (phosphate starvation response) two-component regulatory system	0.5	0	1	1	0.5	1	1	1	1	1	1	1	0	1	0	1	1	1	1	1	1	1	1	1	1	1	1	1	1	1	1	1	1	0.5	1	1	1	0.5	1	1	1	1	1	0.5	1
M00501	Functional set	Environmental information processing	Two-component regulatory system	PilS-PilR (type 4 fimbriae synthesis) two-component regulatory system	0	0	0	0	0	0	0	0	0	0	0	0	0	0	0	0	0	0	0	0	0	0	0	0	0	0	0	0	0	0	0	0	0	0	0	0	0	0	0	0	0	0	0	0	0
M00511	Functional set	Environmental information processing	Two-component regulatory system	PleC-PleD (cell fate control) two-component regulatory system	0	0	0	0.25	0	0	0	0	0	0	0	0.25	0	0.25	0	0.25	0	0	0	0.25	0	0	0.25	0	0	0.25	0	0	0.25	0.25	0.25	0	0	0	0	0	0	0	0	0	0	0	0	0	0
M00462	Functional set	Environmental information processing	Two-component regulatory system	PrrB-PrrA (intracellular multiplication) two-component regulatory system	0	0	0	0	0	0	0	0	0	0	0	0	0	0	0	0	0	0	0	0	0	0	0	0	0	0	0	0	0	0	0	0	0	0	0	0	0	0	0	0	0	0	0	0	0
M00453	Functional set	Environmental information processing	Two-component regulatory system	QseC-QseB (quorum sensing) two-component regulatory system	0	0	0	0	0	0	0	1	0	0	0	0	0	1	0	0	1	0	0	0	1	0	0	0	1	0.5	0	1	0	0	0	0	1	0	1	0	0	0	0	1	0	0	0	0	0
M00474	Functional set	Environmental information processing	Two-component regulatory system	RcsC-RcsD-RcsB (capsule synthesis) two-component regulatory system	0	0	0	0	0	0	0	1	0	0	0	0	0	1	0	0	1	0	0	0	1	0	0	0	1	0.333	0	1	0	0	0	0	1	0	1	0	0	0	0	1	0	0	0	0	0
M00517	Functional set	Environmental information processing	Two-component regulatory system	RpfC-RpfG (cell-to-cell signaling) two-component regulatory system	0	0	0	0	0	0	0.5	0	0.5	0	0.5	0	0	0	0	0	0	0.5	0	0	0	0	0	0	0	0	0	0	0	0	0	0	0	0	0	0	0	0	0	0	0	0	0	0	0
M00516	Functional set	Environmental information processing	Two-component regulatory system	SLN1-YPD1-SSK1/SKN7 (osmosensing) two-component regulatory system	0	0	0	0	0	0	0	0	0	0	0	0	0	0	0	0	0	0	0	0	0	0	0	0	0	0	0	0	0	0	0	0	0	0	0	0	0	0	0	0	0	0	0	0	0
M00468	Functional set	Environmental information processing	Two-component regulatory system	SaeS-SaeR (staphylococcal virulence regulation) two-component regulatory system	0	1	0	0	0	0	0	0	0	1	0	0	1	0	0	0	0	0	0	0	0	1	0	0	0	0	0	0	0	0	0	0	0	0	0	0	0	0	1	0	0	1	0	0	0
M00522	Functional set	Environmental information processing	Two-component regulatory system	SalK-SalR two-component regulatory system	0	0	0	0	0	0.5	0	0	0	0	0	0	0	0	0	0	0	0	0	0	0	0	0	0	0	0	0	0	1	0	0	1	0	0	0	0	0.5	0	0	0	0	0	0	0	0
M00443	Functional set	Environmental information processing	Two-component regulatory system	SenX3-RegX3 (phosphate starvation response) two-component regulatory system	0	0	0	0	0	0	0	0	0	0	0	0	0	0	1	0	0	0	0	0	0	0	0	0	0	0	0	0	0	0	0	0	0	1	0	0	0	1	0	0	0	0	0	0	0
M00663	Functional set	Environmental information processing	Two-component regulatory system	SsrA-SsrB two-component regulatory system	0	0	0	0	0	0	0	0	0	0	0	0	0	0	0	0	0	0	0	0	0	0	0	0	0	0	0	0	0	0	0	0	0	0	0	0	0	0	0	0	0	0	0	0	0
M00457	Functional set	Environmental information processing	Two-component regulatory system	TctE-TctD (tricarboxylic acid transport) two-component regulatory system	0	0	0	0	0	0	0	1	0	0	0	0	0	1	0	0	1	0	0	0	0	0	0	0	0	0	0	0	0	0	0	0	0	0	0	0	0	0	0	1	0	0	0	0	0
M00473	Functional set	Environmental information processing	Two-component regulatory system	UhpB-UhpA (hexose phosphates uptake) two-component regulatory system	0	0	0	0	0	0	0.5	1	0	0.5	0	0.5	0.5	1	0	0	0.5	0	0	0	1	0	0	0	1	1	0	1	0.5	0.5	0	0	1	0	1	0	0	0.5	0	1	0	0	0	0	0
M00657	Functional set	Environmental information processing	Two-component regulatory system	VanS-VanR (VanE type vancomycin resistance) two-component regulatory system	0	0	0	1	0	0.5	1	0	1	0	1	1	0	0	0	1	0	1	1	1	0	0	1	0.5	0	0	0.5	0	1	1	1	0.5	0	0	0	0.5	1	0	0	0	0.5	0	0.5	0	0.5
M00658	Functional set	Environmental information processing	Two-component regulatory system	VanS-VanR (actinomycete type vancomycin resistance) two-component regulatory system	0	0	0	0	0	0	0	0	0	0	0	0	0	0	0	0	0	0	0	0	0	0	0	0	0	0	0	0	0	0	0	0	0	0	0	0	0	0	0	0	0	0	0	0	0
M00459	Functional set	Environmental information processing	Two-component regulatory system	VicK-VicR (cell wall metabolism) two-component regulatory system	0	0	1	1	0	1	0.5	0	0.5	1	0.5	0	1	0	0	1	0	0.5	1	1	0	1	0	0.5	0	0	0.5	0	1	1	1	1	0	0	0	1	1	0	1	0	1	1	0.5	0	0.5
M00509	Functional set	Environmental information processing	Two-component regulatory system	WspE-WspRF (chemosensory) two-component regulatory system	0	0	0	0	0	0	0	0	0	0	0	0	0	0	0	0	0	0	0	0	0	0	0	0	0	0	0	0	0	0	0	0	0	0	0	0	0	0	0	0	0	0	0	0	0
M00519	Functional set	Environmental information processing	Two-component regulatory system	YesM-YesN two-component regulatory system	0.5	1	0	1	0.5	1	1	0.5	1	0.5	1	1	1	0.5	0	1	0	1	1	1	0	0	0	1	0.5	0.5	1	0.5	1	1	0.5	0.5	0.5	0.5	0.5	1	1	0	0.5	0.5	0.5	0.5	1	0.5	1
M00470	Functional set	Environmental information processing	Two-component regulatory system	YxdK-YxdJ (antimicrobial peptide response) two-component regulatory system	0	0	0	0.5	0	0	0	0	0	0	0	0	0	0	0	0	0	0	0	1	0	0	0	0	0	0	0	0	1	0	1	0	0	0	0	0	0	0	0	0	0	0	0	0	0
M00359	Functional set	Metabolism	Aminoacyl tRNA	Aminoacyl-tRNA biosynthesis, eukaryotes	0.9	0.85	0.9	0.9	0.9	0.85	1	0.9	1	0.85	1	0.9	0.85	0.9	0.9	1	0.95	1	1	1	0.95	0.9	0.85	1	0.85	0.95	1	0.95	0.9	1	0.9	0.85	0.95	0.9	0.95	0.85	0.85	0.95	0.9	0.95	0.9	0.9	1	0.85	1
M00361	Functional set	Metabolism	Nucleotide sugar	Nucleotide sugar biosynthesis, eukaryotes	0.5	0.167	0.333	0.333	0.5	0.333	0.667	0.667	0.5	0.333	0.5	0.667	0.333	0.5	0.5	0.167	0.5	0.5	0.333	0.5	0.5	0.167	0.667	0.5	0.5	0.5	0.667	0.5	0.167	0.333	0.667	0	0.5	0.333	0.333	0.333	0.333	0.833	0.167	0.5	0	0.333	0.5	0.5	0.5
M00362	Functional set	Metabolism	Nucleotide sugar	Nucleotide sugar biosynthesis, prokaryotes	0.857	0.429	0.571	0.714	0.857	0.714	1	0.857	0.857	0.571	0.857	1	0.714	0.857	0.571	0.429	0.714	0.857	0.714	0.857	0.857	0.429	0.857	0.857	0.857	0.714	1	0.857	0.429	0.571	1	0.286	0.857	0.571	0.714	0.714	0.714	0.714	0.429	0.857	0.286	0.571	0.857	0.714	0.857
M00743	Signature module	Gene set	Drug resistance	Aminoglycoside resistance, protease HtpX	0.333	0.333	0	0	0.333	0.333	0	1	0	0.333	0	0	0.333	1	0.333	0	1	0	0	0	1	0	0	0	1	1	0	1	0	0	0	0	1	0.333	1	0.667	0.333	0	0	1	0	0	0	0.333	0
M00737	Signature module	Gene set	Drug resistance	Bacitracin resistance, VraDE transporter	0	0	1	0	0	0	0	0	0	0.333	0	0	0.333	0	0	0	0	0	0	0	0	1	0	0	0	0	0	0	0	0	0	0	0	0	0	0	0	0	1	0	0.167	1	0	0	0
M00727	Signature module	Gene set	Drug resistance	Cationic antimicrobial peptide (CAMP) resistance, N-acetylmuramoyl-L-alanine amidase AmiA and AmiC	0.333	0.333	0.333	0.333	0.333	0	0.333	1	0.333	0.333	0.333	0.333	0	1	0.333	0.333	1	0.333	0.333	0.333	1	0.333	0.333	0.333	1	1	0.333	1	0.333	0.333	0.333	0.333	1	0	1	0	0	0	0.333	1	0.333	0.333	0.333	0.333	0.333
M00722	Signature module	Gene set	Drug resistance	Cationic antimicrobial peptide (CAMP) resistance, phosphoethanolamine transferase PmrC	0	0	0	0	0	0	0	1	0	0	0	0	0	1	0	0	1	0	0	0	1	0	0	0	1	0.333	0	1	0	0	0	0	1	0	1	0	0	0	0	1	0	0	0	0	0
M00730	Signature module	Gene set	Drug resistance	Cationic antimicrobial peptide (CAMP) resistance, VraFG transporter	0	0	1	0	0	0	0	0	0	0	0	0	0	0	0	0	0	0	0	0	0	1	0	0	0	0	0	0	0	0	0	0	0	0	0	0	0	0	1	0	0	1	0	0	0
M00721	Signature module	Gene set	Drug resistance	Cationic antimicrobial peptide (CAMP) resistance, arnBCADTEF operon	0.125	0	0	0	0.125	0	0	1	0	0	0	0	0	1	0	0.125	0.125	0	0	0	1	0	0	0	0.125	0.25	0	1	0	0	0	0	1	0	1	0	0	0	0	1	0	0	0	0.125	0
M00728	Signature module	Gene set	Drug resistance	Cationic antimicrobial peptide (CAMP) resistance, envelope protein folding and degrading factors DegP and DsbA	0	0.333	0.333	0	0.333	0.333	0.333	1	0.333	0.333	0.333	0.333	0.333	1	0	0.333	1	0.333	0.333	0.333	1	0.333	0	0.333	1	1	0.333	1	0.333	0.333	0.333	0	1	0	1	0.333	0.333	0.333	0.333	1	0	0.333	0.333	0.333	0.333
M00726	Signature module	Gene set	Drug resistance	Cationic antimicrobial peptide (CAMP) resistance, lysyl-phosphatidylglycerol (L-PG) synthase MprF	0	0	1	0.333	0	0.333	0.333	0	0.333	0	0.333	0	0	0	0	0	0	0.333	0	0	0	1	0	0.333	0	0	0.333	0	0.333	0	0	0.333	0	0.333	0	0.333	0.333	0	1	0	0	1	0.333	0	0.333
M00724	Signature module	Gene set	Drug resistance	Cationic antimicrobial peptide (CAMP) resistance, palmitoyl transferase PagP	0	0	0	0	0	0	0	1	0	0	0	0	0	1	0	0	0.667	0	0	0	1	0	0	0	1	0.667	0	1	0	0	0	0	1	0	1	0	0	0	0	1	0	0	0	0	0
M00723	Signature module	Gene set	Drug resistance	Cationic antimicrobial peptide (CAMP) resistance, phosphoethanolamine transferase EptB	0	0	0	0	0	0	0	0.75	0	0	0	0	0	0.75	0	0	0.75	0	0	0	0.75	0	0	0	0.75	0.5	0	0.75	0	0	0	0	0.75	0	0.75	0	0	0	0	0.75	0	0	0	0	0
M00744	Signature module	Gene set	Drug resistance	Cationic antimicrobial peptide (CAMP) resistance, protease PgtE	0	0	0	0	0	0	0	0.667	0	0	0	0	0	0.667	0	0	0.667	0	0	0	0.667	0	0	0	0.667	0.667	0	0.667	0	0	0	0	0.667	0	0.667	0	0	0	0	0.667	0	0	0	0	0
M00760	Signature module	Gene set	Drug resistance	Erythromycin resistance, macrolide 2'-phosphotransferase I MphA	0	0	0.5	0	0	0	0	0	0	0	0	0	0	0	0.5	0	0	0	0	0	0	0	0	0	0	0	0	0	0	0	0	0	0	0.5	0	0	0	0	0	0	0	0	0	0	0
M00713	Signature module	Gene set	Drug resistance	Fluoroquinolone resistance, efflux pump LfrA	0	0	0	0	0	0	0	0.5	0	0	0	0	0	0.5	0	0	0	0	0	0	0.5	0	0	0	0.5	0	0	0	0	0	0	0	0	0.5	0	0	0	0	0.5	0.5	0	0	0	0	0
M00729	Signature module	Gene set	Drug resistance	Fluoroquinolone resistance, gyrase-protecting protein Qnr	0.667	0.667	0.667	1	0.667	0.667	0.667	0.667	0.667	0.667	0.667	0.667	0.333	1	0.667	0.667	0.667	0.667	0.667	1	1	0.667	0.667	0.667	0.667	1	0.667	0.667	0.667	0.667	1	0.667	0.667	0.667	0.667	0.667	0.667	0.667	0.667	0.667	0.667	0.667	0.667	0.667	0.667
M00745	Signature module	Gene set	Drug resistance	Imipenem resistance, repression of porin OprD	0	0	0	0	0	0	0	1	0	0	0	0	0	1	0	0	1	0	0	0	1	0	0	0	0.5	1	0	1	0	0	0	0	1	0	1	0	0	0	0	1	0	0	0	0	0
M00715	Signature module	Gene set	Drug resistance	Lincosamide resistance, efflux pump LmrB	0	0	0.5	0	0	0.5	0	0	0	0.5	0	0	0.5	0	0	0	0	0	0	1	0	0.5	0.5	0	0.5	0	0	0	0	0	0.5	0	0	0.5	0	0.5	0.5	0	0.5	0	0	0.5	0	0	0
M00706	Signature module	Gene set	Drug resistance	Multidrug resistance, EfrAB transporter	0	0	0	0.5	0	1	1	0	1	1	1	0.5	1	0	0	0.5	0	1	0	1	0	0	0	1	0	0	1	0	0.5	0.5	1	0.5	0	0	0	1	1	0	0	0	0.5	0	1	0	1
M00700	Signature module	Gene set	Drug resistance	Multidrug resistance, efflux pump AbcA	0.5	0	1	0.5	0.5	0.5	0	0	0	0	0	0.5	0	0	0	0	0.5	0	0	0	0.5	1	0	0.5	0.5	0.5	0.5	0	0	0	0	0	0	0.5	0	0.5	0.5	0	1	0.5	0	1	0.5	0.5	0.5
M00647	Signature module	Gene set	Drug resistance	Multidrug resistance, efflux pump AcrAB-TolC/SmeDEF	0	0.5	0	0	0	0.5	0.5	1	0.5	0	0.5	0	0.5	0.5	0.5	0.5	0.5	0.5	0.5	0.5	0.5	0	0.5	0	0.5	1	0	1	0.5	0.5	0.5	0.5	1	0.5	0.5	0.5	0.5	0.5	0	1	0	0	0	0	0
M00646	Signature module	Gene set	Drug resistance	Multidrug resistance, efflux pump AcrAD-TolC	0.4	0	0	0	0.4	0.2	0.2	1	0.2	0	0.2	0	0	0.8	0	0.2	0.8	0.2	0.2	0.2	1	0	0.2	0.2	0.8	0.4	0.2	1	0.2	0.2	0	0	1	0.2	0.8	0	0	0	0	1	0	0	0.2	0.4	0.2
M00696	Signature module	Gene set	Drug resistance	Multidrug resistance, efflux pump AcrEF-TolC	0.25	0	0	0	0.25	0	0	1	0	0	0	0	0	1	0	0	0.75	0	0	0	1	0	0	0	1	0.25	0	1	0	0	0	0	1	0	1	0	0	0	0	0.75	0	0	0	0.25	0
M00649	Signature module	Gene set	Drug resistance	Multidrug resistance, efflux pump AdeABC	0	0	0	0	0	0	0	0	0	0	0	0	0	0	0	0	0.25	0	0	0	0.75	0	0	0	0	0	0	0	0	0	0	0	0	0	0	0	0	0	0	0	0	0	0	0	0
M00698	Signature module	Gene set	Drug resistance	Multidrug resistance, efflux pump BpeEF-OprC	0	0	0	0	0	0	0	0.5	0	0	0	0	0	0.25	0	0	0.25	0	0	0	0.5	0	0	0	0.25	0.25	0	0.25	0	0	0	0	0.25	0	0.25	0	0	0	0	0.5	0	0	0	0	0
M00710	Signature module	Gene set	Drug resistance	Multidrug resistance, efflux pump EbrAB	0	0	0	0	0	0	0	0	0	0	0	0	0	0	0	0	0	0	0	0	0	0	0	0	0	0	0	0	0	0	0	0	0	0	0	0	0	0	0	0	0	0	0	0	0
M00648	Signature module	Gene set	Drug resistance	Multidrug resistance, efflux pump MdtABC	0	0	0	0	0	0.2	0.2	1	0.2	0	0.2	0	0	1	0	0.2	1	0.2	0.2	0.2	1	0	0.2	0.2	1	0	0.2	1	0.2	0	0	0	1	0.2	1	0	0	0	0	1	0	0	0.2	0	0.2
M00697	Signature module	Gene set	Drug resistance	Multidrug resistance, efflux pump MdtEF-TolC	0.25	0	0	0	0.25	0	0	0.25	0	0	0	0	0	0.5	0	0	0.5	0	0	0	0.25	0	0	0	0.25	0.5	0	1	0	0	0	0	1	0.25	1	0	0	0	0	0.25	0	0	0	0.25	0
M00711	Signature module	Gene set	Drug resistance	Multidrug resistance, efflux pump MdtIJ	0	0	0	0	0	0	0	1	0	0	0	0	0	1	0	0	1	0	0	0	1	0	0	0	1	1	0	1	0	0	0	0	1	0	1	0	0	0	0	1	0	0	0	0	0
M00705	Signature module	Gene set	Drug resistance	Multidrug resistance, efflux pump MepA	0	0	1	0.5	0	0	0.5	0	0.5	0	0.5	1	0	0	0	1	0	0.5	0	1	0	0	0	1	0	0	0.5	0	0.5	0.5	0.5	0.5	0	0	0	0	0	0	0	0	0	1	0.5	0	1
M00718	Signature module	Gene set	Drug resistance	Multidrug resistance, efflux pump MexAB-OprM	0.5	0	0	0	0.5	0	0	0.75	0	0	0	0	0	0	0	0	0.25	0	0	0	0.5	0	0	0	0.25	0.75	0	0.75	0	0.25	0	0	0.75	0	0	0	0	0	0	0.75	0	0	0	0.25	0
M00639	Signature module	Gene set	Drug resistance	Multidrug resistance, efflux pump MexCD-OprJ	0	0	0	0	0	0	0	0	0	0	0	0	0	0	0	0	0	0	0	0	0	0	0	0	0	0	0	0	0	0	0	0	0	0	0	0	0	0	0	0	0	0	0	0	0
M00641	Signature module	Gene set	Drug resistance	Multidrug resistance, efflux pump MexEF-OprN	0	0	0	0	0	0	0	0.667	0	0	0	0	0	0.333	0	0	0.333	0	0	0	0.667	0	0	0	0.333	0.333	0	0.333	0	0	0	0	0.333	0	0.333	0	0	0	0	0.667	0	0	0	0	0
M00642	Signature module	Gene set	Drug resistance	Multidrug resistance, efflux pump MexJK-OprM	0.667	0	0	0	0.667	0	0	0.667	0	0	0	0	0	0	0	0	0	0	0.333	0	0.667	0	0	0	0	0.667	0	0	0.333	0.333	0	0	0	0	0	0	0	0	0	0.333	0	0	0	0.667	0
M00717	Signature module	Gene set	Drug resistance	Multidrug resistance, efflux pump NorA	0.5	0	1	0.5	0.5	1	0.5	0.5	0.5	0	0.5	0.5	0	0	0	0.5	1	0.5	0	0	0.5	1	0	0.5	1	0.5	0.5	0	0.5	0	0.5	0	0	0	0	1	1	0	1	0.5	0	1	0.5	0.5	0.5
M00714	Signature module	Gene set	Drug resistance	Multidrug resistance, efflux pump QacA	0	0	0	0	0	0	0	0.5	0	0	0	0	0	0.5	0	0	0	0	0	0	0.5	0	0	0	0.5	0	0	0	0	0	0	0	0	0.5	0	0	0	0	1	0.5	0	0	0	0	0
M00720	Signature module	Gene set	Drug resistance	Multidrug resistance, efflux pump VexEF-TolC	0.333	0	0	0	0.333	0	0	0.333	0	0	0	0	0	0.333	0	0	0.333	0	0	0	0.333	0	0	0	0.333	0.333	0	0.333	0	0	0	0	0.333	0	0.333	0	0	0	0	0.333	0	0	0	0.333	0
M00712	Signature module	Gene set	Drug resistance	Multidrug resistance, efflux pump YkkCD	0	0	1	0	0	1	0	0	0	0	0	0	0	0	0	0	0	0	0	0	0	1	0	0	0	0	0	0	0	0	0	0	0	0	0	1	1	0	1	0	0	0	0	0	0
M00668	Signature module	Gene set	Drug resistance	Tetracycline resistance, TetA transporter	0	0	0	0.5	0	0.5	0	0	0	0	0	0	0	0	0	0.5	0	0	0	0.5	0.5	0.5	0	0.5	0	1	0.5	0	0	0.5	0.5	0.5	0	0	0	0.5	0.5	0.5	0.5	0	0	0	0	0	0
M00667	Signature module	Gene set	Drug resistance	Tetracycline resistance, efflux pump	0	0	0	0	0	0	0.5	0	0.5	0	0.5	0.5	0	0	0	0.5	0	0.5	0.5	0.5	0	0	0.5	0.5	0	0.5	0.5	0	0.5	0	0.5	0.5	0	0	0	0	0	0	0	0	0.5	0	0.5	0	0.5
M00704	Signature module	Gene set	Drug resistance	Tetracycline resistance, efflux pump Tet38	0.5	0	1	1	0.5	0	0	0	0	0	0	0.5	0	0	0	0	0.5	0	0	0	0.5	0.5	0	1	0.5	0.5	1	0	0	0	0	0	0	0	0	0	0	0	0.5	0.5	0	1	1	0.5	1
M00651	Signature module	Gene set	Drug resistance	Vancomycin resistance, D-Ala-D-Lac type	0	0	0	0	0	0	0	0	0	0	0	0	0	0	0	0	0	0	0	0.5	0	0	0	0	0	0	0	0	0	0	0.5	0	0	0	0	0	0	0	0	0	0	0	0	0	0
M00652	Signature module	Gene set	Drug resistance	Vancomycin resistance, D-Ala-D-Ser type	0	0	0	0.4	0	0.2	0.4	0	0.4	0	0.4	0.4	0	0	0	1	0	0.4	1	0.4	0	0	0.4	0.2	0	0	0.2	0	0.4	0.4	1	0.2	0	0	0	0.2	0.4	0	0	0	0.2	0	0.2	0	0.2
M00628	Signature module	Gene set	Drug resistance	beta-Lactam resistance, AmpC system	0.5	0.25	0.25	0	0.5	0.25	0.25	0.5	0.5	0.25	0.5	0.25	0.25	0.75	0	0.5	0.75	0.5	0.25	0.5	1	0	0.25	0.5	0.25	0.25	0.5	0.5	0.5	0.25	0	0	0.5	0.5	0.5	0.25	0.25	0.5	0	0.75	0	0	0.25	0.5	0.5
M00627	Signature module	Gene set	Drug resistance	beta-Lactam resistance, Bla system	0.667	0	0	0	0.667	0.667	0.667	0	0.667	0.667	0.667	1	0.667	0	0	1	0.333	0.667	0.667	0.667	0	0	0.333	0.667	0	0	0.667	0	1	0.667	0.667	0.667	0	0.333	0	0.667	0.667	0.333	1	0	0	1	0.667	0.667	0.667
M00542	Signature module	Gene set	Pathogenicity	EHEC/EPEC pathogenicity signature, T3SS and effectors	0	0	0	0	0	0	0	0	0	0	0	0	0	0	0	0	0.529	0	0	0	0	0	0	0	0	0	0	0	0	0	0	0	0	0	0.294	0	0	0	0	0	0	0	0	0	0
M00660	Signature module	Gene set	Plant pathogenicity	Xanthomonas spp. pathogenicity signature, T3SS and effectors	0	0	0	0	0	0	0	0	0	0	0	0	0	0	0	0	0.556	0	0	0	0.056	0	0	0	0.056	0	0	0	0	0	0	0	0	0	0.278	0	0	0	0	0.056	0	0	0	0	0
M00664	Signature module	Gene set	Symbiosis	Nodulation	0	0	0	0.25	0	0	0	0	0	0	0	0	0	0	0	0	0	0	0	0	0	0	0	0	0	0	0	0	0.25	0	0.25	0	0	0	0	0	0	0	0	0	0	0	0	0	0
M00416	Structural complex	Energy metabolism	ATP synthesis	Cytochrome aa3-600 menaquinol oxidase	0	0	0.75	0	0	0	0	0	0	0	0	0	0	0	0	0	0	0	0	0	0	0.75	0	0	0	0	0	0	0	0	0	0	0	0	0	0	0	0	0.5	0	0	0.75	0	0	0
M00152	Structural complex	Energy metabolism	ATP synthesis	Cytochrome bc1 complex	0	0	0	0	0	0	0	0	0	0	0	0	0	0.222	0	0	0	0	0	0	0	0	0	0	0	0.222	0	0	0	0	0	0	0	0	0	0	0	0	0	0	0	0	0	0	0
M00151	Structural complex	Energy metabolism	ATP synthesis	Cytochrome bc1 complex respiratory unit	0	0	0	0	0	0	0	0	0	0	0	0	0	0.2	0	0	0	0	0	0	0	0	0	0	0	0.2	0	0	0	0	0	0	0	0	0	0	0	0.6	0	0	0	0	0	0	0
M00155	Structural complex	Energy metabolism	ATP synthesis	Cytochrome c oxidase, prokaryotes	0	0	0	0	0	0	0	0	0	0	0	0	0	0	0	0	0	0	0	0	0	0	0	0	0	1	0	0	0	0	0	0	0	0	0	0	0	1	0	0	0	0	0	0	0
M00417	Structural complex	Energy metabolism	ATP synthesis	Cytochrome o ubiquinol oxidase	0	0	0.25	0	0	0	0	0.5	0	0	0	0	0	1	0	0	1	0	0	0	1	0.25	0	0	1	1	0	1	0	0	0	0	1	0	1	0	0	0	0.25	1	0	0.25	0	0	0
M00157	Structural complex	Energy metabolism	ATP synthesis	F-type ATPase, prokaryotes and chloroplasts	0.875	0.75	0.875	0.875	0.875	0.875	0.875	0.125	0.875	0.875	0.875	0.875	0.875	0.125	1	0.875	0.875	0.875	0.875	0.875	0.5	0.875	0.875	0.875	0.25	0.875	0.875	0.25	0.875	0.875	0.875	0	0.5	1	0.875	0.875	0.875	1	0.875	0.875	0	0.875	0.875	0.875	0.875
M00150	Structural complex	Energy metabolism	ATP synthesis	Fumarate reductase, prokaryotes	0	0	0	0	0	0.25	0.25	0.25	0.25	0.25	0.25	0	0.25	0.75	0	0.25	0.75	0.25	0	0	1	0.25	0.5	0	0.75	0.75	0	1	0.25	0	0	0	1	0	0.75	0.25	0.25	0	0.25	1	0	0	0	0	0
M00146	Structural complex	Energy metabolism	ATP synthesis	NADH dehydrogenase (ubiquinone) 1 alpha subcomplex	0	0	0	0	0	0	0	0	0	0	0	0	0	0	0	0	0	0	0	0	0	0	0	0	0	0	0	0	0	0	0	0	0	0	0	0	0	0	0	0	0	0	0	0	0
M00143	Structural complex	Energy metabolism	ATP synthesis	NADH dehydrogenase (ubiquinone) Fe-S protein/flavoprotein complex, mitochondria	0	0	0	0	0	0	0	0	0	0	0	0	0	0	0	0	0	0	0	0	0	0	0	0	0	0	0	0	0	0	0	0	0	0	0	0	0	0	0	0	0	0	0	0	0
M00142	Structural complex	Energy metabolism	ATP synthesis	NADH:ubiquinone oxidoreductase, mitochondria	0	0	0	0	0	0	0	0	0	0	0	0	0	0	0	0	0	0	0	0	0	0	0	0	0	0	0	0	0	0	0	0	0	0	0	0	0	0	0	0	0	0	0	0	0
M00148	Structural complex	Energy metabolism	ATP synthesis	Succinate dehydrogenase (ubiquinone)	0	0	0	0	0	0	0	0	0	0	0	0	0	0	0	0	0	0	0	0	0	0	0	0	0	0.25	0	0	0	0	0	0	0	0	0	0	0	0	0	0	0	0	0	0	0
M00149	Structural complex	Energy metabolism	ATP synthesis	Succinate dehydrogenase, prokaryotes	0.75	0	0.75	0	0.75	0	0	1	0	0	0	0	0	1	0.75	0.25	1	0	0	0	1	0.75	0.25	0.25	1	0.75	0.25	1	0	0.25	0	0	1	0.5	1	0	0	0.75	0.75	1	0	0.75	0.25	0.5	0.25
M00160	Structural complex	Energy metabolism	ATP synthesis	V-type ATPase, eukaryotes	0	0	0	0	0	0	0	0	0	0	0	0	0	0	0	0	0	0	0	0	0	0	0	0	0	0	0	0	0	0	0	0	0	0	0	0	0	0	0	0	0	0	0	0	0
M00159	Structural complex	Energy metabolism	ATP synthesis	V/A-type ATPase, prokaryotes	0	0	0	0	0	1	1	0	1	1	1	1	1	0	0	1	0	1	1	1	0	0	0	1	0	0	1	0	0.778	0.889	1	1	0	0	0	1	1	0	0	0	1	0	1	0	1
M00597	Structural complex	Energy metabolism	Photosynthesis	Anoxygenic photosystem II	0	0	0	0	0	0	0	0	0	0	0	0	0	0	0	0	0	0	0	0	0	0	0	0	0	0	0	0	0	0	0	0	0	0	0	0	0	0	0	0	0	0	0	0	0
M00731	Structural complex	Environmental information processing	ABC-2 type and other transport systems	Bacitracin transport system	0	0	1	0	0	0	0	0	0	0	0	0	0	0	0	0	0	0	0	0	0	1	0	0	0	0	0	0	0	0	0	0	0	0	0	0	0	0	1	0	0	1	0	0	0
M00747	Structural complex	Environmental information processing	ABC-2 type and other transport systems	Bacitracin transport system	0	0.5	0	0.5	0	0	0.5	0	0.5	0.5	0.5	1	0.5	0	0	1	0	0.5	1	0.5	0	0	0.5	0.5	0	0	0.5	0	0.5	0	1	0.5	0	0	0	0	0	0	0	0	0	0	0.5	0	0.5
M00314	Structural complex	Environmental information processing	ABC-2 type and other transport systems	Bacitracin transport system	0	0	1	0	0	0	0	0	0	0	0	0	0	0	0	0	0	0	0	0	0	1	0	0	0	0	0	0	0	0	0	0	0	0	0	0	0	0	1	0	0	1	0	0	0
M00249	Structural complex	Environmental information processing	ABC-2 type and other transport systems	Capsular polysaccharide transport system	0	0	0	0	0	0	0	0	0	0	0	0	0	0	0	0	0	0	0	0	0	0	0	0	0	0	0	1	0	0	0	0	1	0	0	0	0	0	0	0	0	0	0	0	0
M00256	Structural complex	Environmental information processing	ABC-2 type and other transport systems	Cell division transport system	1	0.5	0	1	1	1	1	1	1	1	1	1	1	1	1	1	1	1	1	1	1	0	1	1	1	1	1	1	1	1	0	1	1	1	1	1	1	1	0	1	1	0	1	1	1
M00224	Structural complex	Environmental information processing	ABC-2 type and other transport systems	Fluoroquinolone transport system	0	0	0	0	0	0	0	0	0	0	0	0	0	0	0	0.333	0	0	1	0	0	0	0	0	0	0	0	0	1	0	1	0	0	0	0	0	0	0	0	0	0	0	0	0	0
M00259	Structural complex	Environmental information processing	ABC-2 type and other transport systems	Heme transport system	0	0	0	0	0	0	0	0	0	0	0	0	0	1	0	0	1	0	0	0	0	0	0.667	0	0	1	0	1	0	0	0	0	1	0	1	0	0	0	0	0	0	0	0	0	0
M00257	Structural complex	Environmental information processing	ABC-2 type and other transport systems	Hemin transport system	0	0	1	0	0	0	0	0	0	0	0	0	0	0	0	0	0	0	0	0	0	1	0	0	0	0	0	0	0	0	0	0	0	0	0	0	0	0	1	0	0	1	0	0	0
M00252	Structural complex	Environmental information processing	ABC-2 type and other transport systems	Lipooligosaccharide transport system	0	0	0	0	0	0	0	0	0	0	0	0	0	0	0	0	0	0	0	0	0	0	0	0	0	0	0	0	0	0.5	0	0	0	0	0	0	0	0	0	0	0	0	0	0	0
M00250	Structural complex	Environmental information processing	ABC-2 type and other transport systems	Lipopolysaccharide transport system	0	0	0	0	0	0.5	0	1	0.5	0.5	0	0.5	0.5	0	0.5	0.5	0	0	0	0.5	0	0	0.5	0.5	0	0	0.5	0	0	1	0	0	0	0.5	1	0.5	0.5	0	0	0	0	0	0.5	0	0.5
M00634	Structural complex	Environmental information processing	ABC-2 type and other transport systems	Oleandomycin transport system	0	0	0	0	0	0	0	0	0	0	0	0	0	0	0	0	0	0	0	0	0	0	0	0	0	0	0	0	0	0	0	0	0	0	0	0	0	0	0	0	0	0	0	0	0
M00258	Structural complex	Environmental information processing	ABC-2 type and other transport systems	Putative ABC transport system	0.5	1	1	1	0.5	1	1	1	1	1	1	1	1	1	1	1	1	1	1	1	1	1	1	1	0.5	1	1	1	1	1	1	1	1	1	1	1	1	1	1	1	1	1	1	0.5	1
M00583	Structural complex	Environmental information processing	ABC-2 type and other transport systems	Putative peptide transport system	0	0	0	0	0	0	0	0	0	0	0	0	0	0	0	0	0	0	0	0	0	0	0	0	0	0	0	0	0	0	0	0	0	0	0	1	0	0	0	0	0	1	0	0	0
M00253	Structural complex	Environmental information processing	ABC-2 type and other transport systems	Sodium transport system	0	0	0	1	0	0	1	0	1	0	1	0	0	0	0	0	0	1	0	1	0	0	1	0	0	0	0	0	0	0	1	0	0	0	0	0	0	0	0	0	0	0	0	0	0
M00330	Structural complex	Environmental information processing	Bacterial secretion system	Adhesin protein transport system	0	0	0	0	0	0	0	1	0	0	0	0	0	1	0	0	1	0	0	0	1	0	0	0	1	1	0	0	0	0	0	0	0	0	0	0	0	0	0	0.333	0	0	0	0	0
M00571	Structural complex	Environmental information processing	Bacterial secretion system	AlgE-type Mannuronan C-5-Epimerase transport system	0.333	0	0	0	0.333	0	0	0.333	0	0	0	0	0	0.333	0	0	0.333	0	0	0	0.333	0	0	0	0.333	0.333	0	0.333	0	0	0	0	0.333	0	0.333	0	0	0	0	0.333	0	0	0	0.333	0
M00328	Structural complex	Environmental information processing	Bacterial secretion system	Hemophore/metalloprotease transport system	0	0	0	0	0	0	0	0	0	0	0	0	0	0.667	0	0	0	0	0	0	0	0	0	0	0	0	0	0	0	0	0	0	0	0	0	0	0	0	0	0	0	0	0	0	0
M00329	Structural complex	Environmental information processing	Bacterial secretion system	Multiple protein transport system	0	0	0	0	0	0	0	0	0	0	0	0	0	0	0	0	0	0	0	0	0	0	0	0	0	0	0	0	0	0	0	0	0	0	0	0	0	0	0	0	0	0	0	0	0
M00326	Structural complex	Environmental information processing	Bacterial secretion system	RTX toxin transport system	0.25	0	0	0	0.25	0	0	0.25	0	0	0	0	0	0.25	0	0	0.25	0	0	0	0.25	0	0	0	0.25	0.25	0	0.25	0	0	0	0	0.25	0	0.25	0	0	0	0	0.25	0	0	0	0.25	0
M00331	Structural complex	Environmental information processing	Bacterial secretion system	Type II general secretion pathway	0.25	0	0	0.167	0.25	0	0.083	1	0.167	0	0.167	0.167	0	0	0.083	0.083	0.083	0.167	0	0.167	1	0	0.083	0.083	1	1	0.167	1	0.167	0.083	0.167	0.083	1	0.083	1	0	0	0.083	0	1	0.167	0	0.083	0.25	0.083
M00332	Structural complex	Environmental information processing	Bacterial secretion system	Type III secretion system	0	0	0	0	0	0	0	0	0	0	0	0	0	0	0	0	1	0	0	0	0	0	0	0	0	0	0	0	0	0	0	0	0	0	0.444	0	0	0	0	0	0	0	0	0	0
M00334	Structural complex	Environmental information processing	Bacterial secretion system	Type VI secretion system	0	0	0	0	0	0	0	0.615	0	0	0	0	0	0	0	0	0.615	0	0	0	1	0	0	0	0.308	1	0	0.462	0	0.077	0	0	0.923	0	0.077	0	0	0	0	1	0	0	0	0	0
M00325	Structural complex	Environmental information processing	Bacterial secretion system	alpha-Hemolysin/cyclolysin transport system	0.333	0	0	0	0.333	0	0	0.333	0	0	0	0	0	0.333	0	0	0.333	0	0	0	0.333	0	0	0	0.333	0.333	0	0.333	0	0	0	0	0.333	0	0.333	0	0	0	0	0.333	0	0	0	0.333	0
M00581	Structural complex	Environmental information processing	Metallic cation, iron-siderophore and vitamin B12 transport system	Biotin transport system	0.333	0.333	0.333	0.333	0.333	0.333	0.333	0	0.333	0.333	0.333	0.333	0.333	0	0	0.333	0	0.333	0.333	0.333	0	0.333	0.333	0.333	0	0	0.333	0	0.333	0.333	0.333	0.333	0	0.667	0	0.333	0.333	1	0.333	0	0.333	0.333	0.333	0.333	0.333
M00245	Structural complex	Environmental information processing	Metallic cation, iron-siderophore and vitamin B12 transport system	Cobalt/nickel transport system	0	0	0	1	0	0.75	0	1	0	0	0	1	0	1	0	1	0	0	1	0.75	0	0	0	1	0	0	1	0	1	0	1	0	0	0	0	0	0	1	0	0	0	0	1	0	1
M00582	Structural complex	Environmental information processing	Metallic cation, iron-siderophore and vitamin B12 transport system	Energy-coupling factor transport system	1	1	1	1	1	1	1	1	1	1	1	1	1	1	0.75	1	0	1	1	1	0	1	1	1	0	0	1	1	1	1	1	1	1	0.75	1	1	1	1	1	0	1	1	1	1	1
M00318	Structural complex	Environmental information processing	Metallic cation, iron-siderophore and vitamin B12 transport system	Iron/zinc/copper transport system	0	0.667	1	0	0	1	0	0	0	1	0	0	1	0	0	0	0	0	0	0	0	1	0	0	0	0	0	0	0	0	0	0	0	0	0	1	1	0	1	0	0	1	0	0	0
M00316	Structural complex	Environmental information processing	Metallic cation, iron-siderophore and vitamin B12 transport system	Manganese transport system	0	0	0	0	0	0	0	0	0	0	0	0	0	0	0	0	0	0	0	0	0	0	0	0	0	0	0	0	0	0	0	0	0	0	0	0	0	1	0	0	0	0	0	0	0
M00317	Structural complex	Environmental information processing	Metallic cation, iron-siderophore and vitamin B12 transport system	Manganese/iron transport system	0	0	0	0	0	0	0	1	0	0	0	0	0	1	0	0	0	0	0	0	0	0	0	0	0	0	0	1	0	0	0	0	1	0	0	0	0	0	0	1	0	0	0	0	0
M00243	Structural complex	Environmental information processing	Metallic cation, iron-siderophore and vitamin B12 transport system	Manganese/iron transport system	0	0	0	0	0	0	0	0	0	0	0	0	0	0	0	0	0	0	0	0	0	0	0	0	0	0	0	0	0	0	0	0	0	0	0	0	0	0.667	0	0	0	0	0	0	0
M00319	Structural complex	Environmental information processing	Metallic cation, iron-siderophore and vitamin B12 transport system	Manganese/zinc/iron transport system	1	0	0	0	1	0	0	0	0	0	0	0	0	0	1	0	0	0	0	0	0	0	0	0	0	0	0	0	1	0	0	0	0	0	0	0	0	1	0	0	0	0	0	1	0
M00246	Structural complex	Environmental information processing	Metallic cation, iron-siderophore and vitamin B12 transport system	Nickel transport system	0	0	0.25	1	0	0.75	0	1	0	0	0	1	0	1	0	1	0	0	1	0.75	0	0	0	1	0	0	1	0	1	0	1	0	0	0	0	0	0	1	0	0	0	0	1	0	1
M00247	Structural complex	Environmental information processing	Metallic cation, iron-siderophore and vitamin B12 transport system	Putative ABC transport system	1	0	0	0	1	1	1	0	1	1	1	1	1	0	0	0	0	1	1	0	0	0	0	0	0	0	0	0	1	1	1	1	0	0	0	1	1	0	0	0	1	0	0	1	0
M00242	Structural complex	Environmental information processing	Metallic cation, iron-siderophore and vitamin B12 transport system	Zinc transport system	1	1	1	1	1	1	1	1	1	1	1	1	1	1	1	0	1	1	1	1	1	1	0	1	1	1	1	1	1	1	0	1	1	0	1	1	1	0	1	1	1	1	1	1	1
M00188	Structural complex	Environmental information processing	Mineral and organic ion transport system	NitT/TauT family transport system	1	0.333	0	1	1	0.667	1	0.333	1	0	1	1	0	0	0.667	1	0	1	1	1	0	0	0	1	1	0.333	1	0	1	1	1	0.333	0	1	0	0.667	0.667	0	0	0	0.333	1	1	1	1
M00209	Structural complex	Environmental information processing	Mineral and organic ion transport system	Osmoprotectant transport system	0.333	0.667	1	0.667	0.333	1	0.667	1	0.667	0.667	0.667	0.667	0.667	1	0	0	1	0.667	1	0.667	1	1	0.667	0.667	1	0	0.667	1	0	0	1	1	1	0	1	1	1	1	1	1	1	1	0.667	0.333	0.667
M00299	Structural complex	Environmental information processing	Mineral and organic ion transport system	Spermidine/putrescine transport system	0	0.25	1	1	0	1	1	1	1	1	1	1	1	1	0	1	1	1	1	1	1	1	0	1	0.75	0	1	1	1	1	1	1	1	0	1	1	1	0	1	1	1	1	1	0	1
M00436	Structural complex	Environmental information processing	Mineral and organic ion transport system	Sulfonate transport system	0	0	0	0	0	0	0	1	0	0	0	0	0	1	0	0.333	1	0	0.333	0	1	0	0	0	1	0	0	1	0	0.333	1	0	1	0	1	0	0	0	0	1	0	0	0	0	0
M00435	Structural complex	Environmental information processing	Mineral and organic ion transport system	Taurine transport system	0	0	0	0	0	0	0	1	0	0	0	0.667	0	1	0	0.333	1	0	0.333	0	1	0	0	0	1	1	0	1	0	0.333	0	0	1	0	1	0	0	0	0	1	0	0	0	0	0
M00739	Structural complex	Environmental information processing	Peptide and nickel transport system	Cationic peptide transport system	0	0	0	0	0	0	0	1	0	0	0	0	0	1	0	0	1	0	0	0	1	0	0	0	1	1	0	1	0	0	0	0	1	0	1	0	0	0	0	1	0	0	0	0	0
M00324	Structural complex	Environmental information processing	Peptide and nickel transport system	Dipeptide transport system	0	0	0	0	0	0	0	1	0	0	0	0	0	1	0	0	1	0	0	0	1	0	0.2	0	0.6	0	0	1	0	0	0	0	1	0	0.8	0	0	0	0	1	0	0	0	0	0
M00566	Structural complex	Environmental information processing	Peptide and nickel transport system	Dipeptide transport system, Firmicutes	0	0	0	0	0	0	0	0	0	0	0	0	0	0	0	0	0	0	0	0	0	0	0	0	0	0	0	0	0.25	0	0	0	0	0	0	0	0	0	0	0	0	0	0	0	0
M00349	Structural complex	Environmental information processing	Peptide and nickel transport system	Microcin C transport system	0	0	0	0	0	0	0	1	0	0	0	0	0	1	0	0	1	0	0	0	1	0	0	0	1	0.75	0	1	0	0	0	0	1	0	1	0	0	0	0	1	0	0	0	0	0
M00440	Structural complex	Environmental information processing	Peptide and nickel transport system	Nickel transport system	0	0	0.4	0.6	0	0	0	1	0	0	0	0.4	0	0	0	0	0	0	0.2	0	0	1	0	0	0	0	0	1	0.2	0.6	0	0	1	0	1	0	0	0	1	0	0	1	0	0	0
M00439	Structural complex	Environmental information processing	Peptide and nickel transport system	Oligopeptide transport system	0.6	0.6	1	1	0.8	1	0	0.6	0	1	0	0.8	1	0.6	0.6	0	0.6	0	0.6	0.8	0.6	1	0	0.2	0.6	0.6	0.2	0.6	1	0.6	0.4	1	0.6	0.6	0.6	1	1	0.6	0	0.6	0.2	1	0	0.6	0.2
M00239	Structural complex	Environmental information processing	Peptide and nickel transport system	Peptides/nickel transport system	1	0	0.6	0.6	1	0.8	1	1	1	0	1	1	0	1	1	1	1	1	1	0.4	1	1	1	1	1	1	1	1	1	1	1	1	1	1	1	0.8	0.8	1	1	1	1	1	1	1	1
M00235	Structural complex	Environmental information processing	Phosphate and amino acid transport system	Arginine/ornithine transport system	0	0	0	0	0	0	0	0.25	0	0	0	0	0	0	0	0	0	0	0	0	0	0	0	0	0	1	0	0	0	0	0	0	0	0	0	0	0	0	0	0	0	0	0	0	0
M00237	Structural complex	Environmental information processing	Phosphate and amino acid transport system	Branched-chain amino acid transport system	1	0.6	0	0	1	0	1	1	1	1	1	1	1	1	0	0	1	1	1	0	1	0	0	0	1	1	0	1	1	1	0	0	1	1	1	0	0	0	0	1	0	0	0	1	0
M00234	Structural complex	Environmental information processing	Phosphate and amino acid transport system	Cystine transport system	0	0	0.667	0	0	0	0	0.667	0	0	0	0	0	0.667	0	0	0.667	0	0.667	0	0.667	0.667	0	0	0.667	0.667	0	0.667	0	0.667	0	0	0.667	0	0.667	0	0	0	0.667	0.667	0	0.667	0	0	0
M00238	Structural complex	Environmental information processing	Phosphate and amino acid transport system	D-Methionine transport system	1	0.667	1	0	1	1	1	1	1	1	1	1	1	1	1	0	1	1	1	1	1	1	1	0	1	1	0	1	1	1	1	1	1	1	1	1	1	1	1	1	1	1	0	1	0
M00233	Structural complex	Environmental information processing	Phosphate and amino acid transport system	Glutamate transport system	0	0	0	0	0	0	0	0	0	0	0	0	0	0	0	0	0	0	0	0	0	0	0	0	0	0	0	0	0	0	0	0	0	1	0	0	0	0	0	0	0	0	0	0	0
M00585	Structural complex	Environmental information processing	Phosphate and amino acid transport system	L-Cystine transport system	0	0.6	0	0	0.6	0	0	0.6	0	0	0	0	0	0	0	0	0	0	0	0	0.2	0	0	0	0	0	0	0	0	0	0	0	0	0.6	0	0	0	0	0	0	0	0	0	0	0
M00231	Structural complex	Environmental information processing	Phosphate and amino acid transport system	Octopine/nopaline transport system	0	0	0	0	0	0	0	0	0	0	0	0	0	0	0	0	0	0	0	0	0	0	0	0	0	0	0	0	0	0	0	0	0	0	0	0	0	0	0	0	0	0	0	0	0
M00222	Structural complex	Environmental information processing	Phosphate and amino acid transport system	Phosphate transport system	0	0.75	1	1	0	1	1	1	1	1	1	1	1	1	1	1	1	1	1	1	1	1	1	1	1	1	1	1	1	1	1	1	1	1	1	1	1	1	1	1	1	1	1	0	1
M00223	Structural complex	Environmental information processing	Phosphate and amino acid transport system	Phosphonate transport system	0	0	1	0	0	0	0	1	0	0	0	0	0	1	0	0	0	0	0	0	1	1	1	0	1	1	0	1	1	0	0	0	1	0	1	0	0	0	1	1	1	1	0	0	0
M00586	Structural complex	Environmental information processing	Phosphate and amino acid transport system	Putative amino-acid transport system	0	0	0	0	0	0	0	0	0	0	0	0	0	0	0	0	0	0	0	0.333	0	0	0	0.333	0	1	0.333	0	0.667	0	0.667	0	0	0	0	0	0	0	0	0	0	0	0.333	0	0.333
M00589	Structural complex	Environmental information processing	Phosphate and amino acid transport system	Putative lysine transport system	0	0.333	0	0	0	0.667	0	0	0	0.667	0	1	0.667	0	0	0	0	0	1	0	0	0	0	0	0	0	0	0	1	1	0	0	0	0	0	0.667	0.667	0	0.333	0	1	0.333	0	0	0
M00236	Structural complex	Environmental information processing	Phosphate and amino acid transport system	Putative polar amino acid transport system	1	1	0.667	1	1	1	1	1	1	1	1	1	1	1	1	1	1	1	1	1	1	0.333	1	1	1	1	1	0.333	1	1	1	1	0.333	1	0.333	1	1	1	0.333	1	1	0.333	1	1	1
M00323	Structural complex	Environmental information processing	Phosphate and amino acid transport system	Urea transport system	0	0	0	0	0	0	0	1	0	0	0	0	0	1	0	1	0.2	0	0	0	1	0	0	0	0.8	0	0	0	0	0	0	0	0	0	0	0	0	0	0	1	0	0	0	0	0
M00305	Structural complex	Environmental information processing	Phosphotransferase system (PTS)	PTS system, 2-O-A-mannosyl-D-glycerate-specific II component	0	0	0	0	0	0	0.333	0	0.333	0	0.333	0	0	0	0	0	0	0.333	0	0	0.333	0	0	0	0.333	0	0	0.333	0	0	0.333	0	0	0	0.333	0	0	0	0	0.333	0	0	0	0	0
M00610	Structural complex	Environmental information processing	Phosphotransferase system (PTS)	PTS system, D-glucosaminate-specific II component	0	0	0	0	0	1	1	1	1	0	1	0	0	1	0	0	0	1	0	0	0	0	0	0	0	0	0	0	0	0.25	1	0	0	0	0	1	1	0	0	0	0	0	0	0	0
M00282	Structural complex	Environmental information processing	Phosphotransferase system (PTS)	PTS system, D-glucosamine-specific II component	0	0	0.333	0.333	0	0	0.333	0	0.333	0	0.333	0.333	0	0	0	0	0	0.333	0	0.333	0.333	0.333	0	0.333	0.333	0	0.333	0.333	0	0	0.333	0	0.333	0	0	0	0	0	0.333	0.333	0	0.667	0.333	0	0.333
M00277	Structural complex	Environmental information processing	Phosphotransferase system (PTS)	PTS system, N-acetylgalactosamine-specific II component	0	0	0	1	0	1	1	0	1	0.25	1	1	0.25	1	0	0	0	1	0	1	1	0	0	0	0	0	0	1	0	1	0	0	1	0	1	1	1	0	0	1	0	0	0	0	0
M00303	Structural complex	Environmental information processing	Phosphotransferase system (PTS)	PTS system, N-acetylmuramic acid-specific II component	0	0.333	0.333	0.333	0	0.333	0.333	0.667	0.333	0	0.333	0.333	0	0.333	0	0	0.333	0.333	0	0.333	0.333	0.333	0	0.333	0.333	0.333	0.333	0.667	0	0	0.333	0	0.667	0.333	0.667	0.333	0.333	0.333	0.333	0.333	0	0.333	0.333	0	0.333
M00272	Structural complex	Environmental information processing	Phosphotransferase system (PTS)	PTS system, arbutin-, cellobiose-, and salicin-specific II component	0	0.333	0.333	0.333	0	0.333	0.333	0.667	0.333	0	0.333	0.333	0	0.667	0	0	0.667	0.333	0	0.333	0.667	0.333	0	0.333	0.667	0.667	0.333	0.333	0	0	0.333	0	0.667	0.333	0.667	0.333	0.333	0.333	0.333	0.667	0	0.333	0.333	0	0.333
M00268	Structural complex	Environmental information processing	Phosphotransferase system (PTS)	PTS system, arbutin-like II component	0	0.333	0.667	0.333	0	0.333	0.667	1	1	0	0.667	0.667	0	0.333	0	0	0.333	0.667	0	0.667	0.667	0.667	0	0.667	0.333	0.333	0.667	0.333	0	0	0.667	0	0.333	0.333	0.667	0.333	0.333	0.333	0.667	0.667	0	0.667	0.667	0	0.333
M00283	Structural complex	Environmental information processing	Phosphotransferase system (PTS)	PTS system, ascorbate-specific II component	1	0	0	0	1	1	0	1	0	1	0	0	1	1	0	0	1	0	0	1	1	0	0	1	1	1	1	1	0	0.667	1	0	1	1	1	1	1	0	0	1	0	1	1	1	1
M00271	Structural complex	Environmental information processing	Phosphotransferase system (PTS)	PTS system, beta-glucosides-specific II component	0	0	0	0	0	0.333	1	0.333	0.333	0.333	0.333	0.333	0.333	0	0	0	0.667	0.333	0.333	0.333	0.333	0	0	0	0.667	0	0	0.333	0.333	0.667	1	0	0.333	0.333	0.333	0.333	0.333	0.333	0	0	0	0.333	0	0	0
M00273	Structural complex	Environmental information processing	Phosphotransferase system (PTS)	PTS system, fructose-specific II component	0.333	0.333	0.333	0.667	0.667	1	0.667	1	1	0.333	0.333	0.333	0.333	1	0.333	0.333	0.333	0.333	0	0.333	0.333	0.333	0	0.333	1	0.667	0.333	1	0	1	1	0	1	0	0.333	1	1	0.667	0.333	0.667	0	0.333	0.333	0.333	0.333
M00304	Structural complex	Environmental information processing	Phosphotransferase system (PTS)	PTS system, fructose-specific II component	0	0	0	0	0	0	0	0	0	0	0	0	0	0	0	0	0	0	0	0	0	0	0	0	0	0	0	0	0	0	0	0	0	0	0	0	0	0	0	0	0	0	0	0	0
M00306	Structural complex	Environmental information processing	Phosphotransferase system (PTS)	PTS system, fructose-specific II-like component	0	0	0	0	0	0	0.333	1	0	0	0	0	0	1	0	0	0	0	0	0	0	0	0	0	1	0.333	0	1	0	0.667	0.667	0	1	0	1	0	0	0	0	1	0	0	0	0	0
M00287	Structural complex	Environmental information processing	Phosphotransferase system (PTS)	PTS system, galactosamine-specific II component	0	0	0	0.25	0	0.25	0.25	0	0.25	0.25	0.25	0.25	0.25	0.25	0	0	0	0.25	0	0.25	0.25	0	0	0	0	0	0	1	0	0.25	0	0	1	0	1	0.25	0.25	0	0	0.25	0	0	0	0	0
M00265	Structural complex	Environmental information processing	Phosphotransferase system (PTS)	PTS system, glucose-specific II component	0	0.333	0.333	0.667	0	0.667	0.333	1	0.333	0.333	0.333	0.667	0.333	0.667	0.333	0	0.667	0.333	0	0.333	0.667	0.333	0	0.667	0.667	0.667	0.667	0.667	0	0.333	0.333	0	0.667	0.333	0.667	0.667	0.667	1	0.333	0.667	0	0.333	0.667	0	0.667
M00281	Structural complex	Environmental information processing	Phosphotransferase system (PTS)	PTS system, lactose-specific II component	0	0	0.667	0	0	0	0	0	0	0.667	0	0	0.667	0	0	0	0	0	0	0.667	0	0.667	0	0	0	0	0	0	0	0	0	0	0	0	0	0	0.667	0	0.667	0	0	0.667	0	0	0
M00266	Structural complex	Environmental information processing	Phosphotransferase system (PTS)	PTS system, maltose and glucose-specific II component	0	0.333	0.667	0.333	0	0.667	0.667	0.667	0.667	0.333	0.667	0.333	0	1	0	0	0.667	0.667	0	0.333	1	0.333	0	0.333	1	0.333	0.333	1	0	0	1	0	1	0.333	0.667	0.667	0.667	0.333	0.333	1	0	0.667	0.333	0	0.333
M00274	Structural complex	Environmental information processing	Phosphotransferase system (PTS)	PTS system, mannitol-specific II component	0	0	0.333	0	0	0.667	0	0.333	0	0.667	0	0	0	0.333	0	0	0.333	0	0	0	0.333	0	0	0	0.333	0.333	0	0.667	0	0	0.667	0	0.667	0	0.667	0.667	0.667	0	0	0.333	0	0.667	0	0	0
M00269	Structural complex	Environmental information processing	Phosphotransferase system (PTS)	PTS system, sucrose-specific II component	0	0.333	0.667	0	0	0.667	0.333	0.333	0.333	0.333	0.333	0.333	0.333	0.333	0	0	0	0.333	0.333	0.333	0.333	0.667	0	0.333	0.333	0.333	0.333	0.333	0	1	0.333	0	0	0	0	0.667	0.667	0	0.667	0.333	0	0.667	0.333	0	0.333
M00270	Structural complex	Environmental information processing	Phosphotransferase system (PTS)	PTS system, trehalose-specific II component	0	0.333	0.667	0.333	0	0.333	0.333	0.667	0.333	0.333	0.333	0.333	0.333	0.667	0	0	0.667	0.333	0	0.333	0.667	0.333	0	0.333	0.667	0.667	0.333	0.667	0	0.333	0.333	0	0.667	0.333	0.667	0.333	0.333	0.333	0.667	0.667	0	0.667	0.333	0	0.333
M00219	Structural complex	Environmental information processing	Saccharide, polyol, and lipid transport system	AI-2 transport system	0	0	0	0	0	0	0	1	0	0	0	0	0	0	0	0	0	0	0	0	1	0	0	0	0.5	0	0	0	0	0	0	0	0	0	1	0	0	0	0	1	0	0	0	0	0
M00217	Structural complex	Environmental information processing	Saccharide, polyol, and lipid transport system	D-Allose transport system	0	0	0	0	0	0	0	1	0	0	0	0	0	0	0	0	0	0	0	0	0	0	0	0	0	0	0	1	0	0	0	0	1	0	0	0	0	0	0	1	0	0	0	0	0
M00215	Structural complex	Environmental information processing	Saccharide, polyol, and lipid transport system	D-Xylose transport system	0	0	0	0	0	0	0	1	0	0	0	0	0	0	0	0	1	0	0	0	1	0	0	0	1	0	0	1	0	0.333	0	0	1	0	1	0	0	0	0	1	0	0	0	0	0
M00590	Structural complex	Environmental information processing	Saccharide, polyol, and lipid transport system	Erythritol transport system	0	0	0	0	0	0	0	1	0	0	0	0	0	0	0	0	0.667	0	0	0	0	0	0	0	1	0	0	1	0	0	0	0	0	0	0	0	0	0	0	0	0	0	0	0	0
M00605	Structural complex	Environmental information processing	Saccharide, polyol, and lipid transport system	Glucose/mannose transport system	0	0.25	0	0	0	0.25	0.25	0.25	0.25	0.25	0.25	0.25	0.25	0.25	0.25	0.25	0	0.25	0.25	0.25	0.25	0.25	0	0.25	0.25	0.25	0.25	0.25	0.25	0.25	0.25	0.25	0.25	0.25	0.25	0.25	0.25	1	0.25	0.25	0	0.25	0.25	0	0.25
M00199	Structural complex	Environmental information processing	Saccharide, polyol, and lipid transport system	L-Arabinose/lactose transport system	0	0	0	0	0	0	0	0	0	0	0	1	0	0	0	1	0	0	0	0	0	0	0	0	0	0	0	0	0	0	0	0	0	1	0	0	0	0	0	0	0	0	0	0	0
M00194	Structural complex	Environmental information processing	Saccharide, polyol, and lipid transport system	Maltose/maltodextrin transport system	0	0.25	0	0	0	0.25	0.25	1	0.25	0.25	0.25	0.25	0.25	1	0.25	0.25	1	0.25	0.25	0.25	1	0.25	0	0.25	1	1	0.25	1	0.25	0.25	0.25	0.25	1	0.25	1	0.25	0.25	0.5	0.25	1	0	0.25	0.25	0	0.25
M00214	Structural complex	Environmental information processing	Saccharide, polyol, and lipid transport system	Methyl-galactoside transport system	0	0	0	0	0	0	1	1	1	0	1	0.333	0	1	0	1	1	1	0	1	1	0	0	1	1	1	1	1	0	1	0	0	1	0	1	0	0	0	0	1	0	0	1	0	1
M00606	Structural complex	Environmental information processing	Saccharide, polyol, and lipid transport system	N,N'-Diacetylchitobiose transport system	0	0.25	0	0	0	0.25	0.25	0.25	0.25	0.25	0.25	0.25	0.25	0.25	0.25	0.25	0	0.25	0.25	0.25	0.25	0.25	0	0.25	0.25	0	0.25	0.25	0.25	0.25	0.25	0.25	0.25	0.25	0.25	0.25	0.25	0.25	0.25	0.25	0	0.25	0.25	0	0.25
M00211	Structural complex	Environmental information processing	Saccharide, polyol, and lipid transport system	Putative ABC transport system	1	0	1	0	1	1	0	1	0	0	0	0	0	1	0	0	1	0	0	1	1	1	1	0	0	0	0	1	0	0	0	0	1	1	1	1	1	0.5	1	1	0	1	0	0	0
M00207	Structural complex	Environmental information processing	Saccharide, polyol, and lipid transport system	Putative multiple sugar transport system	0	1	0	0	0	1	1	0.25	1	1	1	1	1	1	1	1	0.25	1	1	1	1	0.25	0.25	0.25	1	1	1	1	1	1	1	1	1	1	1	1	1	1	0.25	1	0	0.25	1	0	1
M00200	Structural complex	Environmental information processing	Saccharide, polyol, and lipid transport system	Putative sorbitol/mannitol transport system	0	0.25	0	0	0	0.25	0.25	0.25	0.25	0.25	0.25	0.25	0.25	0.25	0.25	0.25	0.25	0.25	0.25	0.25	0.25	0.25	0	0.25	0.25	0.25	0.25	0.25	0.25	0.25	0.25	0.25	0.25	0.25	0.25	0.25	0.25	0.25	0.25	0.25	0	0.25	0.25	0	0.25
M00591	Structural complex	Environmental information processing	Saccharide, polyol, and lipid transport system	Putative xylitol transport system	0	0	0	0	0	0	0	0	0	0	0	0	0	0	0	0	0	0	0	0	0	0	0	0	0	0	0	0	0	0	0	0	0	0	0	0	0	0	0	0	0	0	0	0	0
M00196	Structural complex	Environmental information processing	Saccharide, polyol, and lipid transport system	Raffinose/stachyose/melibiose transport system	0	0.25	0	0	0	0.25	0.25	0.25	0.25	1	0.25	1	0.25	0.25	1	1	0	0.25	0.25	0.25	0.25	0.25	0.25	1	0.25	0.25	1	0.25	0.25	1	0.25	0.25	0.25	1	0.25	0.25	0.25	0.25	0.25	0.25	0	0.25	0.25	0	1
M00204	Structural complex	Environmental information processing	Saccharide, polyol, and lipid transport system	Trehalose/maltose transport system	0	0	0	0	0	0	0	0.25	0	0	0	0	0	0.25	0	0	0.25	0	0	0	0.25	0	0	0	0.25	0.25	0	0.25	0	0	0	0	0.25	0	0.25	0	0	0	0	0.25	0	0	0	0	0
M00619	Structural complex	Environmental information processing	Saccharide, polyol, and lipid transport system	Xylobiose transport system	0	0	0	0	0	0	0	0	0	0	0	0	0	0	0	0	0	0	0	0	0	0	0	0	0	0	0	0	0	0	0	0	0	0	0	0	0	0	0	0	0	0	0	0	0
M00491	Structural complex	Environmental information processing	Saccharide, polyol, and lipid transport system	arabinogalactan oligomer/maltooligosaccharide transport system	0	1	0	0	0	1	1	1	0.75	1	0.75	1	1	0.25	0.25	0.25	0.25	0.75	0.25	0.25	0.25	0.25	0	1	0.25	0.25	1	0.25	0.25	0.25	0.25	0.25	0.25	1	0.25	1	1	0.75	0.25	0.25	0	1	1	0	1
M00669	Structural complex	Environmental information processing	Saccharide, polyol, and lipid transport system	gamma-Hexachlorocyclohexane transport system	0.75	0	0	0	0.75	0	0	0.75	0	0	0	0	0	0.75	0	0	0.75	0	0	0	0.75	0	0	0	0.75	1	0	0.75	0	0	0	0	0.75	0	0.75	0	0	0	0	0.75	0	0	0	0.75	0
M00262	Structural complex	Genetic information processing	DNA polymerase	DNA polymerase delta complex	0	0	0	0	0	0	0	0	0	0	0	0	0	0	0	0	0	0	0	0	0	0	0	0	0	0	0	0	0	0	0	0	0	0	0	0	0	0	0	0	0	0	0	0	0
M00263	Structural complex	Genetic information processing	DNA polymerase	DNA polymerase epsilon complex	0	0	0	0	0	0	0	0	0	0	0	0	0	0	0	0	0	0	0	0	0	0	0	0	0	0	0	0	0	0	0	0	0	0	0	0	0	0	0	0	0	0	0	0	0
M00294	Structural complex	Genetic information processing	DNA polymerase	DNA polymerase gamma complex	0	0	0	0	0	0	0	0	0	0	0	0	0	0	0	0	0	0	0	0	0	0	0	0	0	0	0	0	0	0	0	0	0	0	0	0	0	0	0	0	0	0	0	0	0
M00340	Structural complex	Genetic information processing	Proteasome	Proteasome, 20S core particle	0	0	0	0	0	0	0	0	0	0	0	0	0	0	0	0	0	0	0	0	0	0	0	0	0	0	0	0	0	0	0	0	0	0	0	0	0	0	0	0	0	0	0	0	0
M00404	Structural complex	Genetic information processing	Protein processing	COPII complex	0	0	0	0	0	0	0	0	0	0	0	0	0	0	0	0	0	0	0	0	0	0	0	0	0	0	0	0	0	0	0	0	0	0	0	0	0	0	0	0	0	0	0	0	0
M00403	Structural complex	Genetic information processing	Protein processing	HRD1/SEL1 ERAD complex	0.1	0	0	0	0	0	0	0	0	0	0	0.1	0	0	0	0	0	0	0.1	0	0	0	0	0	0	0	0	0	0	0	0	0.1	0	0.1	0	0	0	0	0	0	0	0	0	0.1	0
M00182	Structural complex	Genetic information processing	RNA polymerase	RNA polymerase I, eukaryotes	0	0	0	0	0	0	0	0	0	0	0	0	0	0	0	0	0	0	0	0	0	0	0	0	0	0	0	0	0	0	0	0	0	0	0	0	0	0	0	0	0	0	0	0	0
M00180	Structural complex	Genetic information processing	RNA polymerase	RNA polymerase II, eukaryotes	0	0	0	0	0	0	0	0	0	0	0	0	0	0	0	0	0	0	0	0	0	0	0	0	0	0	0	0	0	0	0	0	0	0	0	0	0	0	0	0	0	0	0	0	0
M00181	Structural complex	Genetic information processing	RNA polymerase	RNA polymerase III, eukaryotes	0	0	0	0	0	0	0	0	0	0	0	0	0	0	0	0	0	0	0	0	0	0	0	0	0	0	0	0	0	0	0	0	0	0	0	0	0	0	0	0	0	0	0	0	0
M00183	Structural complex	Genetic information processing	RNA polymerase	RNA polymerase, bacteria	1	0.667	1	0.667	1	1	1	0	1	1	1	1	1	0	1	1	1	1	1	1	0.333	1	1	1	0	1	1	0.667	1	1	1	1	0.667	1	1	1	1	1	1	1	1	0.667	1	1	1
M00391	Structural complex	Genetic information processing	RNA processing	Exosome, eukaryotes	0	0	0	0	0	0	0	0	0	0	0	0	0	0	0	0	0	0	0	0	0	0	0	0	0	0	0	0	0	0	0	0	0	0	0	0	0	0	0	0	0	0	0	0	0
M00427	Structural complex	Genetic information processing	RNA processing	Nuclear pore complex	0	0	0	0	0	0	0	0	0	0	0	0	0	0	0	0	0	0	0	0	0	0	0	0	0	0	0	0	0	0	0	0	0	0	0	0	0	0	0	0	0	0	0	0	0
M00393	Structural complex	Genetic information processing	RNA processing	TRAMP complex	0	0	0	0	0	0	0	0	0	0	0	0	0	0	0	0	0	0	0	0	0	0	0	0	0	0	0	0	0	0	0	0	0	0	0	0	0	0	0	0	0	0	0	0	0
M00406	Structural complex	Genetic information processing	RNA processing	TREX complex	0	0	0	0	0	0	0	0	0	0	0	0	0	0	0	0	0	0	0	0	0	0	0	0	0	0	0	0	0	0	0	0	0	0	0	0	0	0	0	0	0	0	0	0	0
M00428	Structural complex	Genetic information processing	RNA processing	eIF4F complex	0	0	0	0	0	0	0	0	0	0	0	0	0	0	0	0	0	0	0	0	0	0	0	0	0	0	0	0	0	0	0	0	0	0	0	0	0	0	0	0	0	0	0	0	0
M00291	Structural complex	Genetic information processing	Repair system	MRN complex	0	0	0	0	0	0	0	0	0	0	0	0	0	0	0	0	0	0	0	0	0	0	0	0	0	0	0	0	0	0	0	0	0	0	0	0	0	0	0	0	0	0	0	0	0
M00286	Structural complex	Genetic information processing	Replication system	GINS complex	0	0	0	0	0	0	0	0	0	0	0	0	0	0	0	0	0	0	0	0	0	0	0	0	0	0	0	0	0	0	0	0	0	0	0	0	0	0	0	0	0	0	0	0	0
M00179	Structural complex	Genetic information processing	Ribosome	Ribosome, archaea	0.534	0.517	0.431	0.448	0.534	0.534	0.517	0.017	0.517	0.534	0.534	0.534	0.534	0.069	0.5	0.534	0.534	0.534	0.534	0.534	0.034	0.534	0.534	0.534	0.034	0.534	0.534	0.103	0.517	0.517	0.517	0.534	0.086	0.534	0.517	0.534	0.534	0.534	0.534	0.534	0.517	0.31	0.534	0.034	0.534
M00177	Structural complex	Genetic information processing	Ribosome	Ribosome, eukaryotes	0	0	0	0	0	0	0	0	0	0	0	0	0	0	0	0	0	0	0	0	0	0	0	0	0	0	0	0	0	0	0	0	0	0	0	0	0	0	0	0	0	0	0	0	0
M00398	Structural complex	Genetic information processing	Spliceosome	Sm core complex	0	0	0	0	0	0	0	0	0	0	0	0	0	0	0	0	0	0	0	0	0	0	0	0	0	0	0	0	0	0	0	0	0	0	0	0	0	0	0	0	0	0	0	0	0
M00355	Structural complex	Genetic information processing	Spliceosome	Spliceosome, 35S U5-snRNP	0	0	0	0	0	0	0	0	0	0	0	0	0	0	0	0	0	0	0	0	0	0	0	0	0	0	0	0	0	0	0	0	0	0	0	0	0	0	0	0	0	0	0	0	0
M00690	Functional set	Cellular processes	Cell signaling	MAPK (ERK5) signaling	0	0	0	0	0	0	0	0	0	0	0	0	0	0	0	0	0	0	0	0	0	0	0	0	0	0	0	0	0	0	0	0	0	0	0	0	0	0	0	0	0	0	0	0	0
M00216	Structural complex	Environmental information processing	Saccharide, polyol, and lipid transport system	Multiple sugar transport system	0	0	0	0	0	0	0	0	0	0	0	0	0	0	0	0	0	0	0	0	0	0	0	0	0	0	0	0	0	1	0	0	0	0.333	0	0	0	0	0	0	0	0	0	0	0
M00201	Structural complex	Environmental information processing	Saccharide, polyol, and lipid transport system	alpha-Glucoside transport system	0	0	0	0	0	0	0	0	0	0	0	0	0	0	0	0	0	0	0	0	0	0	0	0	0	0	0	0	0	0	0	0	0	0	0	0	0	0	0	0	0	0	0	0	0
M00260	Structural complex	Genetic information processing	DNA polymerase	DNA polymerase III complex, bacteria	1	0.833	1	1	1	1	1	1	1	1	1	1	1	0.833	1	1	1	1	1	1	1	1	0.833	1	1	1	1	1	1	1	1	1	0.833	1	0.833	1	1	1	1	1	1	1	1	1	1
M00396	Structural complex	Genetic information processing	Spliceosome	Lsm 2-8 complex	0	0	0	0	0	0	0	0	0	0	0	0	0	0	0	0	0	0	0	0	0	0	0	0	0	0	0	0	0	0	0	0	0	0	0	0	0	0	0	0	0	0	0	0	0
M00351	Structural complex	Genetic information processing	Spliceosome	Spliceosome, U1-snRNP	0	0	0	0	0	0	0	0	0	0	0	0	0	0	0	0	0	0	0	0	0	0	0	0	0	0	0	0	0	0	0	0	0	0	0	0	0	0	0	0	0	0	0	0	0
M00389	Structural complex	Genetic information processing	Ubiquitin system	APC/C complex	0	0	0	0.083	0	0	0	0	0.083	0	0.083	0	0	0	0	0	0	0.083	0	0	0	0	0	0	0	0	0	0	0.083	0.083	0	0	0	0	0	0	0	0	0	0	0	0	0	0	0
M00385	Structural complex	Genetic information processing	Ubiquitin system	Cul4-DDB1-DDB2 complex	0	0	0	0	0	0	0	0	0	0	0	0	0	0	0	0	0	0	0	0	0	0	0	0	0	0	0	0	0	0	0	0	0	0	0	0	0	0	0	0	0	0	0	0	0
M00380	Structural complex	Genetic information processing	Ubiquitin system	SCF-BTRC complex	0	0	0	0	0	0	0	0	0	0	0	0	0	0	0	0	0	0	0	0	0	0	0	0	0	0	0	0	0	0	0	0	0	0	0	0	0	0	0	0	0	0	0	0	0
M00387	Structural complex	Genetic information processing	Ubiquitin system	SCF-FBW7 complex	0	0	0	0	0	0	0	0	0	0	0	0	0	0	0	0	0	0	0	0	0	0	0	0	0	0	0	0	0	0	0	0	0	0	0	0	0	0	0	0	0	0	0	0	0
M00008	Pathway module	Carbohydrate and lipid metabolism	Central carbohydrate metabolism	Entner-Doudoroff pathway, glucose-6P => glyceraldehyde-3P + pyruvate	0.25	0.25	0.5	0.25	0.25	0.75	0.5	1	0.5	0.5	0.5	0.5	0.5	1	0	0.75	0.75	0.5	0.25	0.5	1	0.5	0.25	0.5	1	0.75	0.5	1	0	0.75	0.25	0	1	0.5	1	0.75	0.75	0.75	0.5	1	0.25	0.5	0.25	0.25	0.5
M00102	Pathway module	Carbohydrate and lipid metabolism	Sterol biosynthesis	Ergocalciferol biosynthesis	0	0	0	0	0	0	0	0	0	0	0	0	0	0	0	0	0	0	0	0	0	0	0	0	0	0	0	0	0	0	0	0	0	0	0	0	0	0	0	0	0	0	0	0	0
M00364	Pathway module	Carbohydrate and lipid metabolism	Terpenoid backbone biosynthesis	C10-C20 isoprenoid biosynthesis, bacteria	0.5	0.5	1	0	0.5	1	0.5	0.5	0.5	1	0.5	1	1	1	0.5	0.5	1	0.5	0.5	1	1	1	0.5	0.5	1	1	0.5	1	1	0.5	1	1	1	0.5	1	1	1	0.5	1	1	1	1	0.5	0.5	0.5
M00577	Pathway module	Nucleotide and amino acid metabolism	Cofactor and vitamin biosynthesis	Biotin biosynthesis, BioW pathway, pimelate => pimeloyl-CoA => biotin	1	0	0.2	1	1	0	0.2	0.8	0.2	0	0.2	0.6	0	0.8	0	0.2	0.8	0.2	0	0.4	0.8	1	0	0.4	0.8	0.8	0.4	0.8	0.2	0.2	0.2	1	0.8	0	0.8	0	0	0.8	1	0.8	0.6	1	0.4	1	0.4
M00135	Pathway module	Nucleotide and amino acid metabolism	Polyamine biosynthesis	GABA biosynthesis, eukaryotes, putrescine => GABA	0.333	0.333	0.667	0.333	0.333	0.667	0.667	0.333	0.667	0	0.667	1	0.333	0.333	0.333	0.667	0.333	0.667	0.667	0.667	0.667	0.667	0.333	0.333	1	0	0.333	0.333	1	0.667	0.667	0.333	0.333	0.333	0.333	0.667	0.667	0.333	0.667	0.333	0.333	0.667	0.667	0.333	0.333
M00637	Pathway module	Secondary metabolism	Aromatics degradation	Anthranilate degradation, anthranilate => catechol	0	0	0	0	0	0	0	0	0	0	0	0	0	0	0	0	0	0	0	0	0	0	0	0	0	0	0	0	0	0	0	0	0	0	0	0	0	0	0	0	0	0	0	0	0
M00500	Functional set	Environmental information processing	Two-component regulatory system	AtoS-AtoC (cPHB biosynthesis) two-component regulatory system	0	0	0	0	0	0	0	0	0	0	0	0	0	0	0	0	0	0	0	0	0	0	0	0	0	0	0	1	1	0	0	0	1	0	0	0	0	0	0	0	0	0	0	0	0
M00484	Functional set	Environmental information processing	Two-component regulatory system	YdfH-YdfI two-component regulatory system	0	0	0	0	0	0	0	0	0	0	0	0	0	0	0	0	0	0	0	0	0	0	0	0	0	0	0	0	0	0	0	0	0	0	0	0	0	0	0	0	0	0	0	0	0
M00360	Functional set	Metabolism	Aminoacyl tRNA	Aminoacyl-tRNA biosynthesis, prokaryotes	1	1	1	1	1	1	1	0.947	1	1	1	0.947	1	0.895	1	1	1	1	1	1	1	1	1	1	0.947	1	1	0.947	1	1	1	1	1	1	1	1	1	1	1	1	1	1	1	0.947	1
M00643	Signature module	Gene set	Drug resistance	Multidrug resistance, efflux pump MexXY-OprM	0.25	0	0	0	0.25	0	0	0.25	0	0	0	0	0	0	0	0	0.25	0	0	0	0.25	0	0	0	0.25	0.25	0	0.25	0	0	0	0	0.25	0	0	0	0	0	0	0.25	0	0	0	0	0
M00333	Structural complex	Environmental information processing	Bacterial secretion system	Type IV secretion system	0	0	0.167	0	0	0	0	0	0.167	0.167	0	0	0.167	0	0	0.333	0	0	0.333	0	0.833	0.167	0.167	0.167	0	0	0.167	0	0.167	0.333	0.167	0.167	0	0.167	0	0.167	0	0.167	0	0	0	0	0.167	0.833	0
M00244	Structural complex	Environmental information processing	Metallic cation, iron-siderophore and vitamin B12 transport system	Putative zinc/manganese transport system	0	0	0	0	0	0	0	1	0	0	0	0	0	0	0	0	1	0	0	0	1	0	0	0	0	0	0	0	0	0	0	0	0	1	0	0	0	1	0	1	0	0	0	0	0
M00302	Structural complex	Environmental information processing	Mineral and organic ion transport system	2-Aminoethylphosphonate transport system	0	0	0	0	0	0	0	1	0	0	0	0	0	0	0	0	0	0	0	0	0	0	0	0	0	0	0	0	0	0	0	0	0	0	0	0	0	0	0	0	0	0	0	0	0
M00189	Structural complex	Environmental information processing	Mineral and organic ion transport system	Molybdate transport system	1	0	1	1	1	1	0.667	1	0.667	0	0.667	1	0	1	0.667	1	1	0.667	0	0.667	1	1	1	0.667	1	1	0.667	1	1	1	1	0	1	0	1	1	1	0	1	1	0	1	0.667	1	0.667
M00348	Structural complex	Environmental information processing	Peptide and nickel transport system	Glutathione transport system	0	0	0	0	0	0	0	1	0	0	0	0	0	1	0	0	1	0	0	0	1	0	0	0	1	0	0	1	0	0.75	0	0	1	0	1	0	0	0	0	1	0	0	0	0	0
M00228	Structural complex	Environmental information processing	Phosphate and amino acid transport system	Putative glutamine transport system	0	0.333	0	0	0	0.667	0	0	0	0	0	0.667	0	0	0	0	0	0	0	0	0	0	0.667	0	0	0	0	0	0	0	0	0	0	0	0	0.667	0.667	0	0	0	0	0	0	0	0
M00279	Structural complex	Environmental information processing	Phosphotransferase system (PTS)	PTS system, galactitol-specific II component	0	0	0	0	0	1	0	1	0	1	0	0	1	0	0	0	0	0	0	0	0	0	0	0	1	0	0	1	0	1	1	0	1	0	1	1	1	0.667	0	0	0	1	1	0	0
M00276	Structural complex	Environmental information processing	Phosphotransferase system (PTS)	PTS system, mannose-specific II component	0	1	0	0	0	1	1	1	1	1	1	1	1	1	0	0	1	1	0	1	0.75	0	0	1	1	0	1	0.75	0	1	1	0	0.75	0	0.75	1	1	0	0	1	0	0	1	0	1
M00592	Structural complex	Environmental information processing	Saccharide, polyol, and lipid transport system	Inositol transport system	0	0	0	0	0	0	0	0	0	0	0	0	0	0	0	0	0	0	0	0	1	0	0	0	0	0	0	0	0	0	0	0	0	0	0	0	0	0	0	0	0	0	0	0	0
M00395	Structural complex	Genetic information processing	RNA processing	Decapping complex	0	0	0	0	0	0	0	0	0	0	0	0	0	0	0	0	0	0	0	0	0	0	0	0	0	0	0	0	0	0	0	0	0	0	0	0	0	0	0	0	0	0	0	0	0
M00120	Pathway module	Nucleotide and amino acid metabolism	Cofactor and vitamin biosynthesis	Coenzyme A biosynthesis, pantothenate => CoA	1	0	1	1	1	1	1	1	1	1	1	1	1	1	1	0.667	1	1	1	1	1	1	1	1	0.667	1	1	1	1	1	1	1	1	0.667	1	1	1	1	1	1	1	1	1	1	1
M00080	Pathway module	Carbohydrate and lipid metabolism	Lipopolysaccharide metabolism	Lipopolysaccharide biosynthesis, inner core => outer core => O-antigen	0.25	0.083	0	0	0.25	0.083	0.083	0.5	0.083	0	0.083	0.083	0.083	0.75	0	0	0.5	0.083	0	0	0.5	0	0.083	0	0.5	0.25	0	0.75	0	0	0	0	0.667	0	0.667	0.083	0.083	0	0	0.5	0	0	0	0.25	0
M00761	Pathway module	Carbohydrate and lipid metabolism	Sugar metabolism	Undecaprenylphosphate alpha-L-Ara4N biosynthesis, UDP-GlcA => Undecaprenyl phosphate alpha-L-Ara4N	0	0	0	0	0	0	0	1	0	0	0	0	0	1	0	0.25	0	0	0	0	1	0	0	0	0	0	0	1	0	0	0	0	1	0	1	0	0	0	0	1	0	0	0	0	0
M00032	Pathway module	Nucleotide and amino acid metabolism	Lysine metabolism	Lysine degradation, lysine => saccharopine => acetoacetyl-CoA	0	0	0.286	0	0	0	0	0.286	0	0	0	0	0.143	0.429	0.286	0	0.429	0	0	0	0.429	0.286	0	0	0.429	0.429	0	0.429	0	0	0	0	0.429	0	0.429	0	0	0.143	0.286	0.429	0	0.429	0	0	0
M00708	Signature module	Gene set	Drug resistance	Multidrug resistance, PatAB transporter	0	0.5	0	0	0	1	0	0	0	0	0	0	0	0	0	0	0	0	0	0	0	0	0	0	0	0	0	0	0	0	0	0	0	0	0	1	1	0	0	0	0	0	0	0	0
M00584	Structural complex	Environmental information processing	ABC-2 type and other transport systems	Acetoin utilization transport system	0	0	0	0	0	0	0	0	0	0	0	0	0	0	0	0	0	0	0	0	0	0	0	0	0	0	0	0	0	0	0	0	0	0	0	0	0	0	0	0	0	0	0	0	0
M00732	Structural complex	Environmental information processing	ABC-2 type and other transport systems	Cationic antimicrobial peptide transport system	0	0	1	0	0	0	0	0	0	0	0	0	0	0	0	0	0	0	0	0	0	1	0	0	0	0	0	0	0	0	0	0	0	0	0	0	0	0	1	0	0	1	0	0	0
M00280	Structural complex	Environmental information processing	Phosphotransferase system (PTS)	PTS system, glucitol/sorbitol-specific II component	0	1	0	0	0	1	0	0.667	0	0	0	0	0	0.667	0	0	0	0	0	0	1	0	0	0	0	0	0	1	0	0	1	0	1	0	1	1	1	0.333	0.667	1	0	0	0	0	0
M00607	Structural complex	Environmental information processing	Saccharide, polyol, and lipid transport system	Glycerol transport system	0	0	0	0	0	0	0	0	0	0	0	0	0	0	0	0	0	0	0	0	0	0	0	0	0	0	0	0	0	0	0	0	0	0	0	0	0	0	0	0	0	0	0	0	0
M00213	Structural complex	Environmental information processing	Saccharide, polyol, and lipid transport system	L-Arabinose transport system	0	0	0	0	0	0	0	1	0	0	0	0	0	1	0	0	1	0	0	0	1	0	0	0	1	1	0	1	0	0	0	0	1	0	1	0	0	0	0	1	0	0	0	0	0
M00202	Structural complex	Environmental information processing	Saccharide, polyol, and lipid transport system	Oligogalacturonide transport system	0	0	0	0	0	0	0	1	0	0	0	0	0	0	0	0.333	0	0	0	0	0	0	0	0	1	0	0	0	0	1	0	0	0	0	0	0	0	0	0	1	0	0	0	0	0
M00603	Structural complex	Environmental information processing	Saccharide, polyol, and lipid transport system	Putative aldouronate transport system	0	0.667	0	0	0	1	0	0	0	0	0	1	0	0	0	1	0	0	0	1	0	1	0	1	0	0	1	0	0	0	0	0	0	0	0	1	1	0	1	0	0	0	1	0	1
M00197	Structural complex	Environmental information processing	Saccharide, polyol, and lipid transport system	Putative fructooligosaccharide transport system	0	0.25	0	0	0	0.25	0.25	0.25	0.25	0.25	0.25	0.25	0.25	0.25	0.25	0.75	0	0.25	0.25	0.25	0.25	0.25	0	0.25	0.25	0	0.25	0.25	0.25	0.75	0.25	0.25	0.25	0.25	0.25	0.25	0.25	0.25	0.25	0.25	0	0.25	1	0	1
M00221	Structural complex	Environmental information processing	Saccharide, polyol, and lipid transport system	Putative simple sugar transport system	0	1	0	0.667	0	1	0	1	0	1	0	0.667	1	1	0	0.667	1	0	0.667	0.667	1	0	0	0.667	1	1	0.667	1	1	1	0	0.667	1	0	1	1	1	0.667	0	1	0.667	0	0.667	0	0.667
M00198	Structural complex	Environmental information processing	Saccharide, polyol, and lipid transport system	Putative sn-glycerol-phosphate transport system	0	0	0	0	0	0	0	1	0	0	0	0.75	0	1	0.5	0	1	0	0	0.75	1	0	0	0	0.25	0	0	1	0	0.75	0.5	0	1	0	1	0	0	0.75	0	1	0	0	0	0	0
M00261	Structural complex	Genetic information processing	DNA polymerase	DNA polymerase alpha / primase complex	0	0	0	0	0	0	0	0	0	0	0	0	0	0	0	0	0	0	0	0	0	0	0	0	0	0	0	0	0	0	0	0	0	0	0	0	0	0	0	0	0	0	0	0	0
M00293	Structural complex	Genetic information processing	DNA polymerase	DNA polymerase zeta complex	0	0	0	0	0	0	0	0	0	0	0	0	0	0	0	0	0	0	0	0	0	0	0	0	0	0	0	0	0	0	0	0	0	0	0	0	0	0	0	0	0	0	0	0	0
M00342	Structural complex	Genetic information processing	Proteasome	Bacterial proteasome	0	0	0	0	0	0	0	0	0	0	0	0	0	0	0.5	0	0	0	0	0	0	0	0	0	0	0	0	0	0	0	0	0	0	0.5	0	0	0	0.5	0	0	0	0	0	0	0
M00408	Structural complex	Genetic information processing	Protein processing	ESCRT-0 complex	0	0	0	0	0	0	0	0	0	0	0	0	0	0	0	0	0	0	0	0	0	0	0	0	0	0	0	0	0	0	0	0	0	0	0	0	0	0	0	0	0	0	0	0	0
M00409	Structural complex	Genetic information processing	Protein processing	ESCRT-I complex	0	0	0	0	0	0	0	0	0	0	0	0	0	0	0	0	0	0	0	0	0	0	0	0	0	0	0	0	0	0	0	0	0	0	0	0	0	0	0	0	0	0	0	0	0
M00410	Structural complex	Genetic information processing	Protein processing	ESCRT-II complex	0	0	0	0	0	0	0	0	0	0	0	0	0	0	0	0	0	0	0	0	0	0	0	0	0	0	0	0	0	0	0	0	0	0	0	0	0	0	0	0	0	0	0	0	0
M00401	Structural complex	Genetic information processing	Protein processing	Sec61 complex	0	0	0	0	0	0	0	0	0	0	0	0	0	0	0	0	0	0	0	0	0	0	0	0	0	0	0	0	0	0	0	0	0	0	0	0	0	0	0	0	0	0	0	0	0
M00430	Structural complex	Genetic information processing	RNA processing	Exon junction complex (EJC)	0	0	0	0	0	0	0.067	0	0	0	0	0.067	0	0	0	0	0	0	0	0.067	0	0	0	0	0	0	0	0.067	0	0	0	0	0	0	0	0	0.067	0	0	0	0	0	0	0	0
M00394	Structural complex	Genetic information processing	RNA processing	RNA degradosome	0.5	0.5	0.5	0.5	0.5	0.5	0.5	1	0.5	0.5	0.5	0.5	0.5	1	0.75	0.5	1	0.5	0.5	0.5	1	0.5	0.5	0.5	0.25	1	0.5	1	0.5	0.5	0.5	0.5	1	0.75	1	0.5	0.5	0.75	0.5	1	0.5	0.5	0.5	0.5	0.5
M00392	Structural complex	Genetic information processing	RNA processing	Ski complex	0	0	0	0	0	0	0	0	0	0	0	0	0	0	0	0	0	0	0	0	0	0	0	0	0	0	0	0	0	0	0	0	0	0	0	0	0	0	0	0	0	0	0	0	0
M00426	Structural complex	Genetic information processing	RNA processing	Survival motor neuron (SMN) complex	0	0	0	0	0	0	0	0	0	0	0	0	0	0	0	0	0	0	0	0	0	0	0	0	0	0	0	0	0	0	0	0	0	0	0	0	0	0	0	0	0	0	0	0	0
M00295	Structural complex	Genetic information processing	Repair system	BRCA1-associated genome surveillance complex (BASC)	0	0	0	0	0	0	0	0	0	0	0	0	0	0	0	0	0	0	0	0	0	0	0	0	0	0	0	0	0	0	0.071	0	0	0	0	0	0	0	0	0	0	0	0	0	0
M00414	Structural complex	Genetic information processing	Repair system	Bloom's syndrome complex	0	0	0	0	0	0	0	0	0	0	0	0	0	0	0	0	0	0	0	0	0	0	0	0	0	0	0	0	0	0	0	0	0	0	0	0	0	0	0	0	0	0	0	0	0
M00297	Structural complex	Genetic information processing	Repair system	DNA-PK complex	0	0	0	0	0	0	0	0	0	0	0	0	0	0	0	0	0	0	0	0	0	0	0	0	0	0	0	0	0	0	0	0	0	0	0	0	0	0	0	0	0	0	0	0	0
M00290	Structural complex	Genetic information processing	Repair system	Holo-TFIIH complex	0	0	0	0	0	0.1	0.1	0	0.1	0	0	0.1	0	0	0	0.1	0	0.1	0	0.1	0	0	0	0.1	0	0	0.1	0	0.1	0.1	0	0.1	0	0	0	0.1	0.1	0.1	0	0	0.1	0	0.1	0	0.1
M00292	Structural complex	Genetic information processing	Repair system	MRX complex	0	0	0	0	0	0	0	0	0	0	0	0	0	0	0	0	0	0	0	0	0	0	0	0	0	0	0	0	0	0	0	0	0	0	0	0	0	0	0	0	0	0	0	0	0
M00285	Structural complex	Genetic information processing	Replication system	MCM complex	0	0	0	0	0	0	0	0	0	0	0	0	0	0	0	0	0	0	0	0	0	0	0	0	0	0	0	0	0	0	0	0	0	0	0	0	0	0	0	0	0	0	0	0	0
M00284	Structural complex	Genetic information processing	Replication system	Origin recognition complex	0	0	0	0	0	0	0	0	0	0	0	0	0	0	0	0	0	0	0	0	0	0	0	0	0	0	0	0	0	0	0	0	0	0	0	0	0	0	0	0	0	0	0	0	0
M00289	Structural complex	Genetic information processing	Replication system	RF-C complex	0	0	0	0	0	0	0	0	0	0	0	0	0	0	0	0	0	0	0	0	0	0	0	0	0	0	0	0	0	0	0	0	0	0	0	0	0	0	0	0	0	0	0	0	0
M00397	Structural complex	Genetic information processing	Spliceosome	Lsm 1-7 complex	0	0	0	0	0	0	0	0	0	0	0	0	0	0	0	0	0	0	0	0	0	0	0	0	0	0	0	0	0	0	0	0	0	0	0	0	0	0	0	0	0	0	0	0	0
M00353	Structural complex	Genetic information processing	Spliceosome	Spliceosome, Prp19/CDC5L complex	0	0	0	0	0	0	0	0	0	0	0	0	0	0	0	0	0	0	0	0	0	0	0	0	0	0	0	0	0	0	0	0	0	0	0	0	0	0	0	0	0	0	0	0	0
M00352	Structural complex	Genetic information processing	Spliceosome	Spliceosome, U2-snRNP	0	0	0	0	0	0	0	0	0	0	0	0	0	0	0	0	0	0	0	0	0	0	0	0	0	0	0	0	0	0	0	0	0	0	0	0	0	0	0	0	0	0	0	0	0
M00354	Structural complex	Genetic information processing	Spliceosome	Spliceosome, U4/U6.U5 tri-snRNP	0	0	0	0	0	0	0	0	0	0	0	0	0	0	0	0	0	0	0	0	0	0	0	0	0	0	0	0	0	0	0	0	0	0	0	0	0	0	0	0	0	0	0	0	0
M00384	Structural complex	Genetic information processing	Ubiquitin system	Cul3-SPOP complex	0	0	0	0	0	0	0	0	0	0	0	0	0	0	0	0	0	0	0	0	0	0	0	0	0	0	0	0	0	0	0	0	0	0	0	0	0	0	0	0	0	0	0	0	0
M00386	Structural complex	Genetic information processing	Ubiquitin system	Cul4-DDB1-CSA complex	0	0	0	0	0	0	0	0	0	0	0	0	0	0	0	0	0	0	0	0	0	0	0	0	0	0	0	0	0	0	0	0	0	0	0	0	0	0	0	0	0	0	0	0	0
M00382	Structural complex	Genetic information processing	Ubiquitin system	SCF-FBS complex	0	0	0	0	0	0	0	0	0	0	0	0	0	0	0	0	0	0	0	0	0	0	0	0	0	0	0	0	0	0	0	0	0	0	0	0	0	0	0	0	0	0	0	0	0
M00379	Structural complex	Genetic information processing	Ubiquitin system	SCF-MET30 complex	0	0	0	0	0	0	0	0	0	0	0	0	0	0	0	0	0	0	0	0	0	0	0	0	0	0	0	0	0	0	0	0	0	0	0	0	0	0	0	0	0	0	0	0	0
M00003	Pathway module	Carbohydrate and lipid metabolism	Central carbohydrate metabolism	Gluconeogenesis, oxaloacetate => fructose-6P	1	0.714	1	1	1	0.857	0.857	1	0.857	1	0.857	1	1	1	0.857	1	1	0.857	1	0.857	1	1	0.857	0.857	0.857	1	0.857	1	1	1	0.857	0.857	1	0.714	1	0.857	0.857	0.714	1	1	0.857	1	0.857	1	0.857
M00001	Pathway module	Carbohydrate and lipid metabolism	Central carbohydrate metabolism	Glycolysis (Embden-Meyerhof pathway), glucose => pyruvate	0.889	1	1	1	0.889	1	1	1	1	1	1	1	1	1	1	1	1	1	1	1	1	1	1	1	0.889	1	1	1	0.889	1	1	0.778	1	0.889	1	1	1	1	1	1	0.778	1	1	0.889	1
M00007	Pathway module	Carbohydrate and lipid metabolism	Central carbohydrate metabolism	Pentose phosphate pathway, non-oxidative phase, fructose 6P => ribose 5P	0.75	0.75	1	0.5	0.75	1	0.75	1	0.75	1	0.75	0.75	1	1	1	0.75	1	0.75	1	0.75	1	1	1	0.75	1	1	0.75	1	0.75	0.75	0.75	0.75	1	1	1	1	1	0.75	1	1	0.75	1	0.75	0.75	0.75
M00065	Pathway module	Carbohydrate and lipid metabolism	Glycan metabolism	GPI-anchor biosynthesis, core oligosaccharide	0	0	0	0	0	0	0.125	0	0	0	0	0	0	0	0	0	0	0	0.125	0	0	0	0	0.125	0	0.125	0.125	0	0	0.125	0	0	0	0	0	0	0	0.125	0	0	0	0	0.125	0	0.125
M00057	Pathway module	Carbohydrate and lipid metabolism	Glycosaminoglycan metabolism	Glycosaminoglycan biosynthesis, linkage tetrasaccharide	0	0	0	0	0	0	0.25	0	0	0	0	0	0	0	0	0	0	0	0	0	0	0	0	0	0	0.25	0	0	0	0	0	0	0	0	0	0	0	0	0	0	0	0	0	0	0
M00066	Pathway module	Carbohydrate and lipid metabolism	Lipid metabolism	Lactosylceramide biosynthesis	0	0	0	0	0	0	0	0	0	0	0	0	0	0	0	0	0	0	0	0	0	0	0	0	0	0	0	0	0	0	0	0	0	0	0	0	0	0	0	0	0	0	0	0	0
M00091	Pathway module	Carbohydrate and lipid metabolism	Lipid metabolism	Phosphatidylcholine (PC) biosynthesis, PE => PC	0	0	0	0	0	0	0	0	1	0	1	1	0	0	0	0	0	0	0	0	0	0	0	0	0	0	0	0	0	0	0	0	0	0	0	0	0	0	0	0	0	0	0	0	0
M00090	Pathway module	Carbohydrate and lipid metabolism	Lipid metabolism	Phosphatidylcholine (PC) biosynthesis, choline => PC	0	0	0	0	0	0	0	0	0	0	0	0	0	0	0	0	0	0	0	0	0	0	0	0	0	0	0	0	0	0	0	0	0	0	0	0	0	0	0	0	0	0	0	0	0
M00373.2	Pathway module	Carbohydrate and lipid metabolism	Other carbohydrate metabolism	Ethylmalonyl pathway	0.75	0	0	0.5	0.75	0	0	0.25	0	0	0	0	0	0.25	0	0.5	0	0	0.5	0	0	0	0	0	0	0	0	0.25	0.5	0.25	0	0	0.25	0.25	0.25	0	0	0.75	0	0	0	0	0	0.75	0
M00632	Pathway module	Carbohydrate and lipid metabolism	Other carbohydrate metabolism	Galactose degradation, Leloir pathway, galactose => alpha-D-glucose-1P	0.5	0.75	0.5	0.75	0.5	1	1	1	1	1	1	1	1	1	0.75	1	1	1	0.25	1	1	0.25	0.25	1	1	1	1	1	0.25	1	0.5	0	1	1	1	1	1	0.75	0.25	1	0	0.5	1	0.25	1
M00014	Pathway module	Carbohydrate and lipid metabolism	Other carbohydrate metabolism	Glucuronate pathway (uronate pathway)	0.143	0	0.286	0	0.143	0	0.143	0.429	0.143	0	0	0.286	0	0.429	0.143	0.429	0.286	0	0.286	0	0.286	0.143	0.143	0	0.286	0.143	0.143	0.429	0.143	0.286	0.429	0	0.429	0.143	0.143	0.143	0	0.429	0.143	0.286	0	0.143	0	0.143	0.143
M00532.2	Pathway module	Carbohydrate and lipid metabolism	Other carbohydrate metabolism	Photorespiration	0.25	0.25	0.75	0.5	0.25	0.5	0	1	0.25	0.25	0.25	0.25	0.25	1	0.25	0.25	1	0.25	0.75	0.25	1	0.75	0.25	0.25	1	1	0.25	1	0.75	0.75	0.5	0	1	0.5	1	0.5	0.5	1	0.75	1	0.25	0.75	0.25	0.25	0.25
M00741	Pathway module	Carbohydrate and lipid metabolism	Other carbohydrate metabolism	Propanoyl-CoA metabolism, propanoyl-CoA => succinyl-CoA	0.667	0	0	0.667	0.667	0	0	0.333	0	0	0	0	0	0.333	0	0.333	0	0	0.667	0	0	0	0	0	0	0	0	0.333	0.667	0	0	0	0.333	0	0.333	0	0	0.667	0	0	0	0	0	0.667	0
M00554	Pathway module	Carbohydrate and lipid metabolism	Sugar metabolism	Nucleotide sugar biosynthesis, galactose => UDP-galactose	0.5	1	0	1	0.5	1	1	1	1	1	1	1	1	1	0.5	1	1	1	0	1	1	0	0	1	1	1	1	1	0	1	0.5	0	1	1	1	1	1	0.5	0	1	0	0	1	0	1
M00366	Pathway module	Carbohydrate and lipid metabolism	Terpenoid backbone biosynthesis	C10-C20 isoprenoid biosynthesis, plants	0.25	0.25	0.5	0	0.25	0.5	0.25	0.25	0.25	0.5	0.25	0.5	0.5	0.25	0	0.25	0.25	0.25	0.25	0.5	0.25	0.5	0	0.25	0.5	0.25	0.25	0.25	0.5	0.25	0.5	0.5	0.25	0	0.25	0.5	0.5	0	0.5	0.25	0.5	0.5	0.25	0.25	0.25
M00095	Pathway module	Carbohydrate and lipid metabolism	Terpenoid backbone biosynthesis	C5 isoprenoid biosynthesis, mevalonate pathway	0	0.857	0.857	0	0	0.714	0.143	0.286	0.143	0.714	0.143	0.286	0.857	0.286	0.143	0.143	0.143	0.143	0.143	0.286	0.286	0.857	0	0.143	0.286	0.286	0.143	0.286	0.286	0.143	0.286	0.286	0.286	0	0.286	0.714	0.714	0	0.857	0.286	0.286	0.857	0.143	0	0.143
M00375	Pathway module	Energy metabolism	Carbon fixation	Hydroxypropionate-hydroxybutylate cycle	0.176	0.059	0.059	0.176	0.176	0	0.059	0.059	0.059	0	0.059	0.059	0.059	0.059	0.118	0.176	0	0.059	0.294	0.059	0.059	0.059	0	0.059	0.059	0.059	0.059	0.059	0.294	0.059	0.118	0.059	0.059	0	0.059	0	0	0.059	0.059	0.059	0.059	0.059	0.059	0.118	0.059
M00378.3	Pathway module	Energy metabolism	Methane metabolism	F420 biosynthesis	0	0.333	0.333	0.333	0	0.333	0.333	0.333	0	0.333	0	0	0.333	0.333	0.333	0	0.333	0	0.333	0	0.333	0.333	0	0	0	0.333	0	0.333	0.333	0	0.667	0.333	0.333	0	0.333	0.333	0.333	0.333	0.333	0.333	0.333	0.333	0	0	0
M00344	Pathway module	Energy metabolism	Methane metabolism	Formaldehyde assimilation, xylulose monophosphate pathway	0.25	0.25	0	0.5	0.25	0.25	0.25	0.75	0.25	0.5	0.25	0.25	0.5	0.75	0.25	0.25	0.75	0.25	0.25	0.25	0.75	0	0.25	0.5	0.75	0.5	0.5	0.5	0.25	0.25	0.25	0	0.5	0.25	0.5	0.25	0.25	0.5	0	0.75	0	0	0.5	0.25	0.5
M00357	Pathway module	Energy metabolism	Methane metabolism	Methanogenesis, acetate => methane	0.2	0	0.2	0	0.2	0.2	0.2	0.2	0.2	0.2	0.2	0.2	0.2	0.2	0.2	0.4	0.2	0.2	0.2	0.2	0.2	0.2	0.2	0.2	0.2	0.2	0.2	0.2	0	0.2	0	0.2	0.2	0.2	0.2	0.2	0.2	0.2	0.2	0.2	0.2	0.2	0.2	0	0.2
M00356	Pathway module	Energy metabolism	Methane metabolism	Methanogenesis, methanol => methane	0	0	0	0.111	0	0	0	0	0.111	0	0.111	0.111	0	0	0	0.333	0	0.111	0	0.111	0	0	0	0	0	0	0	0	0.222	0	0.111	0	0	0	0	0	0	0	0	0	0	0	0	0	0
M00530	Pathway module	Energy metabolism	Nitrogen metabolism	Dissimilatory nitrate reduction, nitrate => ammonia	0.5	0	1	0	0.5	0	0	1	0	0	0	0	0	1	0	0	1	0	0	0	1	1	0	0	1	1	0	1	0	0	0	0	1	0	1	0	0	0	1	1	0	1	0	0.5	0
M00175	Pathway module	Energy metabolism	Nitrogen metabolism	Nitrogen fixation, nitrogen => ammonia	0	0	0	0.333	0	0	0	0	0	0	0	1	0	0	0	0	0	0	0.333	0	0	0	0	0	0	0	0	0	0	0.333	0	0	0	0	0	0	0	0	0	0	0	0	0	0	0
M00024	Pathway module	Nucleotide and amino acid metabolism	Aromatic amino acid metabolism	Phenylalanine biosynthesis, chorismate => phenylalanine	1	0	1	0.5	1	0	0.5	1	0.5	0.5	0.5	0.5	0.5	1	0.5	0.5	1	0.5	0.5	0.5	1	1	0	0	1	1	0	1	0	0.5	1	0	1	0.5	1	0	0	0.5	1	1	0	1	0	1	0
M00023	Pathway module	Nucleotide and amino acid metabolism	Aromatic amino acid metabolism	Tryptophan biosynthesis, chorismate => tryptophan	1	0.667	1	0	1	0	0	1	1	0	1	1	0	1	0	1	1	1	0	0	1	1	0	0	1	1	0	1	0.667	1	0	0	1	0.667	1	0	0	1	1	1	0	1	0	0.667	0
M00432	Pathway module	Nucleotide and amino acid metabolism	Branched-chain amino acid metabolism	Leucine biosynthesis, 2-oxoisovalerate => 2-oxoisocaproate	0.667	0.667	1	0	0.667	0	0.667	1	0.667	0	0.667	0.667	0	1	0.667	0.667	1	0.667	0.667	0.667	1	1	1	0	1	1	0	1	0	1	0.667	0	1	1	1	0	0	1	1	1	0	1	0	0.667	0
M00122.3	Pathway module	Nucleotide and amino acid metabolism	Cofactor and vitamin biosynthesis	Cobalamin biosynthesis, cobinamide => cobalamin	1	0	0	1	1	0	1	1	1	0	1	1	0	1	0	1	0	1	1	1	0	0	0	1	0	0	1	1	1	1	1	0	1	0	1	0	0	1	0	0	0	0	1	1	1
M00121.3	Pathway module	Nucleotide and amino acid metabolism	Cofactor and vitamin biosynthesis	Heme biosynthesis, glutamate => protoheme/siroheme	0	0	1	0	0	0	0	1	0	0	0	0	0	1	0	0	1	0	0	0	1	1	0	0	1	1	0	1	0	0	0	0	1	0	1	0	0	0	1	1	0	0	0	0	0
M00116	Pathway module	Nucleotide and amino acid metabolism	Cofactor and vitamin biosynthesis	Menaquinone biosynthesis, chorismate => menaquinone	1	0.111	1	0.111	1	1	0.222	1	0.222	0.111	0.222	0.111	0.111	1	0.778	0.222	1	0.222	0.111	0.111	1	1	0.889	0.111	1	1	0.222	1	0.111	0.111	0.111	0.111	1	0.111	1	1	1	0.889	1	1	0.111	1	0.111	1	0.111
M00115	Pathway module	Nucleotide and amino acid metabolism	Cofactor and vitamin biosynthesis	NAD biosynthesis, aspartate => NAD	0.4	0.2	0.4	0.4	0.4	0.4	0.4	1	0.4	0.4	0.4	1	0.4	1	0.6	1	1	0.4	0.6	0.4	1	0.4	0.4	1	1	1	1	1	0.4	1	1	0.8	1	1	1	0.4	0.4	1	0.4	1	1	0.4	1	0.4	1
M00572	Pathway module	Nucleotide and amino acid metabolism	Cofactor and vitamin biosynthesis	Pimeloyl-ACP biosynthesis, BioC-BioH pathway, malonyl-ACP => pimeloyl-ACP	0.5	0.5	0.5	0.833	0.5	0.667	0.667	1	0.667	0.5	0.667	0.5	0.667	1	0.167	0.5	1	0.667	0.667	0.667	1	0.833	0.5	0.5	1	0.833	0.5	1	0.5	0.667	0.667	0.167	1	0.167	1	0.667	0.667	0.167	0.833	1	0.167	0.667	0.5	0.5	0.5
M00124	Pathway module	Nucleotide and amino acid metabolism	Cofactor and vitamin biosynthesis	Pyridoxal biosynthesis, erythrose-4P => pyridoxal-5P	0	0	0	0	0	0	0	1	0	0	0	0.167	0	1	0.167	0.167	1	0	0.333	0	0.833	0	0.167	0	1	1	0	1	0	0.333	0	0	1	0.167	1	0	0	0.167	0	1	0	0	0	0	0
M00126	Pathway module	Nucleotide and amino acid metabolism	Cofactor and vitamin biosynthesis	Tetrahydrofolate biosynthesis, GTP => THF	1	0.8	1	0.8	1	1	1	0.6	1	0.4	1	1	0.4	0.6	0.8	1	0.8	1	0.4	1	0.6	1	0.4	1	0.4	1	1	0.6	0.6	1	0.8	1	0.6	1	0.6	1	1	0.8	1	0.6	1	1	1	1	1
M00117	Pathway module	Nucleotide and amino acid metabolism	Cofactor and vitamin biosynthesis	Ubiquinone biosynthesis, prokaryotes, chorismate => ubiquinone	0.333	0.111	0.111	0.111	0.333	0.333	0.333	1	0.111	0.111	0.111	0.222	0.333	1	0.111	0.333	1	0.111	0.111	0.222	1	0.111	0.333	0.111	1	1	0.111	1	0.333	0.222	0.333	0.111	1	0	1	0.333	0.333	0.111	0.111	1	0.111	0.111	0.333	0.333	0.111
M00609	Pathway module	Nucleotide and amino acid metabolism	Cysteine and methionine metabolism	Cysteine biosynthesis, methionine => cysteine	0.167	0.333	0.833	0.333	0.167	0.833	0.667	0.5	0.667	0.5	0.667	0.667	0.5	0.5	0.5	0.5	0.5	0.667	0.167	0.5	0.5	0.833	0.167	0.667	0.5	0.5	0.667	0.5	0.5	0.5	0.5	0.167	0.5	0.5	0.5	0.833	0.833	0.5	0.833	0.5	0.167	0.833	0.667	0.167	0.667
M00017	Pathway module	Nucleotide and amino acid metabolism	Cysteine and methionine metabolism	Methionine biosynthesis, apartate => homoserine => methionine	0.857	0.429	0.714	0.286	0.857	0.714	0.714	0.857	0.714	0.714	0.714	0.714	0.714	0.857	0.571	0.714	0.857	0.714	0.714	0.714	0.857	0.714	0.714	0.429	0.857	0.714	0.429	0.857	0.714	0.857	0.714	0.571	0.857	0.857	0.857	0.714	0.714	0.571	0.714	0.857	0.714	0.714	0.429	0.857	0.429
M00035	Pathway module	Nucleotide and amino acid metabolism	Cysteine and methionine metabolism	Methionine degradation	0.75	0.5	0.5	0.25	0.5	0.25	0.25	1	0.5	0.5	0.5	0.25	0.25	0.5	0.5	0.5	0.5	0.5	1	0.25	0.75	0.25	0.75	0.25	0.5	0.75	0.5	0.5	0.5	0.25	0.75	0.5	0.5	0.75	0.5	0.25	0.25	0.5	0.25	0.75	0.5	0.25	0.25	0.5	0.5
M00034	Pathway module	Nucleotide and amino acid metabolism	Cysteine and methionine metabolism	Methionine salvage pathway	0.75	0.25	0.25	0.5	0.75	0.125	0.375	1	0.375	0.125	0.375	0.375	0.125	0.25	0.125	0.25	1	0.375	0.25	0.125	1	0.25	0.25	0.375	0.75	0.375	0.375	0.5	0.625	0.625	0.5	0.25	0.5	0.25	0.75	0.125	0.125	0.375	0.25	1	0.125	0.25	0.375	0.75	0.375
M00045	Pathway module	Nucleotide and amino acid metabolism	Histidine metabolism	Histidine degradation, histidine => N-formiminoglutamate => glutamate	0	0	0.25	0.75	0	0	0	1	0	0	0	0.5	0	1	0	0.75	1	0	0.25	0	1	0.25	0	0	0.75	1	0	0	1	0	0.25	1	0	0	0	0	0	0.75	0.25	1	1	1	0	0	0
M00608	Pathway module	Nucleotide and amino acid metabolism	Lysine metabolism	2-Oxocarboxylic acid chain extension, 2-oxoglutarate => 2-oxoadipate => 2-oxopimelate => 2-oxosuberate	0.25	0	0	0	0.25	0	0.25	0	0.25	0	0.25	0.25	0	0	0	0.25	0	0.25	0.25	0.25	0	0	0	0	0	0	0	0	0	0.25	0.25	0	0	0	0	0	0	0	0	0	0	0	0	0	0
M00030	Pathway module	Nucleotide and amino acid metabolism	Lysine metabolism	Lysine biosynthesis, AAA pathway, 2-oxoglutarate => 2-aminoadipate => lysine	0	0	0	0	0	0	0	0	0	0	0	0.125	0	0	0	0.125	0	0	0	0	0	0	0	0	0	0	0	0	0.125	0	0	0	0	0	0	0	0	0	0	0	0	0	0	0	0
M00527	Pathway module	Nucleotide and amino acid metabolism	Lysine metabolism	Lysine biosynthesis, DAP aminotransferase pathway, aspartate => lysine	1	0.286	0.714	0.857	1	0.857	1	0.857	1	0.714	1	0.857	0.714	0.857	0.714	1	0.857	1	0.857	0.857	0.857	0.857	0.714	0.857	0.714	0.857	0.857	0.857	0.857	1	0.857	0.429	0.857	0.857	0.857	0.857	0.857	0.857	0.857	0.857	0.286	0.857	0.857	1	0.857
M00016	Pathway module	Nucleotide and amino acid metabolism	Lysine metabolism	Lysine biosynthesis, succinyl-DAP pathway, aspartate => lysine	0.778	0.333	0.667	0.556	0.889	0.778	0.778	0.889	0.778	0.667	0.778	0.889	0.667	0.889	0.778	0.778	0.889	0.778	0.889	0.778	0.889	0.778	0.556	0.667	0.778	0.889	0.667	0.889	0.778	0.778	0.778	0.333	0.889	0.889	0.889	0.778	0.778	0.889	0.778	0.889	0.222	0.778	0.667	0.778	0.778
M00033	Pathway module	Nucleotide and amino acid metabolism	Other amino acid metabolism	Ectoine biosynthesis, aspartate => ectoine	0.4	0.2	0.4	0.4	0.4	0.4	0.4	0.6	0.4	0.4	0.4	0.4	0.4	0.6	0.4	0.4	0.6	0.4	0.4	0.4	0.6	0.4	0.4	0.4	0.6	0.4	0.4	0.4	0.4	0.4	0.4	0.4	0.4	0.4	0.4	0.4	0.4	0.4	0.4	0.6	0.4	0.4	0.4	0.4	0.4
M00546	Pathway module	Nucleotide and amino acid metabolism	Purine metabolism	Purine degradation, xanthine => urea	0	0	0	0	0	0.2	0	0.8	0	0	0	0.2	0	0.2	0	0	0.8	0	0	0	0.6	0	0	0	0.2	0	0	0.4	0.2	0.2	0	0	0.4	0	0.4	0.2	0.2	0	0	0	0	0	0	0	0
M00020	Pathway module	Nucleotide and amino acid metabolism	Serine and threonine metabolism	Serine biosynthesis, glycerate-3P => serine	0	0	0.333	0	0	0.333	0.333	1	0.333	0.333	0.333	0.667	0.333	1	0.667	1	1	0.333	0.667	0.333	1	0.333	0.667	0.333	1	1	0.333	1	0.333	0.667	0.667	0.333	1	1	1	0.333	0.333	1	0.333	1	0.333	0.333	0	0	0.333
M00551	Pathway module	Secondary metabolism	Aromatics degradation	Benzoate degradation, benzoate => catechol / methylbenzoate => methylcatechol	0	0	0	0	0	0	0	1	0	0	0	0	0	0	0	0	0	0	0	0	0	0	0	0	0.5	0	0	0	0	0	0	0	0	0	0	0	0	0	0	0	0	0	0	0	0
M00569	Pathway module	Secondary metabolism	Aromatics degradation	Catechol meta-cleavage, catechol => acetyl-CoA / 4-methylcatechol => propanoyl-CoA	0	0.2	0.2	0	0	0.2	0	0	0	0.2	0	0	0.2	0.6	0	0.2	0	0	0	0	0	0.2	0	0.2	0	0	0	0.6	0.2	0.2	0	0	0	0	0.6	0.2	0.2	0	0.2	0	0	0.2	0	0	0
M00623	Pathway module	Secondary metabolism	Aromatics degradation	Phthalate degradation, phthalate => protocatechuate	0	0	0	0	0	0	0	0	0	0	0	0	0	0	0	0	0	0	0	0	0	0	0	0	0	0	0	0	0	0	0	0	0	0	0	0	0	0	0	0	0	0	0	0	0
M00638	Pathway module	Secondary metabolism	Aromatics degradation	Salicylate degradation, salicylate => gentisate	0	0	0	0	0	0	0	0	0	0	0	0	0	0	0	0	0	0	0	0	0	0	0	0	0	0	0	0	0	0	0	0	0	0	0	0	0	0	0	0	0	0	0	0	0
M00673	Pathway module	Secondary metabolism	Biosynthesis of secondary metabolites	Cephamycin C biosynthesis, aminoadipate + cycteine + valine => cephamycin C	0	0	0	0	0	0	0	0	0	0	0	0	0	0	0	0	0	0	0	0	0	0	0	0	0	0	0	0	0	0	0	0	0	0	0	0	0	0	0	0	0	0	0	0	0
M00469	Functional set	Environmental information processing	Two-component regulatory system	BceS-BceR (bacitracin transport) two-component regulatory system	0	0	0	1	0	0.5	1	0	1	0	1	1	0	0	0	1	0	1	0	1	0	0	0.5	1	0	0	1	0	0	0	1	0	0	0	0	0.5	0.5	0	0	0	0.5	0	1	0	1
M00477	Functional set	Environmental information processing	Two-component regulatory system	EvgS-EvgA (acid and drug tolerance) two-component regulatory system	0	0	0	0	0	0	0	0	0	0	0	0	0	1	0	0.5	1	0	0	0	0	0	0	0	0	1	0	1	0.5	0.5	0.5	0	1	0.5	1	0	0	0	0	0	0	0	0	0	0
M00481	Functional set	Environmental information processing	Two-component regulatory system	LiaS-LiaR (cell wall stress response) two-component regulatory system	0	1	0	0	0	1	0.5	0	1	1	1	0.5	1	0	0	0.5	0	1	0	0	0	0	0.5	0	0	0	0	0	0.5	0	0.5	0.5	0	0.5	0	1	1	0	0	0	0.5	0	0	0	0
M00513	Functional set	Environmental information processing	Two-component regulatory system	LuxQN/CqsS-LuxU-LuxO (quorum sensing) two-component regulatory system	0	0	0	0	0	0	0	0	0	0	0	0	0	0	0	0	0	0	0	0	0	0	0	0	0	0.5	0	0	0	0	0	0	0	0	0	0	0	0	0	0	0	0	0	0	0
M00471	Functional set	Environmental information processing	Two-component regulatory system	NarX-NarL (nitrate respiration) two-component regulatory system	0	0	0	0.5	0	0	0	1	0	0	0	0	0	1	0	0	0.5	0	0	0	1	0	0	0	1	0	0	1	0.5	0	0	0	1	0.5	1	0	0	0	0	1	0	0	0	0	0
M00654	Functional set	Environmental information processing	Two-component regulatory system	ParS-ParR (polymyxin-adaptive resistance) two-component regulatory system	0	0	0	0	0	0	0	0	0	0	0	0	0	0	0	0	0	0	0	0	0	0	0	0	0	0	0	0	0	0	0	0	0	0	0	0	0	0	0	0	0	0	0	0	0
M00446	Functional set	Environmental information processing	Two-component regulatory system	RstB-RstA two-component regulatory system	0	0	0	0	0	0	0	1	0	0	0	0	0	1	0	0	1	0	0	0	1	0	0	0	1	1	0	1	0	0	0	0	1	0	1	0	0	0	0	1	0	0	0	0	0
M00455	Functional set	Environmental information processing	Two-component regulatory system	TorS-TorR (TMAO respiration) two-component regulatory system	0	0	0	0	0	0	0	0	0	0	0	0	0	1	0	0	0	0	0	0	0	0	0	0	0	1	0	1	0	0	0	0	1	0	1	0	0	0	0	0	0	0	0	0	0
M00514	Functional set	Environmental information processing	Two-component regulatory system	TtrS-TtrR (tetrathionate respiration) two-component regulatory system	0	0	0	0	0	0	0	0	0	0	0	0	0	1	0	0	0	0	0	0	0	0	0	0	0	1	0	0	0	0	0	0	0	0	0	0	0	0	0	0	0	0	0	0	0
M00656	Functional set	Environmental information processing	Two-component regulatory system	VanS-VanR (VanB type vancomycin resistance) two-component regulatory system	0	0	0	0.5	0	0	0.5	0	0.5	0	0.5	0.5	0	0	0	0	0	0.5	1	1	0	0	0	0	0	0	0	0	1	0	1	0	0	0	0	0	0	0	0	0	0	0	0	0	0
M00738	Signature module	Gene set	Drug resistance	Bacitracin resistance, BceAB transporter	0	0	0.5	0.5	0	0.25	0.5	0	0.5	0	0.5	0.5	0	0	0	0.5	0	0.5	0	0.5	0	0.5	0.25	0.5	0	0	0.5	0	0	0	0.5	0	0	0	0	0.25	0.25	0	0.5	0	0.25	0.5	0.5	0	0.5
M00725	Signature module	Gene set	Drug resistance	Cationic antimicrobial peptide (CAMP) resistance, dltABCD operon	0	0.667	1	0.667	0	0.667	0	0	0	0.667	0	0.667	0.667	0	0	0.667	0	0	0	0.667	0.667	1	0.667	0	0	0	0	0	0	0	0.667	0	0	0	0	0.667	0.667	0	1	0	0	1	0	0	0
M00625	Signature module	Gene set	Drug resistance	Methicillin resistance	0	0	0	0	0	0	0	0	0	0	0	0	0	0	0	0	0	0	0	0	0	0.667	0	0	0	0	0	0	0	0	0	0	0	0	0	0	0	0	0.667	0	0	0	0	0	0
M00707	Signature module	Gene set	Drug resistance	Multidrug resistance, SmdAB/MdlAB transporter	0	0.5	0	0	0	0.5	0	1	0	0.5	0	0	0.5	1	0	0	1	0	0	0	1	0	0	0	1	1	0	1	0	0	0	0	1	0	1	0.5	0.5	0	0	1	0	0	0	0	0
M00644	Signature module	Gene set	Drug resistance	Multidrug resistance, efflux pump MexGHI-OpmD	0	0	0	0	0	0	0	0	0	0	0	0	0	0	0	0	0	0	0	0	0	0	0	0	0	0	0	0	0	0	0	0	0	0	0	0	0	0	0	0	0	0	0	0	0
M00575	Signature module	Gene set	Pathogenicity	Pertussis pathogenicity signature 2, T1SS	0.2	0	0	0	0.2	0	0	0.2	0	0	0	0	0	0.2	0	0	0.2	0	0	0	0.2	0	0	0	0.4	0.2	0	0.2	0	0	0	0	0.2	0	0.2	0	0	0	0	0.2	0	0	0	0.2	0
M00156	Structural complex	Energy metabolism	ATP synthesis	Cytochrome c oxidase, cbb3-type	0	0	0	0	0	0	0	0	0	0	0	0	0	0	0	0	0	0	0	0	0	0	0	0	0	1	0	0	0	0	0	0	0	0	0	0	0	0	0	0	0	0	0	0	0
M00254	Structural complex	Environmental information processing	ABC-2 type and other transport systems	ABC-2 type transport system	1	1	1	1	1	1	1	1	1	1	1	1	1	1	1	1	1	1	1	1	1	1	1	1	1	1	1	1	1	1	1	1	1	1	1	1	1	1	1	1	1	1	1	0	1
M00251	Structural complex	Environmental information processing	ABC-2 type and other transport systems	Teichoic acid transport system	0	0	1	0	0	1	0	0	0	0	0	0.5	0	0	0	0.5	0	0	0	1	0	1	0.5	0.5	0	0	0.5	0	0	0.5	0	0	0	0	0	0.5	0.5	0	1	0	0	1	0.5	0	0.5
M00336	Structural complex	Environmental information processing	Bacterial secretion system	Twin-arginine translocation (Tat) system	1	0	1	0	1	0	0	0.5	0	0	0	0	0	0.5	1	0	0.5	0	0	0	0.5	0	1	0	0.5	1	0	0.5	1	0	0	0	0.5	0	0.5	0	0	1	0	0.5	0	1	0	1	0
M00240	Structural complex	Environmental information processing	Metallic cation, iron-siderophore and vitamin B12 transport system	Iron complex transport system	1	1	1	1	1	1	1	1	1	1	1	1	1	1	1	1	1	1	1	1	1	1	1	1	1	1	1	1	1	1	1	1	1	0.333	1	1	1	1	1	1	1	1	1	1	1
M00321	Structural complex	Environmental information processing	Mineral and organic ion transport system	Bicarbonate transport system	0	0	0	0	0	0	0	0	0	0	0	0	0	0	0	0	0	0	0	0	0	0	0	0	0	0	0	0	0	0	0	0	0	0	0	0	0	0	0	0	0	0	0	0	0
M00190	Structural complex	Environmental information processing	Mineral and organic ion transport system	Iron(III) transport system	0.333	0	0	0.333	0.333	0	0	1	0	0	1	0.667	0	1	1	0.667	0	1	0	0.667	1	0	0.667	1	1	1	1	0.667	0.667	0.667	1	1	0	0	0	0	0	0	0	0	0	0.333	1	0.333	1
M00192	Structural complex	Environmental information processing	Mineral and organic ion transport system	Putative thiamine transport system	0	0	0	0	0	0	0	1	0	0	0	0	0	1	0	0	0	0	0	0	1	0	0	0	0.667	1	0	1	0	0	0	0	1	0	1	0	0	0	0	1	0	0	0	0	0
M00185	Structural complex	Environmental information processing	Mineral and organic ion transport system	Sulfate transport system	0	0	0	0	0	0	0	1	0	0	0	1	0	1	0	0	1	0	0	0	1	0	0	0	1	1	0	1	0	0	0	0	0.75	0	0.75	0	0	0	0	1	0	0	0	0	0
M00229	Structural complex	Environmental information processing	Phosphate and amino acid transport system	Arginine transport system	0	0	0	0	0	0	0	1	0	0	0	0	0	1	0	0	1	0	0	0	1	0	0	0	1	1	0	1	0	0	0	0	1	0	1	0	0	0	0	1	0	0	0	0	0
M00226	Structural complex	Environmental information processing	Phosphate and amino acid transport system	Histidine transport system	0	0	0	0	0	0	0	1	0	0	0	0	0	1	0	0	1	0	0	0	1	0	0	0	1	0	0	1	0	0	0	0	1	0	1	0	0	0	0	1	0	0	0	0	0
M00225	Structural complex	Environmental information processing	Phosphate and amino acid transport system	Lysine/arginine/ornithine transport system	0	0	0	0	0	0	0	0.75	0	0	0	0	0	0.75	0	0	1	0	0	0	1	0	0	0	1	0	0	0.75	0	0	0	0	0.75	0	0.75	0	0	0	0	1	0	0	0	0	0
M00267	Structural complex	Environmental information processing	Phosphotransferase system (PTS)	PTS system, N-acetylglucosamine-specific II component	0	0	0.333	0.667	0	0.333	0.333	0.333	0.333	0	0.333	0	0	0.333	0	0	0.333	0.333	0	0.333	0.333	0.333	0	0.667	0.667	0.667	0.667	0.333	0	0.333	0.333	0	0.667	0.667	0.333	0.333	0.333	0.667	0.333	0.333	0	0.333	0.667	0	0.667
M00278	Structural complex	Environmental information processing	Phosphotransferase system (PTS)	PTS system, sorbose-specific II component	0	0	0	0	0	0	0	1	0	0	0	0	0	1	0	0	0	0	0	0	0	0	0	0	0	0	0	1	0	0	0	0	1	0	0	0	0	0	0	0	0	0	0	0	0
M00602	Structural complex	Environmental information processing	Saccharide, polyol, and lipid transport system	Arabinosaccharide transport system	0	0.25	0	0	0	0.25	0.25	0.25	0.25	0.25	0.25	0.25	0.25	0.25	0.25	1	0	0.25	0.25	0.25	0.25	0.25	0	0.25	0.25	0	0.25	0.25	0.25	0.25	0.25	0.25	0.25	0.25	0.25	0.25	0.25	0.25	0.25	0.25	0	0.25	0.25	0	0.25
M00206	Structural complex	Environmental information processing	Saccharide, polyol, and lipid transport system	Cellobiose transport system	0	0.25	0	0	0	0.25	0.25	0.25	0.25	0.25	0.25	0.25	0.25	0.25	0.25	0.75	0	0.25	0.25	0.25	0.25	0.25	0	0.25	0.25	0	0.25	0.25	0.25	0.25	0.25	0.25	0.25	0.25	0.25	0.25	0.25	0.75	0.25	0.25	0	0.25	0.25	0	0.25
M00670	Structural complex	Environmental information processing	Saccharide, polyol, and lipid transport system	Mce transport system	0.75	0	0	0	0.75	0	0	0.75	0	0	0	0	0	0.75	0	0	0.75	0	0	0	0.75	0	0	0	0.75	0.75	0	0.75	0	0	0	0	0.75	0	0.75	0	0	0	0	0.75	0	0	0	0.75	0
M00205	Structural complex	Environmental information processing	Saccharide, polyol, and lipid transport system	N-Acetylglucosamine transport system	0	0	0	0	0	0	0	0	0	0	0	0	0	0	0	0.333	0	0	0	0	0	0	0	1	0	0	1	0	0	0.333	0	0	0	0	0	0	0	0	0	0	0	0	1	0	1
M00220	Structural complex	Environmental information processing	Saccharide, polyol, and lipid transport system	Rhamnose transport system	0	0	0	0	0	0	0	1	0	0	0	0	0	0	0	0	0	0	0	0	0	0	0	0	1	0	0	0	0	0.75	0	0	0	0	0	0	0	0	0	1	0	0	0	0	0
M00212	Structural complex	Environmental information processing	Saccharide, polyol, and lipid transport system	Ribose transport system	1	0	1	1	1	0.333	0.333	1	0.333	0.333	0.333	1	0.333	1	0	1	1	0.333	1	1	1	0	0	1	1	1	1	1	1	1	1	0	1	1	1	0.333	0.333	1	0	1	0	0	1	0.333	1
M00337	Structural complex	Genetic information processing	Proteasome	Immunoproteasome	0	0	0	0	0	0	0	0	0	0	0	0	0	0	0	0	0	0	0	0	0	0	0	0	0	0	0	0	0	0	0	0	0	0	0	0	0	0	0	0	0	0	0	0	0
M00341	Structural complex	Genetic information processing	Proteasome	Proteasome, 19S regulatory particle (PA700)	0	0	0	0	0	0	0	0	0	0	0	0	0	0	0	0	0	0	0	0	0	0	0	0	0	0	0	0	0	0	0	0	0	0	0	0	0	0	0	0	0	0	0	0	0
M00412	Structural complex	Genetic information processing	Protein processing	ESCRT-III complex	0	0	0	0	0	0	0	0	0	0	0	0	0	0	0	0	0	0	0	0	0	0	0	0	0	0	0	0	0	0	0	0	0	0	0	0	0	0	0	0	0	0	0	0	0
M00400	Structural complex	Genetic information processing	Protein processing	p97-Ufd1-Npl4 complex	0.333	0	0	0	0	0	0	0	0	0	0	0.333	0	0	0	0	0	0	0.333	0	0	0	0	0	0	0	0	0	0	0	0	0.333	0	0.333	0	0	0	0	0	0	0	0	0	0.333	0
M00390	Structural complex	Genetic information processing	RNA processing	Exosome, archaea	0	0	0	0	0	0	0	0	0	0	0	0	0	0	0	0	0	0	0	0	0	0	0	0	0	0	0	0	0	0	0	0	0	0	0	0	0	0	0	0	0	0	0	0	0
M00754	Signature module	Gene set	Drug resistance	Nisin resistance, phage shock protein homolog LiaH	0	0.5	0	0	0	0.5	0.25	0	0.5	0.5	0.5	0.25	0.5	0	0	0.25	0	0.5	0	0	0	0	0.25	0	0	0	0	0	0.25	0	0.25	0.25	0	0.25	0	0.5	0.5	0	0	0	0.25	0	0	0	0
M00425	Structural complex	Genetic information processing	RNA processing	H/ACA ribonucleoprotein complex	0	0	0	0	0	0	0	0	0	0	0	0	0	0	0	0	0	0	0	0	0	0	0	0	0	0	0	0	0	0	0	0	0	0	0	0	0	0	0	0	0	0	0	0	0
M00399	Structural complex	Genetic information processing	Spliceosome	Cap binding complex	0	0	0	0	0	0	0	0	0	0	0	0	0	0	0	0	0	0	0	0	0	0	0	0	0	0	0	0	0	0	0	0	0	0	0	0	0	0	0	0	0	0	0	0	0
M00407	Structural complex	Genetic information processing	Ubiquitin system	SCF-CDC4 complex	0	0	0	0	0	0	0	0	0	0	0	0	0	0	0	0	0	0	0	0	0	0	0	0	0	0	0	0	0	0	0	0	0	0	0	0	0	0	0	0	0	0	0	0	0
M00411	Structural complex	Genetic information processing	Ubiquitin system	SCF-GRR1 complex	0	0	0	0	0	0	0	0	0	0	0	0	0	0	0	0	0	0	0	0	0	0	0	0	0	0	0	0	0	0	0	0	0	0	0	0	0	0	0	0	0	0	0	0	0
M00381	Structural complex	Genetic information processing	Ubiquitin system	SCF-SKP2 complex	0	0	0	0	0	0	0	0	0	0	0	0	0	0	0	0	0	0	0	0	0	0	0	0	0	0	0	0	0	0	0	0	0	0	0	0	0	0	0	0	0	0	0	0	0
M00675	Pathway module	Secondary metabolism	Biosynthesis of secondary metabolites	Carbapenem-3-carboxylate biosynthesis, pyrroline-5-carboxylate + malonyl-CoA => carbapenem-3-carboxylate	0	0	0	0	0	0	0	0	0	0	0	0	0	0	0	0	0	0	0	0	0	0	0	0	0	0	0	0	0	0	0	0	0	0	0	0	0	0	0	0	0	0	0	0	0
M00687	Functional set	Cellular processes	Cell signaling	MAPK (ERK1/2) signaling	0	0	0	0	0	0	0	0	0	0	0	0	0	0	0	0	0	0	0	0	0	0	0	0	0	0	0	0	0	0	0	0	0	0	0	0	0	0	0	0	0	0	0	0	0
M00689	Functional set	Cellular processes	Cell signaling	MAPK (p38) signaling	0	0	0	0	0	0	0	0	0	0	0	0	0	0	0	0	0	0	0	0	0	0	0	0	0	0	0	0	0	0	0	0	0	0	0	0	0	0	0	0	0	0	0	0	0
M00450	Functional set	Environmental information processing	Two-component regulatory system	BaeS-BaeR (envelope stress response) two-component regulatory system	0	0	0	0	0	0.5	0.5	1	0.5	0	0.5	0	0	1	0	0.5	1	0.5	0.5	0.5	1	0	0.5	0.5	1	0	0.5	1	0.5	0	0	0	1	0.5	1	0	0	0	0	1	0	0	0.5	0	0.5
M00475	Functional set	Environmental information processing	Two-component regulatory system	BarA-UvrY (central carbon metabolism) two-component regulatory system	0	0	0	0	0	0	0	1	0	0	0	0	0	1	0	0	1	0	0	0	1	0	0	0	1	1	0	1	0	0	0	0	1	0	1	0	0	0	0	1	0	0	0	0	0
M00734	Functional set	Environmental information processing	Two-component regulatory system	BraS-BraR (bacitracin transport) two-component regulatory system	0	0	1	0	0	0	0	0	0	1	0	0	1	0	0	0	0	0	0	0	0	1	0	0	0	0	0	0	0	0	0	0	0	0	0	0	0	0	1	0	0.5	1	0	0	0
M00512	Functional set	Environmental information processing	Two-component regulatory system	CckA-CtrA/CpdR (cell cycle control) two-component regulatory system	0	0	0	0	0	0	0	0	0	0	0	0	0	0.333	0	0	0	0	0	0	0.333	0	0	0	0.333	0	0	0	0	0	0	0	0	0	0	0	0	0	0	0.333	0	0	0	0	0
M00489	Functional set	Environmental information processing	Two-component regulatory system	DctS-DctR (C4-dicarboxylate transport) two-component regulatory system	0	0	0	0	0	0	0.5	0	0.5	0	0.5	0	0	0	0	0	0	0.5	0.5	0	0	0	0	0	0	0	0	0	0	0	0	0	0	0	0	0	0	0	0	0	0	0	0	0	0
M00497	Functional set	Environmental information processing	Two-component regulatory system	GlnL-GlnG (nitrogen regulation) two-component regulatory system	0	0	0	0	0	0	0	1	0	0	0	0	0	1	0	0	1	0	0	0	1	0	0	0	0.5	1	0	1	0	0	0	0	1	0	1	0	0	0	0	1	0	0	0	0	0
M00490	Functional set	Environmental information processing	Two-component regulatory system	MalK-MalR (malate transport) two-component regulatory system	0	0	0	0	0	0	0	0	0	0	0	0	0	0	0	0	0	0	0	1	0	0	0	1	0	0	1	0	0	0	0	0	0	0	0	0	0	0	0	0	0	0	1	0	1
M00523	Functional set	Environmental information processing	Two-component regulatory system	RegB-RegA (redox response) two-component regulatory system	0	0	0	0	0	0	0	0	0	0	0	0	0	0	0	0	0	0	0	0	0	0	0	0	0	0	0	0	0	0	0	0	0	0	0	0	0	0	0	0	0	0	0	0	0
M00458	Functional set	Environmental information processing	Two-component regulatory system	ResE-ResD (aerobic and anaerobic respiration) two-component regulatory system	0	0	1	0	0	0	0.5	0	0.5	0	0.5	1	0	0	0	0	0	0.5	0	1	0	1	0	0.5	0	0	0.5	0	0.5	1	0	0	0	0	0	0	0	0	1	0	0	1	0.5	0	0.5
M00480	Functional set	Environmental information processing	Two-component regulatory system	VraS-VraR (cell-wall peptidoglycan synthesis) two-component regulatory system	0	0	1	0	0	0	0	0	0	0	0	0	0	0	0	0	0	0	0	0	0	1	0	0	0	0	0	0	0	0	0	0	0	0	0	0	0	0	1	0	0	1	0	0	0
M00709	Signature module	Gene set	Drug resistance	Macrolide resistance, MacAB-TolC transporter	0.4	0.2	0	0.2	0.4	0.2	0	1	0	0.2	0	0.2	0.2	1	0	0.2	1	0	0.2	0.2	1	0.2	0.2	0.2	1	1	0.2	1	0.2	0.2	0.2	0.2	1	0	1	0.2	0.2	0	0.2	1	0.2	0	0.2	0.4	0.2
M00699	Signature module	Gene set	Drug resistance	Multidrug resistance, efflux pump AmeABC	0.25	0	0	0	0.25	0	0	0.5	0	0	0	0	0	0	0	0	0	0	0	0	0.25	0	0	0	0	0.5	0	0.5	0.25	0.25	0	0	0.5	0	0	0	0	0	0	0.5	0	0	0	0.25	0
M00701	Signature module	Gene set	Drug resistance	Multidrug resistance, efflux pump EmrAB	0	0	0.667	0.333	0	0	0	1	0	0	0	0.667	0	1	0.333	0	1	0	0	0.333	1	0.333	0.333	0.333	1	0.667	0.333	1	0	0	0.333	0	1	0	1	0	0	0.333	0.333	1	0	0.333	0.333	0	0.333
M00702	Signature module	Gene set	Drug resistance	Multidrug resistance, efflux pump NorB	0.5	0	1	0.5	0.5	0.5	0	0.5	0	0	0	0.5	0	0	0	0	1	0	0	0	0.5	1	0	0.5	0.5	0.5	0.5	0	0	0	0	0	0	0.5	0	0.5	0.5	0	1	1	0	1	0.5	0.5	0.5
M00645	Signature module	Gene set	Drug resistance	Multidrug resistance, efflux pump SmeABC	0	0	0	0	0	0.2	0.2	0.4	0.2	0	0.2	0	0	0.4	0	0.2	0.4	0.2	0.2	0.2	0.4	0	0.2	0.2	0.4	0	0.2	0.4	0.2	0	0	0	0.4	0.2	0.4	0	0	0	0	0.4	0	0	0.2	0	0.2
M00746	Signature module	Gene set	Drug resistance	Multidrug resistance, repression of porin OmpF	0	0	0	0	0	0	0	0.667	0	0	0	0	0	0.667	0	0	0.333	0	0	0	0.667	0	0	0	0.667	0.333	0	0.667	0	0	0	0	0.667	0	0.667	0	0	0	0	0.667	0	0	0	0	0
M00635	Signature module	Gene set	Drug resistance	Tetracycline resistance, TetAB(46) transporter	0	0	0	0	0	0	0	0	0	1	0	0	1	0	0	0	0	0	0	0	0	0	0	0	0	0	0	0	0	0	0	0	0	0	0	0	0	0	0	0	0	0	0	0	0
M00153	Structural complex	Energy metabolism	ATP synthesis	Cytochrome d ubiquinol oxidase	1	0	0	0	1	1	0	1	0	0	0	0	0	1	1	0	1	0	0	0	1	1	1	0	1	1	0	1	0	0	0	0	1	0	1	1	1	1	1	1	0	1	0	1	0
M00158	Structural complex	Energy metabolism	ATP synthesis	F-type ATPase, eukaryotes	0.067	0.067	0.067	0.067	0.067	0.067	0.067	0	0.067	0.067	0.067	0.067	0.067	0.067	0	0.067	0.067	0.067	0.067	0.067	0	0.067	0.067	0.067	0	0.067	0.067	0	0.067	0.067	0.067	0	0	0	0.067	0.067	0.067	0	0.067	0.067	0	0.067	0.067	0.067	0.067
M00144	Structural complex	Energy metabolism	ATP synthesis	NADH:quinone oxidoreductase, prokaryotes	0	0	0	0	0	0.182	0.182	0.818	0.182	0	0.182	0.182	0	1	1	0.182	1	0.182	0.182	0	0.909	0	0.091	0	0.273	1	0	1	0.091	0.273	0	0	1	0	1	0.182	0.182	1	0	1	0	0	0	0	0
M00320	Structural complex	Environmental information processing	ABC-2 type and other transport systems	Lipopolysaccharide export system	0.667	0	0	0	0.667	0	0	1	0	0	0	0	0	1	0	0	1	0	0	0	1	0	0	0	1	1	0	1	0	0	0	0	1	0	1	0	0	0	0	1	0	0	0	0.667	0
M00255	Structural complex	Environmental information processing	ABC-2 type and other transport systems	Lipoprotein-releasing system	0	0	0	0	0	0	0.5	1	0.5	0	0.5	0	0	1	0	0	1	0.5	0	0	1	0	0	0	1	1	0	1	0	0	0	0	1	0	1	0	0	0	0	1	0	0	0	0	0
M00298	Structural complex	Environmental information processing	ABC-2 type and other transport systems	Multidrug/hemolysin transport system	0	0	0	0	0	0	0	0	0	0	0	0	1	0	0	0	0	0	0	0	0	0	0	0	0	0	0	0	0	0	0	0	0	0	0	0	0	0	0	0	0	0	0	0	0
M00315	Structural complex	Environmental information processing	ABC-2 type and other transport systems	Uncharacterized ABC transport system	0	0	0	0	0	1	0	0	0	0	0	0	0	0	0	0	0	0	0	1	0	0	0	0	0	0	0	0	1	0	1	0	0	0	0	1	1	0	0	0	0	0	0	0	0
M00429	Structural complex	Environmental information processing	Bacterial secretion system	Competence-related DNA transformation transporter	0.375	0.75	1	0.375	0.375	1	0.375	0.375	0.375	1	0.375	0.375	1	0.375	0.25	0.375	0.375	0.375	0.375	0.375	0.375	1	0.375	0.375	0.25	0.375	0.375	0.375	0.375	0.375	0.375	0.5	0.375	0.375	0.375	1	1	0.375	1	0.375	0.375	1	0.375	0.375	0.375
M00339	Structural complex	Environmental information processing	Bacterial secretion system	RaxAB-RaxC type I secretion system	0.333	0	0	0	0.333	0	0	0.667	0	0	0	0	0	0.333	0	0	1	0	0	0	0.333	0	0	0	0.333	0.333	0	0.333	0	0	0	0	0.333	0	0.333	0.333	0	0	0	1	0	0	0	0.333	0
M00335	Structural complex	Environmental information processing	Bacterial secretion system	Sec (secretion) system	1	0.75	1	0.75	1	0.875	1	0.625	1	0.875	1	1	0.875	0.625	1	1	1	1	0.875	1	0.75	1	0.875	1	0.75	1	1	0.75	1	0.875	0.875	0.875	0.75	0.875	1	0.875	0.875	1	1	1	0.875	1	1	1	1
M00241	Structural complex	Environmental information processing	Metallic cation, iron-siderophore and vitamin B12 transport system	Vitamin B12 transport system	0	0	0	0	0	0	0	1	0	0	0	0	0	1	0	0	1	0	0	0	1	0	0	0	1	1	0	1	0	0	0	0	1	0	1	0	0	0	0	1	0	0	0	0	0
M00208	Structural complex	Environmental information processing	Mineral and organic ion transport system	Glycine betaine/proline transport system	0	0	0	0	0	0.667	0	1	0	0	0	0	0	1	0	0	1	0	0	0	1	0.333	0	0	1	1	0	1	0	0	0	0	1	0	1	0.667	0.667	1	0.333	1	0	0	0	0	0
M00423	Structural complex	Environmental information processing	Mineral and organic ion transport system	Molybdate/tungstate transport system	0	0	0	0	0	0	0	0	0	0	0	0	0	0	0	0	0	0	0	0	0	0	0	0	0	0	0	0	0	0.333	0.333	0	0	0	0	0	0	0	0	0.667	0	0	0	0	0
M00438	Structural complex	Environmental information processing	Mineral and organic ion transport system	Nitrate/nitrite transport system	0	0	0	0	0	0	0	1	0	0	0	0	0	0	0	0	1	0	0	0	1	0	0	0	1	1	0	0	0	0	0	0	0	0	0	0	0	0	0	1	0	0	0	0	0
M00442	Structural complex	Environmental information processing	Mineral and organic ion transport system	Putative hydroxymethylpyrimidine transport system	0	0.667	0.333	0.667	0	0	0.667	1	0.667	0	0.667	0.667	0	0	0.333	0.667	0	0.667	0	0	0	0.333	0	0	0	0	0	0	0	0.667	0.667	0.667	0	0.333	0	0	0	0	0.333	0	0.667	0	0	0	0
M00193	Structural complex	Environmental information processing	Mineral and organic ion transport system	Putative spermidine/putrescine transport system	0	0	0	0.75	0	1	0	1	0	0	0	0	0	1	0	1	0	0	0	0.25	1	0	0.25	0	1	1	1	1	1	1	0	1	1	1	1	1	1	0	0	0	0	0	0	0	1
M00300	Structural complex	Environmental information processing	Mineral and organic ion transport system	Putrescine transport system	0	0	0	0	0	0	0	1	0	0	0	0	0	1	0	0	1	0	0	0	1	0	0	0	1	1	0	1	0	0	0	0	1	0	1	0	0	0	0	1	0	0	0	0	0
M00186	Structural complex	Environmental information processing	Mineral and organic ion transport system	Tungstate transport system	0	0	0	0	0	0	0	0	0	0	0	0	0	0	0	0	0	0	0	0	0	0	0	0	0	0	0	0	0	0	0	0	0	0	0	0	0	0	0	0	0	0	0	0	0
M00232	Structural complex	Environmental information processing	Phosphate and amino acid transport system	General L-amino acid transport system	0	0	0	0	0	0	0	0	0	0	0	0	0	1	0	0	1	0	0	0	1	0	0	0	1	1	0	1	0	0	0	0	1	0	1	0	0	0	0	0	0	0	0	0	0
M00230	Structural complex	Environmental information processing	Phosphate and amino acid transport system	Glutamate/aspartate transport system	0	0	0	0	0	0	0	1	0	0	0	0	0	1	0	0	1	0	0	0	1	0	0	0	1	0	0	1	0	0	0	0	1	0	1	0	0	0	0	1	0	0	0	0	0
M00275	Structural complex	Environmental information processing	Phosphotransferase system (PTS)	PTS system, cellobiose-specific II component	0	0	1	1	0	1	1	1	1	1	1	1	1	1	0	0.333	1	1	0	1	1	0	0	0.667	1	1	0.667	1	1	1	1	0	1	0	1	1	1	0	0	1	0	0	0.667	0	0.667
M00593	Structural complex	Environmental information processing	Saccharide, polyol, and lipid transport system	Inositol transport system	0	0	0	0	0	0	0	0	0	0	0	0	0	0	0	0	1	0	0	0	0	0	0	0	0	0	0	0	0	0.667	0	0	0	0	0	0	0	0	0	0	0	0	0	0	0
M00210	Structural complex	Environmental information processing	Saccharide, polyol, and lipid transport system	Phospholipid transport system	0.8	0	0	0	0.8	0	0	1	0	0	0	0	0	1	0	0	1	0	0	0	1	0	0	0	1	1	0	1	0	0	0	0	1	0	1	0	0	0	0	1	0	0	0	0.6	0
M00601	Structural complex	Environmental information processing	Saccharide, polyol, and lipid transport system	Putative chitobiose transport system	0	0	0	0	0	0	0	0	0	0	0	0	0	0	0	0	0	0	0	0	0	0	0	0	0	0	0	0	0	0	0	0	0	0.333	0	0	0	0.333	0	0	0	0	0	0	0
M00600	Structural complex	Environmental information processing	Saccharide, polyol, and lipid transport system	alpha-1,4-Digalacturonate transport system	0	0	0	0	0	0	0	0	0	0	0	0	0	0	0	0	0	0	0	0	0	0	0	0	0	0	0	0	0	0	0	0	0	0	0	0	0	0	0	0	0	0	0	0	0
M00343	Structural complex	Genetic information processing	Proteasome	Archaeal proteasome	0	0	0	0	0	0	0	0	0	0	0	0	0	0	0	0	0	0	0	0	0	0	0	0	0	0	0	0	0	0	0	0	0	0	0	0	0	0.667	0	0	0	0	0	0	0
M00173	Pathway module	Energy metabolism	Carbon fixation	Reductive citrate cycle (Arnon-Buchanan cycle)	0.6	0	0.7	0.3	0.6	0.2	0.5	0.6	0.5	0.3	0.5	0.5	0.3	0.6	0.6	0.6	0.6	0.5	0.5	0.5	0.6	0.8	0.7	0.2	0.6	0.6	0.2	0.6	0.4	0.5	0.5	0.2	0.6	0.4	0.6	0.2	0.2	0.8	0.8	0.6	0.3	0.7	0.2	0.5	0.2
M00191	Structural complex	Environmental information processing	Mineral and organic ion transport system	Thiamine transport system	0	0	0	0	0	0	0	1	0	0	0	0	0	1	1	0	1	0	0	0	1	0	0	0	1	1	0	1	0	0	0	0	1	0	1	0	0	0	0	1	0	0	0	0	0
M00227	Structural complex	Environmental information processing	Phosphate and amino acid transport system	Glutamine transport system	0	0	0	0	0	0	0	1	0	0	0	0	0	1	0	0	1	0	0	0	1	0	0	0	1	0	0	1	0	0	0	0	1	0	1	0	0	0	0	1	0	0	0	0	0
M00288	Structural complex	Genetic information processing	Replication system	RPA complex	0	0	0	0	0	0	0	0	0	0	0	0	0	0	0	0	0	0	0	0	0	0	0	0	0	0	0	0	0	0	0	0	0	0	0	0	0	0	0	0	0	0	0	0	0
M00178	Structural complex	Genetic information processing	Ribosome	Ribosome, bacteria	0.981	0.904	0.885	0.846	0.962	1	0.962	0.173	0.942	1	0.962	1	1	0.308	0.923	0.981	1	0.981	1	0.981	0.288	0.981	1	0.962	0.154	1	0.962	0.365	0.923	0.923	0.923	0.962	0.365	1	0.962	1	1	1	0.981	1	0.942	0.731	0.962	0.25	0.962
[truncated: 206 more columns]
